# Supplementary material for: MoS2 nanopore identifies single amino acids with sub-1 Dalton resolution
Source: Nat Commun. 2023 May 20;14:2895. doi: 10.1038/s41467-023-38627-x (PMC10199900; doi:10.1038/s41467-023-38627-x)
Supplement: Supplementary file 4 — Supplementary Software [file 41467_2023_38627_MOESM4_ESM.zip]

Archive with 22 entries (13 files):
- Supplementary Software/
- Supplementary Software/data/
- Supplementary Software/data/Transalyzer_data/
- Supplementary Software/data/Transalyzer_data/group_data/
- Supplementary Software/data/Transalyzer_data/group_data/ST_56/
- Supplementary Software/data/Transalyzer_data/group_data/ST_56/S/
- Supplementary Software/data/Transalyzer_data/group_data/ST_56/S/analysis_events.txt
- Supplementary Software/data/Transalyzer_data/group_data/ST_56/S/analysis_rawtrace
- Supplementary Software/data/Transalyzer_data/group_data/ST_56/T/
- Supplementary Software/data/Transalyzer_data/group_data/ST_56/T/analysis_events.txt
- Supplementary Software/data/Transalyzer_data/group_data/ST_56/T/analysis_rawtrace
- Supplementary Software/data_help.py
- Supplementary Software/data_processing_1.py
- Supplementary Software/data_processing_2.py
- Supplementary Software/model/
- Supplementary Software/model/DNN.py
- Supplementary Software/model/__pycache__/
- Supplementary Software/model/__pycache__/DNN.cpython-37.pyc
- Supplementary Software/plot_result.py
- Supplementary Software/readme
- Supplementary Software/README.docx
- Supplementary Software/train_SAAINet.py
