# Supplementary material for: MoS2 nanopore identifies single amino acids with sub-1 Dalton resolution
Source: Nat Commun. 2023 May 20;14:2895. doi: 10.1038/s41467-023-38627-x (PMC10199900; doi:10.1038/s41467-023-38627-x)
Supplement: Supplementary file 4 — Supplementary Software [file 41467_2023_38627_MOESM4_ESM.zip › Supplementary Software/data/Transalyzer_data/group_data/ST_56/S/analysis_events.txt]

0.17886007	0.17886007	0.11877760	1.50427393	1.53584990	1.36990972	0.00000000	101.00000000	333.00000000
0.17366709	0.17366709	0.20049421	2.21952508	1.53860741	1.37247770	0.00000000	534.00000000	876.00000000
0.17825396	0.17825396	0.01863859	0.13103319	1.54584174	1.37908309	0.00000000	1077.00000000	1191.00000000
0.17682495	0.17682495	0.31135284	3.39178884	1.54511561	1.37804745	0.00000000	1392.00000000	1763.00000000
0.20864683	0.27154326	0.43131858	2.08548448	1.54682360	1.38017869	0.00000000	1964.00000000	2183.00000000
0.20348007	0.20348007	0.02141116	0.12952521	1.53849194	1.37177839	0.00000000	2384.00000000	2490.00000000
0.17437691	0.17437691	0.17841332	1.81431721	1.53919312	1.37227025	0.00000000	2691.00000000	3016.00000000
0.18920437	0.18920437	0.14681813	1.55155361	1.51947775	1.35203696	0.00000000	3217.00000000	3613.00000000
0.18225186	0.18225186	0.03977790	0.57659540	1.51530901	1.34858079	0.00000000	3814.00000000	3917.00000000
0.12216658	0.23381416	0.44617401	4.55811139	1.51458864	1.34781436	0.00000000	4118.00000000	4628.00000000
0.20380643	0.20380643	0.12685163	1.62005190	1.49895755	1.33187976	0.00000000	4829.00000000	5100.00000000
0.12733172	0.22428702	0.16397125	1.61156483	1.48902489	1.32242472	0.00000000	5301.00000000	5503.00000000
0.20213354	0.23122888	0.02619843	0.13677625	1.47940801	1.31278741	0.00000000	5704.00000000	5731.00000000
0.17510132	0.17510132	0.10959094	1.04961860	1.48035470	1.31319918	0.00000000	5932.00000000	6060.00000000
0.10223433	0.17079147	0.47811325	4.52070354	1.46987881	1.30321614	0.00000000	6261.00000000	6741.00000000
0.17425875	0.23411825	0.26999233	1.85073282	1.46794220	1.30067705	0.00000000	6942.00000000	7163.00000000
0.17383750	0.17383750	0.29204966	3.45211052	1.46494097	1.29829977	0.00000000	7364.00000000	7736.00000000
0.17749216	0.18118740	0.37243697	4.32137294	1.48283101	1.31518839	0.00000000	7937.00000000	8488.00000000
0.16997422	0.16997422	0.05251023	0.44159203	1.48027999	1.31355628	0.00000000	8689.00000000	8815.00000000
0.14228949	0.17124595	0.19568510	2.05342810	1.48010709	1.31334942	0.00000000	9016.00000000	9259.00000000
0.12834939	0.18297988	0.18467097	1.66184486	1.47978848	1.31283645	0.00000000	9460.00000000	9640.00000000
0.18709004	0.18709004	0.06347915	0.48909750	1.47134972	1.30450245	0.00000000	9841.00000000	9936.00000000
0.17526309	0.17526309	0.23846286	2.79640374	1.46116433	1.29375169	0.00000000	10137.00000000	10494.00000000
0.21747484	0.22858737	0.04733228	0.23543334	1.49516927	1.32852985	0.00000000	10695.00000000	10727.00000000
0.17275624	0.17275624	0.01861691	0.12371614	1.49601143	1.32939583	0.00000000	10928.00000000	10961.00000000
0.19547060	0.19547060	0.08025381	0.69303170	1.50979125	1.34317352	0.00000000	11162.00000000	11253.00000000
0.16999587	0.16999587	0.03143118	0.22530011	1.55689519	1.39027065	0.00000000	11454.00000000	11491.00000000
0.20280889	0.20280889	0.34789735	4.41249039	1.55404539	1.38608583	0.00000000	11692.00000000	12182.00000000
0.19484705	0.19484705	0.19378055	2.74279431	1.54981953	1.38318639	0.00000000	12383.00000000	12698.00000000
0.20880384	0.24628907	0.10318888	0.80750287	1.54934978	1.38264780	0.00000000	12899.00000000	13036.00000000
0.16825546	0.16825546	0.09365687	0.89733488	1.55215524	1.38540599	0.00000000	13237.00000000	13366.00000000
0.21578022	0.21578022	0.26364657	3.53891791	1.55134833	1.38464055	0.00000000	13567.00000000	14042.00000000
0.08359821	0.21756107	0.14861361	2.01575440	1.54837530	1.38169282	0.00000000	14243.00000000	14459.00000000
0.18263486	0.18263486	0.18275816	1.62503121	1.54787289	1.38066229	0.00000000	14660.00000000	14914.00000000
0.17264809	0.17264809	0.16941355	1.81149782	1.54545006	1.37829181	0.00000000	15115.00000000	15354.00000000
0.13145481	0.17868564	0.24086478	2.39292450	1.54225814	1.37532591	0.00000000	15555.00000000	15812.00000000
0.18705812	0.19614284	0.29512695	3.30256092	1.54135069	1.37434071	0.00000000	16013.00000000	16384.00000000
0.12928057	0.19951881	0.22017406	2.18298220	1.54029792	1.37330530	0.00000000	16585.00000000	16819.00000000
0.20515622	0.20515622	0.19178819	2.25637241	1.51160991	1.34344567	0.00000000	17020.00000000	17296.00000000
0.19713365	0.21648396	0.04029209	0.21113015	1.49777937	1.33112875	0.00000000	17497.00000000	17523.00000000
0.19866750	0.28933408	0.16853521	0.88595650	1.53092461	1.36442370	0.00000000	17724.00000000	17897.00000000
0.19617143	0.19617143	0.13584894	1.50009703	1.53140139	1.36500543	0.00000000	18098.00000000	18274.00000000
0.18657460	0.18657460	0.03856075	0.33221068	1.53665156	1.36970858	0.00000000	18475.00000000	18636.00000000
0.17309875	0.17309875	0.16256647	1.78192582	1.53342995	1.36669137	0.00000000	18837.00000000	19084.00000000
0.22062742	0.29063908	0.39319852	2.74771978	1.53134891	1.36469948	0.00000000	19285.00000000	19601.00000000
0.17628133	0.17628133	0.19896123	3.15348602	1.51997691	1.35289065	0.00000000	19802.00000000	20172.00000000
0.10685771	0.17979651	0.06463282	0.70443412	1.50819563	1.34153722	0.00000000	20373.00000000	20450.00000000
0.18042207	0.18042207	0.04377706	0.30435410	1.50496219	1.33830249	0.00000000	20651.00000000	20703.00000000
0.12199513	0.18033787	0.16448143	1.51442494	1.50071401	1.33378215	0.00000000	20904.00000000	21114.00000000
0.18756766	0.21116543	0.11580780	1.44006777	1.49928367	1.33225707	0.00000000	21315.00000000	21477.00000000
0.20161112	0.20161112	0.28949156	3.71187229	1.49981684	1.33303415	0.00000000	21678.00000000	22235.00000000
0.15356770	0.25031494	0.29171923	2.46709122	1.49841346	1.33155320	0.00000000	22436.00000000	22719.00000000
0.20463474	0.23236920	0.04697357	0.24797395	1.49697102	1.32997913	0.00000000	22920.00000000	23213.00000000
0.17171587	0.23455944	0.12136075	0.71404616	1.49017543	1.32350069	0.00000000	23414.00000000	23493.00000000
0.17842181	0.17842181	0.01589279	0.10405454	1.48896984	1.32232273	0.00000000	23694.00000000	23785.00000000
0.11325534	0.24285655	0.14664819	1.60585414	1.48873101	1.32204969	0.00000000	23986.00000000	24163.00000000
0.17009154	0.17009154	0.02420739	0.23296923	1.48816539	1.32136798	0.00000000	24364.00000000	24430.00000000
0.19432988	0.19432988	0.04288065	0.51623220	1.48730493	1.32033294	0.00000000	24631.00000000	24742.00000000
0.19870925	0.19870925	0.06244721	0.90858740	1.48680106	1.31991888	0.00000000	24943.00000000	25152.00000000
0.21263284	0.21263284	0.04877916	0.32036212	1.48609116	1.31933457	0.00000000	25353.00000000	25408.00000000
0.16638650	0.17641000	0.03020531	0.19521497	1.48584789	1.31917175	0.00000000	25609.00000000	25639.00000000
0.15574456	0.18117528	0.06895786	0.60898091	1.48531063	1.31863358	0.00000000	25840.00000000	25917.00000000
0.17000483	0.20711116	0.10841523	0.94993726	1.48357200	1.31665966	0.00000000	26118.00000000	26241.00000000
0.17546096	0.20357346	0.15035696	0.88153055	1.48148762	1.31479930	0.00000000	26442.00000000	26552.00000000
0.19928251	0.23147641	0.06662310	0.35180237	1.48074546	1.31407151	0.00000000	26753.00000000	26824.00000000
0.16710291	0.17948375	0.03853045	0.24590055	1.48042930	1.31373378	0.00000000	27025.00000000	27062.00000000
0.18759668	0.18759668	0.10938024	1.57560050	1.47639267	1.30969797	0.00000000	27263.00000000	27476.00000000
0.17438478	0.17438478	0.02928098	0.30953866	1.50605975	1.33935919	0.00000000	27677.00000000	27715.00000000
0.10677882	0.18450223	0.19380423	2.02680473	1.50594708	1.33925118	0.00000000	27916.00000000	28129.00000000
0.14175450	0.17414967	0.14638186	1.25857272	1.49914807	1.33245665	0.00000000	28330.00000000	28463.00000000
0.17418267	0.17418267	0.14009353	1.18015413	1.49522002	1.32843526	0.00000000	28664.00000000	28811.00000000
0.17094104	0.17094104	0.01558613	0.10513208	1.49453539	1.32779120	0.00000000	29012.00000000	29062.00000000
0.17937537	0.17937537	0.16578596	1.98477038	1.49743728	1.33027869	0.00000000	29263.00000000	29492.00000000
0.16835620	0.16835620	0.03460128	0.38470620	1.49644161	1.32967006	0.00000000	29693.00000000	29793.00000000
0.21388105	0.22886073	0.07206963	0.65702991	1.48825715	1.32155318	0.00000000	29994.00000000	30169.00000000
0.17419303	0.17419303	0.02819437	0.26303833	1.51491698	1.34820669	0.00000000	30370.00000000	30475.00000000
0.17093495	0.17093495	0.05465420	0.76725434	1.51365054	1.34695666	0.00000000	30676.00000000	30805.00000000
0.19518465	0.19518465	0.03242612	0.28439964	1.51186753	1.34519343	0.00000000	31006.00000000	31047.00000000
0.16858098	0.16858098	0.01507323	0.10530560	1.51326964	1.34660239	0.00000000	31248.00000000	31282.00000000
0.25964280	0.25964280	0.03455131	0.15870751	1.50988783	1.34313382	0.00000000	31483.00000000	31659.00000000
0.28523782	0.28523782	0.04494784	0.18647661	1.50939455	1.34275647	0.00000000	31860.00000000	31941.00000000
0.10736714	0.19144196	0.31754093	3.11703270	1.50935912	1.34237747	0.00000000	32142.00000000	32460.00000000
0.20259535	0.20259535	0.05168586	0.40964595	1.50827325	1.34156574	0.00000000	32661.00000000	32714.00000000
0.17900788	0.17900788	0.18979728	2.92824944	1.50791438	1.34083765	0.00000000	32915.00000000	33297.00000000
0.12087542	0.20114541	0.54588913	4.92516326	1.50687846	1.33933646	0.00000000	33498.00000000	34037.00000000
0.19133013	0.22490488	0.24752123	2.80572188	1.50382621	1.33649729	0.00000000	34238.00000000	34536.00000000
0.14281404	0.17780316	0.05994994	0.46235187	1.49888770	1.33215188	0.00000000	34737.00000000	34816.00000000
0.17020622	0.17020622	0.06794538	1.00223699	1.49429500	1.32731670	0.00000000	35017.00000000	35156.00000000
0.17744532	0.17744532	0.01647457	0.10430166	1.49385268	1.32721336	0.00000000	35357.00000000	35389.00000000
0.20428881	0.20428881	0.02173897	0.13585708	1.49385920	1.32714745	0.00000000	35590.00000000	35640.00000000
0.19429151	0.19429151	0.09699098	1.02087653	1.49376931	1.32696368	0.00000000	35841.00000000	35960.00000000
0.21253978	0.21253978	0.19985533	2.48866774	1.51237418	1.34627931	0.00000000	36161.00000000	36475.00000000
0.20369825	0.20369825	0.11279985	1.81241116	1.38277918	1.21541696	0.00000000	36676.00000000	36986.00000000
0.21914503	0.21914503	0.08716850	0.51702409	1.48360821	1.31683517	0.00000000	37187.00000000	37318.00000000
0.17394336	0.17394336	0.07932079	0.79282556	1.48014245	1.31301617	0.00000000	37519.00000000	37759.00000000
0.19227353	0.19227353	0.02515368	0.16191767	1.47516968	1.30849911	0.00000000	37960.00000000	38001.00000000
0.14925214	0.34272970	0.68193765	4.94713965	1.49802302	1.33130115	0.00000000	38202.00000000	38734.00000000
0.17042683	0.17042683	0.02484899	0.17922798	1.50930859	1.34262534	0.00000000	38935.00000000	38969.00000000
0.16739518	0.16739518	0.16455215	1.41290125	1.50937473	1.34232167	0.00000000	39170.00000000	39371.00000000
0.13485447	0.19809178	0.28841051	2.36386733	1.51130332	1.34455912	0.00000000	39572.00000000	39830.00000000
0.14401890	0.19086937	0.46845147	3.70927098	1.51073212	1.34357929	0.00000000	40031.00000000	40428.00000000
0.17937505	0.17937505	0.17796362	2.05366181	1.50932055	1.34216992	0.00000000	40629.00000000	41009.00000000
0.21593364	0.21593364	0.08860428	1.35620668	1.50856333	1.34194572	0.00000000	41210.00000000	41387.00000000
0.15519537	0.17452701	0.14753888	1.65976362	1.50650319	1.33943190	0.00000000	41588.00000000	41791.00000000
0.19449568	0.19449568	0.13663997	1.83819277	1.50375348	1.33708143	0.00000000	41992.00000000	42226.00000000
0.20271374	0.20271374	0.06425913	0.66407575	1.47269234	1.30567284	0.00000000	42427.00000000	42674.00000000
0.17805803	0.17805803	0.08675186	1.47842548	1.47015776	1.30270697	0.00000000	42875.00000000	43069.00000000
0.16946197	0.16946197	0.08562812	1.32280348	1.46853092	1.30145828	0.00000000	43270.00000000	43474.00000000
0.09898744	0.18316417	0.10530061	1.05196965	1.46676663	1.30007224	0.00000000	43675.00000000	43790.00000000
0.18193374	0.18193374	0.01853319	0.16065256	1.46622487	1.29954128	0.00000000	43991.00000000	44080.00000000
0.10962471	0.17334505	0.22446233	2.21229970	1.46547847	1.29818054	0.00000000	44281.00000000	44550.00000000
0.16952689	0.16952689	0.10143350	1.23425908	1.46282438	1.29604443	0.00000000	44751.00000000	44915.00000000
0.17023297	0.17023297	0.07379727	0.59038228	1.44037275	1.27364554	0.00000000	45116.00000000	45209.00000000
0.18916929	0.21219343	0.03511025	0.19336749	1.43590754	1.26925416	0.00000000	45410.00000000	45439.00000000
0.17042486	0.17042486	0.10261492	1.04837546	1.43352393	1.26668239	0.00000000	45640.00000000	45818.00000000
0.18026526	0.18026526	0.02034410	0.13625830	1.43485269	1.26821532	0.00000000	46019.00000000	46079.00000000
0.12350111	0.20615636	0.14527519	1.57419271	1.43516419	1.26847102	0.00000000	46280.00000000	46452.00000000
0.15995569	0.28823938	0.17806123	1.30814131	1.43465859	1.26794852	0.00000000	46653.00000000	46820.00000000
0.18693797	0.18693797	0.03906792	0.27643674	1.43154472	1.26482640	0.00000000	47021.00000000	47067.00000000
0.17149765	0.18153034	0.09797533	1.15881557	1.42766505	1.26083720	0.00000000	47268.00000000	47487.00000000
0.15386188	0.19333415	0.05996616	0.55472877	1.41495244	1.24821831	0.00000000	47688.00000000	47801.00000000
0.06967819	0.18622271	0.24743952	4.57750222	1.41213783	1.24537738	0.00000000	48002.00000000	48469.00000000
0.18645813	0.18645813	0.16508145	1.97820164	1.40404064	1.23711160	0.00000000	48670.00000000	48917.00000000
0.17145852	0.17145852	0.07662819	0.94535532	1.47876031	1.31196052	0.00000000	49118.00000000	49224.00000000
0.26270330	0.26270330	0.19091249	1.90656464	1.47240378	1.30561670	0.00000000	49425.00000000	49840.00000000
0.18387283	0.18387283	0.10010338	1.10117885	1.46170378	1.29449726	0.00000000	50041.00000000	50207.00000000
0.16751120	0.16751120	0.05349528	0.47556452	1.50482911	1.33820925	0.00000000	50408.00000000	50464.00000000
0.17350081	0.17350081	0.16248989	2.33633026	1.47143515	1.30442985	0.00000000	50665.00000000	50980.00000000
0.19238177	0.19238177	0.09913994	1.45004264	1.47161252	1.30497842	0.00000000	51181.00000000	51352.00000000
0.19204515	0.19204515	0.14941903	2.20106875	1.46767068	1.30006813	0.00000000	51553.00000000	51954.00000000
0.07067466	0.18231662	0.21798069	2.71205018	1.45576442	1.28901542	0.00000000	52155.00000000	52446.00000000
0.16621812	0.21728504	0.41373787	3.59362183	1.45344047	1.28650476	0.00000000	52647.00000000	53138.00000000
0.17674873	0.17674873	0.14913048	1.29707584	1.44621309	1.27955964	0.00000000	53339.00000000	53498.00000000
0.19248910	0.19248910	0.06086522	0.54472213	1.44371905	1.27678637	0.00000000	53699.00000000	53832.00000000
0.16969837	0.16969837	0.02724234	0.22962484	1.43728244	1.27065472	0.00000000	54033.00000000	54079.00000000
0.18248768	0.19375342	0.03712979	0.23291250	1.42325839	1.25658760	0.00000000	54280.00000000	54318.00000000
0.17673437	0.28224098	0.52689109	4.21554204	1.42590604	1.25860186	0.00000000	54519.00000000	54959.00000000
0.21379986	0.21379986	0.07275087	0.77695375	1.41792387	1.25108701	0.00000000	55160.00000000	55417.00000000
0.17562620	0.17562620	0.05637570	0.61466092	1.41013121	1.24357118	0.00000000	55618.00000000	55755.00000000
0.16780342	0.16780342	0.03642903	0.39511378	1.37809708	1.21128350	0.00000000	55956.00000000	56054.00000000
0.17000429	0.17000429	0.38605312	4.47044872	1.49113002	1.32439396	0.00000000	56255.00000000	56747.00000000
0.17400554	0.17400554	0.17704999	2.49656275	1.44518159	1.27843921	0.00000000	56948.00000000	57211.00000000
0.14213982	0.18765815	0.15330088	1.65765952	1.45540123	1.28825477	0.00000000	57412.00000000	57615.00000000
0.11902941	0.20435766	0.39822695	3.98079939	1.45409440	1.28728937	0.00000000	57816.00000000	58260.00000000
0.16335410	0.17896148	0.17148609	2.16631760	1.45184714	1.28482813	0.00000000	58461.00000000	58721.00000000
0.11894856	0.19996013	0.17558869	2.28761510	1.45062590	1.28386632	0.00000000	58922.00000000	59157.00000000
0.06067643	0.18931432	0.05648169	0.75141704	1.44292077	1.27625390	0.00000000	59358.00000000	59437.00000000
0.19178108	0.19178108	0.04898256	0.69178632	1.46683256	1.30006259	0.00000000	59638.00000000	59740.00000000
0.16855794	0.16855794	0.30201321	3.51675724	1.46640883	1.29931219	0.00000000	59941.00000000	60408.00000000
0.18111661	0.18111661	0.19851077	2.69799788	1.46514824	1.29841021	0.00000000	60609.00000000	60947.00000000
0.17984483	0.19970483	0.12162271	1.17168152	1.46305641	1.29632233	0.00000000	61148.00000000	61310.00000000
0.17755120	0.17755120	0.10324592	1.01105403	1.46276864	1.29605018	0.00000000	61511.00000000	61666.00000000
0.18153431	0.18153431	0.14989084	1.80328409	1.46250991	1.29570558	0.00000000	61867.00000000	62100.00000000
0.14805803	0.21027403	0.12847657	1.59527957	1.45568069	1.28885813	0.00000000	62301.00000000	62479.00000000
0.16678717	0.16678717	0.06021873	0.84807881	1.46511484	1.29842860	0.00000000	62680.00000000	62803.00000000
0.13310951	0.21075762	0.16815393	1.52372636	1.48173416	1.31491689	0.00000000	63004.00000000	63170.00000000
0.18614915	0.18614915	0.15104787	1.29172441	1.49188976	1.32509498	0.00000000	63371.00000000	63520.00000000
0.21045507	0.22415759	0.04250564	0.21560519	1.51560164	1.34897235	0.00000000	63721.00000000	63759.00000000
0.14807067	0.20291340	0.09953724	1.01176878	1.48208933	1.31519380	0.00000000	63960.00000000	64101.00000000
0.16059851	0.19054339	0.29927558	2.98426896	1.47540136	1.30807382	0.00000000	64302.00000000	64668.00000000
0.17765368	0.17765368	0.10083567	1.74834787	1.51718712	1.35075488	0.00000000	64869.00000000	65071.00000000
0.17828073	0.17828073	0.10705067	1.24806990	1.50335758	1.33635082	0.00000000	65272.00000000	65443.00000000
0.23178986	0.30560246	0.53930134	4.89185525	1.49373342	1.32564757	0.00000000	65644.00000000	66210.00000000
0.16683186	0.16683186	0.01682154	0.11246451	1.49156910	1.32489788	0.00000000	66411.00000000	66436.00000000
0.18070220	0.18070220	0.16273372	2.39651771	1.51963508	1.35285533	0.00000000	66637.00000000	66894.00000000
0.16968111	0.16968111	0.11664745	1.50672523	1.51479742	1.34811806	0.00000000	67095.00000000	67286.00000000
0.20941924	0.20941924	0.02399434	0.13903301	1.52516373	1.35833259	0.00000000	67487.00000000	67589.00000000
0.17743920	0.24356589	0.52610596	2.97514820	1.50783693	1.34119510	0.00000000	67790.00000000	68097.00000000
0.17268439	0.17268439	0.06502572	0.68124368	1.50114128	1.33436405	0.00000000	68298.00000000	68537.00000000
0.17157571	0.17157571	0.02275199	0.41520189	1.49528604	1.32841359	0.00000000	68738.00000000	68849.00000000
0.24103828	0.24987601	0.05485537	0.30220483	1.55381678	1.38715717	0.00000000	69050.00000000	69093.00000000
0.17269231	0.17269231	0.07380690	0.71934416	1.55932382	1.39241809	0.00000000	69294.00000000	69389.00000000
0.10019784	0.19180313	0.35863192	3.81066715	1.55583291	1.38887162	0.00000000	69590.00000000	70009.00000000
0.13641649	0.16989285	0.36265692	4.68476508	1.55393481	1.38702379	0.00000000	70210.00000000	70711.00000000
0.09704939	0.19107370	0.32606408	4.02946076	1.55154537	1.38444449	0.00000000	70912.00000000	71340.00000000
0.16849368	0.16849368	0.06684758	0.54852537	1.50945242	1.34262532	0.00000000	71541.00000000	71726.00000000
0.18887645	0.18887645	0.01893325	0.11833141	1.50687507	1.34021619	0.00000000	71927.00000000	72004.00000000
0.16868579	0.16868579	0.06746280	0.48063016	1.58878114	1.42205612	0.00000000	72205.00000000	72329.00000000
0.21735191	0.25177583	0.14542045	1.27876995	1.58776821	1.42056228	0.00000000	72530.00000000	72723.00000000
0.19024640	0.19024640	0.03669985	0.26655245	1.58969551	1.42295173	0.00000000	72924.00000000	72983.00000000
0.15679513	0.25671561	0.21984366	1.72495096	1.53525271	1.36798214	0.00000000	73184.00000000	73402.00000000
0.17875031	0.17875031	0.05272527	0.61073750	1.51467352	1.34795038	0.00000000	73603.00000000	73709.00000000
0.20168213	0.20168213	0.18047300	1.35313661	1.51429235	1.34704349	0.00000000	73910.00000000	74141.00000000
0.21200037	0.21200037	0.17549767	2.31398596	1.62296441	1.45595129	0.00000000	74342.00000000	74746.00000000
0.16867623	0.16867623	0.29353858	4.54400437	1.62037579	1.45332978	0.00000000	74947.00000000	75528.00000000
0.10463725	0.18122361	0.19448212	2.10628814	1.59731414	1.43050690	0.00000000	75729.00000000	75978.00000000
0.16762434	0.16762434	0.10788911	1.35349020	1.56865367	1.40182871	0.00000000	76179.00000000	76372.00000000
0.23082168	0.27231351	0.04535578	0.20431957	1.49556968	1.32837530	0.00000000	76573.00000000	76723.00000000
0.21093216	0.21093216	0.06113961	0.64803155	1.46866515	1.30191444	0.00000000	76924.00000000	77043.00000000
0.17324415	0.17324415	0.30207577	2.89516125	1.46794634	1.30047385	0.00000000	77244.00000000	77558.00000000
0.16845566	0.16845566	0.05124714	0.64738464	1.46498507	1.29833608	0.00000000	77759.00000000	77836.00000000
0.12778556	0.17611733	0.26812673	3.09361075	1.44288437	1.27556869	0.00000000	78037.00000000	78366.00000000
0.11184774	0.17614080	0.23284667	2.35733637	1.44168708	1.27439936	0.00000000	78567.00000000	78809.00000000
0.18000616	0.18000616	0.03499729	0.29457747	1.43493612	1.26831527	0.00000000	79010.00000000	79066.00000000
0.11735386	0.22191184	0.44862775	4.29719142	1.43396075	1.26727498	0.00000000	79267.00000000	79712.00000000
0.18493506	0.18493506	0.13638766	1.55038701	1.42316200	1.25645590	0.00000000	79913.00000000	80086.00000000
0.19882795	0.19882795	0.06669929	0.68516659	1.46622135	1.29939318	0.00000000	80287.00000000	80446.00000000
0.26422336	0.29398777	0.11000004	0.46117295	1.51339587	1.34672232	0.00000000	80647.00000000	80850.00000000
0.17791546	0.17791546	0.01618295	0.10879712	1.53620830	1.36953530	0.00000000	81051.00000000	81118.00000000
0.13521684	0.18820105	0.26664665	2.77356302	1.53537528	1.36838446	0.00000000	81319.00000000	81617.00000000
0.16846884	0.16846884	0.20716224	2.85663873	1.53559252	1.36858223	0.00000000	81818.00000000	82166.00000000
0.17969080	0.22615037	0.23809751	1.72104684	1.59263837	1.42596680	0.00000000	82367.00000000	82555.00000000
0.18964897	0.18964897	0.05130977	0.53071559	1.62846269	1.46174120	0.00000000	82756.00000000	82897.00000000
0.17438676	0.17438676	0.30247015	3.82561168	1.62547907	1.45796174	0.00000000	83098.00000000	83514.00000000
0.13101743	0.25135613	0.42204645	3.68796202	1.61740506	1.45076527	0.00000000	83715.00000000	84091.00000000
0.20139173	0.20139173	0.07947633	0.59740875	1.61546696	1.44856463	0.00000000	84292.00000000	84390.00000000
0.17207383	0.17507890	0.33335345	4.46336073	1.61504978	1.44784376	0.00000000	84591.00000000	85104.00000000
0.16912575	0.16912575	0.06889616	0.92141546	1.61350717	1.44677326	0.00000000	85305.00000000	85442.00000000
0.17566250	0.17566250	0.33041459	3.29737070	1.60435245	1.43734157	0.00000000	85643.00000000	85995.00000000
0.10645117	0.20758593	0.26499920	2.58388149	1.60138551	1.43456658	0.00000000	86196.00000000	86466.00000000
0.13530761	0.19015652	0.50379057	4.19154442	1.59342935	1.42548566	0.00000000	86667.00000000	87131.00000000
0.18908159	0.18908159	0.03117604	0.32230185	1.60646047	1.43980941	0.00000000	87332.00000000	87381.00000000
0.17998857	0.17998857	0.11886136	1.57794408	1.60441898	1.43754297	0.00000000	87582.00000000	87864.00000000
0.16201150	0.17363559	0.04867856	0.35560524	1.60126814	1.43453829	0.00000000	88065.00000000	88123.00000000
0.08543191	0.22745786	0.15582784	1.80559602	1.60089269	1.43407763	0.00000000	88324.00000000	88520.00000000
0.12511863	0.18782805	0.28509758	3.18634890	1.59759602	1.43015515	0.00000000	88721.00000000	89074.00000000
0.18386460	0.18386460	0.29272521	4.04836238	1.57579214	1.40853008	0.00000000	89275.00000000	89722.00000000
0.18074551	0.18074551	0.09466789	1.33318427	1.56924046	1.40240163	0.00000000	89923.00000000	90093.00000000
0.17107103	0.17107103	0.11886024	1.26174145	1.56961299	1.40238471	0.00000000	90294.00000000	90474.00000000
0.12091710	0.18401493	0.18354144	1.96108370	1.56885311	1.40168109	0.00000000	90675.00000000	90895.00000000
0.17598626	0.17598626	0.07353531	0.95690446	1.56764181	1.40075864	0.00000000	91096.00000000	91233.00000000
0.18007912	0.18007912	0.01953624	0.12956415	1.56718347	1.40049082	0.00000000	91434.00000000	91500.00000000
0.14208298	0.19570108	0.15943628	1.14804982	1.56689501	1.40013976	0.00000000	91701.00000000	91832.00000000
0.10679005	0.18015494	0.07500581	0.68674717	1.56448558	1.39784472	0.00000000	92033.00000000	92113.00000000
0.15337211	0.28754509	0.07888787	0.55376160	1.55812203	1.39136321	0.00000000	92314.00000000	92395.00000000
0.17562685	0.17562685	0.17981085	1.81923948	1.53526684	1.36803950	0.00000000	92596.00000000	92863.00000000
0.18207129	0.18207129	0.09076733	1.14128639	1.52781584	1.36099154	0.00000000	93064.00000000	93193.00000000
0.13686794	0.20802566	0.41380323	3.64723506	1.52696344	1.36015370	0.00000000	93394.00000000	93779.00000000
0.12940285	0.17408091	0.23277206	2.53189737	1.52578856	1.35870514	0.00000000	93980.00000000	94282.00000000
0.15558996	0.26011051	0.09045951	0.67897351	1.53371027	1.36702524	0.00000000	94483.00000000	94598.00000000
0.11406518	0.19616176	0.30595684	2.93950565	1.53324872	1.36625002	0.00000000	94799.00000000	95103.00000000
0.17666170	0.30763996	0.51001717	3.42293937	1.53246509	1.36570798	0.00000000	95304.00000000	95679.00000000
0.19117661	0.19117661	0.04843367	0.39231045	1.52962039	1.36282672	0.00000000	95880.00000000	95947.00000000
0.17107881	0.17107881	0.18974336	1.96416482	1.53208266	1.36498249	0.00000000	96148.00000000	96505.00000000
0.13618278	0.18832791	0.28851750	3.01929336	1.53139699	1.36471689	0.00000000	96706.00000000	97028.00000000
0.17193149	0.17193149	0.05990306	0.53054394	1.53090303	1.36421720	0.00000000	97229.00000000	97325.00000000
0.17815345	0.17815345	0.19204854	2.38995997	1.53077010	1.36391245	0.00000000	97526.00000000	97791.00000000
0.24167803	0.24167803	0.21295334	2.98521224	1.52930075	1.36187955	0.00000000	97992.00000000	98420.00000000
0.18646047	0.18646047	0.14491555	1.96519687	1.52762948	1.36059587	0.00000000	98621.00000000	98857.00000000
0.14032409	0.30241937	0.53089958	4.14736093	1.52503550	1.35830847	0.00000000	99058.00000000	99495.00000000
0.14429228	0.18970140	0.53144342	4.85041989	1.52264834	1.35563837	0.00000000	99696.00000000	100218.00000000
0.16945568	0.16945568	0.01691583	0.12330977	1.51478446	1.34813575	0.00000000	100419.00000000	100440.00000000
0.16723644	0.27785698	0.58663773	3.69182490	1.51454990	1.34779312	0.00000000	100641.00000000	101032.00000000
0.16820836	0.16820836	0.14458702	1.69243231	1.51067699	1.34369111	0.00000000	101233.00000000	101467.00000000
0.16873476	0.16873476	0.06306800	0.95235357	1.50685110	1.34012913	0.00000000	101668.00000000	101805.00000000
0.17464705	0.17464705	0.09657572	1.21014611	1.47688075	1.31010693	0.00000000	102006.00000000	102322.00000000
0.15242644	0.18893538	0.18927947	1.29409098	1.47553881	1.30888923	0.00000000	102523.00000000	102707.00000000
0.13029635	0.22777305	0.24612040	2.57486462	1.47012766	1.30371378	0.00000000	102908.00000000	103223.00000000
0.19044898	0.19044898	0.06458840	0.55460780	1.47363935	1.30693888	0.00000000	103424.00000000	103489.00000000
0.17002760	0.17002760	0.04134867	0.47591457	1.47763071	1.31094147	0.00000000	103690.00000000	103803.00000000
0.16260101	0.23372708	0.25780111	2.71882162	1.44971977	1.28258461	0.00000000	104004.00000000	104298.00000000
0.17454714	0.17454714	0.23554345	2.25984621	1.49323110	1.32659736	0.00000000	104499.00000000	104905.00000000
0.20588769	0.24978040	0.07483235	0.37659636	1.52351207	1.35687639	0.00000000	105106.00000000	105237.00000000
0.15384453	0.24240311	0.46001171	3.39040882	1.39183871	1.22494862	0.00000000	105438.00000000	105802.00000000
0.18032229	0.18032229	0.17698668	1.81177163	1.39907962	1.23233313	0.00000000	106003.00000000	106251.00000000
0.23690232	0.25829506	0.03468207	0.15988461	1.49898251	1.33234009	0.00000000	106452.00000000	106497.00000000
0.18482147	0.18482147	0.07757035	0.87825670	1.49142495	1.32467874	0.00000000	106698.00000000	106849.00000000
0.17680896	0.17680896	0.03046608	0.20061991	1.49109307	1.32444698	0.00000000	107050.00000000	107093.00000000
0.16965833	0.16965833	0.47794644	4.77508463	1.47239208	1.30536303	0.00000000	107294.00000000	107832.00000000
0.17102976	0.17102976	0.02833878	0.19764718	1.45578372	1.28912192	0.00000000	108033.00000000	108077.00000000
0.18056232	0.18056232	0.02798862	0.17528255	1.47067686	1.30400611	0.00000000	108278.00000000	108314.00000000
0.16713123	0.16713123	0.18102237	1.97244365	1.47014848	1.30335815	0.00000000	108515.00000000	108748.00000000
0.16849881	0.21665990	0.33862742	2.05895788	1.44072617	1.27408628	0.00000000	108949.00000000	109175.00000000
0.16401667	0.21450996	0.21530831	1.46889117	1.43944792	1.27279753	0.00000000	109376.00000000	109582.00000000
0.17220111	0.25423621	0.69580788	4.19083836	1.43262278	1.26578677	0.00000000	109783.00000000	110218.00000000
0.17901444	0.17901444	0.24185331	3.23494267	1.44109933	1.27443840	0.00000000	110419.00000000	110827.00000000
0.18046037	0.18046037	0.10005616	0.81144421	1.44019383	1.27349567	0.00000000	111028.00000000	111123.00000000
0.17346826	0.17346826	0.16832177	1.86232855	1.44136970	1.27468198	0.00000000	111324.00000000	111524.00000000
0.13394758	0.21320081	0.51104789	4.35396414	1.44194841	1.27495928	0.00000000	111725.00000000	112208.00000000
0.13354216	0.17739676	0.36702834	4.00256031	1.44049619	1.27313371	0.00000000	112409.00000000	112817.00000000
0.17276312	0.30653359	0.53387537	3.10047154	1.44018533	1.27355168	0.00000000	113018.00000000	113347.00000000
0.17444379	0.17444379	0.02872817	0.21031498	1.43936985	1.27272812	0.00000000	113548.00000000	113578.00000000
0.10603444	0.21387630	0.29978643	3.79706936	1.44579965	1.27870635	0.00000000	113779.00000000	114173.00000000
0.22107355	0.22107355	0.16641891	2.21025063	1.45221256	1.28497382	0.00000000	114374.00000000	114723.00000000
0.17337012	0.17337012	0.23537740	3.50059252	1.44907216	1.28174583	0.00000000	114924.00000000	115358.00000000
0.15991837	0.21521436	0.10921808	0.69620483	1.41070275	1.24390172	0.00000000	115559.00000000	115637.00000000
0.21960067	0.24183266	0.13733038	1.72109034	1.41016913	1.24349364	0.00000000	115838.00000000	116045.00000000
0.18523448	0.21187279	0.05658933	0.32540479	1.41836079	1.25170333	0.00000000	116246.00000000	116305.00000000
0.19654177	0.19654177	0.02003021	0.11500196	1.41816853	1.25150687	0.00000000	116506.00000000	116550.00000000
0.17838221	0.19541016	0.03999016	0.23804788	1.41738462	1.25071601	0.00000000	116751.00000000	116788.00000000
0.15823792	0.19891590	0.05197264	0.34552738	1.41570975	1.24899727	0.00000000	116989.00000000	117055.00000000
0.18243830	0.18243830	0.04903663	0.33843696	1.41257359	1.24586339	0.00000000	117256.00000000	117297.00000000
0.22076628	0.22076628	0.04049386	0.25942118	1.41230336	1.24564143	0.00000000	117498.00000000	117564.00000000
0.13071309	0.19180079	0.19949425	2.05720353	1.41127561	1.24443217	0.00000000	117765.00000000	117978.00000000
0.17274972	0.17274972	0.13127833	1.36254901	1.38136256	1.21437045	0.00000000	118179.00000000	118404.00000000
0.11640015	0.19380874	0.17064918	1.46173797	1.38032134	1.21361889	0.00000000	118605.00000000	118770.00000000
0.15672111	0.17236680	0.15403635	1.30936505	1.36209752	1.19531089	0.00000000	118971.00000000	119111.00000000
0.18307705	0.18307705	0.09648906	0.90384913	1.37797723	1.21119449	0.00000000	119312.00000000	119591.00000000
0.18164774	0.18164774	0.05834510	0.71110524	1.37720587	1.21047455	0.00000000	119792.00000000	119894.00000000
0.13752434	0.19908712	0.29948425	3.05564450	1.37338036	1.20661321	0.00000000	120095.00000000	120440.00000000
0.19923325	0.19923325	0.02074358	0.13100976	1.36632316	1.19962069	0.00000000	120641.00000000	120717.00000000
0.18361051	0.26008610	0.25232528	2.97298136	1.36591772	1.19903111	0.00000000	120918.00000000	121333.00000000
0.18231366	0.18231366	0.04670889	0.35073169	1.36034254	1.19367723	0.00000000	121534.00000000	121596.00000000
0.17180068	0.21695349	0.39036541	3.27314008	1.35244113	1.18537324	0.00000000	121797.00000000	122155.00000000
0.18426700	0.18426700	0.10624353	1.25426449	1.35727637	1.19059803	0.00000000	122356.00000000	122512.00000000
0.18652841	0.18652841	0.09173240	0.91726965	1.35856166	1.19185751	0.00000000	122713.00000000	122829.00000000
0.18835512	0.18835512	0.02130745	0.15256401	1.35899334	1.19236502	0.00000000	123030.00000000	123078.00000000
0.18318649	0.18772340	0.02632055	0.15616294	1.35908737	1.19249316	0.00000000	123279.00000000	123347.00000000
0.17103433	0.17103433	0.31150712	3.62528906	1.35918376	1.19154957	0.00000000	123548.00000000	123953.00000000
0.15808820	0.19701487	0.19046082	1.72953406	1.35791237	1.19104991	0.00000000	124154.00000000	124359.00000000
0.16804631	0.16804631	0.18021529	1.70331971	1.35735663	1.19056490	0.00000000	124560.00000000	124749.00000000
0.18805684	0.18805684	0.06920845	0.70058243	1.33857792	1.17187712	0.00000000	124950.00000000	125046.00000000
0.16771957	0.16771957	0.06717675	0.57727724	1.33359462	1.16662321	0.00000000	125247.00000000	125349.00000000
0.16540461	0.18918676	0.10542162	0.80637213	1.33034740	1.16356104	0.00000000	125550.00000000	125661.00000000
0.19663480	0.19663480	0.03659166	0.37567520	1.32591187	1.15920535	0.00000000	125862.00000000	125933.00000000
0.17234592	0.17234592	0.09796636	1.35117003	1.32520475	1.15826019	0.00000000	126134.00000000	126282.00000000
0.19359428	0.23459954	0.08453487	0.80060706	1.32428132	1.15731973	0.00000000	126483.00000000	126582.00000000
0.13112206	0.19070727	0.32859651	2.93702373	1.32949970	1.16223731	0.00000000	126783.00000000	127115.00000000
0.17178009	0.17178009	0.13586348	1.96291976	1.32752750	1.16082940	0.00000000	127316.00000000	127528.00000000
0.15078058	0.19456291	0.42755707	3.50034488	1.32243434	1.15595948	0.00000000	127729.00000000	128098.00000000
0.17521070	0.17521070	0.03449567	0.22484125	1.35593034	1.18938064	0.00000000	128299.00000000	128369.00000000
0.11572119	0.21497651	0.22070840	3.05610963	1.35691572	1.19060205	0.00000000	128570.00000000	128891.00000000
0.17154620	0.17154620	0.27708619	3.31755731	1.38958884	1.22266290	0.00000000	129092.00000000	129475.00000000
0.16674798	0.16674798	0.03665789	0.24749541	1.39084353	1.22414503	0.00000000	129676.00000000	129786.00000000
0.23134462	0.23134462	0.20902005	1.90861836	1.39076114	1.22395029	0.00000000	129987.00000000	130196.00000000
0.17544864	0.17544864	0.11936658	1.50857615	1.38745963	1.22066171	0.00000000	130397.00000000	130591.00000000
0.18050860	0.18050860	0.11658485	0.88359279	1.38526057	1.21857093	0.00000000	130792.00000000	130949.00000000
0.17795221	0.17795221	0.13860662	1.42417367	1.38349315	1.21649981	0.00000000	131150.00000000	131312.00000000
0.18626212	0.18626212	0.01840779	0.12158060	1.39790076	1.23125890	0.00000000	131513.00000000	131537.00000000
0.16757360	0.16757360	0.07025198	0.84711504	1.40594945	1.23928020	0.00000000	131738.00000000	131879.00000000
0.18320616	0.18320616	0.01675551	0.10197796	1.41203167	1.24539066	0.00000000	132080.00000000	132094.00000000
0.22785183	0.22785183	0.02243594	0.12199697	1.42084122	1.25422640	0.00000000	132295.00000000	132364.00000000
0.17198582	0.17198582	0.04810935	0.63471813	1.42318776	1.25668797	0.00000000	132565.00000000	132747.00000000
0.18276369	0.18608879	0.21404296	2.27994425	1.42501435	1.25866535	0.00000000	132948.00000000	133195.00000000
0.16781971	0.16781971	0.11587743	1.21108833	1.42672636	1.25996129	0.00000000	133396.00000000	133562.00000000
0.27640069	0.28408366	0.11140589	0.95867134	1.42497963	1.25799982	0.00000000	133763.00000000	133936.00000000
0.16051187	0.19853291	0.16825136	1.42860581	1.42412922	1.25703037	0.00000000	134137.00000000	134328.00000000
0.08195628	0.18043666	0.16680800	2.12357118	1.42324206	1.25655153	0.00000000	134529.00000000	134750.00000000
0.17389095	0.17389095	0.04657157	0.56327554	1.42003595	1.25333143	0.00000000	134951.00000000	135098.00000000
0.17405477	0.17405477	0.02662443	0.17864320	1.41853859	1.25182314	0.00000000	135299.00000000	135334.00000000
0.20796577	0.20796577	0.07003573	0.61364616	1.41670386	1.24962927	0.00000000	135535.00000000	135750.00000000
0.19097335	0.19097335	0.42307392	4.87232384	1.40295789	1.23561593	0.00000000	135951.00000000	136615.00000000
0.16752264	0.16752264	0.01999052	0.21716843	1.39424218	1.22747769	0.00000000	136816.00000000	136858.00000000
0.17917915	0.17917915	0.04191791	0.34815307	1.39363841	1.22692474	0.00000000	137059.00000000	137127.00000000
0.19732025	0.19732025	0.02444775	0.15156141	1.38922884	1.22256055	0.00000000	137328.00000000	137359.00000000
0.16946989	0.21744144	0.47395791	4.98666388	1.42217339	1.25538643	0.00000000	137560.00000000	138176.00000000
0.17605150	0.17605150	0.23716071	2.70558634	1.42893392	1.26180550	0.00000000	138377.00000000	138697.00000000
0.08648187	0.18660399	0.35735942	4.03883368	1.42402842	1.25697975	0.00000000	138898.00000000	139333.00000000
0.17680309	0.24061199	0.14375721	1.29789109	1.42204035	1.25540003	0.00000000	139534.00000000	139673.00000000
0.19830823	0.19830823	0.03140504	0.18894473	1.43033797	1.26362888	0.00000000	139874.00000000	139926.00000000
0.20710492	0.21737599	0.32332225	3.64604808	1.43016634	1.26309733	0.00000000	140127.00000000	140538.00000000
0.17049939	0.19250931	0.16632503	1.99592594	1.43748140	1.27080067	0.00000000	140739.00000000	140968.00000000
0.24457458	0.24457458	0.15191753	2.02510452	1.43432069	1.26747255	0.00000000	141169.00000000	141697.00000000
0.24357736	0.31623615	0.21463770	1.19694163	1.40191696	1.23526463	0.00000000	141898.00000000	142100.00000000
0.16911725	0.16911725	0.28767992	3.22453628	1.36246977	1.19513019	0.00000000	142301.00000000	142649.00000000
0.11966502	0.17782934	0.20433325	2.24915610	1.39593999	1.22921433	0.00000000	142850.00000000	143091.00000000
0.18979551	0.25026773	0.72535002	4.64845889	1.41217365	1.24485887	0.00000000	143292.00000000	143781.00000000
0.18343710	0.18343710	0.08174545	1.15710276	1.43916018	1.27236497	0.00000000	143982.00000000	144163.00000000
0.10588352	0.23069664	0.38110223	4.22181736	1.43755156	1.27083354	0.00000000	144364.00000000	144799.00000000
0.16876623	0.16876623	0.02962305	0.20727947	1.40441544	1.23778547	0.00000000	145000.00000000	145056.00000000
0.17345610	0.17345610	0.02971458	0.30269211	1.40621739	1.23953029	0.00000000	145257.00000000	145333.00000000
0.16666718	0.22087259	0.45421101	4.88466185	1.40805756	1.24110752	0.00000000	145534.00000000	146078.00000000
0.17113134	0.17113134	0.38664108	4.21400626	1.40696170	1.24023699	0.00000000	146279.00000000	146822.00000000
0.17097325	0.17097325	0.02538014	0.18185086	1.41063348	1.24398594	0.00000000	147023.00000000	147048.00000000
0.18240548	0.23948280	0.33016050	3.44718573	1.39405898	1.22735809	0.00000000	147249.00000000	147632.00000000
0.14585765	0.21683033	0.21636165	1.61439144	1.42117401	1.25457200	0.00000000	147833.00000000	148030.00000000
0.16460043	0.19559759	0.14930198	2.32900812	1.46637320	1.29945884	0.00000000	148231.00000000	148503.00000000
0.26330668	0.26330668	0.04020081	0.37200243	1.46590861	1.29920778	0.00000000	148704.00000000	148794.00000000
0.24960360	0.24960360	0.04606652	0.31626352	1.46569066	1.29901262	0.00000000	148995.00000000	149066.00000000
0.11712269	0.18759275	0.14010515	1.89532213	1.46489963	1.29820083	0.00000000	149267.00000000	149498.00000000
0.17593658	0.17593658	0.06052402	0.70854738	1.46431821	1.29762852	0.00000000	149699.00000000	149790.00000000
0.16144373	0.23983797	0.18856073	1.18849836	1.45701725	1.29030061	0.00000000	149991.00000000	150116.00000000
0.12903720	0.19706156	0.32199303	2.54125911	1.45634701	1.28969319	0.00000000	150317.00000000	150576.00000000
0.19880447	0.29068681	0.41538693	3.37311543	1.45522249	1.28767442	0.00000000	150777.00000000	151143.00000000
0.15435322	0.18981119	0.18587090	1.49285442	1.45366393	1.28681420	0.00000000	151344.00000000	151501.00000000
0.10776787	0.17585491	0.12032070	1.18202700	1.45273177	1.28608518	0.00000000	151702.00000000	151827.00000000
0.17626187	0.17626187	0.40846053	3.91429040	1.45094571	1.28383377	0.00000000	152028.00000000	152428.00000000
0.12166816	0.19101084	0.19340658	1.57012749	1.44828390	1.28157582	0.00000000	152629.00000000	152793.00000000
0.12986088	0.18912583	0.15549448	1.33013886	1.44744222	1.28054655	0.00000000	152994.00000000	153135.00000000
0.14173357	0.20450685	0.40952504	2.89199555	1.44643514	1.27974678	0.00000000	153336.00000000	153637.00000000
0.18811117	0.18811117	0.03714281	0.29058317	1.44427881	1.27754140	0.00000000	153838.00000000	153882.00000000
0.17688145	0.17688145	0.02790930	0.18948022	1.43671416	1.27004292	0.00000000	154083.00000000	154122.00000000
0.11138143	0.19389279	0.16789290	1.48584387	1.43624901	1.26956038	0.00000000	154323.00000000	154479.00000000
0.12645127	0.23708876	0.28973543	2.31423543	1.43519814	1.26840545	0.00000000	154680.00000000	154940.00000000
0.14059930	0.25878444	0.64393082	4.96963605	1.43351235	1.26685918	0.00000000	155141.00000000	155644.00000000
0.16780384	0.16780384	0.05320890	0.45663311	1.42911804	1.26221455	0.00000000	155845.00000000	155901.00000000
0.10933221	0.18335640	0.11333239	1.08317414	1.42639090	1.25939788	0.00000000	156102.00000000	156233.00000000
0.15362602	0.17863892	0.05034828	0.44118397	1.41952368	1.25285525	0.00000000	156434.00000000	156489.00000000
0.17467033	0.19660107	0.13537448	1.59478871	1.41876573	1.25191168	0.00000000	156690.00000000	156874.00000000
0.16950557	0.22640096	0.08065173	0.57842950	1.41669521	1.24993668	0.00000000	157075.00000000	157157.00000000
0.22875527	0.30850720	0.15434297	0.85442053	1.41544510	1.24875770	0.00000000	157358.00000000	157467.00000000
0.11758983	0.20450594	0.07194968	0.58831808	1.41471804	1.24807841	0.00000000	157668.00000000	157736.00000000
0.18954514	0.19865363	0.04241171	0.33111965	1.41363362	1.24697244	0.00000000	157937.00000000	157978.00000000
0.24529049	0.24529049	0.02579021	0.12520408	1.40713282	1.24040554	0.00000000	158179.00000000	158227.00000000
0.17886842	0.17886842	0.02497438	0.28556566	1.40350862	1.23685386	0.00000000	158428.00000000	158476.00000000
0.17438743	0.17438743	0.02535971	0.17855763	1.39748658	1.23085653	0.00000000	158677.00000000	158702.00000000
0.16767226	0.16767226	0.02991939	0.20265076	1.39730631	1.23065043	0.00000000	158903.00000000	158928.00000000
0.18936544	0.18936544	0.03388003	0.22352997	1.39621831	1.22954984	0.00000000	159129.00000000	159173.00000000
0.16930620	0.22079990	0.11722651	1.06675726	1.39599831	1.22923389	0.00000000	159374.00000000	159490.00000000
0.19005761	0.19005761	0.02517502	0.15807756	1.39539994	1.22871870	0.00000000	159691.00000000	159732.00000000
0.17033652	0.17033652	0.02427099	0.18127359	1.39808389	1.23148070	0.00000000	159933.00000000	159973.00000000
0.18373793	0.18373793	0.02055361	0.12824726	1.39922723	1.23260874	0.00000000	160174.00000000	160200.00000000
0.19632060	0.19632060	0.02010652	0.12535463	1.40274344	1.23615834	0.00000000	160401.00000000	160451.00000000
0.16780567	0.16780567	0.01726308	0.11307379	1.40311701	1.23650783	0.00000000	160652.00000000	160678.00000000
0.18231197	0.18231197	0.03221630	0.23111719	1.40327821	1.23668405	0.00000000	160879.00000000	160915.00000000
0.19168842	0.19168842	0.02205144	0.12775517	1.40400071	1.23739150	0.00000000	161116.00000000	161137.00000000
0.18386068	0.18386068	0.05717202	1.00605606	1.40463562	1.23788597	0.00000000	161338.00000000	161461.00000000
0.05022791	0.18912291	0.13079588	2.04314715	1.40457281	1.23794955	0.00000000	161662.00000000	161870.00000000
0.06267877	0.18211039	0.04896229	0.63099047	1.40409554	1.23741081	0.00000000	162071.00000000	162151.00000000
0.18499252	0.18499252	0.02200618	0.13704229	1.40379329	1.23719542	0.00000000	162352.00000000	162395.00000000
0.17699744	0.17699744	0.02632717	0.26081549	1.40207941	1.23545186	0.00000000	162596.00000000	162641.00000000
0.17442146	0.17442146	0.02779822	0.20938564	1.40231380	1.23567903	0.00000000	162842.00000000	162879.00000000
0.18116084	0.18244696	0.05195933	0.35652048	1.40198552	1.23525903	0.00000000	163080.00000000	163125.00000000
0.11439839	0.20653781	0.38481954	3.79215082	1.40244529	1.23546381	0.00000000	163326.00000000	163721.00000000
0.19356722	0.19356722	0.06867799	0.53371895	1.40232627	1.23559590	0.00000000	163922.00000000	163986.00000000
0.19772191	0.26130316	0.12834373	0.66254395	1.40056488	1.23377613	0.00000000	164187.00000000	164341.00000000
0.14242810	0.26264515	0.09265114	0.61599326	1.40000157	1.23333378	0.00000000	164542.00000000	164650.00000000
0.17511114	0.22475509	0.12506453	0.76451237	1.39947578	1.23282865	0.00000000	164851.00000000	164937.00000000
0.19595330	0.19595330	0.08987521	0.63050441	1.39901596	1.23224482	0.00000000	165138.00000000	165209.00000000
0.14594202	0.22697123	0.20320779	1.38832437	1.39873243	1.23208526	0.00000000	165410.00000000	165561.00000000
0.16882822	0.24277996	0.10463960	0.69013001	1.39808681	1.23145026	0.00000000	165762.00000000	165837.00000000
0.18625372	0.23691825	0.08267281	0.45194694	1.39764876	1.23099935	0.00000000	166038.00000000	166101.00000000
0.15627558	0.26296407	0.30099778	1.96716126	1.39732027	1.23062048	0.00000000	166302.00000000	166506.00000000
0.17452826	0.17452826	0.03318295	0.26360934	1.39598785	1.22933311	0.00000000	166707.00000000	166742.00000000
0.22799511	0.24169958	0.04463543	0.20522961	1.39587033	1.22922705	0.00000000	166943.00000000	166986.00000000
0.13432451	0.22534984	0.07174787	0.57955893	1.39565717	1.22895019	0.00000000	167187.00000000	167255.00000000
0.17489658	0.20652953	0.03232540	0.19138257	1.39536432	1.22872358	0.00000000	167456.00000000	167488.00000000
0.16957149	0.23502879	0.63590219	3.81684171	1.39523794	1.22851322	0.00000000	167689.00000000	168076.00000000
0.17219430	0.22987599	0.13042575	0.77365018	1.39301485	1.22630954	0.00000000	168277.00000000	168361.00000000
0.18564798	0.18564798	0.02558947	0.15770517	1.39252383	1.22587854	0.00000000	168562.00000000	168584.00000000
0.16218396	0.17857956	0.05316994	0.33894307	1.39243469	1.22577917	0.00000000	168785.00000000	168832.00000000
0.21360121	0.21579646	0.04555546	0.23320275	1.39216742	1.22549022	0.00000000	169033.00000000	169084.00000000
0.18472957	0.18472957	0.01795526	0.11037426	1.39186503	1.22521692	0.00000000	169285.00000000	169304.00000000
0.18390280	0.18390280	0.02227638	0.14452957	1.39182645	1.22518620	0.00000000	169505.00000000	169527.00000000
0.16841686	0.19252202	0.06086184	0.51523759	1.39149200	1.22474655	0.00000000	169728.00000000	169809.00000000
0.20335868	0.20335868	0.01971367	0.20665029	1.39104019	1.22438345	0.00000000	170010.00000000	170087.00000000
0.19474213	0.22838032	0.06945760	0.65126905	1.39068431	1.22396837	0.00000000	170288.00000000	170392.00000000
0.21262003	0.21262003	0.02661158	0.14750524	1.39033145	1.22369322	0.00000000	170593.00000000	170647.00000000
0.19888329	0.19888329	0.02565746	0.15413982	1.39017260	1.22349806	0.00000000	170848.00000000	170891.00000000
0.09423815	0.22869645	0.23559558	2.45092223	1.39005906	1.22339341	0.00000000	171092.00000000	171361.00000000
0.16756892	0.16756892	0.10478852	1.59202396	1.38892273	1.22197507	0.00000000	171562.00000000	171759.00000000
0.08504184	0.22972416	0.34221234	4.31481685	1.38850042	1.22183030	0.00000000	171960.00000000	172414.00000000
0.14421923	0.23619343	0.20481625	1.38325166	1.38611899	1.21941561	0.00000000	172615.00000000	172800.00000000
0.17268345	0.21026259	0.07175099	0.43422372	1.38531719	1.21863790	0.00000000	173001.00000000	173052.00000000
0.08560607	0.25598695	0.13595707	1.65113265	1.38465305	1.21798048	0.00000000	173253.00000000	173454.00000000
0.13543052	0.25423197	0.10170311	1.00406982	1.38377407	1.21687362	0.00000000	173655.00000000	173810.00000000
0.17155817	0.21532453	0.09277781	0.57298799	1.38309977	1.21633831	0.00000000	174011.00000000	174077.00000000
0.09209682	0.23431789	0.28523926	3.29072794	1.38250551	1.21583025	0.00000000	174278.00000000	174615.00000000
0.16908442	0.16908442	0.01523533	0.12211640	1.36636376	1.19969678	0.00000000	174816.00000000	174846.00000000
0.13123922	0.23793613	0.45733552	3.56736969	1.36626367	1.19957125	0.00000000	175047.00000000	175409.00000000
0.14286830	0.27680992	0.52505954	3.97782041	1.36437639	1.19772411	0.00000000	175610.00000000	176014.00000000
0.17137120	0.23967926	0.24144156	1.71479379	1.36200572	1.19527448	0.00000000	176215.00000000	176425.00000000
0.12811053	0.20084795	0.20279910	1.56727500	1.33756965	1.17090705	0.00000000	176626.00000000	176792.00000000
0.22404635	0.28293752	0.17561314	0.82356024	1.33695453	1.17032014	0.00000000	176993.00000000	177106.00000000
0.16881214	0.23990056	0.23430277	1.38366624	1.33637623	1.16970750	0.00000000	177307.00000000	177460.00000000
0.21471145	0.21471145	0.03122217	0.16441908	1.33528576	1.16861796	0.00000000	177661.00000000	177685.00000000
0.12091903	0.19747409	0.09931035	0.80414992	1.33511789	1.16847169	0.00000000	177886.00000000	177972.00000000
0.19381050	0.19381050	0.01893749	0.12339973	1.33398832	1.16734474	0.00000000	178173.00000000	178191.00000000
0.13465303	0.19055097	0.06104037	0.52213484	1.33274419	1.16608547	0.00000000	178392.00000000	178449.00000000
0.12214858	0.18410344	0.07928549	0.63302533	1.33227193	1.16562067	0.00000000	178650.00000000	178717.00000000
0.17101370	0.17101370	0.05416167	0.52328750	1.33184504	1.16491908	0.00000000	178918.00000000	178981.00000000
0.14038648	0.25289723	0.52077339	3.73332065	1.33146084	1.16476158	0.00000000	179182.00000000	179561.00000000
0.21866713	0.28215605	0.20186245	0.94153290	1.32869410	1.16199415	0.00000000	179762.00000000	179890.00000000
0.22735951	0.29738913	0.53864868	2.39267283	1.32768461	1.16103747	0.00000000	180091.00000000	180338.00000000
0.20247053	0.27490890	0.45775204	2.27678726	1.32538666	1.15875036	0.00000000	180539.00000000	180777.00000000
0.17324683	0.19733432	0.03585163	0.22795140	1.32132694	1.15454568	0.00000000	180978.00000000	181050.00000000
0.16756401	0.16756401	0.04381426	0.39549222	1.32100787	1.15429233	0.00000000	181251.00000000	181316.00000000
0.19741337	0.19741337	0.01999558	0.11443854	1.31924886	1.15255483	0.00000000	181517.00000000	181541.00000000
0.16772750	0.16772750	0.06516704	0.47522021	1.31741227	1.15061201	0.00000000	181742.00000000	181834.00000000
0.18408070	0.18408070	0.04287183	0.34267768	1.31463510	1.14794534	0.00000000	182035.00000000	182082.00000000
0.17783705	0.22172012	0.21345823	1.19736569	1.31412626	1.14747459	0.00000000	182283.00000000	182408.00000000
0.16216738	0.26333325	0.49005401	3.21865497	1.31314289	1.14630843	0.00000000	182609.00000000	182950.00000000
0.17173411	0.17173411	0.05783471	0.44067366	1.30926323	1.14251053	0.00000000	183151.00000000	183201.00000000
0.16793980	0.16793980	0.03539404	0.25789400	1.30291898	1.13610968	0.00000000	183402.00000000	183432.00000000
0.16810018	0.16810018	0.02216115	0.17043809	1.30522316	1.13863015	0.00000000	183633.00000000	183679.00000000
0.18060129	0.18060129	0.19391618	2.01171744	1.33164465	1.16525583	0.00000000	183880.00000000	184103.00000000
0.16560392	0.21535996	0.18711295	1.42979935	1.33306527	1.16650905	0.00000000	184304.00000000	184454.00000000
0.13923099	0.18435421	0.06158181	0.46417315	1.33360446	1.16698932	0.00000000	184655.00000000	184711.00000000
0.16939775	0.16939775	0.05650860	0.45085402	1.34352769	1.17696952	0.00000000	184912.00000000	184963.00000000
0.17273497	0.17273497	0.01874614	0.13651059	1.34840050	1.18176675	0.00000000	185164.00000000	185188.00000000
0.16022929	0.19883842	0.12102454	0.78831864	1.34841909	1.18178183	0.00000000	185389.00000000	185484.00000000
0.18163922	0.18163922	0.05179421	0.42784450	1.34968358	1.18292015	0.00000000	185685.00000000	185740.00000000
0.12056996	0.19161157	0.16064115	1.34059148	1.35519667	1.18843818	0.00000000	185941.00000000	186079.00000000
0.18511872	0.18511872	0.01714456	0.12850036	1.35474710	1.18813406	0.00000000	186280.00000000	186299.00000000
0.17319612	0.17319612	0.01697749	0.11823722	1.35477784	1.18812361	0.00000000	186500.00000000	186526.00000000
0.14978158	0.20707065	0.16863824	1.16385359	1.35457836	1.18783915	0.00000000	186727.00000000	186847.00000000
0.18539375	0.18539375	0.04096328	0.27025134	1.35390975	1.18725090	0.00000000	187048.00000000	187081.00000000
0.14066953	0.19952775	0.11573755	0.81334523	1.35372072	1.18702303	0.00000000	187282.00000000	187368.00000000
0.18695482	0.22191467	0.05318095	0.29800250	1.35330124	1.18666532	0.00000000	187569.00000000	187614.00000000
0.16983044	0.19880290	0.08896856	0.55994171	1.35310325	1.18640069	0.00000000	187815.00000000	187877.00000000
0.14606011	0.21189770	0.12473543	0.84609116	1.35276457	1.18611589	0.00000000	188078.00000000	188167.00000000
0.13749456	0.19517960	0.11417820	0.90601946	1.35226541	1.18556095	0.00000000	188368.00000000	188466.00000000
0.11904114	0.20319775	0.18062648	1.58554221	1.35183567	1.18519912	0.00000000	188667.00000000	188831.00000000
0.12449272	0.25592703	0.37746337	3.16190862	1.34958236	1.18269517	0.00000000	189032.00000000	189353.00000000
0.14295961	0.19439874	0.11846752	1.19515659	1.36834044	1.20187471	0.00000000	189554.00000000	189690.00000000
0.18890493	0.18890493	0.04327494	0.38674426	1.36828368	1.20162150	0.00000000	189891.00000000	189936.00000000
0.15441204	0.20368235	0.05923279	0.66846428	1.36776406	1.20108724	0.00000000	190137.00000000	190223.00000000
0.18265535	0.18265535	0.01805578	0.12137170	1.36759320	1.20096355	0.00000000	190424.00000000	190457.00000000
0.17367448	0.20902754	0.09663070	0.62190092	1.36757681	1.20091507	0.00000000	190658.00000000	190745.00000000
0.20051530	0.24060591	0.04034557	0.20638323	1.36754820	1.20089673	0.00000000	190946.00000000	190979.00000000
0.20562907	0.20562907	0.07141764	0.74609250	1.37243394	1.20566111	0.00000000	191180.00000000	191277.00000000
0.18831209	0.18831209	0.01767251	0.11044155	1.37782027	1.21116943	0.00000000	191478.00000000	191514.00000000
0.19417325	0.19417325	0.02314375	0.14074831	1.37682781	1.21017198	0.00000000	191715.00000000	191742.00000000
0.16929672	0.16929672	0.07653366	0.77234437	1.37595317	1.20941565	0.00000000	191943.00000000	192047.00000000
0.19636787	0.19636787	0.03626348	0.22493172	1.37644633	1.20981260	0.00000000	192248.00000000	192310.00000000
0.16860110	0.16860110	0.01977968	0.14946417	1.38474737	1.21814104	0.00000000	192511.00000000	192534.00000000
0.22453400	0.26303217	0.11171695	0.66199090	1.38549132	1.21890370	0.00000000	192735.00000000	192911.00000000
0.10216517	0.19569947	0.09572865	1.53681306	1.38882017	1.22221717	0.00000000	193112.00000000	193272.00000000
0.19182540	0.19182540	0.02000844	0.12600494	1.40340659	1.23674799	0.00000000	193473.00000000	193510.00000000
0.17538739	0.17538739	0.04901468	0.32574176	1.40207890	1.23531029	0.00000000	193711.00000000	193750.00000000
0.18162995	0.24767179	0.11140446	0.63747819	1.40345483	1.23676928	0.00000000	193951.00000000	194024.00000000
0.16906047	0.16956571	0.01576386	0.10211839	1.40660013	1.23998507	0.00000000	194225.00000000	194242.00000000
0.17804274	0.17804274	0.04465055	0.38901810	1.41051084	1.24388155	0.00000000	194443.00000000	194488.00000000
0.12713916	0.20012069	0.14478620	1.40512026	1.41270604	1.24595933	0.00000000	194689.00000000	194854.00000000
0.14749561	0.22391724	0.21508845	1.78491184	1.41199018	1.24523431	0.00000000	195055.00000000	195266.00000000
0.17925376	0.18398332	0.02368626	0.14736487	1.41292915	1.24616294	0.00000000	195467.00000000	195558.00000000
0.19257743	0.20125364	0.04890540	0.34011508	1.41330842	1.24667858	0.00000000	195759.00000000	195805.00000000
0.16806014	0.16806014	0.01931008	0.12804772	1.41313930	1.24649005	0.00000000	196006.00000000	196036.00000000
0.20573189	0.20573189	0.03226123	0.29374864	1.41421734	1.24752060	0.00000000	196237.00000000	196324.00000000
0.20190598	0.20190598	0.03629460	0.40520744	1.41411907	1.24718667	0.00000000	196525.00000000	196659.00000000
0.16891316	0.16891316	0.03089956	0.20989486	1.41420125	1.24757886	0.00000000	196860.00000000	196888.00000000
0.18292613	0.18292613	0.02595615	0.22097922	1.41423726	1.24759562	0.00000000	197089.00000000	197135.00000000
0.13467403	0.21124116	0.10187016	0.89413904	1.41611379	1.24946291	0.00000000	197336.00000000	197443.00000000
0.21856676	0.21856676	0.03705448	0.22264878	1.41606618	1.24942902	0.00000000	197644.00000000	197674.00000000
0.19141574	0.19141574	0.01942898	0.11854097	1.41601463	1.24940464	0.00000000	197875.00000000	197893.00000000
0.11224464	0.20931726	0.13827431	1.23601395	1.41601477	1.24935731	0.00000000	198094.00000000	198223.00000000
0.21700231	0.32289634	0.55981570	2.66218473	1.41575139	1.24906755	0.00000000	198424.00000000	198700.00000000
0.16005505	0.29476619	0.55595504	3.52538568	1.41386542	1.24713968	0.00000000	198901.00000000	199266.00000000
0.11933895	0.21615721	0.06743058	0.53147240	1.41139098	1.24474858	0.00000000	199467.00000000	199532.00000000
0.11290434	0.18000898	0.39380236	4.88439007	1.41096396	1.24416117	0.00000000	199733.00000000	200227.00000000
0.15998291	0.16982220	0.02896141	0.18955747	1.40860761	1.24196217	0.00000000	200428.00000000	200457.00000000
0.18214246	0.18786574	0.20308627	1.73163054	1.40817794	1.24116277	0.00000000	200658.00000000	200839.00000000
0.18413916	0.18413916	0.05350910	0.53382955	1.40696312	1.24033018	0.00000000	201040.00000000	201099.00000000
0.14509927	0.20885125	0.29366287	2.08423220	1.40661179	1.23980321	0.00000000	201300.00000000	201514.00000000
0.12976509	0.24421802	0.12653321	1.12751431	1.40611902	1.23932943	0.00000000	201715.00000000	201840.00000000
0.16197468	0.28398191	0.12654793	0.79050366	1.40588206	1.23926572	0.00000000	202041.00000000	202129.00000000
0.20797359	0.22571602	0.14929869	1.23922507	1.40546977	1.23883826	0.00000000	202330.00000000	202467.00000000
0.15237426	0.23186552	0.17902163	1.23999969	1.40455672	1.23789783	0.00000000	202668.00000000	202797.00000000
0.17271774	0.21921918	0.11231488	0.67336861	1.40344147	1.23679670	0.00000000	202998.00000000	203076.00000000
0.11453863	0.21927084	0.22564092	2.08959331	1.40304888	1.23639913	0.00000000	203277.00000000	203498.00000000
0.20313031	0.23834151	0.05462784	0.28040638	1.40245161	1.23581454	0.00000000	203699.00000000	203741.00000000
0.17421856	0.25761916	0.66923687	3.88542755	1.40228953	1.23568069	0.00000000	203942.00000000	204339.00000000
0.16299341	0.23835916	0.20802807	1.33459086	1.40069638	1.23398003	0.00000000	204540.00000000	204680.00000000
0.19895923	0.28205442	0.26592104	1.42134830	1.40005176	1.23336357	0.00000000	204881.00000000	205029.00000000
0.19579838	0.31303419	0.34719102	1.89424237	1.39927231	1.23260189	0.00000000	205230.00000000	205427.00000000
0.16129448	0.21979496	0.10663005	0.68506346	1.39817269	1.23156072	0.00000000	205628.00000000	205712.00000000
0.16029575	0.23884095	0.49072680	3.12643425	1.39791554	1.23125475	0.00000000	205913.00000000	206232.00000000
0.12614879	0.17652873	0.18034187	1.46729844	1.39608475	1.22938522	0.00000000	206433.00000000	206585.00000000
0.17757108	0.17757108	0.03837885	0.26410981	1.39483717	1.22818415	0.00000000	206786.00000000	206817.00000000
0.19165767	0.19165767	0.02496747	0.16603849	1.39458422	1.22791266	0.00000000	207018.00000000	207042.00000000
0.17033990	0.22011538	0.06705487	0.39632880	1.39454469	1.22790898	0.00000000	207243.00000000	207290.00000000
0.19111840	0.24803920	0.16796319	0.89897072	1.39436829	1.22772789	0.00000000	207491.00000000	207588.00000000
0.11834862	0.23978239	0.30955159	2.60812256	1.39369198	1.22704229	0.00000000	207789.00000000	208056.00000000
0.19225101	0.19225101	0.03488270	0.22798243	1.39190640	1.22515977	0.00000000	208257.00000000	208285.00000000
0.18368102	0.18368102	0.05444772	0.35746171	1.39164079	1.22496018	0.00000000	208486.00000000	208532.00000000
0.11389925	0.22123209	0.23664083	2.23527631	1.39129963	1.22415063	0.00000000	208733.00000000	208967.00000000
0.18051252	0.23556401	0.13065430	0.89842465	1.39020147	1.22351406	0.00000000	209168.00000000	209264.00000000
0.18472749	0.18472749	0.04097419	0.45800653	1.38975651	1.22295325	0.00000000	209465.00000000	209546.00000000
0.14736240	0.19351775	0.06758225	0.49184638	1.38918642	1.22247794	0.00000000	209747.00000000	209801.00000000
0.18879719	0.18879719	0.03005327	0.20572802	1.38896256	1.22228238	0.00000000	210002.00000000	210034.00000000
0.20734031	0.20734031	0.02122443	0.15588388	1.38873795	1.22210421	0.00000000	210235.00000000	210258.00000000
0.18625469	0.18625469	0.04389653	0.36816769	1.38868371	1.22196476	0.00000000	210459.00000000	210510.00000000
0.21416515	0.21416515	0.04541679	0.32515910	1.38852322	1.22186481	0.00000000	210711.00000000	210752.00000000
0.16371697	0.19107427	0.03112193	0.19231991	1.38842848	1.22177929	0.00000000	210953.00000000	210978.00000000
0.10969069	0.18083527	0.10859630	0.96902293	1.38828803	1.22154718	0.00000000	211179.00000000	211280.00000000
0.11600009	0.19758772	0.35688042	3.03138003	1.38772154	1.22087006	0.00000000	211481.00000000	211790.00000000
0.16223403	0.22911701	0.38277995	2.37869568	1.38707302	1.22041210	0.00000000	211991.00000000	212244.00000000
0.14737183	0.20691903	0.21665146	1.57720095	1.38579314	1.21900314	0.00000000	212445.00000000	212617.00000000
0.15418772	0.20966313	0.35429018	2.87141303	1.38495629	1.21816131	0.00000000	212818.00000000	213119.00000000
0.17598334	0.24583855	0.15296669	0.97316251	1.38321900	1.21634763	0.00000000	213320.00000000	213425.00000000
0.15513007	0.28475659	0.40992558	2.63379370	1.38238585	1.21572638	0.00000000	213626.00000000	213898.00000000
0.12338763	0.18393867	0.24256401	1.94312537	1.38052877	1.21368524	0.00000000	214099.00000000	214299.00000000
0.21986463	0.21986463	0.04554769	0.38561241	1.37923030	1.21239143	0.00000000	214500.00000000	214559.00000000
0.15905907	0.20762834	0.12848227	0.87066021	1.37894767	1.21222429	0.00000000	214760.00000000	214852.00000000
0.17532812	0.17532812	0.11837827	1.36509236	1.37518383	1.20847607	0.00000000	215053.00000000	215233.00000000
0.15233029	0.19421825	0.28962339	2.49263787	1.37286099	1.20593733	0.00000000	215434.00000000	215690.00000000
0.17019818	0.17019818	0.02736364	0.18511639	1.37119028	1.20455174	0.00000000	215891.00000000	215915.00000000
0.14615498	0.23602417	0.45926324	3.24122957	1.37028704	1.20331268	0.00000000	216116.00000000	216450.00000000
0.14099899	0.19955846	0.30651255	2.77038649	1.36762625	1.20034113	0.00000000	216651.00000000	216936.00000000
0.12719714	0.18533322	0.31860105	2.76350043	1.36582363	1.19871390	0.00000000	217137.00000000	217418.00000000
0.17479272	0.17479272	0.10027483	0.78034842	1.36408840	1.19734558	0.00000000	217619.00000000	217706.00000000
0.13768942	0.18970588	0.29394920	2.19960108	1.36000312	1.19329635	0.00000000	217907.00000000	218134.00000000
0.14263792	0.18703265	0.17161637	1.45157281	1.35661137	1.18969808	0.00000000	218335.00000000	218487.00000000
0.17356041	0.17356041	0.10887294	0.84379257	1.35587448	1.18891224	0.00000000	218688.00000000	218778.00000000
0.13842081	0.22257505	0.57233019	4.18221880	1.35545494	1.18883311	0.00000000	218979.00000000	219401.00000000
0.13658748	0.19895827	0.18951966	1.50384820	1.35230778	1.18513173	0.00000000	219602.00000000	219757.00000000
0.16618707	0.29074077	0.62503193	3.80742216	1.41186827	1.24526073	0.00000000	219958.00000000	220344.00000000
0.18180498	0.29454082	0.77257486	4.32590743	1.41224707	1.24564603	0.00000000	220545.00000000	220984.00000000
0.17679753	0.29156182	0.63246053	3.58450202	1.41149375	1.24488502	0.00000000	221185.00000000	221549.00000000
0.16748981	0.20159091	0.13236172	0.80729995	1.41006451	1.24342987	0.00000000	221750.00000000	221838.00000000
0.16349984	0.26965726	0.71715138	4.40297179	1.41010906	1.24352444	0.00000000	222039.00000000	222489.00000000
0.18269519	0.27029966	0.58009851	3.27979382	1.40975997	1.24320620	0.00000000	222690.00000000	223026.00000000
0.19350492	0.30016150	0.41984686	2.21698669	1.40981915	1.24321857	0.00000000	223227.00000000	223463.00000000
0.18575297	0.29235975	0.31331300	1.69700091	1.40922057	1.24267186	0.00000000	223664.00000000	223857.00000000
0.17320093	0.25238973	0.10652055	0.60953902	1.40922508	1.24262881	0.00000000	224058.00000000	224127.00000000
0.16398315	0.22226363	0.26586342	1.67001333	1.40919118	1.24259250	0.00000000	224328.00000000	224505.00000000
0.16019287	0.23983035	0.13954433	0.89267147	1.40925163	1.24265023	0.00000000	224706.00000000	224800.00000000
0.12849545	0.19332288	0.14441901	1.06296017	1.40913385	1.24243206	0.00000000	225001.00000000	225112.00000000
0.18094678	0.18094678	0.06114658	0.45763772	1.40885005	1.24209374	0.00000000	225313.00000000	225365.00000000
0.15881759	0.17616063	0.04763590	0.32155117	1.40870811	1.24207433	0.00000000	225566.00000000	225606.00000000
0.16496245	0.20264292	0.05867293	0.37250920	1.40865643	1.24195285	0.00000000	225807.00000000	225850.00000000
0.16593935	0.23166185	0.10851520	0.65160677	1.40852567	1.24190054	0.00000000	226051.00000000	226123.00000000
0.15174622	0.17588004	0.09278600	0.64090914	1.40841735	1.24180997	0.00000000	226324.00000000	226397.00000000
0.14354006	0.21662371	0.22311338	2.72423460	1.40919723	1.24274550	0.00000000	226598.00000000	226907.00000000
0.12629305	0.20901610	0.34785900	2.76974067	1.40902346	1.24238300	0.00000000	227108.00000000	227391.00000000
0.16898021	0.18024729	0.05194722	0.33506470	1.40869633	1.24180935	0.00000000	227592.00000000	227647.00000000
0.13256086	0.21287576	0.13345256	0.99904067	1.40807635	1.24143199	0.00000000	227848.00000000	227957.00000000
0.07910723	0.23726929	0.08818182	0.87035769	1.40748759	1.24069999	0.00000000	228158.00000000	228250.00000000
0.16695512	0.22332529	0.15123359	0.95586593	1.40729225	1.24064277	0.00000000	228451.00000000	228566.00000000
0.18767223	0.18767223	0.02428304	0.18611370	1.40715788	1.24055651	0.00000000	228767.00000000	228793.00000000
0.16809147	0.16809147	0.02133152	0.14886736	1.40722542	1.24059896	0.00000000	228994.00000000	229023.00000000
0.16520088	0.25486309	0.39700254	2.40815422	1.40720392	1.24061166	0.00000000	229224.00000000	229482.00000000
0.12819117	0.21904440	0.14522604	1.11913620	1.40664287	1.23999411	0.00000000	229683.00000000	229800.00000000
0.14833423	0.25016920	0.39388283	2.67774651	1.40619119	1.23954829	0.00000000	230001.00000000	230276.00000000
0.14253074	0.19526747	0.11290987	1.00827050	1.40530171	1.23864963	0.00000000	230477.00000000	230588.00000000
0.17797629	0.17797629	0.03418485	0.23585046	1.40485562	1.23820252	0.00000000	230789.00000000	230820.00000000
0.15318949	0.23828877	0.14521328	1.16523870	1.40467477	1.23786441	0.00000000	231021.00000000	231155.00000000
0.14747418	0.21040122	0.15395780	1.03784440	1.40397270	1.23731998	0.00000000	231356.00000000	231467.00000000
0.14893917	0.23889144	0.26767387	1.80384506	1.40321237	1.23648574	0.00000000	231668.00000000	231858.00000000
0.18625290	0.20332750	0.03312014	0.18733430	1.40196210	1.23530583	0.00000000	232059.00000000	232084.00000000
0.18132649	0.21369262	0.14150995	0.99190094	1.40180340	1.23508262	0.00000000	232285.00000000	232399.00000000
0.16856166	0.16856166	0.02743480	0.21792728	1.40070458	1.23405898	0.00000000	232600.00000000	232627.00000000
0.13887795	0.18686741	0.06686550	0.47422390	1.40012439	1.23344821	0.00000000	232828.00000000	232880.00000000
0.22006379	0.22006379	0.08264450	0.58585942	1.39963380	1.23285995	0.00000000	233081.00000000	233149.00000000
0.20321784	0.33689175	0.31911564	1.58575929	1.39911472	1.23246491	0.00000000	233350.00000000	233517.00000000
0.14197903	0.17901674	0.07926929	0.56524002	1.39767507	1.23100258	0.00000000	233718.00000000	233785.00000000
0.18936910	0.22447840	0.16211173	1.07390251	1.39719495	1.23053265	0.00000000	233986.00000000	234104.00000000
0.12883835	0.23812391	0.10414584	0.85765213	1.39643489	1.22977429	0.00000000	234305.00000000	234398.00000000
0.16154331	0.21490906	0.14985022	1.18538166	1.39588502	1.22922661	0.00000000	234599.00000000	234724.00000000
0.21315999	0.21315999	0.02610646	0.16307761	1.39500173	1.22826554	0.00000000	234925.00000000	234956.00000000
0.20434139	0.20434139	0.05106467	0.38063603	1.38459026	1.21786462	0.00000000	235157.00000000	235202.00000000
0.15628330	0.16949315	0.03143393	0.21680702	1.38393280	1.21727847	0.00000000	235403.00000000	235429.00000000
0.17072217	0.17072217	0.07742602	0.69836309	1.38371093	1.21703687	0.00000000	235630.00000000	235706.00000000
0.11134216	0.18094947	0.12395213	1.10006561	1.38296644	1.21630298	0.00000000	235907.00000000	236026.00000000
0.14499582	0.19708458	0.18092109	1.29922900	1.38211696	1.21537708	0.00000000	236227.00000000	236362.00000000
0.12786867	0.23646065	0.59440906	4.64064653	1.38105975	1.21431518	0.00000000	236563.00000000	237032.00000000
0.15819002	0.19798023	0.14712275	0.95211224	1.37798531	1.21128944	0.00000000	237233.00000000	237334.00000000
0.16824603	0.16824603	0.21687847	1.88118570	1.37726879	1.21036159	0.00000000	237535.00000000	237730.00000000
0.19111723	0.19111723	0.22272821	1.93272561	1.37586247	1.20795669	0.00000000	237931.00000000	238130.00000000
0.12406936	0.19720349	0.25273693	2.13636313	1.37449288	1.20754895	0.00000000	238331.00000000	238549.00000000
0.19435974	0.19435974	0.04391929	0.39955349	1.37235132	1.20570900	0.00000000	238750.00000000	238799.00000000
0.17037585	0.17037585	0.10978755	0.99041623	1.37071009	1.20362095	0.00000000	239000.00000000	239108.00000000
0.14586103	0.18231689	0.07041287	0.49572927	1.37000886	1.20323933	0.00000000	239309.00000000	239363.00000000
0.17239997	0.21587209	0.09945855	0.73348814	1.36951897	1.20261919	0.00000000	239564.00000000	239644.00000000
0.11087672	0.18143521	0.27270908	2.52029525	1.36746736	1.20019591	0.00000000	239845.00000000	240100.00000000
0.17063417	0.17063417	0.17096382	1.56679437	1.36560224	1.19823431	0.00000000	240301.00000000	240465.00000000
0.13032834	0.18335584	0.26678102	2.02284456	1.36464812	1.19785367	0.00000000	240666.00000000	240873.00000000
0.14990729	0.18324639	0.25443109	2.30517281	1.36314523	1.19587942	0.00000000	241074.00000000	241309.00000000
0.15390898	0.20358737	0.05566997	0.36413918	1.36183274	1.19516168	0.00000000	241510.00000000	241556.00000000
0.14781463	0.20821557	0.42504027	3.03635542	1.35417812	1.18736985	0.00000000	241757.00000000	242067.00000000
0.14680654	0.23168507	0.29907797	2.03605842	1.35159090	1.18493640	0.00000000	242268.00000000	242476.00000000
0.13924258	0.19038145	0.08356639	0.58546651	1.35007760	1.18342681	0.00000000	242677.00000000	242739.00000000
0.17291925	0.17291925	0.04430458	0.44569366	1.34963918	1.18292707	0.00000000	242940.00000000	243010.00000000
0.25621012	0.27888089	0.06543046	0.40813131	1.38058015	1.21405058	0.00000000	243211.00000000	243280.00000000
0.17270911	0.17270911	0.04246210	0.38949230	1.38328372	1.21667783	0.00000000	243481.00000000	243543.00000000
0.21710227	0.23479260	0.03217639	0.16592901	1.38840510	1.22179940	0.00000000	243744.00000000	243772.00000000
0.16575592	0.23430421	0.13261636	0.81267978	1.38839721	1.22180496	0.00000000	243973.00000000	244073.00000000
0.16665663	0.21128907	0.06393520	0.41216124	1.38862041	1.22196620	0.00000000	244274.00000000	244324.00000000
0.16985267	0.18523056	0.07869275	0.66929317	1.38863301	1.22200312	0.00000000	244525.00000000	244599.00000000
0.15071031	0.21536595	0.16295499	1.10029528	1.38879143	1.22217929	0.00000000	244800.00000000	244923.00000000
0.20136036	0.24958246	0.04769597	0.23828688	1.38897411	1.22237069	0.00000000	245124.00000000	245156.00000000
0.20720240	0.25086424	0.08031455	0.39345028	1.38896904	1.22235044	0.00000000	245357.00000000	245405.00000000
0.16899357	0.16899357	0.01505313	0.10431236	1.38899972	1.22244289	0.00000000	245606.00000000	245643.00000000
0.14502370	0.30844282	0.23477827	1.63808876	1.38928396	1.22266954	0.00000000	245844.00000000	246014.00000000
0.17605742	0.17605742	0.08401899	0.69325354	1.38910407	1.22250286	0.00000000	246215.00000000	246309.00000000
0.16777608	0.28610077	0.60558623	3.59794813	1.38971945	1.22310173	0.00000000	246510.00000000	246881.00000000
0.14293213	0.27048456	0.08897069	0.60029294	1.38937808	1.22281845	0.00000000	247082.00000000	247171.00000000
0.18919309	0.24166900	0.23850811	1.26689602	1.38916733	1.22253072	0.00000000	247372.00000000	247505.00000000
0.16836626	0.24512883	0.28917332	1.72095491	1.38835385	1.22172763	0.00000000	247706.00000000	247885.00000000
0.18195264	0.18195264	0.02546242	0.16305834	1.38749748	1.22095003	0.00000000	248086.00000000	248129.00000000
0.16490165	0.19874932	0.10460952	0.64571904	1.38757608	1.22094923	0.00000000	248330.00000000	248400.00000000
0.18721425	0.32516100	0.35708031	1.92041094	1.38775830	1.22127097	0.00000000	248601.00000000	248842.00000000
0.20640267	0.25903893	0.07751488	0.48901403	1.38689060	1.22020030	0.00000000	249043.00000000	249105.00000000
0.15242362	0.25428434	0.11831297	0.74764537	1.38680440	1.22018630	0.00000000	249306.00000000	249386.00000000
0.17384559	0.21790088	0.07928723	0.46581434	1.38694966	1.22036154	0.00000000	249587.00000000	249640.00000000
0.17642587	0.17642587	0.05083165	0.37701261	1.38804831	1.22148913	0.00000000	249841.00000000	249886.00000000
0.18409346	0.25312525	0.42194487	2.84380395	1.38816169	1.22162358	0.00000000	250087.00000000	250393.00000000
0.17015912	0.17015912	0.05534059	0.50977103	1.38884704	1.22232367	0.00000000	250594.00000000	250654.00000000
0.17207964	0.17207964	0.02526781	0.17862292	1.38918913	1.22260033	0.00000000	250855.00000000	250887.00000000
0.16054489	0.20723740	0.15465388	0.97545111	1.38922357	1.22256261	0.00000000	251088.00000000	251191.00000000
0.16583693	0.21695254	0.14074850	1.00116277	1.38923591	1.22265122	0.00000000	251392.00000000	251500.00000000
0.12129861	0.20577176	0.16089134	1.28823602	1.39009674	1.22344720	0.00000000	251701.00000000	251833.00000000
0.16543220	0.19715255	0.09244143	0.58126573	1.39083530	1.22420082	0.00000000	252034.00000000	252101.00000000
0.14630887	0.20226478	0.09484488	0.67793982	1.39065612	1.22406830	0.00000000	252302.00000000	252375.00000000
0.17598793	0.17598793	0.04272008	0.32389448	1.39074391	1.22402247	0.00000000	252576.00000000	252616.00000000
0.16495975	0.17995004	0.04600214	0.28647891	1.39026415	1.22359788	0.00000000	252817.00000000	252852.00000000
0.16135646	0.22533605	0.05779283	0.37364743	1.39016814	1.22350835	0.00000000	253053.00000000	253097.00000000
0.17004182	0.19800978	0.14505942	0.92749208	1.39001025	1.22336521	0.00000000	253298.00000000	253396.00000000
0.17539567	0.17539567	0.06607450	0.59424297	1.38950192	1.22264411	0.00000000	253597.00000000	253666.00000000
0.18420218	0.18420218	0.10944197	1.03016586	1.38917211	1.22234686	0.00000000	253867.00000000	253979.00000000
0.18023796	0.18023796	0.02141449	0.13288939	1.39024661	1.22362256	0.00000000	254180.00000000	254211.00000000
0.18923497	0.18923497	0.03690192	0.57377584	1.40331503	1.23630142	0.00000000	254412.00000000	254536.00000000
0.22726026	0.24276184	0.14343392	1.78619165	1.40403416	1.23740372	0.00000000	254737.00000000	254979.00000000
0.22669258	0.22669258	0.03103873	0.15334511	1.40367702	1.23703350	0.00000000	255180.00000000	255215.00000000
0.24875431	0.24875431	0.02479602	0.12378918	1.40345318	1.23649679	0.00000000	255416.00000000	255614.00000000
0.18312962	0.18312962	0.16539665	2.70275630	1.40246143	1.23564916	0.00000000	255815.00000000	256160.00000000
0.19533573	0.21359919	0.03148501	0.16948213	1.40193806	1.23528025	0.00000000	256361.00000000	256397.00000000
0.22985600	0.22985600	0.03090610	0.16357958	1.40115753	1.23451552	0.00000000	256598.00000000	256623.00000000
0.14363502	0.21757338	0.18248452	1.27320319	1.40128718	1.23464118	0.00000000	256824.00000000	256957.00000000
0.14511324	0.21850528	0.15759542	1.17845489	1.40064683	1.23399305	0.00000000	257158.00000000	257287.00000000
0.15933678	0.19229178	0.09426248	0.60595550	1.39978618	1.23311130	0.00000000	257488.00000000	257562.00000000
0.16937599	0.18729024	0.04230565	0.25790744	1.39938035	1.23273639	0.00000000	257763.00000000	257795.00000000
0.15935945	0.20406694	0.06792782	0.43495098	1.39922682	1.23253771	0.00000000	257996.00000000	258045.00000000
0.14171495	0.21578474	0.42272951	3.18339125	1.39896357	1.23232136	0.00000000	258246.00000000	258575.00000000
0.10892789	0.18078600	0.18018485	1.65295294	1.39750192	1.23083367	0.00000000	258776.00000000	258951.00000000
0.14156356	0.24439753	0.67600469	4.80693640	1.39654405	1.22990157	0.00000000	259152.00000000	259646.00000000
0.14130001	0.26304899	0.45571277	3.22337941	1.39378834	1.22714366	0.00000000	259847.00000000	260175.00000000
0.16446957	0.21788942	0.14002809	1.01074772	1.39080052	1.22385605	0.00000000	260376.00000000	260524.00000000
0.19195053	0.25224401	0.08986115	0.46706610	1.38997629	1.22334039	0.00000000	260725.00000000	260778.00000000
0.15932169	0.22275776	0.25593032	1.70329794	1.38959600	1.22289416	0.00000000	260979.00000000	261158.00000000
0.17590825	0.18989509	0.06487687	0.41640536	1.38857547	1.22184050	0.00000000	261359.00000000	261406.00000000
0.16436198	0.18202723	0.06050321	0.38091844	1.38722389	1.22050260	0.00000000	261607.00000000	261659.00000000
0.21760208	0.21760208	0.08036847	0.65136290	1.38626217	1.21951035	0.00000000	261860.00000000	261944.00000000
0.14839129	0.17181985	0.03167823	0.22451043	1.38593130	1.21928332	0.00000000	262145.00000000	262183.00000000
0.20608176	0.20608176	0.02381043	0.12952053	1.38582941	1.21919113	0.00000000	262384.00000000	262403.00000000
0.15783462	0.25099756	0.08920353	0.55341861	1.38577139	1.21914257	0.00000000	262604.00000000	262668.00000000
0.13873895	0.26033088	0.23583219	1.71826137	1.38550517	1.21884384	0.00000000	262869.00000000	263060.00000000
0.18003177	0.19974360	0.07527934	0.52753543	1.38472401	1.21798002	0.00000000	263261.00000000	263332.00000000
0.16590011	0.18732095	0.03562507	0.23018574	1.38448338	1.21781223	0.00000000	263533.00000000	263607.00000000
0.12613110	0.19136944	0.38537684	3.61961415	1.38428841	1.21743947	0.00000000	263808.00000000	264175.00000000
0.15581949	0.22514046	0.20991779	1.56054973	1.38057964	1.21383135	0.00000000	264376.00000000	264538.00000000
0.12251128	0.19134175	0.37797620	3.11154132	1.37990913	1.21316165	0.00000000	264739.00000000	265059.00000000
0.12352618	0.20540566	0.46328063	4.32700191	1.37777740	1.21082929	0.00000000	265260.00000000	265701.00000000
0.13858087	0.21681430	0.33165792	2.84218604	1.37570510	1.20858493	0.00000000	265902.00000000	266193.00000000
0.16678838	0.17729848	0.35828212	3.46747215	1.37405213	1.20709197	0.00000000	266394.00000000	266748.00000000
0.14232187	0.19981249	0.27324950	2.13880888	1.37213637	1.20548194	0.00000000	266949.00000000	267169.00000000
0.15077384	0.19982172	0.11426271	0.95755306	1.37103471	1.20414590	0.00000000	267370.00000000	267473.00000000
0.17013229	0.17013229	0.20120390	1.99924295	1.36976425	1.20236232	0.00000000	267674.00000000	267886.00000000
0.12191383	0.17538885	0.16290420	1.39645129	1.36786031	1.20081736	0.00000000	268087.00000000	268233.00000000
0.18315105	0.18315105	0.05533075	0.50160882	1.36530744	1.19862284	0.00000000	268434.00000000	268500.00000000
0.19851835	0.19851835	0.02715062	0.23776682	1.36503426	1.19833938	0.00000000	268701.00000000	268742.00000000
0.16810084	0.16810084	0.03988507	0.31245991	1.36477542	1.19812206	0.00000000	268943.00000000	268987.00000000
0.16935704	0.17865346	0.03104521	0.19591795	1.36459920	1.19795470	0.00000000	269188.00000000	269218.00000000
0.17853934	0.19479942	0.04049047	0.24518496	1.36445047	1.19780158	0.00000000	269419.00000000	269457.00000000
0.17695180	0.17695180	0.01991382	0.13101180	1.36426092	1.19760347	0.00000000	269658.00000000	269676.00000000
0.17987432	0.17987432	0.01728655	0.10938632	1.36419044	1.19754415	0.00000000	269877.00000000	269896.00000000
0.19997781	0.20286888	0.02599385	0.14341953	1.36417087	1.19753953	0.00000000	270097.00000000	270135.00000000
0.16519920	0.25145168	0.27151513	1.62657938	1.36092171	1.19423705	0.00000000	270336.00000000	270505.00000000
0.18665886	0.18665886	0.03444593	0.22248464	1.35963234	1.19290041	0.00000000	270706.00000000	270740.00000000
0.20275490	0.20275490	0.02121836	0.14275180	1.35943630	1.19279049	0.00000000	270941.00000000	270961.00000000
0.09729852	0.19927596	0.13586819	1.28612112	1.35934863	1.19269056	0.00000000	271162.00000000	271295.00000000
0.19554792	0.19554792	0.07651272	0.51032624	1.35854892	1.19163542	0.00000000	271496.00000000	271559.00000000
0.14368844	0.22219654	0.18733793	1.34736627	1.35783406	1.19106723	0.00000000	271760.00000000	271906.00000000
0.16203987	0.21618025	0.19577198	1.36374512	1.35697028	1.19022817	0.00000000	272107.00000000	272252.00000000
0.18257373	0.18257373	0.05475586	0.39789706	1.35596947	1.18928059	0.00000000	272453.00000000	272498.00000000
0.17218356	0.17218356	0.15924231	1.24429556	1.35544047	1.18826955	0.00000000	272699.00000000	272834.00000000
0.17577681	0.17577681	0.14178283	1.38455363	1.35444491	1.18745554	0.00000000	273035.00000000	273181.00000000
0.13690876	0.20996920	0.09550884	0.73173743	1.35362516	1.18692494	0.00000000	273382.00000000	273461.00000000
0.19186869	0.19186869	0.02327889	0.20786435	1.35307740	1.18637786	0.00000000	273662.00000000	273688.00000000
0.19775986	0.19775986	0.01792773	0.10699904	1.35292928	1.18626745	0.00000000	273889.00000000	273915.00000000
0.16498583	0.21306959	0.19462179	1.39594978	1.35253097	1.18544480	0.00000000	274116.00000000	274263.00000000
0.12960120	0.22391129	0.46773820	3.60433360	1.35127567	1.18439178	0.00000000	274464.00000000	274838.00000000
0.13189541	0.22757201	0.19744636	1.52616059	1.34890555	1.18225215	0.00000000	275039.00000000	275203.00000000
0.17292922	0.17292922	0.05747615	0.44408257	1.34836814	1.18169215	0.00000000	275404.00000000	275458.00000000
0.17422083	0.17422083	0.06813591	0.54068762	1.34802877	1.18119748	0.00000000	275659.00000000	275723.00000000
0.18109742	0.20430316	0.04500900	0.29298110	1.34756932	1.18084903	0.00000000	275924.00000000	275964.00000000
0.20317648	0.20317648	0.10585057	0.84271555	1.34717561	1.18019160	0.00000000	276165.00000000	276258.00000000
0.14526298	0.20570114	0.16367509	1.78404243	1.34676313	1.17979394	0.00000000	276459.00000000	276643.00000000
0.16945802	0.17295498	0.12438268	1.07738169	1.34355716	1.17667275	0.00000000	276844.00000000	276960.00000000
0.17879187	0.17879187	0.02539298	0.17088947	1.34347181	1.17678519	0.00000000	277161.00000000	277197.00000000
0.16916460	0.16916460	0.04956327	0.40404341	1.34169125	1.17483474	0.00000000	277398.00000000	277465.00000000
0.13993615	0.19104785	0.22724224	1.69159835	1.50128179	1.33449862	0.00000000	277666.00000000	277859.00000000
0.15858911	0.22867957	0.16373763	1.10115465	1.49983690	1.33318714	0.00000000	278060.00000000	278241.00000000
0.15246338	0.21160811	0.08090727	0.53904463	1.45871175	1.29206027	0.00000000	278442.00000000	278513.00000000
0.18284783	0.18284783	0.03930612	0.46224311	1.44687846	1.28015042	0.00000000	278714.00000000	278770.00000000
0.17897237	0.17897237	0.13598371	1.46121243	1.44266038	1.27569162	0.00000000	278971.00000000	279171.00000000
0.22156928	0.22156928	0.11325032	1.42247071	1.44147969	1.27457605	0.00000000	279372.00000000	279595.00000000
0.17336477	0.20071890	0.13449250	1.41840976	1.44024285	1.27342116	0.00000000	279796.00000000	279947.00000000
0.18601165	0.18601165	0.06866880	0.57346094	1.43974308	1.27306319	0.00000000	280148.00000000	280214.00000000
0.16918836	0.16918836	0.01610911	0.11099189	1.43796888	1.27131217	0.00000000	280415.00000000	280434.00000000
0.12078432	0.19802223	0.14240797	1.49232818	1.43755253	1.27084436	0.00000000	280635.00000000	280810.00000000
0.17091702	0.17091702	0.06318432	0.61607105	1.43672609	1.27001119	0.00000000	281011.00000000	281129.00000000
0.09447956	0.17156500	0.21610538	2.01795544	1.45221036	1.28554028	0.00000000	281330.00000000	281537.00000000
0.17030569	0.17030569	0.04898648	0.55178358	1.45137884	1.28470875	0.00000000	281738.00000000	281818.00000000
0.15825193	0.19125255	0.11280595	1.17666843	1.45190855	1.28528962	0.00000000	282019.00000000	282175.00000000
0.18771628	0.18771628	0.05296933	0.61354656	1.45052819	1.28377545	0.00000000	282376.00000000	282466.00000000
0.14895893	0.18028760	0.04305669	0.47129931	1.51856039	1.35187725	0.00000000	282667.00000000	282726.00000000
0.11790018	0.19384638	0.15825982	1.78571633	1.52029635	1.35352844	0.00000000	282927.00000000	283130.00000000
0.11493949	0.21071783	0.21478723	1.83478821	1.51939994	1.35273074	0.00000000	283331.00000000	283522.00000000
0.19647904	0.19647904	0.07187607	0.88208533	1.51506148	1.34805467	0.00000000	283723.00000000	283963.00000000
0.17256065	0.17256065	0.01494102	0.10167358	1.51362466	1.34695851	0.00000000	284164.00000000	284190.00000000
0.15096599	0.21418588	0.06588216	0.54843491	1.51344386	1.34673283	0.00000000	284391.00000000	284460.00000000
0.10739784	0.18893073	0.13686322	1.36097108	1.51326833	1.34664732	0.00000000	284661.00000000	284832.00000000
0.16967265	0.16967265	0.06199956	0.73828715	1.51308318	1.34626112	0.00000000	285033.00000000	285149.00000000
0.14298197	0.29357540	0.40655538	2.88842475	1.51285878	1.34619401	0.00000000	285350.00000000	285675.00000000
0.14063608	0.28732114	0.44889632	3.23495545	1.51106776	1.34440792	0.00000000	285876.00000000	286227.00000000
0.18798289	0.18798289	0.10113893	1.87667959	1.50725727	1.34058421	0.00000000	286428.00000000	286631.00000000
0.17518510	0.17518510	0.07099709	0.91374758	1.49041389	1.32372386	0.00000000	286832.00000000	286961.00000000
0.15946052	0.19057208	0.29151847	3.35634590	1.49005735	1.32302949	0.00000000	287162.00000000	287556.00000000
0.16914321	0.22790807	0.06932309	0.50392078	1.47809608	1.31145482	0.00000000	287757.00000000	287813.00000000
0.08146647	0.18555755	0.08089393	0.96963926	1.47620022	1.30951921	0.00000000	288014.00000000	288118.00000000
0.18058436	0.18401236	0.12811530	1.13124020	1.52453992	1.35759164	0.00000000	288319.00000000	288538.00000000
0.17825697	0.17825697	0.01965221	0.12964042	1.54080714	1.37420335	0.00000000	288739.00000000	288782.00000000
0.07922747	0.19886366	0.14704982	1.94536714	1.54645667	1.37997827	0.00000000	288983.00000000	289189.00000000
0.16741173	0.21132667	0.17182056	1.92833995	1.54723163	1.38045139	0.00000000	289390.00000000	289614.00000000
0.16792961	0.16792961	0.08857627	1.48396442	1.54670685	1.37989941	0.00000000	289815.00000000	290001.00000000
0.16984814	0.16984814	0.03536123	0.52188811	1.54617757	1.37950310	0.00000000	290202.00000000	290266.00000000
0.18243839	0.29203899	0.12489564	0.70792337	1.54667310	1.37998421	0.00000000	290467.00000000	290560.00000000
0.07332653	0.17243608	0.13735862	2.63783838	1.54580840	1.37915351	0.00000000	290761.00000000	291035.00000000
0.18468033	0.18468033	0.02077815	0.12760959	1.54507241	1.37837488	0.00000000	291236.00000000	291265.00000000
0.12858477	0.19053938	0.06981318	0.60274547	1.54461323	1.37793434	0.00000000	291466.00000000	291564.00000000
0.24819990	0.24819990	0.02738043	0.13809143	1.54424239	1.37754772	0.00000000	291765.00000000	291809.00000000
0.22635620	0.22635620	0.03985596	0.29945366	1.54407618	1.37737741	0.00000000	292010.00000000	292069.00000000
0.18456899	0.18456899	0.05773999	0.58346461	1.54388800	1.37708945	0.00000000	292270.00000000	292364.00000000
0.16848537	0.16848537	0.02526679	0.27848582	1.54346236	1.37674269	0.00000000	292565.00000000	292598.00000000
0.20936634	0.20936634	0.02752628	0.20125334	1.54341398	1.37674632	0.00000000	292799.00000000	292839.00000000
0.15927493	0.18208434	0.02878919	0.18807330	1.54301686	1.37637405	0.00000000	293040.00000000	293064.00000000
0.17217952	0.17217952	0.04290189	0.41512503	1.54276097	1.37604194	0.00000000	293265.00000000	293325.00000000
0.13722321	0.18840778	0.05123549	0.39030190	1.54263013	1.37598701	0.00000000	293526.00000000	293583.00000000
0.20949575	0.20949575	0.13118859	1.47010286	1.54170208	1.37506118	0.00000000	293784.00000000	293941.00000000
0.17543461	0.17543461	0.03064826	0.32121487	1.54053168	1.37388020	0.00000000	294142.00000000	294186.00000000
0.15557542	0.21318643	0.04944520	0.32207185	1.54057711	1.37394342	0.00000000	294387.00000000	294429.00000000
0.07704816	0.21153271	0.06118473	0.76626630	1.54047708	1.37380832	0.00000000	294630.00000000	294712.00000000
0.17077444	0.17788170	0.02260333	0.13993489	1.54067161	1.37405513	0.00000000	294913.00000000	294957.00000000
0.09012642	0.20991366	0.08354868	0.83476566	1.54099324	1.37431879	0.00000000	295158.00000000	295267.00000000
0.16755808	0.17730196	0.09476789	0.78337523	1.54110666	1.37427993	0.00000000	295468.00000000	295571.00000000
0.12512970	0.24721600	0.09677557	0.73343700	1.54085538	1.37422231	0.00000000	295772.00000000	295854.00000000
0.14608066	0.22248210	0.38482134	2.92030834	1.54008024	1.37329937	0.00000000	296055.00000000	296354.00000000
0.13556269	0.21390079	0.11002903	0.82068418	1.53873867	1.37201945	0.00000000	296555.00000000	296644.00000000
0.13554276	0.22839107	0.32041612	2.75705543	1.53743653	1.37030823	0.00000000	296845.00000000	297127.00000000
0.14668526	0.24760560	0.47064295	3.46688959	1.53494922	1.36802842	0.00000000	297328.00000000	297687.00000000
0.18975104	0.18975104	0.04810576	0.40430128	1.53310603	1.36643217	0.00000000	297888.00000000	297942.00000000
0.17045801	0.17045801	0.04494565	0.47713627	1.53233933	1.36556359	0.00000000	298143.00000000	298199.00000000
0.17566831	0.17566831	0.04874953	0.66376875	1.53187414	1.36513977	0.00000000	298400.00000000	298477.00000000
0.17046038	0.17046038	0.06786819	0.90755679	1.53175012	1.36477061	0.00000000	298678.00000000	298810.00000000
0.18292635	0.18292635	0.01671110	0.11256502	1.53196966	1.36530125	0.00000000	299011.00000000	299036.00000000
0.20385776	0.20385776	0.01840140	0.10769595	1.53453320	1.36790463	0.00000000	299237.00000000	299255.00000000
0.14725825	0.17328410	0.08935812	0.69019387	1.53747062	1.37072134	0.00000000	299456.00000000	299531.00000000
0.10332186	0.18850156	0.42947129	4.36295870	1.53704864	1.37040944	0.00000000	299732.00000000	300177.00000000
0.09783032	0.18318203	0.26425382	2.76739490	1.53444582	1.36739573	0.00000000	300378.00000000	300659.00000000
0.17266209	0.17266209	0.14031260	1.24030529	1.53329339	1.36649261	0.00000000	300860.00000000	300994.00000000
0.16424373	0.17140057	0.02339902	0.15644550	1.53243722	1.36579532	0.00000000	301195.00000000	301225.00000000
0.17059293	0.17059293	0.26047720	3.39725889	1.51576417	1.34892166	0.00000000	301426.00000000	301818.00000000
0.19566792	0.19566792	0.31297470	3.69584665	1.49825500	1.33071809	0.00000000	302019.00000000	302468.00000000
0.18156719	0.18156719	0.04230234	0.34364160	1.47069743	1.30399756	0.00000000	302669.00000000	302715.00000000
0.14074216	0.24887933	0.16563508	1.49168864	1.48437538	1.31782268	0.00000000	302916.00000000	303168.00000000
0.17844034	0.23854672	0.27240236	3.94034376	1.49548632	1.32880338	0.00000000	303369.00000000	303788.00000000
0.17376161	0.17376161	0.02457502	0.19523299	1.49059262	1.32393340	0.00000000	303989.00000000	304040.00000000
0.17848528	0.17848528	0.02561908	0.19239775	1.48758361	1.32090589	0.00000000	304241.00000000	304272.00000000
0.18275135	0.18275135	0.01874352	0.11577126	1.50750411	1.34085507	0.00000000	304473.00000000	304496.00000000
0.18383413	0.18383413	0.05745445	1.02991706	1.54507918	1.37857267	0.00000000	304697.00000000	304816.00000000
0.17373234	0.17373234	0.01648346	0.11528509	1.54222588	1.37547098	0.00000000	305017.00000000	305091.00000000
0.19861047	0.22314200	0.06877259	0.36979418	1.54137364	1.37464701	0.00000000	305292.00000000	305355.00000000
0.18828235	0.18828235	0.02383530	0.16961080	1.54040502	1.37370425	0.00000000	305556.00000000	305592.00000000
0.19661812	0.20285022	0.03152338	0.17143688	1.54001278	1.37323852	0.00000000	305793.00000000	305930.00000000
0.17865518	0.17865518	0.02784785	0.18849161	1.55782709	1.39117055	0.00000000	306131.00000000	306166.00000000
0.22549765	0.23933685	0.05524263	0.26055289	1.56122022	1.39457323	0.00000000	306367.00000000	306455.00000000
0.17085737	0.17085737	0.18057565	3.12544046	1.56172265	1.39504796	0.00000000	306656.00000000	307099.00000000
0.18355105	0.18355105	0.32548654	4.21272150	1.55610384	1.38908382	0.00000000	307300.00000000	307804.00000000
0.15061439	0.21782832	0.13071425	1.29684332	1.55420332	1.38742037	0.00000000	308005.00000000	308280.00000000
0.14915840	0.33694557	0.57770734	4.14493091	1.54841035	1.38105041	0.00000000	308481.00000000	308907.00000000
0.20628302	0.23543598	0.08696139	0.55901430	1.54518697	1.37851043	0.00000000	309108.00000000	309194.00000000
0.13158503	0.19130425	0.05786632	0.44433521	1.54411059	1.37742041	0.00000000	309395.00000000	309453.00000000
0.20729480	0.20729480	0.01855800	0.10397200	1.54370869	1.37702857	0.00000000	309654.00000000	309707.00000000
0.13993488	0.23404261	0.12613605	1.11495164	1.54211817	1.37532783	0.00000000	309908.00000000	310045.00000000
0.20535586	0.25137025	0.05954942	0.29909817	1.54109879	1.37445166	0.00000000	310246.00000000	310283.00000000
0.15155529	0.24220628	0.15180785	1.30799626	1.54038595	1.37347887	0.00000000	310484.00000000	310637.00000000
0.21737877	0.24063544	0.03599272	0.17586365	1.53950752	1.37285523	0.00000000	310838.00000000	310886.00000000
0.18923875	0.24778054	0.21712218	1.15744574	1.53919997	1.37255345	0.00000000	311087.00000000	311217.00000000
0.23180737	0.26940778	0.06969752	0.39389434	1.53773811	1.37103339	0.00000000	311418.00000000	311493.00000000
0.19326714	0.19326714	0.02026825	0.11527106	1.53590788	1.36922110	0.00000000	311694.00000000	311748.00000000
0.20194299	0.22563051	0.06809137	0.34440565	1.53511940	1.36844256	0.00000000	311949.00000000	311999.00000000
0.21794168	0.21794168	0.02130646	0.11817724	1.53354777	1.36687273	0.00000000	312200.00000000	312240.00000000
0.20813378	0.23965909	0.09052967	0.44689191	1.53314622	1.36646202	0.00000000	312441.00000000	312532.00000000
0.17439862	0.17439862	0.03938371	0.28392944	1.53253383	1.36579211	0.00000000	312733.00000000	312768.00000000
0.15679089	0.23656706	0.17492503	1.34714646	1.53237642	1.36563185	0.00000000	312969.00000000	313115.00000000
0.21387448	0.26400142	0.09070102	0.43044325	1.53159545	1.36492493	0.00000000	313316.00000000	313585.00000000
0.26882326	0.26882326	0.05598413	0.28041576	1.52931516	1.36267041	0.00000000	313786.00000000	313829.00000000
0.18237667	0.18237667	0.02228466	0.13842811	1.52906954	1.36239226	0.00000000	314030.00000000	314056.00000000
0.11305689	0.24017764	0.07692061	0.65895013	1.52832091	1.36164834	0.00000000	314257.00000000	314327.00000000
0.19477918	0.21969871	0.03925749	0.20497520	1.52780100	1.36114869	0.00000000	314528.00000000	314587.00000000
0.18180340	0.18180340	0.02535442	0.18087707	1.52751767	1.36082724	0.00000000	314788.00000000	314817.00000000
0.18804781	0.28276252	0.53032172	3.05490392	1.52388739	1.35711343	0.00000000	315018.00000000	315355.00000000
0.20204095	0.25914454	0.19882746	0.98937257	1.52133151	1.35463913	0.00000000	315556.00000000	315695.00000000
0.20935537	0.26276523	0.09893340	0.48285368	1.52031527	1.35356480	0.00000000	315896.00000000	316031.00000000
0.18363019	0.18363019	0.03138253	0.36495162	1.51916119	1.35251017	0.00000000	316232.00000000	316285.00000000
0.20756520	0.22926552	0.08420956	0.52748133	1.51864197	1.35184247	0.00000000	316486.00000000	316555.00000000
0.20216497	0.22891099	0.05166410	0.29972906	1.51836768	1.35169565	0.00000000	316756.00000000	316794.00000000
0.16981890	0.16981890	0.01550376	0.10159862	1.51819389	1.35155561	0.00000000	316995.00000000	317010.00000000
0.18047348	0.18047348	0.01822508	0.11589658	1.51772119	1.35107265	0.00000000	317211.00000000	317229.00000000
0.14904463	0.21539605	0.09887281	0.65249774	1.51728841	1.35065412	0.00000000	317430.00000000	317500.00000000
0.17529739	0.23672640	0.10445541	0.60843631	1.51684380	1.35017353	0.00000000	317701.00000000	317781.00000000
0.17497502	0.17497502	0.02267294	0.14289947	1.51567908	1.34901114	0.00000000	317982.00000000	318003.00000000
0.10381380	0.21600444	0.14114505	1.40551451	1.51551407	1.34884304	0.00000000	318204.00000000	318355.00000000
0.18963755	0.21062674	0.06886106	0.39513728	1.51539079	1.34874201	0.00000000	318556.00000000	318606.00000000
0.17893271	0.17893271	0.04237889	0.28902219	1.51479874	1.34808626	0.00000000	318807.00000000	318848.00000000
0.17937530	0.24312613	0.08367750	0.47621619	1.51457478	1.34792500	0.00000000	319049.00000000	319105.00000000
0.17667815	0.20534653	0.04546891	0.26750214	1.51362675	1.34695846	0.00000000	319306.00000000	319341.00000000
0.17927635	0.17927635	0.02000882	0.12914140	1.51373660	1.34705815	0.00000000	319542.00000000	319566.00000000
0.19163664	0.20465117	0.02896295	0.16033147	1.51234021	1.34569306	0.00000000	319767.00000000	319794.00000000
0.15062456	0.22656366	0.12838010	0.84443462	1.51036528	1.34371738	0.00000000	319995.00000000	320086.00000000
0.12832570	0.17826608	0.10241512	0.82920680	1.50957148	1.34291767	0.00000000	320287.00000000	320376.00000000
0.16236592	0.20012653	0.05935587	0.41279916	1.50898036	1.34232407	0.00000000	320577.00000000	320631.00000000
0.12403600	0.20548946	0.12315558	0.97681226	1.50869274	1.34204894	0.00000000	320832.00000000	320935.00000000
0.19054506	0.23790161	0.11524905	0.62626422	1.50745785	1.34078890	0.00000000	321136.00000000	321237.00000000
0.20721658	0.24727494	0.04707306	0.23687487	1.50690312	1.34025592	0.00000000	321438.00000000	321501.00000000
0.16869539	0.22017498	0.10576699	0.69875859	1.50464883	1.33792544	0.00000000	321702.00000000	321803.00000000
0.18681432	0.18681432	0.05425214	0.52335565	1.50541127	1.33861338	0.00000000	322004.00000000	322073.00000000
0.21008427	0.21008427	0.02700118	0.24471003	1.50515424	1.33844856	0.00000000	322274.00000000	322305.00000000
0.13434210	0.18295952	0.07207823	0.78778979	1.51053695	1.34394147	0.00000000	322506.00000000	322600.00000000
0.16959880	0.16959880	0.07472555	0.89197288	1.51439073	1.34760046	0.00000000	322801.00000000	322945.00000000
0.17402564	0.17402564	0.01971297	0.13806986	1.52981297	1.36306047	0.00000000	323146.00000000	323193.00000000
0.18697663	0.29876301	0.42631952	2.28536151	1.52899051	1.36234186	0.00000000	323394.00000000	323655.00000000
0.17164544	0.22640803	0.12769035	0.76947226	1.52749744	1.36082274	0.00000000	323856.00000000	323943.00000000
0.13285167	0.19338496	0.29769577	2.24051913	1.55341529	1.38677260	0.00000000	324144.00000000	324451.00000000
0.15358649	0.19008235	0.22997011	1.78692158	1.55278436	1.38585556	0.00000000	324652.00000000	324865.00000000
0.11278835	0.21194505	0.30266496	2.73984150	1.55231171	1.38571182	0.00000000	325066.00000000	325375.00000000
0.18120225	0.19439234	0.09302472	0.67866171	1.55337014	1.38657614	0.00000000	325576.00000000	325734.00000000
0.17441242	0.17441242	0.01550111	0.10207010	1.56686885	1.40014120	0.00000000	325935.00000000	326000.00000000
0.17373334	0.17373334	0.17707117	2.49040883	1.55854698	1.39097003	0.00000000	326201.00000000	326487.00000000
0.18238285	0.18238285	0.23624206	2.84033017	1.55722558	1.38993802	0.00000000	326688.00000000	327053.00000000
0.18983827	0.23873264	0.03439226	0.18752888	1.55352243	1.38687539	0.00000000	327254.00000000	327295.00000000
0.16705244	0.16705244	0.27169478	2.89123501	1.57132419	1.40427786	0.00000000	327496.00000000	327798.00000000
0.16438272	0.18777119	0.11111127	0.71994707	1.56882193	1.40212637	0.00000000	327999.00000000	328096.00000000
0.12854344	0.23554142	0.23615120	2.15138392	1.56822288	1.40146240	0.00000000	328297.00000000	328522.00000000
0.14291971	0.17618823	0.19537725	1.91900054	1.56717764	1.40033819	0.00000000	328723.00000000	328945.00000000
0.17435711	0.20936122	0.14162937	1.29504794	1.56647693	1.39962389	0.00000000	329146.00000000	329307.00000000
0.14874394	0.21439505	0.31944015	2.83221379	1.56585669	1.39913907	0.00000000	329508.00000000	329799.00000000
0.17274495	0.17274495	0.05591982	0.46595958	1.55768136	1.39092769	0.00000000	330000.00000000	330092.00000000
0.15699179	0.21054006	0.12465249	0.80288715	1.55931160	1.39270662	0.00000000	330293.00000000	330390.00000000
0.16905995	0.16905995	0.01874373	0.15221046	1.56158396	1.39482253	0.00000000	330591.00000000	330659.00000000
0.17476913	0.20463580	0.40392916	4.26220906	1.51437145	1.34685993	0.00000000	330860.00000000	331322.00000000
0.18501019	0.18501019	0.02066471	0.15560589	1.62761528	1.46097729	0.00000000	331523.00000000	331549.00000000
0.16720460	0.16720460	0.02456580	0.26470460	1.63936978	1.47258877	0.00000000	331750.00000000	331810.00000000
0.16796720	0.16796720	0.16228900	2.29222963	1.63894023	1.47223036	0.00000000	332011.00000000	332262.00000000
0.17651547	0.17651547	0.32265905	3.42304448	1.63431582	1.46703696	0.00000000	332463.00000000	332857.00000000
0.17453469	0.17453469	0.03016894	0.39736666	1.63172131	1.46492373	0.00000000	333058.00000000	333138.00000000
0.17089445	0.19057352	0.08987770	0.72487859	1.63137807	1.46439941	0.00000000	333339.00000000	333463.00000000
0.15847931	0.28541887	0.43224645	2.79735885	1.62993163	1.46316626	0.00000000	333664.00000000	333961.00000000
0.17662734	0.17662734	0.38308720	4.40341609	1.62829544	1.46158724	0.00000000	334162.00000000	334694.00000000
0.17175552	0.17175552	0.09669037	1.04617325	1.62601251	1.45906737	0.00000000	334895.00000000	335012.00000000
0.18213245	0.18213245	0.23217864	2.60485018	1.62429682	1.45744603	0.00000000	335213.00000000	335612.00000000
0.19534102	0.19534102	0.04838578	0.32618848	1.62156710	1.45479902	0.00000000	335813.00000000	335920.00000000
0.17118895	0.17118895	0.23039896	2.63332668	1.61998297	1.45251734	0.00000000	336121.00000000	336419.00000000
0.19400808	0.19400808	0.19058280	2.08996690	1.61818884	1.45133517	0.00000000	336620.00000000	336869.00000000
0.17882251	0.22886783	0.20326569	1.17121980	1.53936906	1.37278948	0.00000000	337070.00000000	337211.00000000
0.16940821	0.16940821	0.03335924	0.25401345	1.54096332	1.37432359	0.00000000	337412.00000000	337443.00000000
0.18813458	0.18813458	0.02684344	0.21396056	1.54084252	1.37419371	0.00000000	337644.00000000	337702.00000000
0.16784718	0.16784718	0.11128934	1.20733067	1.54051277	1.37370997	0.00000000	337903.00000000	338040.00000000
0.17788644	0.17788644	0.13290170	1.28490890	1.54033973	1.37357521	0.00000000	338241.00000000	338381.00000000
0.14801033	0.18887385	0.12540997	1.05474563	1.53994754	1.37323782	0.00000000	338582.00000000	338714.00000000
0.17546778	0.17546778	0.05140787	0.41490020	1.54051621	1.37389317	0.00000000	338915.00000000	338969.00000000
0.19366848	0.19366848	0.02911945	0.20201307	1.54041419	1.37377997	0.00000000	339170.00000000	339201.00000000
0.23554011	0.23554011	0.23053301	2.86072017	1.54115039	1.37418611	0.00000000	339402.00000000	339882.00000000
0.15646211	0.17986249	0.07292087	0.67828633	1.53971614	1.37289910	0.00000000	340083.00000000	340167.00000000
0.15048797	0.21583651	0.41942697	3.23453238	1.53717300	1.36983192	0.00000000	340368.00000000	340714.00000000
0.14310425	0.17333584	0.09374143	0.64921890	1.54248782	1.37584081	0.00000000	340915.00000000	341007.00000000
0.16303102	0.28232279	0.49164112	3.41938077	1.52656270	1.35970180	0.00000000	341208.00000000	341591.00000000
0.15167071	0.19003651	0.26752904	2.10048599	1.52963194	1.36297354	0.00000000	341792.00000000	342019.00000000
0.12453122	0.18454512	0.14678808	1.21465529	1.53816425	1.37114911	0.00000000	342220.00000000	342347.00000000
0.20000038	0.20000038	0.16062300	1.45250922	1.53741456	1.37071484	0.00000000	342548.00000000	342719.00000000
0.17256399	0.17256399	0.05817424	0.45546125	1.53438957	1.36778783	0.00000000	342920.00000000	342982.00000000
0.16813060	0.16813060	0.04817494	0.37689314	1.54789129	1.38118314	0.00000000	343183.00000000	343239.00000000
0.16665406	0.16665406	0.06571956	0.92787009	1.54758595	1.38093242	0.00000000	343440.00000000	343549.00000000
0.14283395	0.21353988	0.30812817	2.26914785	1.53407712	1.36743150	0.00000000	343750.00000000	343984.00000000
0.12357277	0.23162126	0.41917238	3.69687060	1.53169508	1.36364223	0.00000000	344185.00000000	344562.00000000
0.13570573	0.22283359	0.30883068	2.34852318	1.52807099	1.36134551	0.00000000	344763.00000000	345006.00000000
0.17378006	0.17378006	0.01900387	0.16363311	1.53323627	1.36658983	0.00000000	345207.00000000	345228.00000000
0.12132685	0.17946242	0.34157342	3.18672390	1.53313814	1.36642579	0.00000000	345429.00000000	345764.00000000
0.18564704	0.18564704	0.08846004	0.80666719	1.51994139	1.35332479	0.00000000	345965.00000000	346072.00000000
0.17242543	0.17242543	0.20764847	2.56660615	1.51981149	1.35296078	0.00000000	346273.00000000	346548.00000000
0.11955522	0.19422908	0.25053407	2.47613833	1.51930254	1.35249003	0.00000000	346749.00000000	347031.00000000
0.19842517	0.19842517	0.40633475	4.52306842	1.51872851	1.35108166	0.00000000	347232.00000000	347795.00000000
0.12911719	0.23125571	0.37261073	3.50961098	1.51734321	1.35045837	0.00000000	347996.00000000	348371.00000000
0.16735000	0.16735000	0.01700992	0.11722238	1.54255595	1.37590056	0.00000000	348572.00000000	348590.00000000
0.13159786	0.20597632	0.35768932	2.84118716	1.53462346	1.36766908	0.00000000	348791.00000000	349082.00000000
0.13175159	0.19267546	0.21936273	1.82596678	1.53312686	1.36636298	0.00000000	349283.00000000	349472.00000000
0.11789423	0.18955262	0.38802948	3.46654048	1.53207286	1.36505058	0.00000000	349673.00000000	350032.00000000
0.18033282	0.18033282	0.40370013	4.17071387	1.52998374	1.36179259	0.00000000	350233.00000000	350675.00000000
0.17921722	0.21096775	0.07850601	0.48904550	1.56104806	1.39433259	0.00000000	350876.00000000	350944.00000000
0.17085576	0.24928887	0.40500188	2.81238815	1.56067449	1.39402244	0.00000000	351145.00000000	351462.00000000
0.14033429	0.18668249	0.26612705	2.54391881	1.56089200	1.39436450	0.00000000	351663.00000000	351923.00000000
0.16724256	0.16724256	0.05222674	0.51056343	1.56129790	1.39471885	0.00000000	352124.00000000	352185.00000000
0.13759352	0.20340489	0.55825708	4.08222913	1.57156685	1.40486350	0.00000000	352386.00000000	352808.00000000
0.12163436	0.17137777	0.18009529	1.45802104	1.56870214	1.40206678	0.00000000	353009.00000000	353166.00000000
0.15741161	0.19821600	0.30016251	2.52396309	1.56803914	1.40119802	0.00000000	353367.00000000	353628.00000000
0.15241393	0.18754610	0.06542751	0.46105548	1.56619712	1.39949437	0.00000000	353829.00000000	353880.00000000
0.16757536	0.19451163	0.19763441	1.54344446	1.56420198	1.39673978	0.00000000	354081.00000000	354245.00000000
0.08438077	0.18688298	0.16202835	1.65386352	1.55608741	1.38909541	0.00000000	354446.00000000	354621.00000000
0.17294615	0.17294615	0.36116089	3.85904441	1.55492607	1.38788999	0.00000000	354822.00000000	355231.00000000
0.16967632	0.16967632	0.03250929	0.26247337	1.54537839	1.37879509	0.00000000	355432.00000000	355493.00000000
0.09133652	0.24599474	0.28814650	3.18928401	1.54463255	1.37800800	0.00000000	355694.00000000	356032.00000000
0.16911438	0.16911438	0.11004014	1.15376040	1.55249064	1.38565542	0.00000000	356233.00000000	356364.00000000
0.16906695	0.16906695	0.22923033	3.24420951	1.57979166	1.41296322	0.00000000	356565.00000000	356913.00000000
0.18407238	0.18407238	0.25048452	3.92901607	1.52587516	1.35910637	0.00000000	357114.00000000	357634.00000000
0.19052434	0.19052434	0.22341181	3.20606673	1.51877849	1.35182600	0.00000000	357835.00000000	358266.00000000
0.18788057	0.18788057	0.07606458	0.75191330	1.51623020	1.34956771	0.00000000	358467.00000000	358588.00000000
0.18670064	0.18670064	0.04251424	0.31670300	1.51399464	1.34718604	0.00000000	358789.00000000	358949.00000000
0.17074254	0.17074254	0.01820250	0.12151995	1.50597092	1.33931206	0.00000000	359150.00000000	359168.00000000
0.17005891	0.22393900	0.14884307	1.72627028	1.51222747	1.34522729	0.00000000	359369.00000000	359617.00000000
0.17512892	0.17512892	0.29032029	2.81634204	1.45768290	1.29068180	0.00000000	359818.00000000	360154.00000000
0.18439051	0.18439051	0.25331484	3.27779464	1.43968516	1.27136017	0.00000000	360355.00000000	360751.00000000
0.17103011	0.17103011	0.09719446	0.77406465	1.43344289	1.26624779	0.00000000	360952.00000000	361102.00000000
0.17809521	0.17809521	0.14490718	1.85685356	1.42749138	1.26062699	0.00000000	361303.00000000	361572.00000000
0.18561780	0.18561780	0.08512665	0.94518787	1.42623143	1.25926504	0.00000000	361773.00000000	362011.00000000
0.17071930	0.17071930	0.10383708	1.00067923	1.42070899	1.25385081	0.00000000	362212.00000000	362343.00000000
0.16724655	0.16724655	0.13848247	1.52796763	1.41070706	1.24386626	0.00000000	362544.00000000	362726.00000000
0.18106527	0.18106527	0.10769428	1.49409249	1.40867115	1.24162454	0.00000000	362927.00000000	363176.00000000
0.16700311	0.20513495	0.09366327	0.61375130	1.62972594	1.46333515	0.00000000	363377.00000000	363466.00000000
0.17425906	0.20117491	0.09459851	0.59372780	1.63088607	1.46412996	0.00000000	363667.00000000	363765.00000000
0.15434767	0.18840489	0.09340754	1.07972462	1.61909062	1.45236628	0.00000000	363966.00000000	364092.00000000
0.20317919	0.22557483	0.07189210	0.58292210	1.61880376	1.45203266	0.00000000	364293.00000000	364372.00000000
0.15329295	0.21810010	0.24413241	2.73535226	1.61845952	1.45143209	0.00000000	364573.00000000	364898.00000000
0.09825207	0.20321369	0.08980956	0.85762478	1.61177910	1.44505175	0.00000000	365099.00000000	365191.00000000
0.18612401	0.19277339	0.07535808	0.59113703	1.61150139	1.44476884	0.00000000	365392.00000000	365481.00000000
0.20878130	0.20878130	0.03298580	0.22908802	1.60749092	1.44086710	0.00000000	365682.00000000	365719.00000000
0.18375430	0.18375430	0.02995016	0.26366482	1.60428927	1.43754853	0.00000000	365920.00000000	365973.00000000
0.18895250	0.18895250	0.02741065	0.18658747	1.59456630	1.42791385	0.00000000	366174.00000000	366236.00000000
0.18190235	0.18190235	0.29558656	3.44313127	1.59429287	1.42734649	0.00000000	366437.00000000	366810.00000000
0.10863306	0.20107377	0.37453920	3.47538431	1.59899339	1.43225235	0.00000000	367011.00000000	367365.00000000
0.11855420	0.19253532	0.58096177	4.80263372	1.59745923	1.43078473	0.00000000	367566.00000000	368074.00000000
0.20889005	0.21196854	0.13253600	1.37127745	1.59015253	1.42286013	0.00000000	368275.00000000	368481.00000000
0.18317321	0.18317321	0.11207948	1.14457504	1.58781417	1.42107561	0.00000000	368682.00000000	368809.00000000
0.17536196	0.17536196	0.05627220	0.58908430	1.58586908	1.41873094	0.00000000	369010.00000000	369173.00000000
0.17733183	0.17733183	0.15216441	1.91490380	1.58212374	1.41540172	0.00000000	369374.00000000	369660.00000000
0.16543639	0.18019987	0.08969844	0.59829851	1.57214204	1.40543147	0.00000000	369861.00000000	369934.00000000
0.17127836	0.21978850	0.06959046	0.88598653	1.57046455	1.40374706	0.00000000	370135.00000000	370253.00000000
0.18098914	0.18098914	0.03478527	0.23763653	1.56925421	1.40227937	0.00000000	370454.00000000	370617.00000000
0.18859802	0.18859802	0.07598222	0.95648233	1.56455557	1.39761258	0.00000000	370818.00000000	371015.00000000
0.22166311	0.22650678	0.11799466	1.26306951	1.56214000	1.39503259	0.00000000	371216.00000000	371420.00000000
0.29012486	0.29012486	0.06611683	0.30757917	1.53969997	1.37296774	0.00000000	371621.00000000	371696.00000000
0.09865698	0.17231437	0.13417824	1.38250790	1.53927818	1.37256566	0.00000000	371897.00000000	372056.00000000
0.18291512	0.18291512	0.05854003	0.44700832	1.53738328	1.37041859	0.00000000	372257.00000000	372368.00000000
0.15912310	0.20609745	0.39523889	3.23999840	1.53164136	1.36485674	0.00000000	372569.00000000	372935.00000000
0.18335016	0.19725792	0.04021301	0.22629260	1.52121532	1.35452863	0.00000000	373136.00000000	373176.00000000
0.14256523	0.21050203	0.20307701	2.09311400	1.60594402	1.43909276	0.00000000	373377.00000000	373616.00000000
0.17022785	0.17022785	0.10245871	0.99356794	1.62191337	1.45568459	0.00000000	373817.00000000	373951.00000000
0.11112945	0.18721899	0.14148105	1.19370191	1.61934553	1.45264724	0.00000000	374152.00000000	374282.00000000
0.16761256	0.16761256	0.08825316	1.15934974	1.61898869	1.45236805	0.00000000	374483.00000000	374611.00000000
0.17378716	0.17378716	0.10607204	1.25714649	1.61824901	1.45115340	0.00000000	374812.00000000	374964.00000000
0.17634676	0.17634676	0.32280722	3.55611392	1.61681100	1.44975706	0.00000000	375165.00000000	375564.00000000
0.17731390	0.17731390	0.09330675	0.86373035	1.61471902	1.44761407	0.00000000	375765.00000000	375920.00000000
0.10140769	0.20065309	0.25844318	2.66122815	1.61400255	1.44721768	0.00000000	376121.00000000	376403.00000000
0.17706666	0.17706666	0.10433454	1.11451074	1.60010754	1.43310479	0.00000000	376604.00000000	376730.00000000
0.19801456	0.19801456	0.36051006	3.44575029	1.59901166	1.43222364	0.00000000	376931.00000000	377317.00000000
0.11268107	0.20664219	0.27251107	3.55252952	1.59658568	1.42937473	0.00000000	377518.00000000	377880.00000000
0.18438509	0.18438509	0.03187857	0.21431210	1.48523741	1.30255527	0.00000000	378081.00000000	378111.00000000
0.12593571	0.21466829	0.32231304	3.42167482	1.48653516	1.30426689	0.00000000	378312.00000000	378678.00000000
0.13400819	0.20668331	0.25575983	1.87703958	1.48868075	1.30591629	0.00000000	378879.00000000	379079.00000000
0.14094814	0.20547753	0.34217293	2.53266235	1.48525889	1.30216357	0.00000000	379280.00000000	379544.00000000
0.17587224	0.20783592	0.12639832	0.90931537	1.51141577	1.32837987	0.00000000	379745.00000000	379878.00000000
0.14836519	0.22049324	0.49733963	3.92410430	1.50841477	1.32522688	0.00000000	380079.00000000	380478.00000000
0.18296918	0.18296918	0.16052375	2.45945536	1.49715886	1.31428958	0.00000000	380679.00000000	380970.00000000
0.23054738	0.24359663	0.06266543	0.53252460	1.62267646	1.43974149	0.00000000	381171.00000000	381277.00000000
0.23696622	0.23696622	0.02260817	0.11565989	1.61756418	1.43465936	0.00000000	381478.00000000	381534.00000000
0.14071625	0.21395062	0.33848022	3.73729347	1.61590104	1.43268021	0.00000000	381735.00000000	382171.00000000
0.10855079	0.22762185	0.28815790	3.18500222	1.60524549	1.42216317	0.00000000	382372.00000000	382708.00000000
0.18480419	0.18480419	0.17774935	2.58313631	1.60450063	1.42153413	0.00000000	382909.00000000	383274.00000000
0.18988358	0.18988358	0.18866688	2.09310460	1.59526577	1.41202731	0.00000000	383475.00000000	383702.00000000
0.20115959	0.20115959	0.18789084	1.76403010	1.59442063	1.41100405	0.00000000	383903.00000000	384174.00000000
0.14115874	0.21984281	0.42875683	3.50507047	1.59359397	1.41045914	0.00000000	384375.00000000	384801.00000000
0.19331422	0.19331422	0.18037089	1.87812068	1.58474863	1.40160020	0.00000000	385002.00000000	385260.00000000
0.11948801	0.20223751	0.44133008	3.67145697	1.58369464	1.40074910	0.00000000	385461.00000000	385846.00000000
0.18431077	0.19095796	0.27837249	2.90252617	1.57223789	1.38895083	0.00000000	386047.00000000	386389.00000000
0.18698468	0.18698468	0.24144045	3.02947875	1.57057355	1.38751808	0.00000000	386590.00000000	386964.00000000
0.20451642	0.22023817	0.32350454	3.24516333	1.54664295	1.36376474	0.00000000	387165.00000000	387519.00000000
0.20580020	0.20580020	0.08596435	0.61900133	1.54278641	1.35986614	0.00000000	387720.00000000	387797.00000000
0.15960142	0.22706031	0.14670434	1.02983944	1.54188945	1.35893544	0.00000000	387998.00000000	388113.00000000
0.13857161	0.21258068	0.44997727	3.53354370	1.54086046	1.35774500	0.00000000	388314.00000000	388698.00000000
0.30969200	0.48432828	0.09085187	0.30612152	1.54057758	1.35775258	0.00000000	388899.00000000	388940.00000000
0.19165494	0.19165494	0.32182825	3.24570119	1.52846301	1.34432687	0.00000000	389141.00000000	389517.00000000
0.18664417	0.18664417	0.09262640	0.78646103	1.52526136	1.34184475	0.00000000	389718.00000000	389815.00000000
0.19997804	0.19997804	0.13253549	1.05923932	1.51005375	1.32695064	0.00000000	390016.00000000	390165.00000000
0.20810624	0.20810624	0.15145821	1.60552330	1.49351252	1.30989035	0.00000000	390366.00000000	390547.00000000
0.20093621	0.20093621	0.03904625	0.23938614	1.48373940	1.30081769	0.00000000	390748.00000000	390793.00000000
0.19254133	0.19254133	0.08636774	0.62843965	1.47529334	1.29233794	0.00000000	390994.00000000	391072.00000000
0.18173231	0.23341114	0.13290684	0.81382889	1.47466348	1.29150557	0.00000000	391273.00000000	391361.00000000
0.22843790	0.22843790	0.57844847	4.55748873	1.46810909	1.28443352	0.00000000	391562.00000000	392039.00000000
0.16779990	0.20037209	0.24632379	3.00683217	1.41162544	1.22869193	0.00000000	392240.00000000	392581.00000000
0.15385136	0.19621470	0.12267639	1.01553356	1.33946583	1.15663985	0.00000000	392782.00000000	392891.00000000
0.21350553	0.31344790	0.25002701	2.30431403	1.33824930	1.15451195	0.00000000	393092.00000000	393384.00000000
0.19717260	0.19717260	0.09913720	1.38749562	1.54973647	1.36670809	0.00000000	393585.00000000	393777.00000000
0.22851696	0.29657480	0.23696874	1.80694648	1.54924216	1.36630519	0.00000000	393978.00000000	394216.00000000
0.24381908	0.24381908	0.27033169	2.61419176	1.54813105	1.36484266	0.00000000	394417.00000000	394713.00000000
0.18505054	0.18505054	0.05180853	0.45448039	1.54587544	1.36304082	0.00000000	394914.00000000	394971.00000000
0.11418257	0.26088265	0.34156347	2.92702285	1.54290827	1.36009553	0.00000000	395172.00000000	395475.00000000
0.16818446	0.19615827	0.54732051	4.96311118	1.53141769	1.34649626	0.00000000	395676.00000000	396206.00000000
0.12640157	0.21093315	0.30076586	2.72409686	1.52793534	1.34512452	0.00000000	396407.00000000	396686.00000000
0.18898999	0.19474701	0.17977304	1.46291336	1.52313118	1.34006923	0.00000000	396887.00000000	397109.00000000
0.18800377	0.18800377	0.03482573	0.37719390	1.52224975	1.33944292	0.00000000	397310.00000000	397417.00000000
0.16283681	0.21080169	0.16366201	1.17866738	1.51889845	1.33597472	0.00000000	397618.00000000	397759.00000000
0.18479584	0.18479584	0.25965341	3.11928509	1.49891566	1.31526943	0.00000000	397960.00000000	398282.00000000
0.18902156	0.18902156	0.02791546	0.17798111	1.47748170	1.29466556	0.00000000	398483.00000000	398522.00000000
0.24191607	0.24191607	0.02388066	0.12318323	1.50329288	1.32052770	0.00000000	398723.00000000	398777.00000000
0.17806672	0.21463524	0.19285586	1.83690975	1.50610468	1.32342810	0.00000000	398978.00000000	399179.00000000
0.17774485	0.19544688	0.22989882	2.76318712	1.50684823	1.32424365	0.00000000	399380.00000000	399671.00000000
0.20152238	0.20152238	0.27617241	3.34734824	1.50787544	1.32433551	0.00000000	399872.00000000	400247.00000000
0.13861409	0.24570181	0.55017239	4.69791648	1.51209605	1.32799999	0.00000000	400448.00000000	400925.00000000
0.20257987	0.25024682	0.15423901	1.09565782	1.50943854	1.32658323	0.00000000	401126.00000000	401254.00000000
0.16095429	0.23228007	0.44564527	4.27049017	1.59176400	1.40867275	0.00000000	401455.00000000	401899.00000000
0.13870435	0.23032171	0.30129318	2.93008563	1.59629577	1.41334345	0.00000000	402100.00000000	402426.00000000
0.18739074	0.18739074	0.10663912	1.13657410	1.59623637	1.41341963	0.00000000	402627.00000000	402785.00000000
0.20032230	0.23438763	0.07692404	0.41101885	1.53723773	1.35440098	0.00000000	402986.00000000	403075.00000000
0.18561360	0.18561360	0.07089202	0.95323373	1.53392656	1.35100275	0.00000000	403276.00000000	403392.00000000
0.24133060	0.24133060	0.08691838	0.73922117	1.52944646	1.34657924	0.00000000	403593.00000000	403690.00000000
0.19698067	0.19698067	0.03141861	0.18778244	1.51326038	1.33023688	0.00000000	403891.00000000	404106.00000000
0.19655490	0.19655490	0.11924325	0.99535107	1.51010196	1.32704947	0.00000000	404307.00000000	404429.00000000
0.18472390	0.22262662	0.09217497	0.52837675	1.50670976	1.32380093	0.00000000	404630.00000000	404718.00000000
0.18967097	0.18967097	0.06604169	0.69867074	1.49406840	1.31112825	0.00000000	404919.00000000	405024.00000000
0.25563150	0.25563150	0.09674484	0.70391929	1.49335951	1.31043855	0.00000000	405225.00000000	405371.00000000
0.12532950	0.19059806	0.17381532	1.48849907	1.48672307	1.30388709	0.00000000	405572.00000000	405740.00000000
0.19782507	0.19782507	0.11418902	1.23628662	1.48657026	1.30357266	0.00000000	405941.00000000	406084.00000000
0.18469246	0.18469246	0.06798867	0.75057412	1.48401970	1.30097654	0.00000000	406285.00000000	406390.00000000
0.19673991	0.19673991	0.05602865	0.44140876	1.48374932	1.30095232	0.00000000	406591.00000000	406654.00000000
0.19731611	0.30880304	0.66320844	3.71598354	1.63822862	1.45541822	0.00000000	406855.00000000	407256.00000000
0.19353163	0.25344675	0.12013128	0.67162591	1.64108958	1.45819774	0.00000000	407457.00000000	407600.00000000
0.20361006	0.20361006	0.06442480	0.41352198	1.64074560	1.45786264	0.00000000	407801.00000000	407867.00000000
0.20338274	0.20338274	0.02892945	0.21875366	1.63582743	1.45289967	0.00000000	408068.00000000	408121.00000000
0.16437653	0.21138069	0.46356786	3.51865626	1.61435110	1.42992549	0.00000000	408322.00000000	408737.00000000
0.13672875	0.20095382	0.36246425	4.27279444	1.61706550	1.43424796	0.00000000	408938.00000000	409372.00000000
0.23709173	0.27443241	0.07461218	0.32587498	1.59588856	1.41307873	0.00000000	409573.00000000	409612.00000000
0.32199867	0.32199867	0.03283675	0.12277219	1.59432030	1.40960396	0.00000000	409813.00000000	410321.00000000
0.22125822	0.22125822	0.05383898	0.46089150	1.56871088	1.38586194	0.00000000	410522.00000000	410596.00000000
0.12478223	0.27850911	0.47512207	4.21729064	1.56833923	1.38548123	0.00000000	410797.00000000	411227.00000000
0.12350376	0.25963370	0.43590897	4.31763582	1.56587286	1.38228588	0.00000000	411428.00000000	411866.00000000
0.18749003	0.18749003	0.06479610	0.64168898	1.55822780	1.37536672	0.00000000	412067.00000000	412137.00000000
0.16681956	0.19416322	0.09906294	0.80767265	1.55527891	1.37244106	0.00000000	412338.00000000	412424.00000000
0.11818785	0.21173584	0.09022253	0.95950480	1.54875549	1.36573225	0.00000000	412625.00000000	412736.00000000
0.11577271	0.18630005	0.06858723	0.55511381	1.54763833	1.36477116	0.00000000	412937.00000000	412998.00000000
0.19800013	0.19800013	0.09561047	1.24711200	1.54718243	1.36418967	0.00000000	413199.00000000	413350.00000000
0.18391365	0.18391365	0.05277204	0.47137326	1.54641731	1.36350456	0.00000000	413551.00000000	413610.00000000
0.18809574	0.18809574	0.02265489	0.14013099	1.54453095	1.36159470	0.00000000	413811.00000000	413907.00000000
0.11319125	0.23509721	0.15778872	1.65356089	1.54390960	1.36097828	0.00000000	414108.00000000	414286.00000000
0.18251210	0.20413561	0.06784143	0.46732881	1.54325949	1.36034013	0.00000000	414487.00000000	414541.00000000
0.24714875	0.24714875	0.11178234	1.16427483	1.54292380	1.35985175	0.00000000	414742.00000000	414885.00000000
0.18539448	0.18539448	0.07238325	0.80391720	1.54207043	1.35902695	0.00000000	415086.00000000	415179.00000000
0.18849160	0.18849160	0.02052708	0.14217813	1.53825934	1.35540646	0.00000000	415380.00000000	415415.00000000
0.13753718	0.19792041	0.05823440	0.43843983	1.53805081	1.35523372	0.00000000	415616.00000000	415674.00000000
0.19449359	0.19938943	0.06764047	0.55838296	1.53782196	1.35501041	0.00000000	415875.00000000	415940.00000000
0.19607957	0.19607957	0.24532400	2.81587588	1.53752601	1.35471149	0.00000000	416141.00000000	416453.00000000
0.18954627	0.18954627	0.06227651	0.64334284	1.53669133	1.35371146	0.00000000	416654.00000000	416726.00000000
0.19370361	0.19370361	0.01924123	0.12195498	1.53638910	1.35356368	0.00000000	416927.00000000	416956.00000000
0.19554763	0.19554763	0.07065235	0.51284101	1.53625087	1.35343264	0.00000000	417157.00000000	417226.00000000
0.21842702	0.21842702	0.06072555	0.56873515	1.53497515	1.35206950	0.00000000	417427.00000000	417496.00000000
0.20267393	0.20267393	0.06759358	0.69761587	1.53435718	1.35129627	0.00000000	417697.00000000	417813.00000000
0.20401735	0.20401735	0.05434580	0.45976103	1.53026618	1.34719706	0.00000000	418014.00000000	418121.00000000
0.22014762	0.22014762	0.02873481	0.15324171	1.52723393	1.34433833	0.00000000	418322.00000000	418361.00000000
0.19088587	0.19088587	0.07427621	0.87687149	1.52632433	1.34322957	0.00000000	418562.00000000	418658.00000000
0.18303867	0.18303867	0.02982057	0.18085468	1.52485934	1.34200571	0.00000000	418859.00000000	418890.00000000
0.20729494	0.20729494	0.08519513	0.68656149	1.52512601	1.34211510	0.00000000	419091.00000000	419216.00000000
0.20514434	0.20514434	0.05279366	0.34162431	1.52473147	1.34187621	0.00000000	419417.00000000	419462.00000000
0.16850462	0.21720529	0.14269281	0.92940083	1.52449483	1.34160255	0.00000000	419663.00000000	419769.00000000
0.16670884	0.19975669	0.11817082	0.81094599	1.52375767	1.34078061	0.00000000	419970.00000000	420058.00000000
0.10911018	0.21263049	0.31631121	3.00393968	1.54951410	1.36672249	0.00000000	420259.00000000	420565.00000000
0.23203156	0.23203156	0.02703332	0.16218856	1.54955695	1.36676786	0.00000000	420766.00000000	420791.00000000
0.18563258	0.18563258	0.01615956	0.10239532	1.55031680	1.36752117	0.00000000	420992.00000000	421010.00000000
0.09754397	0.20189562	0.11695617	1.22826144	1.55055556	1.36774994	0.00000000	421211.00000000	421369.00000000
0.18992200	0.18992200	0.11178659	1.46737063	1.55028007	1.36739763	0.00000000	421570.00000000	421746.00000000
0.18027726	0.19757469	0.05831520	0.48909386	1.55034998	1.36751041	0.00000000	421947.00000000	422039.00000000
0.18534676	0.18534676	0.09102271	0.79109560	1.55000870	1.36713252	0.00000000	422240.00000000	422328.00000000
0.15654999	0.21153343	0.22530396	1.87971790	1.54964670	1.36678988	0.00000000	422529.00000000	422732.00000000
0.13632406	0.22820433	0.13010364	1.11773574	1.54892562	1.36612237	0.00000000	422933.00000000	423087.00000000
0.19822867	0.19822867	0.12695367	1.43005318	1.54857789	1.36562417	0.00000000	423288.00000000	423473.00000000
0.16038528	0.29170777	0.19890950	1.87362779	1.54727255	1.36439475	0.00000000	423674.00000000	423882.00000000
0.19353395	0.19353395	0.07224461	0.74448722	1.54668756	1.36381860	0.00000000	424083.00000000	424211.00000000
0.10788082	0.23338612	0.13189074	1.19029613	1.54145420	1.35848103	0.00000000	424412.00000000	424537.00000000
0.18758524	0.18758524	0.03878268	0.38168808	1.54099770	1.35804653	0.00000000	424738.00000000	424806.00000000
0.20124437	0.21928352	0.08609171	0.96801303	1.54048564	1.35752535	0.00000000	425007.00000000	425144.00000000
0.08606562	0.25447704	0.35747906	3.87562822	1.53961630	1.35679356	0.00000000	425345.00000000	425739.00000000
0.18406413	0.18406413	0.03165331	0.30469357	1.53829171	1.35546327	0.00000000	425940.00000000	425987.00000000
0.10393398	0.20174001	0.14689742	1.46144340	1.53812811	1.35534726	0.00000000	426188.00000000	426340.00000000
0.25680039	0.25680039	0.03259778	0.15409635	1.53823920	1.35540598	0.00000000	426541.00000000	426584.00000000
0.20191131	0.23286275	0.06678970	0.36804800	1.53813761	1.35529312	0.00000000	426785.00000000	426841.00000000
0.11898705	0.27906348	0.21928724	1.79790036	1.53790890	1.35494725	0.00000000	427042.00000000	427229.00000000
0.11451550	0.23091288	0.13934715	1.51741451	1.53756214	1.35473917	0.00000000	427430.00000000	427587.00000000
0.19010253	0.21779010	0.07897922	0.65038331	1.53759039	1.35468631	0.00000000	427788.00000000	427887.00000000
0.18883865	0.18883865	0.03043982	0.20561856	1.53763680	1.35489528	0.00000000	428088.00000000	428118.00000000
0.15390807	0.25312881	0.46218105	2.99023329	1.53772124	1.35495678	0.00000000	428319.00000000	428629.00000000
0.06868510	0.22796344	0.08081943	1.00096915	1.53692670	1.35409191	0.00000000	428830.00000000	428947.00000000
0.19599438	0.19599438	0.33245649	3.86097506	1.53669140	1.35355808	0.00000000	429148.00000000	429548.00000000
0.20607523	0.34082890	0.77815980	3.88877661	1.53652026	1.35367227	0.00000000	429749.00000000	430169.00000000
0.20612593	0.20612593	0.04596248	0.38656978	1.53414596	1.35123325	0.00000000	430370.00000000	430419.00000000
0.18652501	0.18652501	0.03008339	0.19465961	1.53302871	1.35019222	0.00000000	430620.00000000	430650.00000000
0.20425176	0.20425176	0.07056861	0.55845159	1.53268931	1.34973240	0.00000000	430851.00000000	430930.00000000
0.18788308	0.19994492	0.05743091	0.42961756	1.53189852	1.34902207	0.00000000	431131.00000000	431187.00000000
0.19437394	0.19437394	0.06510108	0.50046363	1.53147340	1.34851324	0.00000000	431388.00000000	431471.00000000
0.20464913	0.20464913	0.15777846	1.20105234	1.53120786	1.34815135	0.00000000	431672.00000000	431810.00000000
0.17481532	0.20466305	0.06322878	0.49944174	1.52802964	1.34507225	0.00000000	432011.00000000	432070.00000000
0.19108523	0.19108523	0.09580669	0.78616570	1.49227661	1.30901499	0.00000000	432271.00000000	432381.00000000
0.22315214	0.22315214	0.03551065	0.19636798	1.48883104	1.30594327	0.00000000	432582.00000000	432622.00000000
0.19360170	0.19360170	0.35107690	4.21950267	1.48360567	1.29977581	0.00000000	432823.00000000	433287.00000000
0.19095461	0.19095461	0.25457820	2.71867674	1.56881207	1.38587312	0.00000000	433488.00000000	433810.00000000
0.19165898	0.19165898	0.03882701	0.24494868	1.57894765	1.39611705	0.00000000	434011.00000000	434061.00000000
0.13567586	0.32451963	0.60631842	4.79277064	1.58143933	1.39868145	0.00000000	434262.00000000	434763.00000000
0.13682737	0.20586739	0.07203768	0.68634913	1.57882419	1.39596640	0.00000000	434964.00000000	435037.00000000
0.08535891	0.19243262	0.05906285	0.64131718	1.57871101	1.39589364	0.00000000	435238.00000000	435306.00000000
0.22421845	0.22421845	0.06820200	0.65449400	1.58162707	1.39859704	0.00000000	435507.00000000	435584.00000000
0.20642639	0.20642639	0.02781613	0.19263653	1.58091233	1.39803117	0.00000000	435785.00000000	435845.00000000
0.22724860	0.22724860	0.05696691	0.70173593	1.57367150	1.39050353	0.00000000	436046.00000000	436186.00000000
0.20324857	0.20324857	0.03057580	0.17726150	1.64072379	1.45801331	0.00000000	436387.00000000	436444.00000000
0.18931336	0.18931336	0.16010978	1.75537564	1.64319811	1.46012712	0.00000000	436645.00000000	436886.00000000
0.18378727	0.18378727	0.12096902	1.78417412	1.64181813	1.45876565	0.00000000	437087.00000000	437313.00000000
0.16982572	0.21457766	0.03797703	0.22999922	1.59850129	1.41566541	0.00000000	437514.00000000	437580.00000000
0.18642439	0.18642439	0.05024961	0.42040216	1.59588928	1.41293200	0.00000000	437781.00000000	437853.00000000
0.17791424	0.20524028	0.08445139	0.61695850	1.60057860	1.41773526	0.00000000	438054.00000000	438130.00000000
0.11191584	0.25029846	0.43479034	4.06917653	1.60108441	1.41833052	0.00000000	438331.00000000	438754.00000000
0.18001157	0.19535831	0.06280778	0.49490905	1.60063978	1.41782014	0.00000000	438955.00000000	439040.00000000
0.22014603	0.22014603	0.04018510	0.33730234	1.60138335	1.41859238	0.00000000	439241.00000000	439303.00000000
0.13634526	0.22155537	0.15621907	1.41538846	1.60136694	1.41855056	0.00000000	439504.00000000	439677.00000000
0.12244591	0.20636566	0.11641123	1.12584407	1.60105946	1.41820070	0.00000000	439878.00000000	439999.00000000
0.10848174	0.19497828	0.08338203	0.75625444	1.60069634	1.41784596	0.00000000	440200.00000000	440280.00000000
0.13676583	0.20804311	0.11414949	1.01565061	1.60057140	1.41775389	0.00000000	440481.00000000	440591.00000000
0.19938804	0.19938804	0.13594454	1.26634033	1.60006564	1.41721273	0.00000000	440792.00000000	440941.00000000
0.19498909	0.19498909	0.02285231	0.13423675	1.59974606	1.41697095	0.00000000	441142.00000000	441200.00000000
0.23729067	0.23729067	0.05692433	0.48466009	1.60043465	1.41751592	0.00000000	441401.00000000	441503.00000000
0.15066842	0.25594776	0.26834086	2.32851180	1.60133909	1.41852871	0.00000000	441704.00000000	441957.00000000
0.10816716	0.19129194	0.23515846	2.36110409	1.59997831	1.41696103	0.00000000	442158.00000000	442409.00000000
0.20078632	0.20078632	0.03289456	0.21746763	1.59402842	1.41111073	0.00000000	442610.00000000	442639.00000000
0.20952616	0.20952616	0.15498043	1.95255791	1.59161190	1.40865642	0.00000000	442840.00000000	443147.00000000
0.17265310	0.36794535	0.29139653	1.76428212	1.58841074	1.40540105	0.00000000	443348.00000000	443594.00000000
0.12131205	0.24059474	0.13164958	1.29851370	1.58526228	1.40225959	0.00000000	443795.00000000	443944.00000000
0.18517765	0.18517765	0.05030697	0.60451506	1.58447620	1.40160496	0.00000000	444145.00000000	444259.00000000
0.20356455	0.20356455	0.17768268	2.33031686	1.58417461	1.40135254	0.00000000	444460.00000000	444705.00000000
0.20712337	0.20712337	0.16268614	1.61189755	1.58255622	1.39957190	0.00000000	444906.00000000	445132.00000000
0.19965426	0.19965426	0.09660552	1.17436290	1.58154442	1.39837786	0.00000000	445333.00000000	445479.00000000
0.13669258	0.25685719	0.29610767	2.84725755	1.57819366	1.39446698	0.00000000	445680.00000000	445972.00000000
0.20214591	0.20214591	0.05887837	0.75338537	1.57616769	1.39330770	0.00000000	446173.00000000	446273.00000000
0.20836707	0.20836707	0.06941004	0.61182590	1.57308645	1.38996148	0.00000000	446474.00000000	446569.00000000
0.20182893	0.20182893	0.04099971	0.33000651	1.57039705	1.38759523	0.00000000	446770.00000000	446833.00000000
0.09533543	0.19642698	0.27558883	2.95599376	1.56879236	1.38589345	0.00000000	447034.00000000	447336.00000000
0.10545738	0.22143462	0.27064228	2.55363173	1.56763110	1.38459645	0.00000000	447537.00000000	447801.00000000
0.14353153	0.21599220	0.19778706	1.58647109	1.56577786	1.38271528	0.00000000	448002.00000000	448167.00000000
0.18316857	0.18316857	0.02004222	0.12780751	1.56497391	1.38213373	0.00000000	448368.00000000	448389.00000000
0.19605445	0.19605445	0.01840293	0.11124450	1.56500275	1.38218823	0.00000000	448590.00000000	448607.00000000
0.18306409	0.18306409	0.04240965	0.27407172	1.59676356	1.41394698	0.00000000	448808.00000000	448855.00000000
0.18326892	0.18326892	0.01763218	0.11204694	1.60069895	1.41793369	0.00000000	449056.00000000	449115.00000000
0.22671313	0.30666696	0.17835247	0.94164355	1.59786658	1.41505052	0.00000000	449316.00000000	449449.00000000
0.17539605	0.22060047	0.17885838	1.79968139	1.60438116	1.42135696	0.00000000	449650.00000000	449882.00000000
0.19706118	0.19706118	0.02160773	0.13545241	1.61445366	1.43162855	0.00000000	450083.00000000	450116.00000000
0.19713545	0.19713545	0.05606540	0.36457459	1.63698520	1.45403974	0.00000000	450317.00000000	450361.00000000
0.21494686	0.21494686	0.36464353	4.30344585	1.64107144	1.45804950	0.00000000	450562.00000000	451160.00000000
0.18714507	0.18714507	0.12290304	1.57101422	1.63962887	1.45668084	0.00000000	451361.00000000	451582.00000000
0.22570768	0.22570768	0.05647076	1.06330056	1.63602460	1.45311189	0.00000000	451783.00000000	451942.00000000
0.17554158	0.25745333	0.06625758	0.37448780	1.63580846	1.45299069	0.00000000	452143.00000000	452206.00000000
0.18792618	0.18792618	0.02441506	0.18059425	1.63541318	1.45255710	0.00000000	452407.00000000	452457.00000000
0.26395901	0.26395901	0.03589686	0.19210211	1.63506613	1.45225339	0.00000000	452658.00000000	452712.00000000
0.14869085	0.23141790	0.20594323	1.98809354	1.63493321	1.45181694	0.00000000	452913.00000000	453118.00000000
0.09166352	0.22136206	0.32978504	3.63759495	1.63424768	1.45141608	0.00000000	453319.00000000	453692.00000000
0.19337933	0.19337933	0.08357597	0.73909042	1.63321144	1.45032875	0.00000000	453893.00000000	453980.00000000
0.20394699	0.24197855	0.08006798	0.50726226	1.63294707	1.45011228	0.00000000	454181.00000000	454266.00000000
0.19133707	0.19133707	0.03681448	0.43418974	1.58687261	1.40376705	0.00000000	454467.00000000	454577.00000000
0.14662419	0.24047603	0.47451874	4.77490812	1.58501324	1.40034709	0.00000000	454778.00000000	455281.00000000
0.16970556	0.20006818	0.04899856	0.32658530	1.57922990	1.39617667	0.00000000	455482.00000000	455560.00000000
0.20772722	0.21981219	0.05043035	0.28112815	1.53283177	1.35002095	0.00000000	455761.00000000	455821.00000000
0.21530633	0.22022858	0.05097043	0.28967770	1.53263942	1.34981130	0.00000000	456022.00000000	456066.00000000
0.18262022	0.20567134	0.07974668	0.55717543	1.53245664	1.34966046	0.00000000	456267.00000000	456350.00000000
0.16892433	0.20068643	0.13058435	1.07571351	1.53220330	1.34938875	0.00000000	456551.00000000	456666.00000000
0.20845465	0.20845465	0.03342737	0.22403644	1.53144042	1.34864213	0.00000000	456867.00000000	456927.00000000
0.20430284	0.20430284	0.05822237	0.39026580	1.53152205	1.34870907	0.00000000	457128.00000000	457180.00000000
0.14210351	0.25940588	0.62947541	4.69804248	1.53123016	1.34835930	0.00000000	457381.00000000	457859.00000000
0.20147854	0.20147854	0.03848871	0.28283699	1.52507686	1.34219601	0.00000000	458060.00000000	458103.00000000
0.20830308	0.22421852	0.07727877	0.56702622	1.52480858	1.34198554	0.00000000	458304.00000000	458380.00000000
0.18870897	0.18870897	0.01883760	0.18369911	1.53538688	1.35260930	0.00000000	458581.00000000	458627.00000000
0.21784560	0.21784560	0.03485590	0.20437495	1.53434039	1.35146365	0.00000000	458828.00000000	458886.00000000
0.12793426	0.24805988	0.43450797	3.32735737	1.51706610	1.33410223	0.00000000	459087.00000000	459462.00000000
0.18573175	0.24289649	0.37928605	2.42635764	1.51333811	1.33031340	0.00000000	459663.00000000	459946.00000000
0.14818084	0.25251009	0.55447615	4.63813963	1.51132036	1.32820811	0.00000000	460147.00000000	460628.00000000
0.11294650	0.21009196	0.31997873	2.70241669	1.51007968	1.32729619	0.00000000	460829.00000000	461121.00000000
0.18840291	0.20743246	0.11501562	0.82910562	1.51174441	1.32899988	0.00000000	461322.00000000	461460.00000000
0.19849000	0.19849000	0.08202204	0.55488811	1.51189417	1.32907566	0.00000000	461661.00000000	461776.00000000
0.14838514	0.23624166	0.18898998	1.38747205	1.51230342	1.32955675	0.00000000	461977.00000000	462124.00000000
0.21434549	0.21434549	0.06414545	0.42555931	1.50564492	1.32262379	0.00000000	462325.00000000	462541.00000000
0.19574101	0.19574101	0.08076404	0.65879745	1.50094163	1.31794981	0.00000000	462742.00000000	462851.00000000
0.14216103	0.19401580	0.37862027	3.31863860	1.50061870	1.31747622	0.00000000	463052.00000000	463417.00000000
0.20739908	0.20739908	0.02773682	0.16722105	1.49587097	1.31278170	0.00000000	463618.00000000	463733.00000000
0.18600856	0.18600856	0.03931682	0.27825215	1.49318988	1.31002450	0.00000000	463934.00000000	464044.00000000
0.15235793	0.28101075	0.42331669	4.26700500	1.48050017	1.29686115	0.00000000	464245.00000000	464709.00000000
0.15142235	0.21599010	0.24719186	1.76995918	1.47412408	1.29122256	0.00000000	464910.00000000	465140.00000000
0.12487487	0.18649631	0.38673881	2.94515297	1.47243065	1.28933263	0.00000000	465341.00000000	465663.00000000
0.15837643	0.21791303	0.18875336	1.74013951	1.46859334	1.28550648	0.00000000	465864.00000000	466046.00000000
0.17859457	0.22944708	0.18966280	1.73108360	1.46718487	1.28400725	0.00000000	466247.00000000	466452.00000000
0.27951988	0.32398482	0.20384305	1.43166048	1.43272261	1.24937297	0.00000000	466653.00000000	466894.00000000
0.19790944	0.19790944	0.15117798	1.93952373	1.43100722	1.24804671	0.00000000	467095.00000000	467351.00000000
0.16082525	0.23158043	0.34068752	2.50513605	1.43561514	1.25272814	0.00000000	467552.00000000	467857.00000000
0.18480315	0.18480315	0.17371054	1.43519566	1.43099762	1.24775835	0.00000000	468058.00000000	468216.00000000
0.14951510	0.20734587	0.11722643	0.81487413	1.43043039	1.24747338	0.00000000	468417.00000000	468538.00000000
0.18437579	0.18437579	0.21641600	1.73881096	1.42037635	1.23709507	0.00000000	468739.00000000	468934.00000000
0.18456210	0.18456210	0.12670633	1.28639959	1.41816189	1.23535458	0.00000000	469135.00000000	469282.00000000
0.26719355	0.35935978	0.23913386	1.54995804	1.45280068	1.27013646	0.00000000	469483.00000000	469744.00000000
0.16923443	0.20833040	0.25074813	2.52700049	1.51698732	1.33413314	0.00000000	469945.00000000	470302.00000000
0.14334945	0.21663956	0.38536294	2.78314188	1.51467966	1.33179830	0.00000000	470503.00000000	470794.00000000
0.22267957	0.30083439	0.14343253	0.68911815	1.59033846	1.40755930	0.00000000	470995.00000000	471072.00000000
0.19238758	0.21696014	0.10887835	0.84404642	1.60488887	1.42182603	0.00000000	471273.00000000	471371.00000000
0.16854057	0.22698400	0.08310174	0.65203453	1.66990749	1.48706102	0.00000000	471572.00000000	471646.00000000
0.24119594	0.24119594	0.07463856	0.62251239	1.69023169	1.50757841	0.00000000	471847.00000000	472000.00000000
0.17975969	0.23524170	0.53275557	3.56275077	1.69472926	1.51182332	0.00000000	472201.00000000	472602.00000000
0.11128065	0.21418556	0.39774741	4.82236341	1.69373659	1.51102186	0.00000000	472803.00000000	473299.00000000
0.10892578	0.25276794	0.23037394	2.13221471	1.69382718	1.51115546	0.00000000	473500.00000000	473750.00000000
0.19067760	0.20266133	0.09437751	0.58848055	1.69678310	1.51390900	0.00000000	473951.00000000	474028.00000000
0.16758105	0.22832374	0.18184461	1.11263051	1.69671149	1.51388148	0.00000000	474229.00000000	474409.00000000
0.17775754	0.27573586	0.67958730	4.44422552	1.69740650	1.51460510	0.00000000	474610.00000000	475104.00000000
0.14040442	0.23938355	0.41584029	3.63343616	1.69648398	1.51372862	0.00000000	475305.00000000	475693.00000000
0.21361026	0.21361026	0.03334908	0.18118399	1.69650842	1.51371875	0.00000000	475894.00000000	475921.00000000
0.18299594	0.26172942	0.64124326	3.60931490	1.69727904	1.51449571	0.00000000	476122.00000000	476497.00000000
0.17962829	0.25600490	0.74076622	4.81345078	1.69747529	1.51398339	0.00000000	476698.00000000	477187.00000000
0.07556461	0.20421079	0.18232772	1.73954979	1.69456143	1.51134957	0.00000000	477388.00000000	477570.00000000
0.19131050	0.19131050	0.16083409	2.20356120	1.69265989	1.50918272	0.00000000	477771.00000000	478035.00000000
0.19686882	0.19686882	0.04915705	0.34093461	1.69081654	1.50796948	0.00000000	478236.00000000	478292.00000000
0.18788952	0.25275130	0.33962019	2.44923268	1.69053534	1.50771514	0.00000000	478493.00000000	478798.00000000
0.19125326	0.28961616	0.88050200	4.91358409	1.68777575	1.50470084	0.00000000	478999.00000000	479544.00000000
0.18762584	0.18762584	0.03581610	0.22509842	1.68219600	1.49924519	0.00000000	479745.00000000	479807.00000000
0.18882818	0.18882818	0.01953072	0.12745528	1.61010686	1.42720088	0.00000000	480008.00000000	480036.00000000
0.19088110	0.19088110	0.25592705	2.16238106	1.61035487	1.42693449	0.00000000	480237.00000000	480519.00000000
0.18642675	0.18642675	0.41993254	3.73101551	1.63012427	1.44667231	0.00000000	480720.00000000	481112.00000000
0.22069003	0.22069003	0.16869704	1.98458313	1.66376805	1.48097265	0.00000000	481313.00000000	481525.00000000
0.25847306	0.25847306	0.08229121	0.59391452	1.69913435	1.51658056	0.00000000	481726.00000000	481862.00000000
0.18796753	0.18796753	0.10757070	1.89110020	1.66948611	1.48685246	0.00000000	482063.00000000	482460.00000000
0.22721876	0.22721876	0.13450178	1.19264643	1.64020117	1.45668845	0.00000000	482661.00000000	482835.00000000
0.18587898	0.18587898	0.53348500	4.76833629	1.63682334	1.45278266	0.00000000	483036.00000000	483588.00000000
0.22048454	0.22048454	0.25731997	2.38110060	1.63037647	1.44621384	0.00000000	483789.00000000	484134.00000000
0.18567735	0.22888989	0.17962853	2.08275348	1.63120453	1.44821984	0.00000000	484335.00000000	484636.00000000
0.20293058	0.25412277	0.36643668	2.41744196	1.66445629	1.48131852	0.00000000	484837.00000000	485119.00000000
0.18508885	0.18508885	0.16364831	1.85862068	1.68550790	1.50264227	0.00000000	485320.00000000	485513.00000000
0.16214552	0.21925100	0.11860148	0.83449639	1.68982725	1.50697936	0.00000000	485714.00000000	485804.00000000
0.14302761	0.21849920	0.14731743	1.34587712	1.68988832	1.50685281	0.00000000	486005.00000000	486148.00000000
0.20481222	0.20481222	0.03240969	0.19099234	1.69099164	1.50818639	0.00000000	486349.00000000	486382.00000000
0.18378409	0.18378409	0.04872908	0.33376334	1.68383170	1.50098416	0.00000000	486583.00000000	486626.00000000
0.22606317	0.22606317	0.19756721	1.63572839	1.65212135	1.46810286	0.00000000	486827.00000000	487015.00000000
0.19095176	0.19095176	0.05629449	0.53186413	1.64337152	1.46064885	0.00000000	487216.00000000	487317.00000000
0.18715980	0.18715980	0.34490665	3.06336099	1.64262571	1.45909042	0.00000000	487518.00000000	487858.00000000
0.21423213	0.21423213	0.23423589	2.50437507	1.63580580	1.45060824	0.00000000	488059.00000000	488379.00000000
0.17566092	0.26598282	0.26619599	1.54970993	1.63323238	1.45001407	0.00000000	488580.00000000	488780.00000000
0.19061353	0.20559327	0.26441790	3.21826011	1.63194952	1.44905878	0.00000000	488981.00000000	489323.00000000
0.18827579	0.22800660	0.05360752	0.29779642	1.64828869	1.46551735	0.00000000	489524.00000000	489577.00000000
0.18981228	0.18981228	0.10045605	0.81913411	1.64832663	1.46551807	0.00000000	489778.00000000	489901.00000000
0.18397968	0.18397968	0.05644889	0.58896191	1.65169832	1.46910962	0.00000000	490102.00000000	490172.00000000
0.18351439	0.18351439	0.04180856	0.40648650	1.65276749	1.46981341	0.00000000	490373.00000000	490420.00000000
0.18569405	0.18569405	0.03061718	0.22168109	1.64891159	1.46606515	0.00000000	490621.00000000	490651.00000000
0.15282805	0.19891856	0.38841742	3.44293248	1.64871062	1.46543892	0.00000000	490852.00000000	491202.00000000
0.16662783	0.23240597	0.54477134	3.35128174	1.67162933	1.48849836	0.00000000	491403.00000000	491787.00000000
0.18738876	0.18738876	0.37238201	4.71169360	1.63775121	1.45164131	0.00000000	491988.00000000	492520.00000000
0.14486569	0.20743184	0.29543967	2.98292535	1.61881749	1.43507076	0.00000000	492721.00000000	493028.00000000
0.19294672	0.19294672	0.03503402	0.24824374	1.60794706	1.42494066	0.00000000	493229.00000000	493271.00000000
0.18978291	0.18978291	0.09689323	1.50740056	1.58443852	1.40162319	0.00000000	493472.00000000	493688.00000000
0.16311023	0.23541646	0.27164553	2.00536016	1.55522663	1.37186537	0.00000000	493889.00000000	494124.00000000
0.18702054	0.22978650	0.08866632	0.55656531	1.55307923	1.37027434	0.00000000	494325.00000000	494395.00000000
0.18288999	0.18288999	0.11165159	1.04557516	1.54811949	1.36543615	0.00000000	494596.00000000	494720.00000000
0.19322276	0.19322276	0.07214597	0.57723015	1.56684244	1.38393079	0.00000000	494921.00000000	495093.00000000
0.21310280	0.21310280	0.01876801	0.10515522	1.60460275	1.42178467	0.00000000	495294.00000000	495323.00000000
0.14092756	0.20404760	0.29251493	2.10216098	1.65288848	1.46995053	0.00000000	495524.00000000	495758.00000000
0.14921877	0.20059689	0.13674000	1.02182445	1.65188994	1.46876584	0.00000000	495959.00000000	496105.00000000
0.14572771	0.24721017	0.35289858	2.59789317	1.65133958	1.46852314	0.00000000	496306.00000000	496601.00000000
0.24449666	0.29043837	0.54493675	4.85782516	1.65014953	1.46709768	0.00000000	496802.00000000	497349.00000000
0.22648057	0.22648057	0.09416335	0.94141451	1.65108338	1.46807930	0.00000000	497550.00000000	497728.00000000
0.17660850	0.27266280	0.69194781	3.98346144	1.65136137	1.46846310	0.00000000	497929.00000000	498370.00000000
0.24598456	0.33315966	0.59847980	3.32553796	1.64982214	1.46669771	0.00000000	498571.00000000	499001.00000000
0.21162381	0.21162381	0.04118551	0.25091075	1.64743808	1.46457859	0.00000000	499202.00000000	499243.00000000
0.18635528	0.18635528	0.04577592	0.34510638	1.64784568	1.46499350	0.00000000	499444.00000000	499489.00000000
0.19532542	0.19532542	0.02336789	0.13969122	1.65081820	1.46797425	0.00000000	499690.00000000	499725.00000000
0.11785917	0.23026431	0.41486079	3.92053690	1.65077637	1.46797060	0.00000000	499926.00000000	500338.00000000
0.17609386	0.19376582	0.03978574	0.24410684	1.64848739	1.46562618	0.00000000	500539.00000000	500572.00000000
0.18816801	0.18816801	0.24281066	2.72359926	1.62161197	1.43842119	0.00000000	500773.00000000	501077.00000000
0.16563626	0.26190908	0.33675774	2.87384882	1.66971077	1.48620881	0.00000000	501278.00000000	501593.00000000
0.11880656	0.23171644	0.25881921	2.22384963	1.54699673	1.36331102	0.00000000	501794.00000000	502025.00000000
0.18375077	0.18375077	0.03664454	0.26172488	1.54328965	1.36032932	0.00000000	502226.00000000	502258.00000000
0.16833296	0.30738501	0.33271971	2.59418238	1.54204100	1.35871057	0.00000000	502459.00000000	502733.00000000
0.17857521	0.27315183	0.60450883	4.03316090	1.60621709	1.42378032	0.00000000	502934.00000000	503379.00000000
0.17842562	0.22790557	0.19714610	1.18568290	1.63741656	1.45482697	0.00000000	503580.00000000	503736.00000000
0.18486707	0.18486707	0.15251519	1.76882464	1.65488988	1.47180930	0.00000000	503937.00000000	504132.00000000
0.23861779	0.24308510	0.02887035	0.13278096	1.68464416	1.50183408	0.00000000	504333.00000000	504354.00000000
0.22893492	0.22893492	0.02369140	0.15256766	1.69761513	1.51477291	0.00000000	504555.00000000	504636.00000000
0.18782384	0.19375959	0.37657989	4.37294209	1.69989884	1.51697746	0.00000000	504837.00000000	505326.00000000
0.19650144	0.23876275	0.12420175	0.98575643	1.69905242	1.51622640	0.00000000	505527.00000000	505677.00000000
0.25507465	0.35397357	0.21343585	0.84699417	1.66829619	1.48547804	0.00000000	505878.00000000	505971.00000000
0.08854877	0.19551270	0.18523447	2.33544141	1.66234696	1.47913202	0.00000000	506172.00000000	506412.00000000
0.22163384	0.27011554	0.11355770	0.58028201	1.64999698	1.46707236	0.00000000	506613.00000000	506752.00000000
0.19067729	0.20394496	0.07638029	0.55392373	1.64943334	1.46650918	0.00000000	506953.00000000	507056.00000000
0.19275647	0.19275647	0.33001274	3.80069302	1.64067397	1.45747910	0.00000000	507257.00000000	507690.00000000
0.18565378	0.18565378	0.02491167	0.16322313	1.63476015	1.45190521	0.00000000	507891.00000000	507936.00000000
0.14065754	0.26160778	0.09625201	0.98838655	1.64231660	1.45927378	0.00000000	508137.00000000	508243.00000000
0.20459501	0.24322963	0.08488580	0.45676351	1.69646288	1.51360542	0.00000000	508444.00000000	508503.00000000
0.23641271	0.38245913	0.66772916	3.15050865	1.67573199	1.49284286	0.00000000	508704.00000000	509118.00000000
0.14338343	0.22422063	0.36081949	2.59700151	1.64851062	1.46567577	0.00000000	509319.00000000	509595.00000000
0.18939827	0.18939827	0.02404597	0.14877745	1.64682181	1.46397299	0.00000000	509796.00000000	509817.00000000
0.16319141	0.28210377	0.55081475	3.43585478	1.64537077	1.46241105	0.00000000	510018.00000000	510383.00000000
0.15401694	0.24284250	0.33066094	2.56491873	1.64046467	1.45765491	0.00000000	510584.00000000	510850.00000000
0.20695995	0.20695995	0.14941044	1.62402803	1.63740535	1.45453829	0.00000000	511051.00000000	511263.00000000
0.20698381	0.20698381	0.02208285	0.12841511	1.63666340	1.45382733	0.00000000	511464.00000000	511548.00000000
0.19182814	0.23121246	0.16042853	1.28109880	1.63722354	1.45396271	0.00000000	511749.00000000	511904.00000000
0.18378406	0.18378406	0.07355942	0.50354440	1.64894494	1.46597196	0.00000000	512105.00000000	512160.00000000
0.15849813	0.22351162	0.48591493	3.55736846	1.65040685	1.46745903	0.00000000	512361.00000000	512725.00000000
0.19089495	0.20680707	0.03513900	0.19568597	1.69241222	1.50954758	0.00000000	512926.00000000	513034.00000000
0.19693224	0.19693224	0.20116855	2.23160616	1.55113713	1.36625583	0.00000000	513235.00000000	513553.00000000
0.14973003	0.29293270	0.37710525	2.77820263	1.48125429	1.29826763	0.00000000	513754.00000000	514073.00000000
0.20270124	0.20270124	0.03933856	0.23156673	1.42907991	1.24618372	0.00000000	514274.00000000	514386.00000000
0.26967396	0.26967396	0.02661446	0.11627542	1.42189473	1.23884123	0.00000000	514587.00000000	514749.00000000
0.21487177	0.21487177	0.02079396	0.11413205	1.41038156	1.22754411	0.00000000	514950.00000000	514979.00000000
0.22616103	0.22616103	0.05002240	0.30063256	1.41025996	1.22741663	0.00000000	515180.00000000	515217.00000000
0.20575065	0.20575065	0.03538064	0.21682137	1.41207163	1.22926513	0.00000000	515418.00000000	515448.00000000
0.19537055	0.19537055	0.33494874	3.99230649	1.47041947	1.28784125	0.00000000	515649.00000000	516090.00000000
0.18590121	0.18590121	0.04126541	0.31057876	1.47444134	1.29163456	0.00000000	516291.00000000	516388.00000000
0.19580650	0.21673824	0.10044170	0.80711863	1.47718056	1.29434822	0.00000000	516589.00000000	516689.00000000
0.19458146	0.19458146	0.19808850	2.20337370	1.48695041	1.30421817	0.00000000	516890.00000000	517121.00000000
0.19255501	0.28513148	0.23172320	1.55001843	1.48955348	1.30670236	0.00000000	517322.00000000	517487.00000000
0.19735528	0.19735528	0.12813393	1.39992280	1.48551133	1.30261452	0.00000000	517688.00000000	517839.00000000
0.12098840	0.21332638	0.44206010	3.98867762	1.44013504	1.25657188	0.00000000	518040.00000000	518444.00000000
0.14637968	0.24066505	0.50116930	3.69616643	1.43677571	1.25391620	0.00000000	518645.00000000	519026.00000000
0.18300614	0.21506169	0.06360761	0.37568527	1.42080095	1.23797621	0.00000000	519227.00000000	519291.00000000
0.22828023	0.22828023	0.02825926	0.14480774	1.42064918	1.23784429	0.00000000	519492.00000000	519513.00000000
0.16909496	0.19425392	0.06868892	0.48832872	1.44447859	1.26184926	0.00000000	519714.00000000	519769.00000000
0.17474658	0.21922140	0.06064759	0.34388989	1.46864418	1.28582201	0.00000000	519970.00000000	520009.00000000
0.21373995	0.21373995	0.06005162	0.65933276	1.45529708	1.27239061	0.00000000	520210.00000000	520333.00000000
0.19256139	0.25950194	0.69943085	3.65857259	1.45429350	1.27148523	0.00000000	520534.00000000	520908.00000000
0.22832745	0.23922377	0.13795783	0.90942140	1.45178347	1.26862674	0.00000000	521109.00000000	521258.00000000
0.19956854	0.21447708	0.05187496	0.33653961	1.45005692	1.26717694	0.00000000	521459.00000000	521542.00000000
0.15589652	0.28621728	0.56050937	3.93871557	1.44749309	1.26437753	0.00000000	521743.00000000	522147.00000000
0.21097892	0.21097892	0.03351208	0.21618088	1.44369499	1.26088304	0.00000000	522348.00000000	522379.00000000
0.18865527	0.18865527	0.05921786	0.59630294	1.44314819	1.26019202	0.00000000	522580.00000000	522701.00000000
0.14697535	0.23776481	0.37174087	2.64387515	1.43970968	1.25683056	0.00000000	522902.00000000	523177.00000000
0.16045585	0.20720014	0.05108029	0.32710919	1.43796384	1.25513819	0.00000000	523378.00000000	523420.00000000
0.20900367	0.29774650	0.40794147	2.02057965	1.43773019	1.25480423	0.00000000	523621.00000000	523891.00000000
0.15603248	0.19713066	0.12090084	1.02117019	1.43307409	1.24992777	0.00000000	524092.00000000	524206.00000000
0.20249770	0.21435857	0.04907833	0.27076144	1.43244207	1.24960000	0.00000000	524407.00000000	524466.00000000
0.16838700	0.23647955	0.26454961	1.71081949	1.43222597	1.24929429	0.00000000	524667.00000000	524856.00000000
0.17954807	0.24399269	0.04709243	0.26434259	1.50940871	1.32663573	0.00000000	525057.00000000	525103.00000000
0.22815548	0.26004897	0.05497213	0.26777212	1.51412638	1.33082420	0.00000000	525304.00000000	525449.00000000
0.20217010	0.20217010	0.12324428	1.29971168	1.51271624	1.32966814	0.00000000	525650.00000000	525792.00000000
0.20346675	0.20346675	0.30243124	3.02930331	1.51206175	1.32900870	0.00000000	525993.00000000	526332.00000000
0.31036207	0.32786974	0.06329892	0.22640021	1.51161225	1.32878999	0.00000000	526533.00000000	526732.00000000
0.31747173	0.31747173	0.25024428	2.78921357	1.49440087	1.31018212	0.00000000	526933.00000000	527300.00000000
0.16773713	0.24838629	0.31129421	2.04086649	1.49258149	1.30956413	0.00000000	527501.00000000	527711.00000000
0.22117141	0.29365642	0.20491127	0.94016381	1.48988061	1.30687677	0.00000000	527912.00000000	528054.00000000
0.15142866	0.22060899	0.14916471	1.00209960	1.48854680	1.30572344	0.00000000	528255.00000000	528360.00000000
0.13101524	0.19325886	0.39821571	3.10692318	1.48755335	1.30423818	0.00000000	528561.00000000	528884.00000000
0.22664599	0.22664599	0.04908175	0.33272348	1.48549322	1.30268217	0.00000000	529085.00000000	529124.00000000
0.16486205	0.20844844	0.36840944	2.32947683	1.48500946	1.30194468	0.00000000	529325.00000000	529563.00000000
0.19224646	0.19224646	0.04236566	0.40506983	1.47930400	1.29635341	0.00000000	529764.00000000	529819.00000000
0.15603474	0.23440855	0.60323800	4.45321311	1.47961726	1.29640991	0.00000000	530020.00000000	530482.00000000
0.12945161	0.25358780	0.41009468	3.35753315	1.47789964	1.29477090	0.00000000	530683.00000000	531031.00000000
0.15175788	0.23491921	0.27504691	1.94839859	1.47985594	1.29683404	0.00000000	531232.00000000	531443.00000000
0.18789558	0.19942464	0.21639452	1.77065473	1.47919009	1.29616427	0.00000000	531644.00000000	531827.00000000
0.17674415	0.23632272	0.42274977	3.86361162	1.48059127	1.29744018	0.00000000	532028.00000000	532468.00000000
0.18432174	0.18432174	0.15996725	1.91849030	1.48013364	1.29712441	0.00000000	532669.00000000	532950.00000000
0.23044389	0.23044389	0.08164229	0.59620885	1.47935753	1.29632068	0.00000000	533151.00000000	533268.00000000
0.19977833	0.19977833	0.02708616	0.16975657	1.51756782	1.33475677	0.00000000	533469.00000000	533493.00000000
0.24703495	0.36390229	0.40022660	4.26473625	1.51743924	1.33443235	0.00000000	533694.00000000	534367.00000000
0.19681587	0.25707600	0.13945981	0.86056185	1.51633240	1.33336583	0.00000000	534568.00000000	534665.00000000
0.15917731	0.25248694	0.65546326	4.23236987	1.51682234	1.33413739	0.00000000	534866.00000000	535295.00000000
0.16085353	0.29031800	0.17654972	1.18432304	1.51590934	1.33308409	0.00000000	535496.00000000	535640.00000000
0.17657257	0.21382599	0.15658289	0.90839540	1.51554282	1.33273192	0.00000000	535841.00000000	535944.00000000
0.20457742	0.20457742	0.04286865	0.33579474	1.52154575	1.33875146	0.00000000	536145.00000000	536203.00000000
0.19916365	0.19916365	0.03402910	0.23520666	1.52329303	1.34054672	0.00000000	536404.00000000	536480.00000000
0.20654509	0.20654509	0.59858932	4.90797900	1.51925345	1.33476311	0.00000000	536681.00000000	537180.00000000
0.11965543	0.20449748	0.26202273	2.24659401	1.51855676	1.33516214	0.00000000	537381.00000000	537611.00000000
0.18858392	0.18858392	0.06382244	0.48006282	1.50949100	1.32664425	0.00000000	537812.00000000	537892.00000000
0.16542830	0.21386278	0.29428596	2.31803327	1.51138293	1.32855274	0.00000000	538093.00000000	538331.00000000
0.18636475	0.20340684	0.05590753	0.33423134	1.51070957	1.32783090	0.00000000	538532.00000000	538574.00000000
0.16888002	0.28640473	0.61685596	3.72263582	1.51054648	1.32756864	0.00000000	538775.00000000	539153.00000000
0.17048802	0.23495995	0.07991920	0.53043613	1.50834099	1.32547474	0.00000000	539354.00000000	539437.00000000
0.14711259	0.22185119	0.34207391	2.53066770	1.50796672	1.32480265	0.00000000	539638.00000000	539897.00000000
0.16115769	0.20319915	0.44408048	3.54416551	1.50605078	1.32295352	0.00000000	540098.00000000	540472.00000000
0.16288758	0.19962118	0.54272379	4.90658127	1.50407914	1.32116072	0.00000000	540673.00000000	541177.00000000
0.21848268	0.21848268	0.03007143	0.26794278	1.51157643	1.32875785	0.00000000	541378.00000000	541414.00000000
0.18958745	0.30459554	0.27498508	1.50181723	1.52221672	1.33929564	0.00000000	541615.00000000	541796.00000000
0.16494311	0.22906331	0.39697324	2.49906449	1.52082342	1.33778171	0.00000000	541997.00000000	542255.00000000
0.21860836	0.21860836	0.02831398	0.15948796	1.52947068	1.34664032	0.00000000	542456.00000000	542495.00000000
0.17205523	0.25350799	0.15948296	1.63384639	1.52953220	1.34655674	0.00000000	542696.00000000	542930.00000000
0.22066468	0.22066468	0.19761568	2.18884555	1.52174650	1.33876708	0.00000000	543131.00000000	543411.00000000
0.20172624	0.23524096	0.09944512	0.73082149	1.52115805	1.33834668	0.00000000	543612.00000000	543709.00000000
0.21928843	0.22051013	0.05841543	0.45785565	1.52220995	1.33941397	0.00000000	543910.00000000	544027.00000000
0.14582045	0.24470790	0.45489522	3.54687970	1.52206588	1.33922972	0.00000000	544228.00000000	544594.00000000
0.19783023	0.19783023	0.14165458	1.33167002	1.52082476	1.33801650	0.00000000	544795.00000000	544940.00000000
0.17091573	0.20251593	0.11895304	0.86907278	1.52370760	1.34087631	0.00000000	545141.00000000	545245.00000000
0.13726042	0.19558429	0.38102902	3.80139694	1.52270388	1.33960295	0.00000000	545446.00000000	545833.00000000
0.18343482	0.18343482	0.24909813	2.54823197	1.52079159	1.33767020	0.00000000	546034.00000000	546382.00000000
0.15369233	0.25823693	0.57857863	4.11033465	1.51989356	1.33689082	0.00000000	546583.00000000	547006.00000000
0.18602878	0.18602878	0.11079918	0.97355484	1.60222258	1.41950041	0.00000000	547207.00000000	547345.00000000
0.18851417	0.18949565	0.11900308	1.05120194	1.61476703	1.43175878	0.00000000	547546.00000000	547680.00000000
0.23139220	0.39300765	0.27914193	1.19810053	1.61057380	1.42776388	0.00000000	547881.00000000	548010.00000000
0.28380760	0.28380760	0.06401497	0.31045708	1.59177787	1.40890237	0.00000000	548211.00000000	548280.00000000
0.18791482	0.28863022	0.51510836	2.93971742	1.57964383	1.39664451	0.00000000	548481.00000000	548802.00000000
0.18388165	0.18388165	0.07748543	0.92574726	1.57432418	1.39145355	0.00000000	549003.00000000	549151.00000000
0.25742009	0.25742009	0.08859137	0.70031366	1.56951359	1.38665193	0.00000000	549352.00000000	549450.00000000
0.19563089	0.19563089	0.01967685	0.13905671	1.53876415	1.35594814	0.00000000	549651.00000000	549673.00000000
0.21967632	0.21967632	0.05895051	0.42747093	1.53575217	1.35283822	0.00000000	549874.00000000	549940.00000000
0.15959903	0.24038343	0.26830967	2.12498580	1.61324114	1.43029028	0.00000000	550141.00000000	550384.00000000
0.13535039	0.20984937	0.31058577	2.91652959	1.61013712	1.42710270	0.00000000	550585.00000000	550886.00000000
0.28083146	0.35562320	0.19469880	0.70866949	1.61292976	1.43010631	0.00000000	551087.00000000	551240.00000000
0.15572308	0.29555758	0.59593015	4.33330715	1.61250929	1.42962478	0.00000000	551441.00000000	551891.00000000
0.18292625	0.18292625	0.03724798	0.25496803	1.56202948	1.37916617	0.00000000	552092.00000000	552174.00000000
0.17368896	0.25071337	0.13802162	0.94696408	1.56169477	1.37879587	0.00000000	552375.00000000	552506.00000000
0.22737709	0.22737709	0.02825588	0.27897459	1.56101717	1.37813209	0.00000000	552707.00000000	552768.00000000
0.18590737	0.18590737	0.11163048	0.96007646	1.55980960	1.37679009	0.00000000	552969.00000000	553144.00000000
0.14947416	0.20797291	0.05302844	0.35934316	1.54677663	1.36385626	0.00000000	553345.00000000	553400.00000000
0.14029466	0.19905966	0.09789734	0.69163297	1.54630788	1.36323229	0.00000000	553601.00000000	553685.00000000
0.18460947	0.18460947	0.17122103	1.41567087	1.54155576	1.35830999	0.00000000	553886.00000000	554127.00000000
0.18376857	0.18376857	0.27687445	3.28731316	1.53862895	1.35574471	0.00000000	554328.00000000	554681.00000000
0.22138599	0.22138599	0.22110608	2.93529032	1.52565021	1.34186079	0.00000000	554882.00000000	555330.00000000
0.18584602	0.23041415	0.05817595	0.31816814	1.52372716	1.34088959	0.00000000	555531.00000000	555589.00000000
0.18250585	0.19476670	0.06734354	0.45106081	1.52157589	1.33871264	0.00000000	555790.00000000	555842.00000000
0.12420654	0.26060516	0.38934908	3.61145048	1.51985629	1.33621844	0.00000000	556043.00000000	556414.00000000
0.13177049	0.22820951	0.13039951	1.03757158	1.62715341	1.44439139	0.00000000	556615.00000000	556735.00000000
0.19454445	0.19454445	0.03266267	0.32562512	1.62764453	1.44505771	0.00000000	556936.00000000	556993.00000000
0.19129552	0.20050195	0.06509061	0.42035892	1.69044188	1.50761209	0.00000000	557194.00000000	557284.00000000
0.20592601	0.22840131	0.11193661	1.03668004	1.67177338	1.48875880	0.00000000	557485.00000000	557656.00000000
0.09947907	0.19571228	0.06907542	0.68695911	1.66896038	1.48602634	0.00000000	557857.00000000	557938.00000000
0.17520927	0.21700615	0.06687375	0.50560909	1.68529802	1.50247930	0.00000000	558139.00000000	558227.00000000
0.25847608	0.25847608	0.17092600	1.28337638	1.69389890	1.51100432	0.00000000	558428.00000000	558718.00000000
0.15679228	0.21658852	0.47330900	4.19169537	1.68358054	1.50017342	0.00000000	558919.00000000	559368.00000000
0.12738461	0.20905117	0.36443301	3.24116847	1.67964922	1.49644563	0.00000000	559569.00000000	559932.00000000
0.19019158	0.19019158	0.32469107	2.96692939	1.67378339	1.49056809	0.00000000	560133.00000000	560514.00000000
0.12137234	0.19602651	0.16779577	1.54516454	1.67185914	1.48849179	0.00000000	560715.00000000	560882.00000000
0.14135371	0.19995143	0.40722856	4.08295168	1.67088707	1.48783934	0.00000000	561083.00000000	561554.00000000
0.15931108	0.23759727	0.25188638	1.79979918	1.66724054	1.48439198	0.00000000	561755.00000000	561948.00000000
0.18405468	0.18405468	0.15809338	1.29557960	1.65766815	1.47448067	0.00000000	562149.00000000	562313.00000000
0.18484643	0.18484643	0.04163650	0.27496196	1.63733207	1.45438343	0.00000000	562514.00000000	562552.00000000
0.20018727	0.22772608	0.11183218	0.66958469	1.64142692	1.45854724	0.00000000	562753.00000000	562836.00000000
0.20783379	0.20783379	0.04201618	0.51469563	1.69060267	1.50776999	0.00000000	563037.00000000	563102.00000000
0.14691141	0.20375855	0.15802632	1.08764169	1.69350957	1.51070067	0.00000000	563303.00000000	563416.00000000
0.13787768	0.21590380	0.08225661	0.59205957	1.68867884	1.50579172	0.00000000	563617.00000000	563687.00000000
0.15260345	0.22586497	0.08218281	0.54241878	1.69622663	1.51339484	0.00000000	563888.00000000	563952.00000000
0.19178510	0.19178510	0.28141822	3.33444339	1.69210192	1.50913006	0.00000000	564153.00000000	564558.00000000
0.18997366	0.18997366	0.04833431	0.34327953	1.67664601	1.49374954	0.00000000	564759.00000000	564803.00000000
0.19036460	0.20142271	0.02731988	0.15843420	1.67613984	1.49329244	0.00000000	565004.00000000	565037.00000000
0.25286428	0.25286428	0.03840107	0.34800037	1.67618188	1.49311352	0.00000000	565238.00000000	565351.00000000
0.19458028	0.27689212	0.47886202	2.47278811	1.67379927	1.49095162	0.00000000	565552.00000000	565832.00000000
0.15866943	0.21275290	0.16057070	1.12451105	1.67109841	1.48811666	0.00000000	566033.00000000	566168.00000000
0.23517644	0.23517644	0.06889760	0.48788878	1.67016304	1.48733362	0.00000000	566369.00000000	566435.00000000
0.19396432	0.19396432	0.03175974	0.19410286	1.66638130	1.48351400	0.00000000	566636.00000000	566662.00000000
0.22911661	0.22911661	0.09514035	0.67742922	1.66617862	1.48307040	0.00000000	566863.00000000	566939.00000000
0.21232433	0.21232433	0.10654888	1.05872161	1.66541169	1.48250680	0.00000000	567140.00000000	567258.00000000
0.20294760	0.20294760	0.23329795	2.10958323	1.66367821	1.48016230	0.00000000	567459.00000000	567685.00000000
0.15472471	0.24817025	0.30057394	1.98257363	1.66233530	1.47947112	0.00000000	567886.00000000	568106.00000000
0.17411992	0.20568724	0.06262004	0.36186942	1.66098139	1.47814455	0.00000000	568307.00000000	568351.00000000
0.21211402	0.21211402	0.09580061	0.88201714	1.66075604	1.47782944	0.00000000	568552.00000000	568662.00000000
0.20987968	0.20987968	0.07927121	0.96981759	1.65550741	1.47269004	0.00000000	568863.00000000	568986.00000000
0.18296002	0.18492947	0.05757726	0.43861177	1.65509022	1.47205301	0.00000000	569187.00000000	569258.00000000
0.20325116	0.20325116	0.05907934	0.43713457	1.65980046	1.47674727	0.00000000	569459.00000000	569560.00000000
0.18746815	0.18746815	0.22084086	2.85534618	1.65595664	1.47208913	0.00000000	569761.00000000	570161.00000000
0.21087946	0.22257248	0.06331220	0.35299989	1.65055656	1.46773133	0.00000000	570362.00000000	570405.00000000
0.22048834	0.22048834	0.24144247	3.16137038	1.65737374	1.47381615	0.00000000	570606.00000000	571038.00000000
0.14807255	0.25222614	0.51674372	3.96849216	1.64791289	1.46494749	0.00000000	571239.00000000	571654.00000000
0.19898231	0.19898231	0.16101107	2.04162825	1.64299121	1.45975593	0.00000000	571855.00000000	572148.00000000
0.18326274	0.18326274	0.07205057	0.74515369	1.63733720	1.45443836	0.00000000	572349.00000000	572482.00000000
0.23780951	0.27777639	0.10370659	0.45033262	1.63459313	1.45178920	0.00000000	572683.00000000	572763.00000000
0.20865472	0.20865472	0.23855080	2.62570052	1.63409670	1.45026732	0.00000000	572964.00000000	573282.00000000
0.16573874	0.19441499	0.07514823	0.67707480	1.61522896	1.43242844	0.00000000	573483.00000000	573566.00000000
0.21210059	0.21210059	0.07571640	0.66900060	1.61524064	1.43238743	0.00000000	573767.00000000	573843.00000000
0.25094797	0.28455667	0.07696822	0.31745372	1.61712051	1.43432558	0.00000000	574044.00000000	574103.00000000
0.22061647	0.22355936	0.07026095	0.57293160	1.62176655	1.43897971	0.00000000	574304.00000000	574423.00000000
0.24188494	0.25724713	0.05065719	0.24340971	1.62297292	1.44017255	0.00000000	574624.00000000	574776.00000000
0.19249380	0.30255499	0.66290998	3.59546198	1.62320992	1.44034366	0.00000000	574977.00000000	575349.00000000
0.22850669	0.22850669	0.04721326	0.26670927	1.62129756	1.43850736	0.00000000	575550.00000000	575604.00000000
0.21374350	0.21374350	0.38057468	3.71981218	1.62030093	1.43550376	0.00000000	575805.00000000	576271.00000000
0.21341525	0.21341525	0.14196153	1.35173021	1.61789714	1.43459604	0.00000000	576472.00000000	576675.00000000
0.15973362	0.27804223	0.54953419	3.52073683	1.61633866	1.43339868	0.00000000	576876.00000000	577267.00000000
0.19267327	0.20108533	0.03870196	0.21251443	1.61489204	1.43208399	0.00000000	577468.00000000	577527.00000000
0.22894146	0.22894146	0.08825807	1.00091364	1.61476391	1.43176085	0.00000000	577728.00000000	577885.00000000
0.17552558	0.23024706	0.09755077	0.73530760	1.61099103	1.42820629	0.00000000	578086.00000000	578175.00000000
0.14338502	0.19014058	0.14787713	1.34128267	1.60229137	1.41931980	0.00000000	578376.00000000	578547.00000000
0.18730798	0.18730798	0.06569812	0.54015744	1.65222684	1.46933554	0.00000000	578748.00000000	578864.00000000
0.20568331	0.20568331	0.06746081	1.10006071	1.66627655	1.48348143	0.00000000	579065.00000000	579224.00000000
0.25324467	0.25324467	0.02654487	0.13131382	1.66665244	1.48387933	0.00000000	579425.00000000	579449.00000000
0.18468997	0.18468997	0.08319589	0.69807945	1.67132295	1.48861424	0.00000000	579650.00000000	579732.00000000
0.18784844	0.21856520	0.17742778	1.23365326	1.68347129	1.50055418	0.00000000	579933.00000000	580073.00000000
0.25469935	0.25469935	0.03443279	0.15865836	1.68368882	1.50088332	0.00000000	580274.00000000	580380.00000000
0.18331408	0.27051124	0.76890638	4.99520332	1.68359525	1.50077135	0.00000000	580581.00000000	581099.00000000
0.29279488	0.33730320	0.10172202	0.64636267	1.68151657	1.49861090	0.00000000	581300.00000000	581455.00000000
0.24187726	0.24187726	0.02485720	0.12521040	1.64739224	1.46458163	0.00000000	581656.00000000	581705.00000000
0.17018131	0.21446980	0.17149825	1.38223228	1.64721873	1.46429556	0.00000000	581906.00000000	582097.00000000
0.20512547	0.20512547	0.09408170	1.04293288	1.64635513	1.46338762	0.00000000	582298.00000000	582420.00000000
0.18787330	0.18787330	0.05913949	0.90881778	1.63248379	1.44940029	0.00000000	582621.00000000	582747.00000000
0.19644377	0.25942325	0.11154316	0.69160226	1.62789228	1.44492455	0.00000000	582948.00000000	583028.00000000
0.18175232	0.19224241	0.07364658	0.49019452	1.62743369	1.44448286	0.00000000	583229.00000000	583285.00000000
0.14809646	0.19207722	0.05797091	0.48494887	1.61698037	1.43409693	0.00000000	583486.00000000	583547.00000000
0.19858760	0.19858760	0.11262832	1.29618110	1.61617676	1.43334972	0.00000000	583748.00000000	583902.00000000
0.19625774	0.19625774	0.10936167	1.34716872	1.60786952	1.42477426	0.00000000	584103.00000000	584335.00000000
0.20486467	0.26327567	0.19417173	2.00846652	1.60695882	1.42408461	0.00000000	584536.00000000	584777.00000000
0.18328763	0.18328763	0.27085070	3.50666941	1.59347859	1.41098769	0.00000000	584978.00000000	585347.00000000
0.13502033	0.23631093	0.26850978	1.99984476	1.59720555	1.41424043	0.00000000	585548.00000000	585836.00000000
0.23874068	0.24097808	0.07515664	0.58018111	1.60329964	1.42051246	0.00000000	586037.00000000	586164.00000000
0.18460929	0.23203306	0.09173420	0.50302220	1.60287906	1.42007211	0.00000000	586365.00000000	586424.00000000
0.21028256	0.21028256	0.03398719	0.19868758	1.60248915	1.41960062	0.00000000	586625.00000000	586665.00000000
0.25736383	0.31107958	0.07108416	0.29206773	1.60213972	1.41933985	0.00000000	586866.00000000	586910.00000000
0.16350896	0.23776851	0.34777820	2.27485878	1.60225304	1.41944338	0.00000000	587111.00000000	587344.00000000
0.18299774	0.18729647	0.04209609	0.25315049	1.60754506	1.42474669	0.00000000	587545.00000000	587577.00000000
0.18915580	0.31490916	0.47798823	2.67585988	1.60747018	1.42447289	0.00000000	587778.00000000	588100.00000000
0.21413746	0.21413746	0.02014618	0.11066281	1.60586389	1.42314866	0.00000000	588301.00000000	588334.00000000
0.25212257	0.25212257	0.03322586	0.16043692	1.60971620	1.42699234	0.00000000	588535.00000000	588578.00000000
0.18437733	0.23796424	0.09436463	0.52677329	1.61166169	1.42888215	0.00000000	588779.00000000	588854.00000000
0.19832132	0.24526224	0.15270651	0.85956168	1.61441936	1.43149424	0.00000000	589055.00000000	589173.00000000
0.16040601	0.28159551	0.23317921	1.44936192	1.61300251	1.43023723	0.00000000	589374.00000000	589538.00000000
0.20422431	0.30910970	0.33549679	2.29129562	1.61284706	1.43014814	0.00000000	589739.00000000	590094.00000000
0.17804303	0.27690618	0.19957187	1.37311073	1.60895435	1.42606764	0.00000000	590295.00000000	590545.00000000
0.19842637	0.38919642	0.47312531	3.00526219	1.59988029	1.41713146	0.00000000	590746.00000000	591133.00000000
0.19361178	0.19361178	0.08424169	0.81903729	1.61549489	1.43267285	0.00000000	591334.00000000	591429.00000000
0.12543377	0.21287762	0.09817372	0.82062887	1.61519095	1.43236567	0.00000000	591630.00000000	591724.00000000
0.22975111	0.22975111	0.05432654	0.33998733	1.61487790	1.43206635	0.00000000	591925.00000000	591972.00000000
0.10883906	0.22989867	0.21385076	1.94934240	1.61493366	1.43201176	0.00000000	592173.00000000	592380.00000000
0.20576759	0.25859272	0.08786887	0.46359207	1.62224181	1.43939024	0.00000000	592581.00000000	592690.00000000
0.13598470	0.22328621	0.42293942	3.98706762	1.62146358	1.43810372	0.00000000	592891.00000000	593296.00000000
0.22366577	0.27588197	0.10572549	0.48662178	1.62137803	1.43873019	0.00000000	593497.00000000	593621.00000000
0.16990455	0.27895910	0.47520294	2.99995432	1.62401476	1.44113100	0.00000000	593822.00000000	594171.00000000
0.18778195	0.18778195	0.03027330	0.27834769	1.62272425	1.43987516	0.00000000	594372.00000000	594431.00000000
0.19005568	0.19005568	0.19079655	2.04312587	1.62255282	1.43959649	0.00000000	594632.00000000	594877.00000000
0.14787704	0.24005432	0.23774301	1.66192435	1.62278146	1.43996834	0.00000000	595078.00000000	595251.00000000
0.17355741	0.23145755	0.11533437	0.74247396	1.60045145	1.41759914	0.00000000	595452.00000000	595550.00000000
0.14461910	0.26570312	0.46290192	3.87554670	1.60559925	1.42317004	0.00000000	595751.00000000	596144.00000000
0.20109636	0.23305292	0.06316611	0.44942712	1.60655288	1.42373517	0.00000000	596345.00000000	596397.00000000
0.22434243	0.22434243	0.02853504	0.17415927	1.60705056	1.42420240	0.00000000	596598.00000000	596719.00000000
0.15379035	0.26876802	0.18309037	1.43556058	1.60198874	1.41891039	0.00000000	596920.00000000	597070.00000000
0.13471685	0.25399395	0.46461901	4.37427828	1.60185806	1.41817045	0.00000000	597271.00000000	597724.00000000
0.20420742	0.20420742	0.03171563	0.32381398	1.59942718	1.41631848	0.00000000	597925.00000000	597989.00000000
0.20655609	0.20655609	0.09190152	0.67037391	1.59787904	1.41489886	0.00000000	598190.00000000	598317.00000000
0.15679040	0.22669211	0.25308826	1.64113722	1.61462825	1.43198146	0.00000000	598518.00000000	598691.00000000
0.22467057	0.22467057	0.03240964	0.18934231	1.62273492	1.43989454	0.00000000	598892.00000000	598950.00000000
0.17521656	0.26498359	0.09276699	0.53586119	1.62502933	1.44198903	0.00000000	599151.00000000	599249.00000000
0.18411196	0.18411196	0.13975048	1.83728481	1.62246728	1.43928244	0.00000000	599450.00000000	599671.00000000
0.20264579	0.20264579	0.39314387	3.84324067	1.61948865	1.43501802	0.00000000	599872.00000000	600296.00000000
0.13256020	0.23985673	0.27801760	2.35820535	1.61795452	1.43475161	0.00000000	600497.00000000	600739.00000000
0.14230167	0.26713820	0.32267402	2.25198746	1.61737160	1.43453566	0.00000000	600940.00000000	601170.00000000
0.23033356	0.25542905	0.05470222	0.26560109	1.62300633	1.44022685	0.00000000	601371.00000000	601406.00000000
0.15370462	0.20331592	0.36779609	3.22569356	1.67640178	1.49281750	0.00000000	601607.00000000	601956.00000000
0.18353101	0.20473800	0.17587602	1.16467165	1.68194241	1.49897685	0.00000000	602157.00000000	602291.00000000
0.23991243	0.38746424	1.09727795	4.61476807	1.67503023	1.49219894	0.00000000	602492.00000000	602973.00000000
0.19504128	0.19504128	0.25432155	2.53243964	1.65225870	1.46861359	0.00000000	603174.00000000	603530.00000000
0.19017406	0.24885326	0.61664212	3.44287629	1.63928897	1.45617786	0.00000000	603731.00000000	604103.00000000
0.21854615	0.21854615	0.07703419	0.52574181	1.56744200	1.38463870	0.00000000	604304.00000000	604364.00000000
0.12567540	0.23339542	0.47721820	3.81667203	1.54704312	1.36412008	0.00000000	604565.00000000	604961.00000000
0.15865221	0.22390199	0.28900055	2.14621671	1.54533086	1.36213698	0.00000000	605162.00000000	605383.00000000
0.19695435	0.19695435	0.06362741	0.66468138	1.67700093	1.49416824	0.00000000	605584.00000000	605669.00000000
0.20730818	0.20730818	0.02511569	0.15657245	1.68018903	1.49730075	0.00000000	605870.00000000	605896.00000000
0.17281783	0.25597580	0.19883810	1.42902446	1.69958599	1.51655130	0.00000000	606097.00000000	606255.00000000
0.13056774	0.19637355	0.43178937	4.08343398	1.69288659	1.50924214	0.00000000	606456.00000000	606878.00000000
0.18462615	0.18462615	0.20849968	2.21409629	1.68424238	1.50114851	0.00000000	607079.00000000	607361.00000000
0.19963663	0.22024410	0.21045583	1.86100950	1.68021417	1.49718267	0.00000000	607562.00000000	607755.00000000
0.18509585	0.18509585	0.40881259	4.35762137	1.67877424	1.49419427	0.00000000	607956.00000000	608425.00000000
0.12688876	0.23828501	0.15145798	1.60883581	1.67602190	1.49320407	0.00000000	608626.00000000	608808.00000000
0.11575190	0.36111051	0.44582118	4.00134159	1.67369706	1.49089486	0.00000000	609009.00000000	609414.00000000
0.31714023	0.31714023	0.08916849	0.72842044	1.66817741	1.48493400	0.00000000	609615.00000000	609887.00000000
0.24064635	0.24064635	0.03015339	0.14405212	1.66221966	1.47940021	0.00000000	610088.00000000	610119.00000000
0.11440310	0.21323914	0.10685674	0.87729666	1.65964816	1.47650031	0.00000000	610320.00000000	610426.00000000
0.21672214	0.21672214	0.04320058	0.56184731	1.65741621	1.47436610	0.00000000	610627.00000000	610691.00000000
0.16582880	0.24783804	0.17433453	1.20419165	1.64886904	1.46596807	0.00000000	610892.00000000	611038.00000000
0.19216354	0.19216354	0.11083420	0.89110237	1.64834068	1.46538926	0.00000000	611239.00000000	611336.00000000
0.14450538	0.21467783	0.22695901	1.68041340	1.64814457	1.46531407	0.00000000	611537.00000000	611714.00000000
0.14668329	0.22321681	0.09076761	0.73452827	1.65353288	1.47092245	0.00000000	611915.00000000	612056.00000000
0.20895346	0.20895346	0.03043185	0.27442159	1.64144792	1.45861519	0.00000000	612257.00000000	612312.00000000
0.18937559	0.23008565	0.06857435	0.55874412	1.64078784	1.45796183	0.00000000	612513.00000000	612600.00000000
0.22465409	0.22465409	0.12570486	1.03193624	1.64047536	1.45732438	0.00000000	612801.00000000	612921.00000000
0.16186166	0.20926856	0.17713896	1.18507896	1.63981260	1.45693247	0.00000000	613122.00000000	613247.00000000
0.14724749	0.30362109	0.70721967	4.80252097	1.63112889	1.44827669	0.00000000	613448.00000000	613939.00000000
0.19219336	0.19219336	0.06749798	0.55249930	1.62801645	1.44518688	0.00000000	614140.00000000	614231.00000000
0.20059540	0.20059540	0.07319650	0.52542429	1.62759769	1.44472795	0.00000000	614432.00000000	614504.00000000
0.11801341	0.21143849	0.47806668	4.25163987	1.62718250	1.44387444	0.00000000	614705.00000000	615140.00000000
0.14074758	0.25018476	0.36634882	2.74139085	1.62385418	1.44072425	0.00000000	615341.00000000	615628.00000000
0.09560229	0.21199853	0.13879260	1.44485365	1.62276791	1.43985527	0.00000000	615829.00000000	615979.00000000
0.20321084	0.20321084	0.30893952	2.68488702	1.62002457	1.43654026	0.00000000	616180.00000000	616462.00000000
0.18390440	0.18390440	0.04953668	0.54876126	1.61796549	1.43485627	0.00000000	616663.00000000	616744.00000000
0.19517346	0.19517346	0.04401186	0.33872702	1.60602152	1.42303613	0.00000000	616945.00000000	616987.00000000
0.20405860	0.20405860	0.09447312	0.90076791	1.64797943	1.46539883	0.00000000	617188.00000000	617303.00000000
0.14456702	0.32457469	0.16386510	1.25084837	1.65044560	1.46759831	0.00000000	617504.00000000	617648.00000000
0.17445165	0.21118162	0.07818153	0.53035522	1.65630851	1.47345848	0.00000000	617849.00000000	617912.00000000
0.12291486	0.20096935	0.21257503	2.55683094	1.65545683	1.47229667	0.00000000	618113.00000000	618374.00000000
0.20803752	0.20803752	0.04265625	0.40300495	1.65183618	1.46881604	0.00000000	618575.00000000	618642.00000000
0.23550335	0.23550335	0.04570849	0.26211170	1.64719455	1.46443636	0.00000000	618843.00000000	618903.00000000
0.19556504	0.19556504	0.04205549	0.25789605	1.64728648	1.46450840	0.00000000	619104.00000000	619141.00000000
0.11093055	0.19594427	0.14289532	1.56917654	1.64743912	1.46507050	0.00000000	619342.00000000	619519.00000000
0.24691569	0.24691569	0.11546671	0.88641106	1.65404124	1.47125127	0.00000000	619720.00000000	619817.00000000
0.19607067	0.19607067	0.04739672	0.68635647	1.66266097	1.48017833	0.00000000	620018.00000000	620143.00000000
0.18493572	0.18493572	0.02747488	0.20027697	1.66604596	1.48321727	0.00000000	620344.00000000	620427.00000000
0.22228392	0.22228392	0.03467331	0.21781258	1.66449800	1.48154367	0.00000000	620628.00000000	620663.00000000
0.25394051	0.25394051	0.02630993	0.12974114	1.66382471	1.48093282	0.00000000	620864.00000000	620920.00000000
0.19336873	0.19336873	0.01656335	0.10146881	1.65991833	1.47704810	0.00000000	621121.00000000	621154.00000000
0.13451256	0.21766419	0.50895070	4.86275885	1.64810696	1.46475505	0.00000000	621355.00000000	621884.00000000
0.08477448	0.22882117	0.41515487	4.97697529	1.64686443	1.46382976	0.00000000	622085.00000000	622591.00000000
0.11596389	0.33844869	0.17506097	1.41716333	1.64598350	1.46318558	0.00000000	622792.00000000	622951.00000000
0.21186571	0.21186571	0.20224774	2.07754292	1.64624103	1.46317429	0.00000000	623152.00000000	623377.00000000
0.10894449	0.22468597	0.42915967	4.72494660	1.64577505	1.46224902	0.00000000	623578.00000000	624068.00000000
0.19598324	0.19598324	0.38207025	3.93904125	1.63971321	1.45538449	0.00000000	624269.00000000	624705.00000000
0.11353741	0.26921418	0.21533176	1.81515468	1.63517649	1.45232079	0.00000000	624906.00000000	625093.00000000
0.19056441	0.19056441	0.06601076	0.71868227	1.63434594	1.45144213	0.00000000	625294.00000000	625392.00000000
0.18982887	0.18982887	0.10025147	0.99195823	1.62886849	1.44573508	0.00000000	625593.00000000	625715.00000000
0.14865490	0.20548456	0.10697042	0.72306642	1.62809114	1.44524221	0.00000000	625916.00000000	626011.00000000
0.17504358	0.25596250	0.58454942	3.34222388	1.62833899	1.44547529	0.00000000	626212.00000000	626577.00000000
0.15706615	0.25010478	0.28118461	1.81500222	1.62058536	1.43768000	0.00000000	626778.00000000	626995.00000000
0.19740571	0.30818288	0.55909236	2.83753471	1.64237089	1.45957311	0.00000000	627196.00000000	627494.00000000
0.16267134	0.32742874	0.63807205	4.89717454	1.63411239	1.45120867	0.00000000	627695.00000000	628205.00000000
0.16012702	0.25533906	0.62650023	4.09098594	1.65020224	1.46739162	0.00000000	628406.00000000	628825.00000000
0.18862806	0.18862806	0.03906181	0.26398043	1.64860010	1.46571560	0.00000000	629026.00000000	629064.00000000
0.25074323	0.25074323	0.03320989	0.16202470	1.63014712	1.44731163	0.00000000	629265.00000000	629292.00000000
0.21597338	0.34440909	0.73074915	3.66050811	1.62795138	1.44467390	0.00000000	629493.00000000	629866.00000000
0.19942914	0.31723591	0.56286592	3.04013559	1.62412418	1.44129583	0.00000000	630067.00000000	630380.00000000
0.22880724	0.22880724	0.02107347	0.10404971	1.62088553	1.43803967	0.00000000	630581.00000000	630598.00000000
0.10766157	0.20642692	0.47670658	4.96119822	1.62056987	1.43686742	0.00000000	630799.00000000	631302.00000000
0.21681458	0.26285528	0.17522821	1.77726791	1.61766604	1.43457950	0.00000000	631503.00000000	631737.00000000
0.19385942	0.19494316	0.08391970	0.76300103	1.61451819	1.43136953	0.00000000	631938.00000000	632060.00000000
0.17488637	0.24128335	0.52184023	3.86045225	1.61299264	1.42992884	0.00000000	632261.00000000	632661.00000000
0.18747668	0.18747668	0.18796343	1.47797093	1.60564756	1.42229073	0.00000000	632862.00000000	633064.00000000
0.19352166	0.19352166	0.03085926	0.25867514	1.60429528	1.42143316	0.00000000	633265.00000000	633301.00000000
0.15305185	0.22795192	0.20321729	2.41214092	1.60371362	1.42062828	0.00000000	633502.00000000	633753.00000000
0.26401091	0.28439386	0.05324854	0.22903102	1.60074809	1.41789679	0.00000000	633954.00000000	633991.00000000
0.13538106	0.28338955	0.32991220	3.02821043	1.59112185	1.40783510	0.00000000	634192.00000000	634525.00000000
0.23189899	0.23189899	0.02894036	0.15536265	1.58930768	1.40662920	0.00000000	634726.00000000	634827.00000000
0.26072833	0.26072833	0.08488567	0.58768402	1.59051783	1.40757706	0.00000000	635028.00000000	635099.00000000
0.28358229	0.34112110	0.19013057	0.68314112	1.58550932	1.40238361	0.00000000	635300.00000000	635444.00000000
0.19284008	0.19284008	0.03159087	0.26553481	1.58199127	1.39902379	0.00000000	635645.00000000	635678.00000000
0.19570759	0.19570759	0.03722632	0.29839100	1.57941774	1.39649360	0.00000000	635879.00000000	635933.00000000
0.19464265	0.22996391	0.07259081	0.37753565	1.57465990	1.39182928	0.00000000	636134.00000000	636178.00000000
0.23014158	0.23014158	0.04020835	0.27475165	1.57534081	1.39252557	0.00000000	636379.00000000	636428.00000000
0.19873522	0.19873522	0.05892466	0.41477984	1.57198446	1.38915105	0.00000000	636629.00000000	636680.00000000
0.20443688	0.27640826	0.19883238	0.98038856	1.57192626	1.38914783	0.00000000	636881.00000000	636998.00000000
0.19571501	0.19571501	0.01868918	0.11878220	1.57319496	1.39045550	0.00000000	637199.00000000	637232.00000000
0.13528272	0.22735558	0.14322981	1.06713480	1.57798543	1.39519226	0.00000000	637433.00000000	637553.00000000
0.09388837	0.22833098	0.39183194	4.18714900	1.57716627	1.39432859	0.00000000	637754.00000000	638178.00000000
0.19416555	0.19416555	0.01981425	0.11522184	1.58115065	1.39831250	0.00000000	638379.00000000	638397.00000000
0.19150827	0.19150827	0.07371723	0.79472684	1.58206776	1.39915142	0.00000000	638598.00000000	638693.00000000
0.20798928	0.20798928	0.04213070	0.38121588	1.58231607	1.39953355	0.00000000	638894.00000000	638955.00000000
0.21595353	0.21595353	0.01885781	0.10784991	1.58153005	1.39872080	0.00000000	639156.00000000	639193.00000000
0.21724267	0.21724267	0.02760505	0.25861412	1.58140649	1.39855759	0.00000000	639394.00000000	639446.00000000
0.19536665	0.19536665	0.10679249	0.99476718	1.58119975	1.39828298	0.00000000	639647.00000000	639771.00000000
0.18863742	0.18863742	0.05990543	0.63600211	1.58073467	1.39781430	0.00000000	639972.00000000	640047.00000000
0.27545719	0.27545719	0.02874432	0.12580828	1.58075792	1.39792401	0.00000000	640248.00000000	640280.00000000
0.14038211	0.22648539	0.24475715	1.72971612	1.58121107	1.39826133	0.00000000	640481.00000000	640660.00000000
0.10009254	0.19972880	0.24696999	2.76960174	1.58148425	1.39883867	0.00000000	640861.00000000	641146.00000000
0.19325457	0.19325457	0.09072225	1.00144685	1.58233427	1.39932701	0.00000000	641347.00000000	641470.00000000
0.18353220	0.18353220	0.15395901	1.63116988	1.58069529	1.39761256	0.00000000	641671.00000000	641849.00000000
0.19657444	0.19657444	0.04205018	0.24658262	1.57724829	1.39429942	0.00000000	642050.00000000	642110.00000000
0.18708504	0.18708504	0.02055398	0.12995610	1.57562720	1.39278056	0.00000000	642311.00000000	642374.00000000
0.16148042	0.22388797	0.49381624	3.77891757	1.57553088	1.39223535	0.00000000	642575.00000000	642960.00000000
0.20244719	0.27596090	0.23215210	1.14029326	1.56179871	1.37897550	0.00000000	643161.00000000	643300.00000000
0.18977430	0.31843432	0.50102180	3.63145169	1.56106431	1.37794987	0.00000000	643501.00000000	643926.00000000
0.14852950	0.35266668	0.54791761	4.21549654	1.55452411	1.37111194	0.00000000	644127.00000000	644588.00000000
0.26547609	0.36121200	0.68462579	3.06622886	1.55202129	1.36896602	0.00000000	644789.00000000	645163.00000000
0.14990840	0.22716910	0.11044643	1.09242990	1.54908522	1.36599819	0.00000000	645364.00000000	645488.00000000
0.20886427	0.20886427	0.02713755	0.16671161	1.54850140	1.36554102	0.00000000	645689.00000000	645779.00000000
0.18522751	0.18522751	0.03847414	0.24267678	1.54825678	1.36534179	0.00000000	645980.00000000	646017.00000000
0.11256483	0.31182541	0.35179839	3.19313855	1.54778714	1.36483414	0.00000000	646218.00000000	646549.00000000
0.29378539	0.29378539	0.06358621	0.51324330	1.51050588	1.32769280	0.00000000	646750.00000000	646810.00000000
0.18643349	0.18643349	0.03653267	0.36013458	1.50675497	1.32365401	0.00000000	647011.00000000	647116.00000000
0.12204285	0.22761976	0.39071208	4.07614391	1.46750343	1.28388392	0.00000000	647317.00000000	647764.00000000
0.18412800	0.18412800	0.11296722	1.19195013	1.46255415	1.27948909	0.00000000	647965.00000000	648115.00000000
0.10262940	0.20462497	0.20401358	1.96447925	1.45514899	1.27200498	0.00000000	648316.00000000	648517.00000000
0.18320717	0.19679347	0.04307924	0.27536434	1.47797610	1.29521741	0.00000000	648718.00000000	648766.00000000
0.29382535	0.35336761	0.18862039	0.65318669	1.47906315	1.29629668	0.00000000	648967.00000000	649040.00000000
0.18834814	0.18834814	0.14652453	1.85464246	1.48697565	1.30392447	0.00000000	649241.00000000	649453.00000000
0.18802113	0.18802113	0.17236012	1.57708880	1.50094781	1.31831331	0.00000000	649654.00000000	649843.00000000
0.11503752	0.21421295	0.25088316	2.27730125	1.50161237	1.31883576	0.00000000	650044.00000000	650292.00000000
0.18651249	0.18651249	0.13393917	1.19685840	1.50176652	1.31883054	0.00000000	650493.00000000	650642.00000000
0.13413606	0.18998786	0.16651531	1.22411266	1.50580925	1.32293698	0.00000000	650843.00000000	650970.00000000
0.18872298	0.18872298	0.09148222	1.19189433	1.51670102	1.33386839	0.00000000	651171.00000000	651331.00000000
0.16454630	0.24595458	0.25437203	1.62023439	1.55489548	1.37215168	0.00000000	651532.00000000	651719.00000000
0.24237798	0.24237798	0.07593586	0.47776313	1.56110518	1.37829101	0.00000000	651920.00000000	651977.00000000
0.18809193	0.24742507	0.10947963	0.75719549	1.56415351	1.38130405	0.00000000	652178.00000000	652276.00000000
0.15268717	0.28248399	0.10653363	0.80249915	1.56447936	1.38169461	0.00000000	652477.00000000	652563.00000000
0.23855475	0.27554086	0.05472634	0.23299788	1.56741014	1.38461972	0.00000000	652764.00000000	652793.00000000
0.14723017	0.25866965	0.54780897	3.70802463	1.55429760	1.37144995	0.00000000	652994.00000000	653392.00000000
0.19032067	0.19032067	0.02603418	0.18890223	1.55117868	1.36836468	0.00000000	653593.00000000	653618.00000000
0.27543155	0.27543155	0.03444707	0.15109576	1.53953703	1.35666800	0.00000000	653819.00000000	653919.00000000
0.20068067	0.20068067	0.13227693	1.11016668	1.54199236	1.35938720	0.00000000	654120.00000000	654263.00000000
0.18375711	0.28153840	0.15651498	0.93435342	1.53147902	1.34852797	0.00000000	654464.00000000	654610.00000000
0.23308961	0.26572791	0.17307945	1.55637121	1.53072098	1.34728208	0.00000000	654811.00000000	654984.00000000
0.19232029	0.21983557	0.11361488	0.59720648	1.52617055	1.34330135	0.00000000	655185.00000000	655270.00000000
0.19572862	0.19572862	0.11684420	1.36260409	1.52066275	1.33744881	0.00000000	655471.00000000	655623.00000000
0.22256797	0.30811479	0.54078035	2.51391714	1.51477314	1.33194892	0.00000000	655824.00000000	656104.00000000
0.28036387	0.29655526	0.05068459	0.20772888	1.51028437	1.32748081	0.00000000	656305.00000000	656357.00000000
0.23496037	0.23496037	0.05883297	0.35086597	1.48310125	1.30033224	0.00000000	656558.00000000	656613.00000000
0.28020098	0.28020098	0.04294225	0.27234048	1.49207368	1.30940509	0.00000000	656814.00000000	656879.00000000
0.26354750	0.26354750	0.08784250	0.57222298	1.49743422	1.31431389	0.00000000	657080.00000000	657151.00000000
0.18391788	0.18391788	0.03061137	0.21283958	1.49066782	1.30784614	0.00000000	657352.00000000	657378.00000000
0.14834655	0.27765870	0.32527138	2.15859725	1.49079185	1.30795114	0.00000000	657579.00000000	657820.00000000
0.18346795	0.18346795	0.03131658	0.22706675	1.49691616	1.31399674	0.00000000	658021.00000000	658085.00000000
0.24118325	0.35321538	0.14914798	0.86966707	1.49827944	1.31539949	0.00000000	658286.00000000	658394.00000000
0.24779290	0.32594091	0.53225895	3.09044265	1.50563293	1.32281569	0.00000000	658595.00000000	658929.00000000
0.18496450	0.20993165	0.04619539	0.28477018	1.50418547	1.32131808	0.00000000	659130.00000000	659204.00000000
0.19728621	0.19728621	0.32621188	3.17392230	1.51638323	1.33397086	0.00000000	659405.00000000	659807.00000000
0.17205288	0.42382136	0.23732784	1.51478035	1.51997767	1.33723051	0.00000000	660008.00000000	660167.00000000
0.21623043	0.21623043	0.02115878	0.12290390	1.52021443	1.33739284	0.00000000	660368.00000000	660394.00000000
0.25412414	0.26911020	0.03868781	0.15799929	1.52048642	1.33768689	0.00000000	660595.00000000	660616.00000000
0.19496579	0.19496579	0.04542557	0.68310599	1.51694354	1.33409415	0.00000000	660817.00000000	660902.00000000
0.19095330	0.19095330	0.03936930	0.25545341	1.51997730	1.33716076	0.00000000	661103.00000000	661138.00000000
0.16331657	0.27262575	0.12851491	1.23536571	1.51657956	1.33375458	0.00000000	661339.00000000	661476.00000000
0.21210776	0.28491906	0.16851574	0.96566622	1.51651457	1.33376535	0.00000000	661677.00000000	661870.00000000
0.18612940	0.18612940	0.01749758	0.10426560	1.51631117	1.33350356	0.00000000	662071.00000000	662087.00000000
0.20841115	0.20841115	0.04831554	0.61320103	1.51646353	1.33373527	0.00000000	662288.00000000	662370.00000000
0.22733738	0.22733738	0.13174887	1.06432533	1.51889253	1.33577454	0.00000000	662571.00000000	662811.00000000
0.25813557	0.25813557	0.04044801	0.20581519	1.51746460	1.33465029	0.00000000	663012.00000000	663043.00000000
0.27181527	0.32429850	0.09203934	0.35064926	1.51565715	1.33282769	0.00000000	663244.00000000	663302.00000000
0.12528654	0.21258300	0.16411517	1.29267920	1.51513941	1.33214991	0.00000000	663503.00000000	663645.00000000
0.20305925	0.35076931	0.11717441	0.56956619	1.51392367	1.33108912	0.00000000	663846.00000000	663934.00000000
0.18045471	0.25045150	0.21854478	1.41543080	1.51205580	1.32922815	0.00000000	664135.00000000	664313.00000000
0.23594537	0.31598039	0.15597523	0.66727494	1.51109235	1.32827830	0.00000000	664514.00000000	664586.00000000
0.29755595	0.37107735	0.50961431	1.72663601	1.50999136	1.32713290	0.00000000	664787.00000000	665007.00000000
0.31781657	0.31781657	0.04615300	0.16747012	1.50747390	1.32454990	0.00000000	665208.00000000	665310.00000000
0.28950956	0.28950956	0.12461321	1.21829157	1.50524041	1.32211404	0.00000000	665511.00000000	665921.00000000
0.24316451	0.38624337	1.14035820	4.69470434	1.50412295	1.32133769	0.00000000	666122.00000000	666608.00000000
0.19496633	0.19496633	0.03356353	0.24239778	1.51329526	1.33049708	0.00000000	666809.00000000	666845.00000000
0.25255312	0.25255312	0.04663678	0.27500107	1.51714958	1.33426471	0.00000000	667046.00000000	667136.00000000
0.18953871	0.18953871	0.17425772	1.78640761	1.51070893	1.32694930	0.00000000	667337.00000000	667529.00000000
0.25592740	0.34519551	0.42267615	1.86604854	1.61733970	1.43441021	0.00000000	667730.00000000	667946.00000000
0.12106575	0.22047012	0.16400445	1.33665231	1.61641181	1.43352650	0.00000000	668147.00000000	668291.00000000
0.24696479	0.28573155	0.12895219	0.52838495	1.61630939	1.43353842	0.00000000	668492.00000000	668572.00000000
0.22886308	0.22886308	0.02095234	0.10595978	1.61725192	1.43445541	0.00000000	668773.00000000	668794.00000000
0.18668956	0.20073271	0.04721479	0.30826373	1.61832792	1.43554870	0.00000000	668995.00000000	669062.00000000
0.22090860	0.22090860	0.03945184	0.26579885	1.62699919	1.44428486	0.00000000	669263.00000000	669298.00000000
0.19090217	0.19090217	0.02973182	0.18897296	1.63088228	1.44814243	0.00000000	669499.00000000	669523.00000000
0.16643563	0.18851148	0.04133755	0.25022300	1.63246657	1.44969268	0.00000000	669724.00000000	669755.00000000
0.18963900	0.18963900	0.02390655	0.16199875	1.63689821	1.45405846	0.00000000	669956.00000000	669982.00000000
0.24005397	0.24005397	0.03822638	0.40335266	1.63693034	1.45410383	0.00000000	670183.00000000	670250.00000000
0.23329179	0.27527670	0.03484310	0.15190855	1.63910236	1.45631625	0.00000000	670451.00000000	670486.00000000
0.20439533	0.20439533	0.02834212	0.21579039	1.64327847	1.46044104	0.00000000	670687.00000000	670761.00000000
0.14863677	0.22172432	0.40948314	2.88643310	1.64319589	1.46035828	0.00000000	670962.00000000	671266.00000000
0.14070304	0.33892884	0.48362607	3.39450252	1.64232188	1.45951394	0.00000000	671467.00000000	671811.00000000
0.27279436	0.27279436	0.03365079	0.13514616	1.64175782	1.45894531	0.00000000	672012.00000000	672039.00000000
0.33036465	0.37160289	0.05459035	0.17730975	1.64193333	1.45913372	0.00000000	672240.00000000	672425.00000000
0.32223758	0.39884687	0.46235568	1.45195998	1.64151920	1.45850065	0.00000000	672626.00000000	673112.00000000
0.30514054	0.30514054	0.03232371	0.13492378	1.62013316	1.43694657	0.00000000	673313.00000000	673448.00000000
0.19452017	0.22393197	0.06530892	0.68401137	1.58679799	1.40343766	0.00000000	673649.00000000	673806.00000000
0.18538324	0.19404672	0.03555629	0.20331231	1.58348282	1.40055329	0.00000000	674007.00000000	674051.00000000
0.23739461	0.23739461	0.14420739	1.54506463	1.58310623	1.39932457	0.00000000	674252.00000000	674435.00000000
0.34317423	0.34317423	0.05872919	0.20870819	1.56551699	1.38201538	0.00000000	674636.00000000	674977.00000000
0.18526356	0.42450751	0.85515751	4.78401253	1.56256493	1.37952038	0.00000000	675178.00000000	675665.00000000
0.23628678	0.29824491	0.35605564	1.54464421	1.55774602	1.37461192	0.00000000	675866.00000000	676090.00000000
0.34775467	0.34775467	0.03163971	0.10802083	1.52007615	1.33676537	0.00000000	676291.00000000	676397.00000000
0.19276493	0.22185152	0.02886368	0.15681902	1.51245472	1.32963188	0.00000000	676598.00000000	676618.00000000
0.24286152	0.24286152	0.02532520	0.12382284	1.50718228	1.32424572	0.00000000	676819.00000000	676851.00000000
0.20877049	0.27345632	0.09175981	0.44567851	1.51449654	1.33164683	0.00000000	677052.00000000	677117.00000000
0.17363336	0.33823847	0.31412803	2.32112121	1.56574695	1.38294210	0.00000000	677318.00000000	677597.00000000
0.19611580	0.19611580	0.02717065	0.22489508	1.56707286	1.38428224	0.00000000	677798.00000000	677850.00000000
0.23773508	0.23773508	0.03637334	0.19947499	1.57341694	1.39063886	0.00000000	678051.00000000	678104.00000000
0.20038084	0.20038084	0.04351640	0.78645473	1.57811324	1.39565111	0.00000000	678305.00000000	678394.00000000
0.27376111	0.32109598	0.14740960	1.05532659	1.58020585	1.39732658	0.00000000	678595.00000000	678753.00000000
0.22231796	0.22231796	0.02777088	0.14998431	1.58404438	1.40120535	0.00000000	678954.00000000	679065.00000000
0.20506398	0.20506398	0.02441708	0.17378583	1.58426769	1.40145994	0.00000000	679266.00000000	679293.00000000
0.15181518	0.18790199	0.08178455	0.55385340	1.58450674	1.40168594	0.00000000	679494.00000000	679556.00000000
0.19332170	0.19332170	0.11632825	0.94792126	1.58432209	1.40139840	0.00000000	679757.00000000	679862.00000000
0.18485983	0.18485983	0.03836053	0.26214106	1.58396813	1.40114981	0.00000000	680063.00000000	680098.00000000
0.19215038	0.19215038	0.09927712	1.05324172	1.58140717	1.39849134	0.00000000	680299.00000000	680413.00000000
0.21323922	0.21323922	0.02113542	0.11628529	1.58264541	1.39981841	0.00000000	680614.00000000	680669.00000000
0.31017950	0.35320759	0.09748866	0.32925686	1.57885552	1.39590759	0.00000000	680870.00000000	680975.00000000
0.39390261	0.42128434	0.11907059	0.31799426	1.57223480	1.38943312	0.00000000	681176.00000000	681219.00000000
0.14447282	0.23462956	0.16174117	1.11104899	1.57206962	1.38920255	0.00000000	681420.00000000	681542.00000000
0.18878757	0.24844121	0.18461862	1.29597698	1.56944410	1.38658178	0.00000000	681743.00000000	681891.00000000
0.18881113	0.25456848	0.09823340	0.53597039	1.56613387	1.38330971	0.00000000	682092.00000000	682169.00000000
0.17748039	0.20433056	0.06307970	0.42295256	1.56413819	1.38125620	0.00000000	682370.00000000	682439.00000000
0.18376964	0.19995961	0.14581628	1.60304071	1.56363273	1.38047699	0.00000000	682640.00000000	682813.00000000
0.18392919	0.18392919	0.06822353	0.72321987	1.56453056	1.38157695	0.00000000	683014.00000000	683106.00000000
0.13699492	0.19740166	0.07434076	0.67261925	1.56421578	1.38133075	0.00000000	683307.00000000	683391.00000000
0.18993925	0.18993925	0.02783711	0.25093877	1.56433515	1.38149625	0.00000000	683592.00000000	683705.00000000
0.14527598	0.21186430	0.08382344	0.57164681	1.57021868	1.38738138	0.00000000	683906.00000000	683970.00000000
0.28108793	0.28108793	0.10372314	0.63996875	1.57183609	1.38901466	0.00000000	684171.00000000	684250.00000000
0.19147247	0.20064590	0.12987362	1.18279240	1.57505787	1.39220256	0.00000000	684451.00000000	684595.00000000
0.23812553	0.23812553	0.09393996	1.04197560	1.57556613	1.39250046	0.00000000	684796.00000000	684968.00000000
0.18396405	0.18396405	0.01632280	0.10049423	1.57449543	1.39165207	0.00000000	685169.00000000	685195.00000000
0.22015970	0.22015970	0.01995269	0.10489041	1.57373326	1.39085018	0.00000000	685396.00000000	685483.00000000
0.18527983	0.18527983	0.03859153	0.29979384	1.57351372	1.39064088	0.00000000	685684.00000000	685732.00000000
0.17485107	0.26186514	0.18351380	1.05462656	1.57366109	1.39081389	0.00000000	685933.00000000	686053.00000000
0.15552564	0.19697726	0.28571686	2.93808714	1.59698372	1.41401967	0.00000000	686254.00000000	686595.00000000
0.23425715	0.23425715	0.03766016	0.22410276	1.61207746	1.42907529	0.00000000	686796.00000000	686933.00000000
0.23152426	0.23152426	0.17832020	1.99410986	1.61223511	1.42916919	0.00000000	687134.00000000	687393.00000000
0.24472167	0.28019386	0.34270272	3.17587090	1.61210298	1.42885450	0.00000000	687594.00000000	688017.00000000
0.17496183	0.28438137	0.04175735	0.23260228	1.61137985	1.42855394	0.00000000	688218.00000000	688254.00000000
0.21694996	0.26757349	0.04997911	0.24118361	1.61130222	1.42839797	0.00000000	688455.00000000	688571.00000000
0.23650282	0.25530268	0.05395195	0.23731182	1.61076204	1.42794081	0.00000000	688772.00000000	688825.00000000
0.18074646	0.18817551	0.30781016	3.55813963	1.60722970	1.42374512	0.00000000	689026.00000000	689426.00000000
0.26887930	0.26887930	0.24529241	1.78773863	1.60253564	1.41966444	0.00000000	689627.00000000	689874.00000000
0.20008711	0.20008711	0.15299663	1.42120653	1.59965492	1.41649078	0.00000000	690075.00000000	690248.00000000
0.22242954	0.22242954	0.08902820	0.88675741	1.59922460	1.41623934	0.00000000	690449.00000000	690597.00000000
0.12501692	0.24038969	0.55047031	4.46882493	1.59879196	1.41589235	0.00000000	690798.00000000	691275.00000000
0.19973777	0.19973777	0.31378380	3.03811558	1.59549880	1.41238166	0.00000000	691476.00000000	691796.00000000
0.20596981	0.21627077	0.12876819	0.97390289	1.59441694	1.41145207	0.00000000	691997.00000000	692147.00000000
0.19252486	0.19252486	0.06187027	0.52575586	1.58930136	1.40640874	0.00000000	692348.00000000	692433.00000000
0.18737718	0.18737718	0.03407640	0.29964530	1.58865776	1.40562325	0.00000000	692634.00000000	692691.00000000
0.17564646	0.41057455	0.25563707	1.57490480	1.58323282	1.40041008	0.00000000	692892.00000000	693067.00000000
0.20765815	0.20765815	0.03884706	0.36917200	1.57721459	1.39429436	0.00000000	693268.00000000	693326.00000000
0.20689476	0.20689476	0.11848707	0.87249741	1.57640466	1.39324489	0.00000000	693527.00000000	693644.00000000
0.25289815	0.33170303	0.71198338	2.83842555	1.56944418	1.38662870	0.00000000	693845.00000000	694137.00000000
0.10151809	0.22702696	0.15754759	1.70484066	1.56911111	1.38623596	0.00000000	694338.00000000	694519.00000000
0.27025926	0.41704856	1.11920617	4.52605786	1.56018469	1.37737375	0.00000000	694720.00000000	695266.00000000
0.26122629	0.26122629	0.05010186	0.43824227	1.55419044	1.37130547	0.00000000	695467.00000000	695567.00000000
0.19763434	0.19763434	0.02361259	0.16389342	1.55705073	1.37421199	0.00000000	695768.00000000	695792.00000000
0.14303690	0.22440211	0.03937810	0.26869270	1.57317749	1.39035399	0.00000000	695993.00000000	696040.00000000
0.18453381	0.18453381	0.21614476	2.10564429	1.56050568	1.37772854	0.00000000	696241.00000000	696474.00000000
0.13549791	0.22130026	0.49323494	3.95105025	1.55379882	1.37010679	0.00000000	696675.00000000	697089.00000000
0.11617590	0.22317822	0.26881559	2.53269007	1.55249070	1.36967077	0.00000000	697290.00000000	697553.00000000
0.16951075	0.34939396	0.34523891	2.06820328	1.54835764	1.36546780	0.00000000	697754.00000000	697970.00000000
0.17169248	0.23774723	0.14730997	0.85721244	1.56216261	1.37935650	0.00000000	698171.00000000	698261.00000000
0.19597979	0.19597979	0.17898434	1.79211678	1.63981564	1.45792932	0.00000000	698462.00000000	698651.00000000
0.18621014	0.18621014	0.03122331	0.38842846	1.64087040	1.45819913	0.00000000	698852.00000000	698935.00000000
0.18990723	0.18990723	0.08469381	0.55839330	1.65678817	1.47392562	0.00000000	699136.00000000	699201.00000000
0.18841097	0.18841097	0.05982201	0.51723313	1.66393505	1.48108822	0.00000000	699402.00000000	699526.00000000
0.28972429	0.41172128	0.08891518	0.31566356	1.66338070	1.48056107	0.00000000	699727.00000000	699768.00000000
0.12629254	0.24484219	0.19841705	1.54358240	1.66089639	1.47805756	0.00000000	699969.00000000	700130.00000000
0.18672055	0.18672055	0.03681431	0.27999457	1.66015179	1.47719409	0.00000000	700331.00000000	700378.00000000
0.15759442	0.22864856	0.31929001	2.49778815	1.65996310	1.47707142	0.00000000	700579.00000000	700843.00000000
0.19518747	0.19518747	0.08628255	0.90957886	1.65575829	1.47272488	0.00000000	701044.00000000	701166.00000000
0.15553824	0.20933618	0.13017963	0.84395921	1.65542029	1.47238630	0.00000000	701367.00000000	701472.00000000
0.20028195	0.20028195	0.03432896	0.21832593	1.65478634	1.47195203	0.00000000	701673.00000000	701711.00000000
0.10953648	0.21395313	0.29982230	3.29976054	1.65230897	1.46927191	0.00000000	701912.00000000	702269.00000000
0.09255380	0.24861871	0.41140651	4.35578675	1.65044437	1.46761933	0.00000000	702470.00000000	702913.00000000
0.26941259	0.28544562	0.26309960	2.49548156	1.64822268	1.46458520	0.00000000	703114.00000000	703465.00000000
0.25298443	0.25298443	0.02878143	0.29606253	1.64642801	1.46360826	0.00000000	703666.00000000	703722.00000000
0.17270443	0.21983321	0.10145220	0.90088035	1.64060786	1.45746317	0.00000000	703923.00000000	704093.00000000
0.15540449	0.19378144	0.12183292	0.84013893	1.63689441	1.45395604	0.00000000	704294.00000000	704392.00000000
0.24439488	0.24439488	0.29970982	2.98476890	1.63539812	1.45147661	0.00000000	704593.00000000	704940.00000000
0.13675029	0.22196399	0.41664115	4.22657525	1.63345287	1.45031173	0.00000000	705141.00000000	705584.00000000
0.18524440	0.18524440	0.32589373	3.35519454	1.63104186	1.44695381	0.00000000	705785.00000000	706165.00000000
0.13447315	0.19796659	0.19344540	1.77249011	1.62821522	1.44529777	0.00000000	706366.00000000	706557.00000000
0.19585006	0.19585006	0.12483083	1.48547701	1.62145723	1.43832345	0.00000000	706758.00000000	706957.00000000
0.18642713	0.18642713	0.11941020	1.12033875	1.60468411	1.42184253	0.00000000	707158.00000000	707290.00000000
0.13836757	0.26718383	0.10326094	0.72262303	1.60424097	1.42144006	0.00000000	707491.00000000	707575.00000000
0.16550067	0.25156827	0.15872479	1.02616461	1.60228156	1.41942089	0.00000000	707776.00000000	707927.00000000
0.23642059	0.27064025	0.05479554	0.23737216	1.60810304	1.42525396	0.00000000	708128.00000000	708168.00000000
0.22266762	0.33291546	0.24564067	1.44391496	1.60993075	1.42716567	0.00000000	708369.00000000	708545.00000000
0.18608694	0.18608694	0.12754827	1.25960857	1.61085994	1.42819400	0.00000000	708746.00000000	708907.00000000
0.11314310	0.24720638	0.33635496	3.26274172	1.61523279	1.43243797	0.00000000	709108.00000000	709446.00000000
0.27749373	0.36708788	0.19626563	1.30247214	1.60232368	1.41943486	0.00000000	709647.00000000	709998.00000000
0.16026651	0.24039106	0.43638110	2.70344328	1.63302169	1.45025442	0.00000000	710199.00000000	710473.00000000
0.23455647	0.23455647	0.03634767	0.32945214	1.53708049	1.35394076	0.00000000	710674.00000000	710726.00000000
0.21673635	0.21673635	0.02476573	0.13526709	1.56714063	1.38433674	0.00000000	710927.00000000	710953.00000000
0.26371009	0.26371009	0.04010919	0.19213102	1.57713609	1.39433589	0.00000000	711154.00000000	711180.00000000
0.18763347	0.18763347	0.04895781	0.50323843	1.60755840	1.42461210	0.00000000	711381.00000000	711524.00000000
0.21519093	0.25080391	0.15308326	0.73065583	1.60682106	1.42400957	0.00000000	711725.00000000	711808.00000000
0.20981096	0.22554612	0.06451767	0.32400596	1.60448463	1.42160167	0.00000000	712009.00000000	712081.00000000
0.19522699	0.22307959	0.07647123	0.42087740	1.60364650	1.42080049	0.00000000	712282.00000000	712384.00000000
0.18766687	0.18766687	0.14406411	1.71453621	1.60323457	1.42031043	0.00000000	712585.00000000	712777.00000000
0.19981991	0.27212950	0.20283020	1.08186444	1.60273260	1.41978448	0.00000000	712978.00000000	713189.00000000
0.24401596	0.24401596	0.05667990	0.44294379	1.58909123	1.40629766	0.00000000	713390.00000000	713464.00000000
0.20296025	0.20296025	0.04906284	0.35096220	1.58845009	1.40551712	0.00000000	713665.00000000	713764.00000000
0.25609424	0.28814251	0.08505699	0.35215309	1.59317075	1.41037048	0.00000000	713965.00000000	714050.00000000
0.19067409	0.19067409	0.01992347	0.12589839	1.59297100	1.41014649	0.00000000	714251.00000000	714288.00000000
0.18057903	0.24669490	0.37112534	2.21418843	1.59404870	1.41106047	0.00000000	714489.00000000	714719.00000000
0.23146836	0.23146836	0.02550466	0.20232071	1.59183778	1.40887365	0.00000000	714920.00000000	714987.00000000
0.20013611	0.20013611	0.20874122	2.16373366	1.59261126	1.40952132	0.00000000	715188.00000000	715474.00000000
0.19692758	0.21618330	0.04409686	0.23173915	1.59577312	1.41295884	0.00000000	715675.00000000	715714.00000000
0.22268611	0.22268611	0.02625190	0.13068196	1.59548232	1.41267934	0.00000000	715915.00000000	715940.00000000
0.23930771	0.28577988	0.13434422	0.57070323	1.60197071	1.41920089	0.00000000	716141.00000000	716237.00000000
0.15490233	0.22406320	0.08198992	0.58686819	1.60407854	1.42127788	0.00000000	716438.00000000	716502.00000000
0.13475744	0.22638281	0.08499157	0.61215176	1.60461549	1.42179764	0.00000000	716703.00000000	716769.00000000
0.22018537	0.29835374	0.14559521	0.68740137	1.60592724	1.42305540	0.00000000	716970.00000000	717093.00000000
0.20814636	0.20814636	0.13181644	1.26308493	1.60956202	1.42658030	0.00000000	717294.00000000	717439.00000000
0.20601704	0.27134511	0.19734380	0.96618572	1.62740488	1.44461194	0.00000000	717640.00000000	717757.00000000
0.20405720	0.20405720	0.01801096	0.10577611	1.59011245	1.40730074	0.00000000	717958.00000000	717976.00000000
0.18589935	0.18589935	0.02891404	0.29797281	1.67000286	1.48716461	0.00000000	718177.00000000	718246.00000000
0.21842358	0.21842358	0.04952697	0.51092387	1.63065199	1.44761226	0.00000000	718447.00000000	718532.00000000
0.20810342	0.27791750	0.36954756	4.50302935	1.62713595	1.44388715	0.00000000	718733.00000000	719311.00000000
0.16790722	0.23105198	0.15812626	1.89320999	1.62297467	1.44025624	0.00000000	719512.00000000	719748.00000000
0.18553573	0.18553573	0.12532766	1.57871871	1.62774252	1.44533702	0.00000000	719949.00000000	720156.00000000
0.21568101	0.21568101	0.12365896	1.67478993	1.63074580	1.44783600	0.00000000	720357.00000000	720648.00000000
0.18591612	0.18591612	0.27760584	2.78225539	1.53784884	1.35385743	0.00000000	720849.00000000	721217.00000000
0.18657505	0.18657505	0.18601026	1.79125868	1.52668294	1.34323493	0.00000000	721418.00000000	721624.00000000
0.19425501	0.23856784	0.07076153	0.38063014	1.50841843	1.32563723	0.00000000	721825.00000000	721877.00000000
0.11798707	0.19064218	0.24464370	2.44755295	1.52639953	1.34393541	0.00000000	722078.00000000	722330.00000000
0.11613498	0.21480414	0.19376023	1.97893581	1.51618932	1.33255144	0.00000000	722531.00000000	722736.00000000
0.21057990	0.27812355	0.14107251	0.73950185	1.60271396	1.41995084	0.00000000	722937.00000000	723022.00000000
0.15604641	0.25645377	0.35829949	3.46416923	1.63469075	1.45256362	0.00000000	723223.00000000	723584.00000000
0.19996079	0.30039982	0.12178033	0.73749279	1.65170631	1.46865766	0.00000000	723785.00000000	723891.00000000
0.19556205	0.25409138	0.75849855	4.39258014	1.61500094	1.43184503	0.00000000	724092.00000000	724565.00000000
0.20202521	0.27503492	0.18433351	1.00878796	1.61133925	1.42850454	0.00000000	724766.00000000	724905.00000000
0.21515327	0.21515327	0.15990325	1.53793400	1.60518152	1.42170099	0.00000000	725106.00000000	725307.00000000
0.27760052	0.27760052	0.02896940	0.11599945	1.60333694	1.42052368	0.00000000	725508.00000000	725571.00000000
0.24744920	0.24744920	0.03613797	0.18430856	1.57204109	1.38912551	0.00000000	725772.00000000	725811.00000000
0.14464767	0.26788219	0.49542646	3.54910004	1.57347687	1.39079745	0.00000000	726012.00000000	726399.00000000
0.21747243	0.21747243	0.05063597	0.63690891	1.56249821	1.37952218	0.00000000	726600.00000000	726673.00000000
0.19704905	0.19704905	0.02017042	0.12440068	1.55949364	1.37665816	0.00000000	726874.00000000	726897.00000000
0.21632734	0.21632734	0.21832129	2.57136991	1.54530803	1.36255996	0.00000000	727098.00000000	727483.00000000
0.18839824	0.18839824	0.47338809	4.34734026	1.50165979	1.31681214	0.00000000	727684.00000000	728145.00000000
0.20082226	0.20082226	0.08487458	0.80706994	1.49751747	1.31459214	0.00000000	728346.00000000	728494.00000000
0.16443651	0.22847107	0.52294186	3.89232069	1.49332646	1.31042951	0.00000000	728695.00000000	729099.00000000
0.13629128	0.24241789	0.30260001	2.55565501	1.49122582	1.30843366	0.00000000	729300.00000000	729561.00000000
0.23560884	0.23560884	0.34843136	4.29383265	1.53734940	1.35378434	0.00000000	729762.00000000	730299.00000000
0.15378676	0.31348546	0.21280890	1.89155357	1.51635058	1.33349067	0.00000000	730500.00000000	730723.00000000
0.14590182	0.24243895	0.21681600	2.24046894	1.46084918	1.27732409	0.00000000	730924.00000000	731154.00000000
0.19322627	0.19322627	0.40518940	3.97538622	1.51238295	1.32901089	0.00000000	731355.00000000	731824.00000000
0.14962697	0.22963537	0.42791439	4.84326505	1.50806778	1.32476722	0.00000000	732025.00000000	732582.00000000
0.22757835	0.22757835	0.04018395	0.20561252	1.48011300	1.29726819	0.00000000	732783.00000000	732820.00000000
0.18359959	0.18359959	0.02579594	0.17343233	1.51202332	1.32914496	0.00000000	733021.00000000	733080.00000000
0.18597398	0.18597398	0.06914253	0.79458813	1.55196118	1.36924457	0.00000000	733281.00000000	733408.00000000
0.18670221	0.18670221	0.20040164	2.00299530	1.53862801	1.35543422	0.00000000	733609.00000000	733861.00000000
0.19884105	0.25048210	0.34703275	2.40539059	1.56384900	1.38094761	0.00000000	734062.00000000	734404.00000000
0.20480755	0.20480755	0.10171964	1.12388375	1.56268658	1.37985907	0.00000000	734605.00000000	734744.00000000
0.18614433	0.18614433	0.12764134	1.36853588	1.56389077	1.38080792	0.00000000	734945.00000000	735092.00000000
0.18582366	0.32574927	0.72948533	4.15279424	1.52970223	1.34678993	0.00000000	735293.00000000	735726.00000000
0.15754978	0.23077092	0.31290829	1.99285992	1.50611311	1.32324645	0.00000000	735927.00000000	736138.00000000
0.11176438	0.19957496	0.23714727	2.71541175	1.50290506	1.31967064	0.00000000	736339.00000000	736633.00000000
0.33140668	0.33140668	0.06643148	0.34024377	1.56980163	1.38669535	0.00000000	736834.00000000	737138.00000000
0.21624176	0.21624176	0.14961386	1.57565808	1.56624443	1.38303916	0.00000000	737339.00000000	737519.00000000
0.19124787	0.19124787	0.03345406	0.23835471	1.59863925	1.41578154	0.00000000	737720.00000000	737779.00000000
0.26037157	0.26037157	0.03120467	0.15821579	1.55246488	1.36942216	0.00000000	737980.00000000	738052.00000000
0.19408458	0.22417735	0.04565596	0.25859682	1.53719411	1.35427880	0.00000000	738253.00000000	738326.00000000
0.18936664	0.18936664	0.22286896	2.53485720	1.54473023	1.36122102	0.00000000	738527.00000000	738925.00000000
0.16004636	0.24398164	0.41395634	2.97327474	1.51841509	1.33551675	0.00000000	739126.00000000	739434.00000000
0.20920682	0.20920682	0.02193720	0.13652221	1.54128083	1.35848110	0.00000000	739635.00000000	739655.00000000
0.23302859	0.23302859	0.02019237	0.10032555	1.54136495	1.35860791	0.00000000	739856.00000000	739879.00000000
0.20907743	0.20907743	0.08145281	0.62067906	1.54951028	1.36688101	0.00000000	740080.00000000	740277.00000000
0.18476828	0.18476828	0.05503282	0.61203388	1.60312626	1.42019506	0.00000000	740478.00000000	740587.00000000
0.20501731	0.24820019	0.40738417	4.12201722	1.60297151	1.41989808	0.00000000	740788.00000000	741279.00000000
0.12817485	0.23646555	0.13710298	1.14215393	1.59662910	1.41373697	0.00000000	741480.00000000	741609.00000000
0.19037335	0.33879237	0.15683818	0.82754217	1.59472009	1.41187239	0.00000000	741810.00000000	741929.00000000
0.13041634	0.20919725	0.49453998	4.33301277	1.59013079	1.40662984	0.00000000	742130.00000000	742587.00000000
0.18086464	0.24110182	0.52497131	4.73354011	1.58795510	1.40463204	0.00000000	742788.00000000	743290.00000000
0.19198617	0.19198617	0.10047983	0.92314795	1.55092259	1.36808364	0.00000000	743491.00000000	743603.00000000
0.14043565	0.23460191	0.21217348	1.73061182	1.55377254	1.37081357	0.00000000	743804.00000000	743986.00000000
0.18411964	0.18411964	0.06397815	0.67098952	1.56757242	1.38480530	0.00000000	744187.00000000	744262.00000000
0.12211973	0.22056740	0.26021123	2.16739367	1.57432257	1.39112752	0.00000000	744463.00000000	744703.00000000
0.18664356	0.30757896	0.58073009	3.16650730	1.57151571	1.38848455	0.00000000	744904.00000000	745254.00000000
0.14584231	0.20385779	0.26061858	2.21033369	1.56407055	1.38091784	0.00000000	745455.00000000	745686.00000000
0.19047665	0.20549982	0.06170778	0.33526238	1.62207037	1.43924270	0.00000000	745887.00000000	745931.00000000
0.32827397	0.32827397	0.06581482	0.23985541	1.62776834	1.44490505	0.00000000	746132.00000000	746201.00000000
0.13931163	0.22907587	0.43957039	3.12120893	1.61819583	1.43536076	0.00000000	746402.00000000	746721.00000000
0.19033041	0.19033041	0.20032604	1.93813779	1.59026295	1.40695728	0.00000000	746922.00000000	747133.00000000
0.19256475	0.19256475	0.42466375	4.33039338	1.58912117	1.40518450	0.00000000	747334.00000000	747831.00000000
0.24953258	0.24953258	0.08354174	0.49757553	1.51636067	1.33327924	0.00000000	748032.00000000	748096.00000000
0.28012314	0.28012314	0.03152000	0.13615811	1.50730920	1.32434324	0.00000000	748297.00000000	748343.00000000
0.19161790	0.19161790	0.04204027	0.38421135	1.50258571	1.31971150	0.00000000	748544.00000000	748593.00000000
0.18776796	0.18776796	0.14126771	1.63088987	1.48299015	1.29929784	0.00000000	748794.00000000	748993.00000000
0.21807039	0.21807039	0.06565992	0.57060210	1.47745392	1.29411943	0.00000000	749194.00000000	749300.00000000
0.15825779	0.27391068	0.18117694	1.27109282	1.52238282	1.33948585	0.00000000	749501.00000000	749669.00000000
0.19986532	0.28416228	0.63875256	3.91022290	1.52197985	1.33919054	0.00000000	749870.00000000	750351.00000000
0.18710431	0.18710431	0.05529016	0.66912565	1.52581088	1.34286183	0.00000000	750552.00000000	750646.00000000
[truncated: 1,368 more rows]
