# Supplementary material for: MoS2 nanopore identifies single amino acids with sub-1 Dalton resolution
Source: Nat Commun. 2023 May 20;14:2895. doi: 10.1038/s41467-023-38627-x (PMC10199900; doi:10.1038/s41467-023-38627-x)
Supplement: Supplementary file 4 — Supplementary Software [file 41467_2023_38627_MOESM4_ESM.zip › Supplementary Software/data/Transalyzer_data/group_data/ST_56/S/analysis_rawtrace]

1.43623170
1.43647723
1.44579248
1.46142037
1.47990836
1.49468506
1.50236656
1.50644570
1.51186129
1.51866715
1.52367983
1.52713049
1.52956816
1.52834063
1.52223233
1.51345758
1.50511342
1.49712380
1.48690102
1.47332002
1.45751405
1.44150013
1.42796826
1.42305240
1.43361807
1.45907802
1.49113429
1.52011070
1.53938616
1.54725281
1.54753141
1.54482765
1.54004621
1.53280235
1.52475963
1.52059972
1.52378079
1.53233434
1.54139279
1.54737920
1.54958159
1.54861447
1.54418752
1.53606908
1.52554553
1.51447231
1.50636906
1.50561848
1.51278566
1.52477737
1.53785701
1.54923970
1.55855534
1.56656271
1.57262534
1.57634585
1.57877114
1.57973395
1.57717964
1.56942386
1.55746427
1.54413360
1.53037607
1.51676099
1.50806846
1.50978437
1.51970838
1.52879905
1.53142604
1.52908382
1.52398744
1.51752098
1.51260364
1.51227404
1.51728847
1.52439427
1.52952939
1.53138790
1.53063649
1.52905871
1.52933461
1.53340520
1.54079053
1.54893457
1.55606283
1.56313215
1.57040867
1.57526056
1.57419991
1.56611172
1.55413664
1.54222816
1.53323869
1.52998655
1.53258567
1.53749394
1.54106614
1.54169159
1.54015989
1.53866565
1.53675375
1.53036053
1.51766673
1.50412451
1.49750462
1.49893798
1.50219929
1.50075167
1.49464685
1.48886178
1.48674779
1.48739510
1.48844475
1.48984366
1.49287488
1.49648575
1.49772118
1.49617917
1.49401926
1.49234790
1.49129701
1.49215281
1.49610585
1.50226507
1.50876672
1.51532804
1.52157496
1.52354591
1.51810567
1.50612052
1.49106497
1.47957623
1.47616577
1.47713892
1.47459304
1.46600633
1.45704984
1.45214252
1.44990916
1.45026677
1.45561809
1.46488386
1.47403739
1.48085167
1.48499033
1.48702037
1.48840420
1.49059532
1.49503735
1.50286075
1.51275135
1.51986165
1.51893621
1.50825294
1.48931569
1.46542267
1.44137937
1.42260347
1.41335182
1.41453266
1.42439756
1.44078222
1.45940972
1.47433905
1.48284506
1.48622750
1.48719341
1.48831641
1.49145281
1.49571594
1.49710668
1.49383252
1.48919446
1.48606503
1.48383986
1.48064238
1.47587986
1.47267303
1.47475308
1.48152609
1.48893958
1.49392560
1.49714319
1.50046735
1.50131422
1.49672850
1.49041382
1.48693874
1.48686010
1.48883196
1.48893099
1.48176498
1.46801718
1.45592122
1.45293341
1.45959375
1.46988719
1.47727864
1.48258748
1.49112049
1.50213982
1.50846213
1.50414368
1.48936076
1.47162537
1.46131639
1.46269263
1.47146431
1.48097029
1.48834313
1.49514588
1.50161470
1.50325713
1.49688341
1.48509271
1.47316971
1.46510073
1.46116977
1.45859239
1.45385969
1.44517197
1.43528191
1.42767664
1.42263236
1.42129293
1.42512512
1.43295301
1.44147614
1.44681252
1.44751187
1.44628527
1.44813278
1.45501267
1.46571610
1.47829422
1.48871876
1.49142090
1.48353185
1.46804388
1.44980255
1.43082730
1.41239104
1.39743094
1.39151269
1.39967273
1.41930694
1.44170909
1.45793875
1.46270600
1.45833524
1.45214358
1.44854348
1.44754744
1.44831326
1.45143316
1.45785128
1.46528227
1.46971107
1.46884288
1.46158356
1.45033165
1.44273524
1.44456764
1.45380242
1.46307046
1.46671543
1.46351751
1.45425664
1.44270801
1.43236610
1.42021462
1.40194242
1.38017152
1.36299142
1.35698983
1.36236853
1.37414593
1.38884470
1.40621929
1.42366118
1.43761478
1.44909747
1.46008047
1.46890695
1.47229049
1.46947461
1.46403918
1.46050075
1.46013150
1.46139528
1.46259012
1.46174543
1.45731145
1.45040494
1.44356934
1.43912206
1.44031839
1.44915053
1.46200033
1.47246251
1.47602831
1.47081563
1.45794975
1.44296761
1.43414574
1.43555443
1.44421572
1.45433804
1.46209103
1.46912208
1.47873452
1.49074306
1.50286470
1.51235741
1.51693304
1.51452922
1.50505199
1.49194725
1.48041460
1.47380063
1.47056744
1.46886243
1.47117534
1.47976571
1.49004482
1.49401779
1.49021453
1.48527279
1.48703245
1.49746847
1.51322162
1.53016784
1.54396690
1.55383715
1.56373253
1.57463512
1.58172514
1.57969937
1.56871572
1.55294503
1.53384069
1.51127780
1.48998172
1.47746360
1.47710921
1.48648735
1.50005454
1.51307337
1.52333412
1.53042756
1.53523237
1.53806939
1.53751128
1.53255004
1.52554984
1.52120502
1.52158929
1.52367732
1.52363761
1.52194224
1.52236892
1.52802742
1.53838774
1.54942140
1.55511834
1.55416416
1.55300559
1.55574207
1.55880127
1.55642388
1.54687916
1.53479605
1.52563300
1.51952054
1.51432238
1.51001967
1.50801954
1.50678587
1.50401423
1.50288342
1.50738294
1.51672375
1.52834107
1.54123740
1.55353005
1.55900800
1.55253947
1.53675729
1.51870299
1.50414794
1.49776302
1.50256883
1.51513629
1.52581205
1.52549271
1.51394996
1.50190184
1.50040651
1.51063462
1.52603028
1.53967846
1.54699280
1.54478161
1.53450659
1.52254947
1.51273826
1.50462673
1.49839229
1.49662523
1.50216470
1.51393784
1.52639421
1.53565905
1.54166949
1.54395888
1.53991300
1.52750849
1.50893739
1.49106249
1.48135370
1.48393990
1.49744931
1.51402601
1.52527326
1.52869646
1.52597199
1.52070507
1.51775572
1.51982364
1.52551155
1.53059620
1.53116500
1.52616194
1.50630933
1.50795179
1.50806318
1.50942630
1.51050410
1.50580172
1.49583277
1.48885631
1.49258855
1.50756654
1.52653887
1.54117245
1.54852262
1.55102769
1.55125884
1.54823737
1.53994412
1.52748265
1.51556927
1.50701621
1.50100015
1.49752595
1.49785580
1.50288347
1.51216068
1.52332645
1.53372258
1.54125323
1.54429854
1.54220997
1.53534916
1.52611800
1.51722509
1.50884488
1.49991395
1.48871055
1.47582866
1.46634085
1.46420755
1.46689201
1.46871802
1.46890893
1.47202410
1.48050755
1.49039762
1.49614122
1.49579288
1.49028971
1.48253523
1.47698911
1.47642428
1.48138115
1.49294099
1.50959163
1.52402796
1.52899106
1.52457121
1.51821044
1.51675321
1.51951460
1.52235565
1.52502589
1.52920495
1.53178564
1.52667366
1.51294643
1.49796753
1.49138660
1.49640064
1.50928700
1.52273410
1.52858681
1.52482015
1.51649068
1.50778535
1.50117726
1.50090083
1.50976181
1.52463564
1.53862161
1.54676261
1.54820343
1.54341787
1.53272151
1.51999457
1.51225970
1.51254849
1.51592680
1.51617901
1.51285331
1.50701807
1.50024176
1.49796107
1.50426294
1.51797190
1.53534970
1.55108095
1.55949157
1.55868670
1.55165727
1.54329566
1.53609344
1.52837002
1.51834999
1.50834860
1.50288691
1.50452014
1.51264606
1.52201551
1.52452934
1.51724660
1.50590670
1.49860536
1.49748225
1.50003277
1.50575964
1.51591646
1.52744516
1.53191028
1.52411695
1.50784979
1.49076910
1.47849204
1.47146230
1.46587397
1.45910765
1.44985311
1.43862681
1.43038761
1.42759885
1.42525538
1.41872636
1.41063903
1.40676024
1.41100476
1.42347222
1.43878461
1.45220122
1.46517149
1.47764220
1.48358265
1.47805170
1.46334323
1.44665985
1.43285863
1.42487165
1.42481719
1.42884004
1.43000280
1.42762869
1.42639722
1.42706331
1.42600102
1.42277495
1.42015336
1.41906764
1.41762227
1.41329841
1.40681399
1.40191102
1.40073680
1.40231926
1.40498261
1.40866013
1.41414427
1.42145158
1.42937325
1.43579708
1.43756949
1.43200620
1.42163495
1.41099982
1.40135626
1.39470798
1.39384012
1.39845530
1.40778761
1.42077883
1.43364074
1.44286627
1.44739382
1.44779545
1.44476118
1.43808766
1.42921970
1.42203163
1.41945467
1.42184065
1.42611403
1.42615366
1.41907940
1.41096121
1.41016712
1.41751589
1.42846258
1.43802127
1.44248187
1.44233170
1.44019005
1.43640500
1.42847581
1.41434934
1.39705352
1.38287493
1.37532059
1.37176710
1.36800952
1.36494032
1.36756697
1.37762587
1.38922882
1.39545966
1.39632816
1.39683948
1.39918830
1.40224085
1.40496932
1.40658657
1.40901350
1.41518873
1.42360920
1.43039500
1.43383877
1.43556878
1.43895509
1.44452380
1.44973210
1.45319333
1.45356810
1.44809670
1.43728166
1.42589226
1.41692072
1.40984013
1.40416403
1.40153204
1.40403510
1.41047532
1.41741424
1.42345872
1.42817852
1.42877818
1.42325335
1.41400524
1.40566724
1.40177205
1.40317426
1.40977832
1.42181379
1.43958255
1.46111544
1.47916411
1.48837962
1.49143008
1.49366964
1.49796154
1.50256982
1.50403887
1.50199833
1.49877013
1.49622826
1.49465557
1.49237944
1.48542541
1.47228919
1.45779734
1.44988869
1.45395610
1.46947685
1.49037859
1.50778147
1.51502369
1.51222549
1.50537821
1.50134455
1.50227868
1.50372488
1.50010313
1.49194097
1.48526477
1.48389823
1.48745639
1.49458021
1.50274947
1.50978935
1.51605569
1.52155028
1.52452000
1.52366801
1.51976352
1.51568466
1.51171767
1.50499135
1.49678579
1.49283727
1.49706696
1.50790584
1.51928823
1.52537922
1.52420074
1.51729979
1.50796871
1.49917114
1.49283894
1.49042312
1.49183584
1.49602390
1.50188408
1.50606528
1.50459756
1.49739849
1.48696151
1.47446586
1.46116287
1.45156636
1.44806740
1.44807785
1.45077254
1.45764369
1.46834123
1.47921149
1.48501671
1.48338529
1.47687265
1.46960372
1.46326019
1.45966967
1.46292875
1.47238179
1.47997550
1.47830360
1.46724307
1.45357044
1.44368273
1.43924762
1.43988438
1.44459808
1.45118641
1.45683525
1.46018609
1.46075140
1.45798790
1.45211921
1.44465443
1.43918825
1.43782322
1.43940403
1.44425107
1.45434932
1.46837760
1.48175484
1.49217059
1.50008128
1.50418012
1.50175571
1.49225880
1.47838416
1.46491821
1.45724862
1.45839958
1.46577598
1.47423051
1.47989999
1.47988261
1.47400028
1.46651211
1.46277783
1.46584657
1.47499666
1.48507277
1.49078599
1.49177355
1.49168576
1.49333283
1.49652215
1.50051686
1.50506885
1.50918556
1.51162582
1.51289252
1.51344557
1.51244510
1.51065514
1.50934390
1.50776386
1.50505175
1.50307051
1.50395196
1.50593813
1.50464398
1.49880673
1.49289424
1.49156953
1.49568046
1.50396561
1.51362005
1.51959434
1.51724279
1.50781085
1.49864435
1.49527726
1.49799499
1.50504836
1.51359661
1.51950657
1.52025608
1.51811023
1.51658652
1.51511963
1.51026043
1.50061588
1.48897676
1.47946176
1.47485447
1.47420777
1.47316720
1.47031490
1.46825630
1.46938060
1.47375093
1.47979379
1.48531473
1.48737755
1.48444882
1.47909185
1.47731402
1.48350824
1.49590555
1.50798484
1.51398781
1.51354685
1.50974459
1.50459966
1.49843919
1.49133449
1.48442215
1.48086959
1.48440687
1.49580265
1.51151691
1.52614084
1.53583810
1.53874612
1.53526851
1.52837240
1.52075181
1.51369824
1.50871760
1.50606522
1.50290239
1.49605604
1.48411657
1.46964543
1.45997982
1.45961812
1.46600914
1.47566658
1.48744399
1.49907378
1.50583207
1.50528203
1.50146144
1.50135837
1.50746558
1.51540527
1.51967538
1.52053871
1.52326878
1.52979615
1.53619414
1.53825529
1.53465702
1.52861590
1.52567310
1.52697448
1.52793980
1.52380980
1.51467016
1.50496366
1.49876794
1.49754273
1.50048510
1.50374281
1.50274568
1.49858860
1.49688631
1.49824885
1.49886851
1.49964151
1.50456329
1.51324703
1.52115675
1.52329973
1.51838290
1.51081699
1.50580724
1.50587411
1.51054355
1.51574044
1.51730828
1.51594179
1.51553398
1.51849463
1.52445933
1.52960441
1.52834285
1.51847263
1.50465625
1.49496525
1.49332321
1.49793967
1.50471424
1.51040702
1.51390814
1.51502912
1.51322469
1.50828712
1.50187667
1.49758503
1.49809222
1.50090992
1.49964315
1.49103332
1.47785553
1.46515762
1.45756356
1.45792091
1.46508279
1.47620903
1.49005463
1.50546843
1.51835166
1.52262910
1.51579905
1.50206131
1.48954870
1.48476173
1.48797763
1.49483562
1.50170044
1.50655498
1.50959148
1.51343840
1.51922764
1.51498718
1.51503366
1.51965171
1.52563458
1.52757519
1.52391403
1.51760952
1.51276731
1.51366293
1.51978941
1.52511944
1.52744420
1.52963802
1.53327660
1.53796116
1.54324485
1.55178902
1.56638573
1.58144018
1.58787722
1.58258709
1.56931589
1.55658827
1.55240831
1.55658368
1.56145719
1.56131545
1.55425255
1.54096322
1.52634128
1.51569351
1.51200383
1.51557545
1.52422046
1.53550595
1.54657328
1.55290786
1.55143025
1.54423158
1.53598637
1.52885840
1.52257099
1.51721733
1.51417613
1.51456661
1.51741018
1.52091729
1.52452398
1.52851741
1.53292782
1.53643294
1.53710682
1.53462889
1.52912217
1.52003942
1.50810354
1.49747063
1.49336458
1.49767644
1.50804705
1.51781493
1.52016313
1.51555012
1.50979066
1.50594827
1.50306556
1.50010238
1.49817890
1.49754135
1.49595014
1.49256120
1.48963404
1.48870053
1.48654207
1.48060052
1.47490954
1.47462085
1.48006572
1.48865984
1.49765038
1.50473253
1.50950197
1.51265704
1.51450348
1.51553664
1.51608397
1.51560760
1.51256954
1.50659187
1.50193034
1.50466663
1.51520262
1.52770767
1.53691162
1.54249460
1.54795522
1.55589652
1.56416654
1.56694740
1.55926576
1.54189162
1.52232553
1.50956239
1.50731318
1.51243949
1.51959716
1.52505094
1.52554751
1.51929630
1.50977514
1.50256678
1.49925522
1.49751302
1.49582728
1.49540773
1.49703935
1.50063746
1.50536310
1.50742962
1.50484950
1.50189977
1.50198968
1.50302061
1.50197460
1.49823056
1.49319289
1.48867491
1.48702184
1.48926510
1.49307438
1.49610023
1.49827571
1.50094451
1.50301645
1.50060003
1.49215803
1.47935720
1.46583075
1.45729491
1.45947497
1.47361206
1.49416171
1.51208716
1.52024892
1.51609879
1.50197118
1.48684523
1.48275428
1.49205816
1.50462230
1.50969022
1.50540715
1.49721344
1.48972882
1.48482983
1.48498975
1.49070087
1.49664790
1.49536227
1.48415246
1.46894355
1.45905020
1.45701191
1.45823545
1.45860976
1.45790529
1.45723506
1.45782125
1.46005454
1.46207569
1.46274020
1.46329262
1.46472724
1.46694306
1.47010576
1.47356185
1.47485559
1.47096741
1.45952405
1.44187383
1.42470296
1.41519357
1.41498303
1.41855528
1.41683898
1.40436425
1.38423659
1.36789242
1.36758778
1.38645049
1.41796241
1.45066433
1.47371505
1.48265409
1.47975338
1.47110744
1.46321075
1.46116356
1.46711729
1.47833771
1.48989482
1.49813483
1.50133478
1.50163901
1.50418788
1.50995089
1.51410262
1.51426567
1.51418563
1.51777408
1.52440145
1.53223201
1.54103569
1.54862153
1.55098813
1.54602636
1.53561490
1.52351146
1.51210976
1.50327002
1.49864496
1.50017596
1.50783966
1.51736630
1.52340279
1.52423079
1.52257272
1.52101124
1.52047385
1.52117967
1.52286763
1.52402309
1.51985437
1.50879073
1.49841288
1.49642554
1.50236218
1.50819894
1.50476426
1.49265544
1.48401254
1.48839601
1.50102683
1.51185286
1.51817647
1.52093524
1.51970899
1.51523866
1.51103742
1.51102395
1.51584679
1.52343943
1.53168679
1.53741621
1.53660398
1.52888780
1.51802341
1.50850139
1.50308378
1.50111177
1.49966284
1.49867606
1.50226344
1.51227132
1.52525279
1.53653805
1.54250203
1.54067169
1.53208098
1.52139320
1.51256270
1.50438873
1.49341620
1.48112902
1.47413947
1.47706070
1.48823834
1.50305694
1.51766390
1.52949668
1.53720063
1.54149138
1.54287770
1.53849345
1.52625187
1.51003306
1.49553542
1.48252394
1.46551502
1.44364527
1.42602370
1.42163298
1.42946934
1.44202381
1.45255948
1.46138111
1.47322630
1.48711204
1.49817387
1.50461888
1.50581079
1.50205198
1.49570371
1.48834289
1.48029862
1.47203591
1.46684526
1.47139967
1.48703051
1.50520343
1.51704555
1.52082749
1.51947368
1.51667068
1.56115446
1.56534946
1.56619332
1.55661285
1.53957274
1.52501601
1.52026909
1.52614366
1.53806641
1.55052329
1.55926055
1.56201412
1.55951215
1.55410050
1.54742006
1.54041012
1.53502693
1.53302221
1.53306561
1.53309039
1.53379236
1.53540468
1.53565507
1.53443939
1.53432964
1.53605697
1.53838213
1.54143639
1.54695889
1.55427783
1.55901261
1.55706081
1.54969107
1.54300610
1.54173664
1.54637433
1.55504577
1.56490819
1.57157189
1.57082308
1.56274546
1.55411151
1.55254704
1.55684796
1.55893581
1.55488281
1.54761934
1.53975206
1.53169971
1.52436055
1.51947296
1.51944113
1.52396341
1.53078585
1.53990132
1.54986796
1.55503611
1.54951137
1.53233043
1.51119417
1.49940326
1.50399553
1.51890431
1.53263379
1.53779749
1.53309459
1.52238726
1.51199387
1.50693074
1.50813597
1.51232729
1.51760140
1.52571099
1.53666276
1.54777876
1.55742676
1.56505564
1.56898846
1.56729476
1.56019726
1.55070946
1.54273063
1.53788137
1.53516605
1.53298674
1.53209918
1.53549036
1.54204868
1.54518563
1.54098171
1.53261413
1.52674761
1.52848205
1.53705159
1.54680590
1.55396705
1.55923520
1.56419820
1.56811427
1.56708376
1.55653754
1.53704443
1.51522569
1.49828585
1.48998931
1.49052285
1.49737195
1.50498010
1.50737491
1.50410878
1.49983738
1.49733280
1.49559005
1.49321675
1.48967960
1.48581228
1.48265915
1.47987966
1.47734498
1.47564351
1.47582262
1.47851488
1.48093916
1.47811166
1.46847539
1.45547634
1.44292395
1.43181994
1.42287858
1.41714602
1.41396318
1.41126032
1.40893808
1.40974760
1.41610246
1.42872499
1.44389028
1.45483927
1.45837553
1.45612856
1.45216488
1.44992905
1.45066626
1.45326813
1.45481189
1.45313818
1.44893138
1.44460494
1.44038328
1.43403096
1.42534481
1.41898784
1.42048619
1.42741224
1.43282838
1.43522707
1.43603850
1.43493041
1.43112561
1.42562594
1.41957571
1.41219665
1.40387984
1.39862617
1.39923888
1.40363577
1.40977542
1.41840346
1.42949401
1.43938059
1.44494462
1.44908858
1.45657814
1.46593680
1.47156371
1.47175167
1.46673275
1.45564354
1.44039275
1.42638109
1.41865581
1.41752384
1.41911345
1.41985371
1.41721308
1.41257055
1.41089532
1.41215146
1.41252572
1.41253146
1.41704748
1.42719242
1.43681110
1.44183206
1.44425969
1.44438280
1.44027270
1.43426967
1.43011819
1.42735261
1.42403977
1.42088026
1.42124193
1.42746268
1.43870154
1.45174562
1.46235307
1.46817585
1.46921404
1.46714462
1.46558911
1.46696527
1.47032218
1.47198273
1.46826523
1.46022679
1.45262185
1.44888827
1.44909505
1.45177324
1.45576220
1.45899078
1.45743182
1.44909038
1.44052147
1.44119883
1.45232931
1.46739307
1.47893844
1.48360034
1.48149315
1.47449050
1.46632719
1.45988739
1.45637912
1.45608906
1.45891050
1.46379903
1.46727293
1.46726346
1.46602769
1.46656513
1.46918524
1.47276222
1.47737732
1.48302520
1.48698045
1.48592107
1.48111542
1.47877792
1.48268961
1.48880099
1.49146956
1.49059771
1.48851569
1.48588475
1.48259524
1.47651194
1.46356702
1.44330545
1.41802823
1.39163074
1.37269750
1.36829066
1.37767934
1.39606756
1.41856477
1.43913249
1.45147246
1.45448103
1.45290623
1.45193897
1.45252887
1.45199415
1.44909696
1.44523430
1.44133985
1.43798451
1.43720449
1.44054466
1.44618007
1.44977889
1.44939482
1.44637663
1.44093038
1.43260615
1.42405332
1.41969203
1.42037676
1.42300799
1.42516989
1.42702112
1.42822854
1.42718788
1.42394000
1.42073772
1.42060555
1.42296651
1.42436865
1.42536656
1.42854981
1.43414040
1.44026165
1.44276309
1.44044168
1.43820321
1.44047887
1.44718830
1.45464137
1.45784937
1.45578577
1.45186160
1.44731151
1.44128621
1.43492676
1.43009704
1.42766834
1.42772239
1.43021808
1.43523553
1.44288329
1.45100073
1.45519190
1.45265902
1.44470478
1.43783284
1.43715386
1.44103188
1.44709561
1.45441972
1.46052915
1.46310562
1.46180763
1.45750749
1.45274235
1.45127432
1.45370241
1.45571666
1.45199881
1.44080652
1.42652515
1.41717008
1.41747097
1.42571341
1.43689180
1.44626599
1.45128850
1.45240358
1.45150830
1.44970305
1.44762330
1.44626479
1.44674461
1.44899567
1.45149918
1.45312584
1.45284192
1.44935313
1.44290948
1.43632530
1.43244071
1.43253599
1.43838167
1.45137649
1.46823892
1.47989649
1.47889422
1.46735571
1.45302114
1.44260632
1.43970758
1.44317035
1.45060855
1.45996456
1.46757171
1.47018495
1.46716889
1.46048778
1.45300283
1.44797761
1.44792906
1.45166883
1.45469284
1.45379098
1.45054690
1.44878737
1.44946634
1.45096872
1.45380482
1.45898338
1.46437493
1.46831925
1.47132560
1.47351954
1.47357997
1.47086172
1.46959544
1.47510818
1.48582385
1.49677701
1.50496932
1.50661105
1.49851186
1.48278719
1.46595425
1.45548943
1.45409559
1.45733701
1.46052364
1.46340681
1.46770267
1.47414054
1.48133382
1.48734833
1.49225052
1.49715598
1.50184891
1.50480187
1.50381134
1.49795420
1.49001200
1.48386668
1.48073238
1.47857704
1.47526839
1.47266588
1.47387152
1.47936348
1.48723372
1.49370486
1.49685528
1.49915186
1.50422355
1.51286786
1.52102443
1.52280645
1.51604031
1.50371131
1.49059523
1.47968003
1.47281150
1.47192735
1.47695256
1.48544149
1.49495141
1.50286363
1.50720947
1.50919999
1.51090343
1.51223781
1.51283464
1.51388267
1.51632986
1.51957888
1.52252348
1.52359902
1.52046061
1.51006076
1.49250572
1.47359763
1.45773713
1.44529127
1.43865852
1.44190832
1.45514763
1.47355408
1.49202194
1.50776763
1.51949203
1.52973811
1.54127328
1.55100013
1.55397863
1.55053722
1.54818866
1.55367962
1.56332147
1.56713789
1.56079729
1.54896723
1.54026643
1.53996551
1.54644587
1.55544052
1.56513687
1.57532106
1.58374677
1.58656776
1.58203598
1.57229831
1.56202587
1.55425615
1.54869928
1.54340016
1.53749827
1.53261837
1.52865683
1.52332885
1.51729831
1.51353769
1.51328882
1.51573079
1.51835124
1.51803849
1.51355969
1.50776549
1.50667459
1.51291775
1.52188700
1.52600724
1.52233403
1.51550199
1.51323006
1.51956495
1.53211793
1.54507296
1.55497183
1.56201574
1.56673639
1.56835580
1.56648896
1.56412093
1.56581963
1.57169794
1.57568908
1.57206676
1.56312678
1.55581912
1.55315128
1.55358501
1.55545546
1.55947287
1.56631607
1.57402325
1.57897824
1.57862963
1.57245459
1.56195414
1.55195457
1.54687019
1.54608730
1.54650326
1.54649777
1.54659318
1.54913297
1.55664438
1.56952077
1.58564062
1.60056724
1.61000881
1.61179200
1.60647489
1.59816576
1.59099215
1.58437340
1.57364210
1.55847975
1.54639959
1.54346694
1.54801264
1.55382385
1.55635399
1.55549609
1.55385705
1.55503968
1.56144245
1.57248615
1.58447614
1.59323562
1.59905393
1.60490267
1.61048855
1.49305230
1.50073422
1.51089898
1.52145281
1.53020414
1.53618784
1.53912504
1.53907933
1.53696223
1.53658770
1.54264639
1.55530660
1.56954359
1.57914260
1.58172815
1.57932171
1.57408860
1.56673651
1.55804889
1.55073593
1.54776487
1.54725916
1.54547912
1.54321909
1.54326847
1.54572137
1.54766830
1.54560021
1.53685206
1.52260864
1.51090488
1.51123963
1.52520251
1.54274447
1.55231848
1.55317342
1.55238566
1.55550682
1.56240688
1.56932673
1.57220040
1.56741768
1.55483040
1.54005355
1.52942139
1.52531495
1.52869324
1.54021635
1.55593270
1.56796542
1.57174091
1.57002765
1.56937360
1.57263020
1.57560922
1.57352053
1.56879377
1.56904600
1.57810452
1.59112031
1.59859091
1.59377976
1.57818482
1.56012676
1.54516848
1.53383719
1.52868491
1.53342407
1.54703084
1.56194555
1.56736099
1.55914356
1.54529629
1.53684978
1.53718973
1.54130625
1.54329781
1.54345667
1.54630606
1.55507793
1.56767502
1.57787323
1.58186884
1.57965270
1.57397462
1.56799745
1.56188524
1.55585472
1.55198365
1.55181759
1.55520393
1.55975414
1.56273684
1.56372084
1.56398418
1.56378246
1.56173846
1.55844012
1.55602858
1.55464989
1.55131945
1.53930085
1.51305936
1.47475899
1.43190807
1.39066729
1.35427113
1.32700951
1.31259525
1.30919099
1.31075165
1.31074031
1.30726865
1.30446323
1.30590632
1.31088497
1.31679998
1.32111956
1.32337379
1.32535730
1.32921883
1.33574071
1.34250168
1.34562327
1.34223486
1.33284364
1.32313851
1.31836701
1.31793277
1.31996901
1.32506494
1.33141593
1.33403033
1.32950775
1.31877227
1.30746813
1.30004078
1.29505988
1.29129096
1.29309209
1.30289837
1.31371706
1.31764402
1.31485204
1.31031321
1.30758064
1.30718338
1.30866146
1.31074003
1.31387265
1.32156467
1.33375944
1.34613081
1.35557477
1.36050623
1.35951026
1.35258894
1.34303055
1.33485008
1.32830381
1.32218814
1.31860798
1.32062691
1.32759677
1.33521223
1.33803194
1.33391357
1.32558174
1.31819292
1.31558334
1.31708211
1.32098213
1.32866481
1.34032308
1.34967269
1.35056097
1.34577071
1.34277548
1.34391872
1.34419420
1.33864948
1.32893349
1.32074439
1.31743768
1.31826094
1.32207867
1.32925460
1.33809997
1.34518349
1.34961236
1.35208812
1.35358817
1.35530999
1.35591897
1.35315414
1.34834341
1.34557834
1.34858528
1.35683040
1.36473976
1.36862341
1.36973301
1.36864220
1.36458931
1.35989259
1.35753222
1.35661236
1.35458933
1.35001924
1.34321844
1.33696189
1.33197486
1.32565704
1.31861290
1.31442404
1.31439357
1.31603967
1.31552133
1.31357388
1.31476239
1.32150828
1.33171945
1.34038075
1.34678899
1.35325603
1.35706961
1.35497944
1.35030854
1.34861491
1.35119658
1.35597229
1.35968963
1.35939384
1.35588082
1.35227710
1.34859509
1.34293115
1.33622429
1.33239224
1.33486588
1.34239510
1.34835539
1.34736369
1.34031201
1.33066723
1.32065662
1.31063894
1.30074811
1.29230785
1.28536065
1.27895831
1.27528034
1.27954130
1.29503251
1.32013072
1.34822850
1.37048170
1.38258095
1.38664500
1.38703536
1.38705832
1.38549208
1.37947877
1.37013221
1.36125612
1.35810529
1.36373260
1.37397405
1.38149128
1.38347543
1.38149829
1.37682722
1.37127515
1.36787067
1.36750967
1.36909749
1.37008031
1.36570734
1.35308233
1.33662970
1.32568992
1.32661975
1.33787565
1.35138636
1.35904628
1.35936147
1.35765331
1.35878733
1.36083688
1.35796700
1.34932150
1.33887156
1.32859862
1.31911202
1.31249362
1.31169162
1.31895905
1.33337028
1.35031588
1.36489333
1.37484940
1.37985758
1.37946162
1.37478660
1.37060371
1.37069572
1.37387853
1.37847556
1.38397602
1.38825270
1.39431193
1.41000618
1.43452980
1.46098641
1.48576635
1.50665794
1.52241423
1.53377744
1.54215890
1.54864016
1.55381051
1.55866899
1.56210390
1.56026103
1.55331113
1.54659466
1.54334680
1.54144218
1.53772716
1.53262678
1.52752658
1.52246775
1.51795468
1.51408049
1.50956937
1.50289250
1.49557924
1.49242109
1.49581881
1.50374007
1.51393237
1.52646138
1.54091669
1.55540294
1.56785885
1.57576196
1.57679053
1.57090825
1.56157311
1.55444112
1.55208895
1.55298788
1.55619249
1.56051351
1.56404906
1.56703012
1.57124559
1.57824270
1.58615663
1.58966004
1.58719705
1.58345033
1.58327251
1.58644933
1.58856158
1.58659268
1.58194248
1.57817995
1.57661928
1.57580967
1.57517472
1.57541043
1.57640835
1.57753206
1.57819541
1.57570746
1.56911612
1.56423371
1.56582901
1.57185510
1.57845416
1.58264071
1.58317390
1.58118666
1.57760157
1.57427596
1.57529998
1.58224986
1.59190971
1.59787847
1.59519672
1.58672451
1.57953107
1.57747617
1.58017157
1.58541940
1.59136635
1.59612596
1.59880561
1.59866525
1.59357101
1.58449331
1.57665483
1.57354971
1.57416915
1.57580513
1.57835210
1.58575041
1.60200056
1.62458041
1.64281219
1.64643321
1.63529403
1.61908925
1.60685443
1.59840169
1.59015628
1.58375485
1.58436106
1.59420991
1.48545869
1.49533774
1.51002062
1.52444561
1.53183237
1.53047689
1.52579793
1.52179756
1.51618141
1.50816494
1.50427982
1.51217075
1.53073851
1.55044064
1.56400839
1.56962997
1.56754361
1.56007214
1.55035116
1.54152035
1.53592223
1.53472906
1.53543498
1.53173267
1.52306029
1.51695999
1.51889076
1.52797419
1.54056680
1.55196613
1.55936288
1.56336888
1.56592356
1.56788137
1.56838906
1.56615083
1.55997349
1.54869042
1.53300468
1.51849551
1.51087970
1.50859862
1.50810593
1.51035001
1.51627053
1.52452360
1.53275104
1.53765435
1.53939604
1.54280434
1.54945483
1.55484511
1.55469044
1.54833222
1.53739759
1.52421120
1.51127302
1.50224996
1.50033335
1.50365261
1.50619514
1.50342089
1.49413438
1.48004960
1.46472877
1.45092476
1.44113378
1.43858431
1.44321805
1.45091767
1.45856127
1.46645130
1.47672080
1.48859505
1.49623914
1.49537837
1.48789385
1.47774853
1.46840596
1.46325043
1.46356245
1.46685142
1.46789254
1.46471739
1.46199333
1.46408247
1.47108475
1.48004315
1.48745620
1.49348558
1.50193263
1.51519381
1.53048271
1.54344834
1.55292147
1.56068058
1.56797053
1.57197405
1.56898931
1.55900389
1.54370859
1.52563618
1.50790025
1.49151842
1.47762291
1.46856740
1.46400145
1.46276203
1.46453292
1.46679524
1.46692915
1.46695247
1.47144304
1.48134259
1.49329668
1.50350064
1.51059879
1.51514292
1.51575015
1.50934153
1.49760056
1.48687458
1.48135943
1.48089870
1.48260051
1.48364221
1.48425902
1.48546679
1.48673737
1.48876858
1.49239914
1.49648228
1.49932887
1.50107385
1.50280994
1.50261043
1.49822405
1.49182936
1.48623456
1.48006714
1.47124246
1.46116091
1.45381146
1.45201742
1.45520405
1.46195101
1.47116168
1.48025508
1.48605842
1.48860002
1.49037993
1.49168681
1.49080537
1.48702294
1.48205036
1.47876447
1.47741527
1.47621638
1.47435765
1.47200434
1.46959937
1.46478238
1.45369165
1.43657059
1.41606349
1.39432030
1.37518349
1.36212530
1.35238178
1.34208420
1.33501188
1.33928482
1.35952001
1.39021247
1.41739054
1.43226258
1.43702868
1.43775231
1.43838103
1.44081124
1.44603126
1.45232931
1.45560394
1.45288711
1.44519745
1.43897726
1.44224700
1.45598212
1.47119979
1.47687637
1.47169504
1.46595455
1.47050625
1.48607148
1.50389712
1.51577145
1.51954058
1.51648624
1.51013661
1.50463849
1.50110404
1.49996109
1.50411831
1.51464900
1.52669009
1.53510863
1.54069306
1.54678513
1.55472384
1.56221560
1.56534635
1.56280861
1.55565644
1.54648673
1.53924786
1.53596543
1.53624725
1.53895364
1.54318511
1.54828750
1.55205102
1.54993624
1.53916256
1.52349172
1.50816207
1.49452024
1.48308484
1.47566186
1.47353852
1.47526941
1.47810822
1.48031675
1.48171744
1.48504426
1.49307725
1.50333002
1.50854836
1.50600249
1.50219293
1.50295849
1.50690179
1.50860009
1.50537525
1.50116516
1.50090085
1.50618042
1.51541183
1.52283486
1.52443672
1.52220625
1.51910820
1.51808010
1.52117524
1.52740498
1.53442181
1.53950037
1.54063940
1.53777020
1.53275005
1.52785878
1.52421183
1.52207864
1.52077602
1.51899369
1.51509794
1.50858256
1.50079779
1.49182332
1.48135364
1.47151558
1.46501092
1.46221636
1.46326738
1.47015755
1.48332442
1.49993625
1.51495146
1.52348709
1.52532399
1.52520271
1.52675036
1.52895533
1.52856906
1.52276247
1.51118692
1.49803737
1.48984468
1.48960774
1.49450405
1.49867039
1.49706893
1.48764847
1.47329636
1.46078097
1.45542421
1.45707330
1.46091214
1.46429744
1.46986294
1.48140453
1.49890885
1.51731983
1.53153947
1.54001525
1.54375259
1.54386609
1.53931695
1.55966200
1.55908582
1.55316889
1.54595225
1.54334672
1.54749700
1.55453853
1.55899195
1.55850567
1.55453540
1.54931365
1.54189637
1.53057242
1.51712090
1.50634021
1.50283565
1.50768693
1.51728391
1.52599314
1.53180907
1.53751500
1.54383925
1.54642860
1.54278902
1.53670781
1.53309294
1.53349796
1.53772076
1.54445481
1.55074624
1.55395120
1.55355379
1.55148705
1.55018950
1.55002596
1.55045508
1.55252482
1.55735090
1.56402295
1.57189225
1.58085043
1.58805007
1.58913949
1.58295776
1.57074633
1.55478938
1.54024084
1.53179138
1.53056793
1.53376721
1.53542007
1.53338321
1.53193284
1.53320664
1.53436067
1.53491263
1.53672363
1.53872654
1.53888515
1.53766066
1.53753048
1.54001004
1.54547110
1.55395418
1.56435503
1.57541089
1.58486371
1.58972113
1.58844389
1.58008978
1.56637234
1.55436732
1.54989480
1.55010840
1.54832288
1.54270399
1.53533009
1.52711454
1.52051097
1.52121156
1.52965954
1.53925137
1.54466873
1.54540547
1.54431682
1.54564717
1.55139654
1.55830332
1.56158882
1.56069171
1.55810099
1.55568708
1.55338634
1.54869741
1.54126428
1.53652129
1.53836611
1.54519881
1.55311537
1.55623935
1.55052715
1.53860758
1.52719700
1.52306382
1.52789086
1.53492127
1.53630031
1.53100197
1.52419989
1.52168420
1.52341797
1.52598780
1.52848277
1.53115818
1.53342743
1.53501322
1.53638756
1.53646749
1.53341831
1.52758427
1.52137066
1.51497217
1.50464316
1.48808061
1.46940919
1.45669033
1.45254631
1.45433068
1.45973735
1.46587201
1.47258183
1.48336361
1.49846565
1.51228947
1.51815668
1.51528039
1.50992465
1.50931672
1.51548060
1.52457799
1.53056607
1.53042232
1.52608138
1.52084139
1.51709443
1.51539295
1.51399782
1.51138474
1.50903830
1.51121444
1.51941470
1.52893450
1.53393756
1.53361936
1.53083657
1.52857531
1.52865123
1.52906033
1.52631222
1.51898166
1.50686437
1.49140882
1.47551288
1.46253410
1.45646478
1.46083588
1.47534940
1.49466896
1.51238397
1.52417426
1.52969424
1.53140984
1.52993413
1.52647777
1.52466423
1.52569077
1.52685683
1.52495139
1.51917215
1.51087645
1.50191472
1.49202435
1.48031822
1.47127841
1.47184152
1.48264983
1.49753727
1.50759884
1.50861116
1.50579170
1.50512650
1.50675235
1.50857968
1.50961116
1.51056651
1.51165081
1.50980998
1.50217625
1.49099442
1.48049657
1.47300102
1.46854212
1.46571966
1.46420562
1.46428352
1.46639674
1.47101542
1.47846177
1.48948890
1.50278216
1.51411564
1.51926622
1.51643802
1.50670482
1.49340227
1.48041435
1.47151103
1.46928545
1.47258811
1.47897037
1.48798968
1.49836584
1.50692055
1.51170749
1.51237695
1.50942915
1.50464167
1.50017744
1.49624707
1.49351715
1.49502681
1.50111184
1.50824786
1.51215537
1.50938176
1.50007934
1.48797035
1.47565416
1.46403455
1.45387564
1.44583851
1.44271144
1.44845380
1.46256418
1.48143589
1.50353371
1.52506970
1.53782888
1.53729831
1.52660011
1.51029724
1.48787749
1.45843183
1.42785521
1.40607514
1.39989831
1.40842303
1.42337005
1.43490880
1.43781006
1.43258353
1.42333739
1.41494283
1.41024237
1.40981473
1.41486881
1.42674044
1.44472053
1.46649826
1.48731275
1.50150228
1.50612093
1.50128059
1.48988529
1.47596391
1.46179686
1.44747505
1.43370500
1.42347610
1.41735640
1.41223616
1.40709271
1.40356872
1.40295069
1.40667428
1.41609058
1.42986752
1.44269218
1.44833428
1.44506633
1.43573729
1.42333554
1.41006851
1.40012051
1.39810269
1.40340892
1.41080535
1.41382024
1.40787640
1.39613915
1.38797570
1.39051829
1.40370982
1.42061668
1.43205085
1.43307470
1.42473227
1.41150963
1.39882698
1.39152620
1.39258236
1.39911920
1.40464293
1.40697141
1.40672539
1.40233080
1.39277766
1.38130857
1.37248090
1.36728633
1.36481620
1.36669435
1.37568260
1.39188716
1.41213420
1.43238239
1.44945139
1.45920325
1.45859113
1.45008649
1.44050595
1.43744079
1.44344073
1.45318818
1.45691518
1.44812898
1.43259170
1.42359018
1.42830355
1.44414529
1.46189856
1.47111542
1.46862830
1.46145012
1.45819643
1.45885595
1.45624071
1.44588686
1.43082207
1.41601181
1.40338891
1.39430291
1.39075289
1.39316395
1.40023182
1.41066015
1.42237985
1.43177598
1.43553869
1.43206866
1.42297890
1.41373243
1.40820276
1.40452539
1.40212241
1.40391739
1.40934121
1.41336822
1.41188831
1.40629895
1.40000670
1.39608703
1.39933471
1.41087267
1.42413496
1.43223081
1.43650805
1.44189863
1.44912484
1.45753924
1.46759934
1.47797241
1.48697849
1.49416427
1.49714799
1.49424685
1.48846086
1.48394580
1.48172045
1.48026880
1.47811292
1.47472021
1.46940037
1.46121441
1.45111095
1.44160722
1.43559082
1.43529098
1.44196713
1.45666930
1.47698988
1.49527261
1.50493443
1.50701529
1.50805887
1.51178611
1.51301011
1.50444322
1.48882284
1.47611372
1.47257087
1.47724164
1.48573141
1.49413417
1.49970305
1.50107163
1.49689538
1.48425556
1.46423096
1.44638407
1.44222856
1.45694024
1.48508819
1.51438819
1.53495529
1.54379479
1.54370328
1.53827713
1.52937890
1.51840872
1.50724340
1.49921923
1.49629725
1.49496719
1.48944240
1.47634306
1.45644640
1.43587974
1.42311078
1.42154136
1.42569406
1.42792009
1.42791387
1.43100849
1.43914777
1.44990738
1.46019643
1.46646967
1.46683540
1.46329680
1.45966416
1.45832381
1.45904726
1.45999323
1.45974652
1.45966909
1.46314016
1.47082242
1.47907085
1.48240038
1.47752591
1.46715446
1.45682980
1.44945501
1.44699255
1.45076052
1.45791716
1.46302987
1.46273497
1.46041602
1.46235821
1.46778692
1.46979665
1.46340365
1.44819062
1.42750698
1.40789439
1.39605831
1.39599759
1.40880720
1.43100004
1.45423039
1.46940159
1.47290663
1.47000683
1.46884802
1.47346493
1.48293542
1.49418612
1.50479252
1.51278575
1.51783302
1.52282729
1.53087483
1.54087406
1.54862715
1.55123818
1.54663150
1.53416085
1.51664628
1.49722398
1.47944027
1.46835367
1.46693112
1.47420796
1.48713312
1.50110575
1.50919960
1.50645884
1.49364851
1.47423563
1.45334673
1.43846583
1.43529098
1.44544427
1.46635292
1.48998396
1.50636841
1.51021024
1.50267533
1.48914807
1.47653978
1.46996439
1.46937440
1.47061028
1.46995051
1.51223999
1.50454474
1.50056283
1.50103770
1.50229142
1.50142156
1.50003845
1.50042491
1.50011880
1.49570132
1.48907383
1.48383693
1.47997596
1.47458865
1.46639021
1.46019231
1.46123693
1.46844716
1.47690039
1.48173639
1.48319537
1.48532728
1.48804629
1.48781336
1.48333684
1.47694941
1.47209167
1.46901529
1.46610513
1.46366284
1.46448506
1.47088790
1.47992538
1.48716161
1.49155706
1.49352953
1.49390522
1.49360082
1.49256709
1.48990297
1.48477576
1.47826220
1.47380231
1.47444923
1.47960291
1.48529076
1.48808832
1.48739400
1.48578330
1.48728462
1.49288201
1.49936759
1.50273296
1.50070183
1.49356545
1.48499272
1.48090636
1.48533915
1.49677264
1.50839703
1.51435834
1.51454002
1.51217426
1.51161463
1.51449262
1.51640486
1.51217564
1.50241912
1.49302951
1.48897850
1.49033115
1.49325998
1.49493949
1.49745136
1.50078702
1.49823938
1.48692242
1.47508727
1.47329185
1.48273522
1.49591039
1.50555935
1.50923537
1.50771697
1.50195511
1.49094629
1.47395507
1.45415762
1.43810930
1.43226501
1.43764579
1.44868517
1.45986982
1.47028381
1.48125268
1.49282006
1.50370062
1.51266454
1.51851513
1.52052086
1.51951370
1.51557249
1.50662657
1.49291422
1.47857003
1.46762632
1.46219712
1.46324327
1.46999319
1.47859513
1.48454699
1.48590122
1.48328738
1.48015894
1.48031582
1.48312142
1.48425306
1.48158998
1.47637423
1.47065968
1.46669927
1.46533571
1.46509041
1.46387721
1.46278482
1.46607378
1.47544646
1.48768033
1.49732795
1.50026523
1.49666465
1.49075778
1.48546048
1.48010722
1.47493693
1.47276506
1.47399305
1.47484574
1.47296538
1.46885592
1.46380932
1.46012353
1.45915193
1.46019014
1.46320922
1.47039678
1.48204577
1.49322960
1.49805158
1.49397679
1.48311523
1.47019553
1.45851305
1.45017182
1.44698835
1.44960744
1.45693867
1.46621511
1.47483692
1.48137681
1.48453681
1.48343861
1.47930284
1.47538289
1.47392849
1.47205090
1.46539096
1.45643095
1.45241291
1.45660117
1.46621520
1.47666504
1.48301597
1.48149028
1.47445506
1.46870026
1.46793774
1.47051931
1.47244991
1.47185395
1.47021500
1.46945618
1.47034294
1.47192707
1.47250320
1.47255603
1.47469448
1.48026905
1.48517894
1.48216921
1.47062311
1.45927972
1.45714381
1.46343789
1.46977668
1.47133573
1.46964865
1.46731803
1.46599390
1.46758152
1.47185656
1.47608749
1.47845098
1.47818358
1.47659674
1.47687155
1.48023702
1.48454920
1.48622311
1.48420119
1.48105443
1.47850148
1.47511342
1.47068654
1.46977541
1.47636724
1.48968146
1.50529824
1.51599528
1.51654831
1.50724833
1.49238578
1.47774153
1.46768553
1.46304103
1.46077390
1.45702810
1.45067515
1.44331969
1.43795320
1.43760587
1.44262462
1.44934062
1.45275790
1.45202581
1.45249635
1.45787167
1.46401431
1.46479564
1.45826389
1.44679279
1.43517166
1.42720320
1.42331077
1.42168480
1.42161005
1.42468863
1.43277353
1.44478029
1.45683891
1.46476465
1.46545238
1.46016831
1.45363573
1.44841474
1.44353564
1.43770178
1.43108582
1.42487069
1.42075531
1.41858496
1.41743323
1.41841193
1.42274004
1.43046733
1.43958747
1.44613022
1.44834797
1.44802114
1.44435186
1.43384374
1.41953627
1.40887183
1.40355369
1.39972237
1.39533528
1.39283529
1.39447463
1.39903688
1.40323697
1.40377406
1.40131929
1.40152443
1.40724322
1.41575356
1.42442267
1.43183143
1.43758932
1.44239874
1.44532594
1.44359850
1.43581609
1.42518948
1.41701194
1.41443210
1.41714281
1.41966565
1.41398398
1.39720100
1.37592499
1.36245911
1.36410102
1.37780863
1.39706027
1.41691200
1.43464640
1.45069405
1.46637936
1.48028825
1.48721812
1.48177406
1.46226943
1.43299193
1.40425076
1.38647731
1.38359159
1.39131308
1.40060610
1.40395544
1.39814168
1.38488721
1.36995031
1.35838136
1.35265910
1.35361231
1.36031265
1.37042415
1.38170828
1.39400212
1.40887979
1.42618135
1.44272610
1.45579701
1.46355329
1.46325955
1.45512238
1.44394877
1.43472959
1.42861173
1.42381656
1.42092558
1.42210958
1.42554082
1.42833059
1.43211315
1.43980413
1.44939746
1.45511294
1.45369700
1.44758026
1.44310336
1.44559344
1.45562706
1.46918741
1.48184743
1.49179737
1.49947174
1.50682182
1.51335753
1.51472180
1.50808295
1.49541250
1.48051875
1.46481780
1.44594375
1.42115465
1.39160618
1.36187403
1.33894655
1.33027338
1.33944200
1.36342482
1.39435339
1.42478960
1.44848282
1.46013689
1.46009026
1.45445417
1.44877128
1.44640369
1.44953340
1.45576053
1.45933450
1.45702125
1.44844703
1.43488958
1.42052076
1.41032124
1.40507732
1.40020615
1.39209100
1.38283211
1.37641955
1.37577490
1.38170586
1.39280375
1.40630487
1.41816836
1.42707153
1.43442505
1.44045743
1.44483143
1.44819303
1.45182186
1.45501609
1.45594677
1.45580453
1.45736456
1.46081463
1.46470906
1.46844375
1.47227884
1.47616596
1.47883273
1.47958466
1.47948798
1.48067533
1.48387362
1.48607411
1.48524255
1.48196845
1.47496700
1.46252630
1.44661348
1.43314284
1.42809443
1.43201812
1.44006641
1.44767789
1.45387553
1.45982760
1.46484428
1.46720451
1.46868370
1.47277741
1.48139720
1.49322640
1.50281879
1.50512019
1.49994716
1.49158877
1.48529650
1.48293803
1.48308103
1.48511869
1.48902909
1.49215889
1.49199907
1.49082997
1.49189167
1.49231725
1.48802312
1.47994797
1.46954773
1.45671593
1.44257934
1.43049620
1.42528722
1.42935526
1.44007937
1.45112392
1.45681181
1.45603580
1.45035632
1.44436201
1.44431001
1.45124425
1.46044587
1.46766642
1.47236217
1.47455568
1.47374131
1.47047366
1.46623867
1.46398542
1.46746835
1.47754192
1.49019127
1.50015312
1.50548133
1.50700881
1.50533293
1.49900747
1.48627760
1.46951397
1.45655726
1.45603386
1.46905066
1.48683045
1.49888417
1.50064177
1.49426538
1.48662166
1.48519725
1.49396168
1.51032480
1.52634235
1.53520960
1.53583775
1.53070807
1.52098314
1.50828629
1.49817449
1.49632914
1.50296157
1.51403810
1.52376749
1.52582854
1.51886072
1.50916130
1.50458603
1.50594982
1.50907564
1.51017158
1.50630622
1.49829969
1.49029370
1.48510750
1.48237207
1.48066267
1.48112467
1.48565528
1.49252464
1.49696202
1.49427691
1.48442268
1.47214501
1.46010506
1.44758421
1.43480154
1.42312436
1.41270621
1.40362459
1.39852613
1.39947113
1.40527737
1.41398432
1.42438599
1.43650831
1.45029978
1.46306939
1.46938236
1.46593898
1.45819105
1.45619267
1.46188345
1.46720251
1.46458030
1.45313134
1.43517730
1.41352825
1.39249628
1.37721700
1.37161947
1.37564605
1.38542172
1.39662160
1.40625589
1.41340027
1.41750869
1.41735759
1.41298001
1.40559435
1.39600056
1.38549458
1.37768800
1.37594873
1.37969224
1.38550919
1.39149706
1.39867386
1.40686565
1.41320177
1.41440863
1.41029370
1.40542998
1.40414269
1.40934304
1.42323242
1.44199486
1.45672536
1.46136198
1.45609372
1.44700026
1.44088818
1.43907127
1.44061126
1.44601632
1.45525750
1.46598506
1.47439952
1.47802871
1.47807609
1.47692160
1.47365256
1.46603430
1.45473603
1.45737088
1.46379964
1.46823085
1.47408350
1.47860602
1.47849650
1.47399553
1.46809210
1.46432836
1.46519747
1.47096104
1.47862128
1.48382355
1.48562644
1.48523402
1.48244909
1.47843084
1.47696585
1.48064912
1.48740978
1.49081825
1.48647124
1.47736163
1.46988583
1.46786780
1.47004646
1.47169709
1.47122085
1.47070276
1.47022680
1.46783807
1.46331004
1.45801094
1.45287447
1.44857994
1.44600079
1.44604794
1.44780982
1.44843713
1.44746187
1.44774473
1.45315066
1.46601569
1.48379585
1.50049619
1.50943023
1.50636295
1.49471424
1.48273049
1.47527326
1.47124637
1.46888579
1.46961907
1.47336156
1.47588902
1.47483666
1.47262264
1.47097678
1.46806357
1.46300085
1.45787005
1.45350047
1.44975568
1.44895181
1.45240939
1.45703091
1.45927768
1.45845831
1.45596710
1.45521092
1.46073049
1.47460466
1.49350742
1.50935347
1.51139567
1.49186187
1.45651757
1.42583982
1.41815159
1.43228861
1.45239262
1.46620623
1.47343863
1.47933195
1.48309843
1.47921310
1.46816750
1.45651923
1.44964680
1.44925379
1.45456857
1.46316963
1.47289728
1.48307064
1.49335271
1.50310865
1.51165547
1.51853891
1.52278190
1.52274759
1.51764384
1.50849541
1.49705792
1.48399826
1.47036716
1.46104658
1.46110237
1.46813371
1.47516632
1.47861323
1.47834722
1.47687762
1.47858854
1.48431903
1.49077373
1.49401667
1.49164928
1.48503149
1.47998868
1.48266600
1.49279342
1.50255604
1.50414622
1.49760752
1.48759583
1.47803163
1.47144186
1.46692520
1.46282650
1.45908955
1.45483764
1.44988001
1.44521283
1.44232691
1.44455748
1.45413627
1.46823276
1.48018156
1.48342013
1.47570799
1.45971830
1.43906140
1.41560242
1.39049743
1.36550410
1.34443789
1.33305715
1.33459941
1.34990558
1.37877729
1.41520472
1.44723818
1.46501901
1.46708483
1.45924337
1.45018384
1.44710267
1.45116449
1.45863898
1.46651866
1.47292198
1.47620006
1.47598477
1.47158714
1.46262894
1.45282215
1.44870457
1.45362716
1.46571379
1.48228913
1.49984752
1.51093511
1.51018417
1.50146804
1.49345608
1.49011600
1.49040984
1.49289646
1.49468451
1.49087696
1.48059222
1.46981366
1.46386244
1.46170269
1.45906937
1.45383106
1.44870565
1.44862837
1.45536803
1.46509746
1.47097525
1.46788738
1.45594893
1.44082807
1.42776580
1.41621510
1.40486682
1.39809545
1.40181126
1.41707179
1.44127901
1.46949899
1.49613557
1.51756895
1.53158593
1.53668467
1.53119379
1.51465916
1.49186742
1.47343048
1.46848842
1.47759120
1.49524635
1.51443439
1.52994635
1.53967494
1.54128723
1.53465919
1.52498656
1.51702082
1.51179642
1.50787496
1.50283149
1.49805846
1.49854474
1.50491461
1.51263782
1.51843374
1.52122692
1.52091720
1.51860605
1.51404981
1.50617756
1.49623003
1.48645336
1.47869362
1.47406930
1.47197094
1.47125633
1.47135399
1.47140680
1.47081569
1.47053641
1.47131359
1.47249409
1.47390854
1.47519874
1.47419178
1.47030494
1.46502358
1.45919240
1.45411258
1.45151770
1.45415477
1.46375638
1.47463936
1.47777541
1.47143143
1.46142231
1.45400006
1.45077413
1.44970057
1.44888848
1.44661827
1.44157641
1.43509429
1.43076378
1.43117572
1.43644164
1.44616632
1.45869409
1.47034965
1.47745490
1.47762851
1.47114663
1.46030504
1.44856264
1.43931116
1.43438831
1.43422104
1.43691440
1.43761735
1.43224296
1.42148374
1.40921749
1.40026606
1.39813789
1.40290659
1.41179277
1.42136408
1.43037259
1.43969336
1.44994112
1.46060483
1.46975307
1.47471370
1.47483812
1.47298082
1.47376580
1.47973987
1.48812573
1.49141685
1.48480132
1.47113695
1.52994635
1.53967494
1.54128723
1.53465919
1.52498656
1.51702082
1.51179642
1.50787496
1.50283149
1.49805846
1.49854474
1.50491461
1.51263782
1.51843374
1.52122692
1.52091720
1.51860605
1.51404981
1.50617756
1.49623003
1.48645336
1.47869362
1.47406930
1.47197094
1.47125633
1.47135399
1.47140680
1.47081569
1.47053641
1.47131359
1.47249409
1.47390854
1.47519874
1.47419178
1.47030494
1.46502358
1.45919240
1.45411258
1.45151770
1.45415477
1.46375638
1.47463936
1.47777541
1.47143143
1.46142231
1.45400006
1.45077413
1.44970057
1.44888848
1.44661827
1.44157641
1.43509429
1.43076378
1.43117572
1.43644164
1.44616632
1.45869409
1.47034965
1.47745490
1.47762851
1.47114663
1.46030504
1.44856264
1.43931116
1.43438831
1.43422104
1.43691440
1.43761735
1.43224296
1.42148374
1.40921749
1.40026606
1.39813789
1.40290659
1.41179277
1.42136408
1.43037259
1.43969336
1.44994112
1.46060483
1.46975307
1.47471370
1.47483812
1.47298082
1.47376580
1.47973987
1.48812573
1.49141685
1.48480132
1.47113695
1.45527446
1.44117637
1.43326709
1.43434071
1.44399531
1.45910634
1.47671874
1.49490556
1.51046481
1.51887560
1.51751470
1.50978535
1.50164130
1.49471938
1.48869005
1.48578180
1.48779325
1.49232211
1.49684509
1.50038650
1.49936673
1.49154457
1.48046782
1.47166353
1.46868178
1.47161000
1.47790860
1.48388293
1.48719469
1.48759704
1.48582136
1.48520180
1.48866834
1.49500919
1.50156546
1.50529977
1.50300173
1.49429831
1.48290279
1.47538456
1.47525879
1.47907096
1.48163060
1.48057015
1.47632330
1.47140843
1.46846064
1.46700768
1.46418360
1.45769570
1.44731271
1.43370065
1.41705686
1.39921362
1.38221587
1.36587554
1.35156192
1.34387698
1.34577845
1.35536995
1.36958466
1.38750129
1.40637369
1.42037156
1.42484913
1.41954070
1.40909995
1.39884306
1.39199249
1.39103402
1.39837927
1.41305663
1.42745982
1.43208989
1.42390967
1.41091160
1.40469089
1.40830186
1.41533477
1.41824798
1.41795081
1.41994676
1.42394292
1.42636776
1.42790781
1.43243042
1.44079160
1.45234114
1.46580561
1.47584860
1.47847245
1.47418959
1.46361164
1.44899516
1.43757211
1.43503654
1.43931452
1.44539558
1.45021026
1.45207729
1.44844436
1.43826227
1.42709473
1.42281159
1.42944155
1.44581565
1.46517141
1.47889498
1.48126732
1.47236320
1.45868168
1.44942149
1.45077332
1.46162523
1.47435525
1.48090365
1.48056015
1.47932992
1.47829074
1.47148336
1.45740910
1.44122165
1.42732338
1.41754117
1.41227444
1.40889360
1.40311850
1.39360315
1.38199124
1.37269526
1.36995140
1.37251821
1.37600572
1.37592484
1.37016302
1.36065156
1.35032523
1.34212712
1.33804887
1.33699684
1.33611088
1.33345788
1.32942424
1.32648800
1.32762758
1.33302096
1.33821652
1.33694293
1.32671650
1.31219235
1.29974868
1.29082986
1.28493630
1.28263767
1.28257190
1.28177302
1.28077448
1.28335638
1.29111019
1.30196251
1.31280613
1.32155662
1.32661559
1.32698445
1.32383809
1.32065251
1.32075483
1.32247629
1.32136202
1.31706191
1.31352365
1.31464801
1.32020818
1.32675858
1.33172517
1.33608097
1.34230628
1.34940879
1.35471576
1.35913620
1.36667797
1.38019583
1.39636088
1.40785784
1.41258876
1.41439202
1.41737896
1.42347418
1.43276212
1.44325826
1.45016663
1.44964495
1.44259440
1.43418821
1.43017637
1.43089442
1.43198813
1.43020776
1.42659557
1.42662744
1.43383213
1.44388722
1.44857823
1.44351700
1.43216099
1.42365080
1.42427266
1.43193814
1.44144004
1.45066405
1.45956823
1.46679025
1.46879599
1.46315382
1.45258002
1.44398142
1.44245850
1.44653498
1.45127617
1.45311475
1.45092706
1.44488532
1.43523206
1.42429631
1.41702021
1.41719046
1.42246329
1.42655418
1.42614240
1.42203703
1.41897816
1.42198533
1.43043242
1.44043809
1.45015648
1.45903179
1.46492310
1.46614353
1.46399681
1.46142534
1.46086806
1.46175899
1.46114177
1.45868542
1.45756400
1.45896880
1.45928438
1.45535011
1.44634858
1.43208733
1.41562695
1.40171908
1.39104144
1.38025207
1.36959373
1.36591815
1.37491399
1.39359669
1.41350480
1.42978550
1.44226666
1.44931313
1.44677894
1.43462099
1.42103101
1.41423183
1.41279419
1.40982448
1.40261699
1.39406093
1.38769103
1.38310601
1.37640996
1.36635515
1.35798065
1.35675696
1.36122770
1.36562052
1.36684993
1.36645784
1.36912076
1.37838942
1.39171171
1.40172961
1.40353110
1.39891371
1.39400218
1.39491015
1.40149753
1.40765484
1.41031674
1.41117130
1.41196592
1.41221583
1.40879609
1.39986298
1.38841065
1.37994126
1.37820497
1.38283661
1.39113096
1.39963208
1.40623032
1.41061653
1.41076714
1.40499543
1.39547362
1.38650656
1.38221440
1.38314915
1.38544254
1.38753323
1.39253039
1.40204296
1.41349036
1.42161840
1.42233935
1.41633427
1.40687317
1.39668873
1.38713632
1.37928041
1.37528987
1.37480800
1.37349215
1.37149551
1.37483867
1.38601359
1.40200587
1.41883998
1.43252476
1.43954447
1.44045524
1.43986902
1.44158921
1.44643489
1.45401344
1.46357014
1.47387370
1.48260606
1.48514930
1.47862955
1.46615534
1.45425119
1.44822284
1.44861075
1.45299007
1.45741727
1.45637562
1.44936900
1.44031097
1.42955323
1.41681504
1.40589222
1.40138395
1.40474459
1.41390452
1.42617122
1.43953062
1.44981685
1.45121815
1.44313773
1.43171525
1.42316922
1.41993382
1.42219212
1.43133572
1.44847762
1.46953890
1.48664790
1.49347230
1.48899905
1.47618000
1.45903234
1.44194234
1.42675334
1.41178342
1.39581282
1.38084346
1.37098587
1.37006359
1.37891664
1.39269707
1.40297595
1.40351961
1.39536256
1.38568614
1.38149942
1.38484173
1.39069579
1.39258157
1.38915216
1.38508116
1.38731184
1.39926163
1.41780500
1.43335918
1.43764457
1.43288930
1.42832265
1.43111309
1.44278149
1.45895485
1.47262395
1.47808115
1.47383514
1.46402740
1.45389463
1.44584707
1.44174842
1.44231570
1.44476860
1.44571369
1.44344938
1.43852520
1.43362258
1.43106488
1.43154841
1.43476516
1.43817791
1.43890124
1.43838353
1.43892455
1.43917767
1.43750672
1.43435050
1.43096639
1.42852996
1.42669183
1.42321642
1.41742966
1.41178377
1.40878086
1.40948048
1.41349789
1.41863721
1.42315855
1.42593142
1.42522401
1.42127656
1.41728187
1.41523007
1.41533807
1.41975016
1.42880133
1.43759872
1.44060462
1.43925080
1.44035455
1.44404054
1.44385768
1.43727015
1.42967147
1.42709912
1.42777819
1.42741291
1.42608785
1.42697569
1.43167356
1.43796323
1.44324509
1.44613895
1.44514332
1.44052702
1.43522743
1.43099531
1.42869959
1.43214887
1.44519288
1.46451605
1.47967353
1.48162361
1.47011707
1.45384443
1.44189279
1.43562513
1.43292858
1.43550557
1.44522521
1.45797266
1.46785499
1.47355041
1.47675268
1.47841556
1.47896212
1.47967237
1.48021029
1.47937398
1.47808346
1.47655160
1.47462580
1.47268711
1.46928805
1.46432161
1.46032160
1.45865219
1.45953717
1.46294259
1.46622835
1.46476655
1.45685028
1.44504430
1.43425527
1.43027099
1.43678071
1.45064243
1.46397580
1.47381509
1.48330442
1.49462414
1.50604147
1.51338915
1.51390605
1.50807030
1.49914429
1.49234814
1.49091858
1.49538702
1.50418843
1.51245193
1.51544927
1.51022104
1.49565823
1.47634667
1.46178116
1.45994002
1.47098896
1.48677402
1.49951523
1.50979756
1.52116349
1.53134132
1.53268576
1.51945474
1.49499586
1.46869006
1.44883227
1.44112750
1.44577745
1.45686209
1.46992802
1.48321340
1.49359973
1.49870028
1.49951890
1.49778616
1.49435804
1.49086555
1.48676100
1.47857394
1.46708299
1.45871178
1.45884058
1.46911771
1.48608619
1.50337740
1.51803406
1.52768067
1.52664137
1.51246507
1.49144794
1.47220023
1.45863514
1.45006280
1.44308217
1.43418725
1.42249551
1.41241793
1.41325249
1.42959207
1.45306981
1.47177630
1.48246866
1.48783622
1.48835122
1.48238182
1.47367374
1.47147592
1.48201513
1.50294548
1.52459251
1.53799268
1.54118853
1.53702600
1.52765212
1.51365457
1.49890372
1.48923728
1.48694761
1.49078151
1.49659124
1.49833600
1.49293026
1.48500209
1.48207991
1.48479497
1.48823607
1.49059808
1.49293877
1.49283783
1.48685103
1.47627050
1.46582830
1.45969208
1.45901546
1.46387909
1.47563582
1.49221226
1.50587138
1.50988026
1.50317882
1.49059958
1.47982440
1.47336069
1.46728472
1.45913232
1.45142182
1.44777544
1.44775557
1.44742076
1.44526111
1.46088813
1.46257319
1.46960682
1.47519754
1.47321605
1.46422067
1.45367955
1.44433137
1.43404165
1.42084848
1.40753983
1.39885200
1.39795397
1.40492053
1.41627742
1.42773324
1.43732898
1.44495085
1.44931539
1.44864877
1.44407480
1.43923462
1.43637858
1.43427592
1.43173282
1.43125409
1.43613119
1.44606863
1.45755263
1.46730015
1.47276798
1.47184161
1.46492316
1.45389191
1.44116408
1.43036600
1.42184672
1.41251399
1.40441478
1.40510540
1.41801923
1.43677236
1.45104256
1.45633095
1.45331645
1.44397281
1.43199656
1.42142520
1.41537976
1.41521403
1.41999691
1.42630402
1.43041278
1.43247325
1.43369512
1.43330834
1.42866287
1.41719239
1.40254176
1.39304029
1.39290813
1.39931682
1.40399452
1.39971569
1.38987058
1.38627034
1.39549907
1.41136116
1.42297972
1.42567489
1.42268874
1.42057543
1.42260916
1.42821845
1.43674940
1.44762628
1.45927079
1.46826716
1.46989922
1.46229334
1.44956501
1.43981298
1.43937289
1.44783287
1.45995180
1.47085800
1.47743631
1.47800855
1.47277880
1.46389536
1.45414762
1.44636767
1.44432976
1.45042280
1.46199160
1.47403414
1.48419695
1.49224085
1.49863884
1.50325831
1.50313095
1.49469368
1.47850875
1.46043693
1.44660709
1.43903189
1.43513370
1.43070125
1.42388297
1.41624693
1.41051060
1.40779780
1.40960614
1.41763375
1.43120910
1.44690156
1.45995754
1.46816116
1.47250203
1.47333728
1.46888145
1.45902102
1.44753156
1.43906479
1.43559381
1.43566844
1.43527275
1.42970758
1.41662671
1.39927672
1.38569819
1.38182733
1.38837984
1.40243665
1.41833947
1.43117981
1.43980600
1.44417205
1.44425053
1.44199111
1.43992305
1.43881364
1.43719310
1.43365984
1.42881075
1.42446955
1.42155761
1.41849353
1.41466555
1.41424090
1.42160793
1.43501229
1.44759766
1.45284665
1.44993582
1.44405601
1.44191447
1.44596280
1.45247112
1.45592294
1.45232472
1.44011284
1.42125546
1.40096351
1.38577973
1.38083824
1.38525361
1.39330509
1.39962367
1.39921187
1.39216046
1.38634549
1.38655015
1.38994039
1.39209046
1.39133113
1.39134475
1.39670762
1.40625723
1.41489413
1.41894218
1.41865275
1.41669915
1.41606530
1.41864007
1.42533456
1.43652298
1.44889570
1.45597432
1.45533898
1.45149775
1.45008753
1.45221641
1.45417037
1.45131126
1.44390765
1.43648099
1.42998722
1.42141707
1.41058712
1.40102274
1.39748849
1.40120869
1.40563314
1.40370249
1.39503759
1.38366311
1.37369238
1.36618731
1.36170902
1.36335535
1.37115462
1.38085292
1.39150063
1.40441163
1.41823103
1.43009583
1.43801674
1.44328208
1.44886102
1.45457587
1.45851536
1.45966188
1.45654772
1.44807623
1.43443608
1.41726062
1.40102460
1.39190527
1.39141690
1.39525040
1.40099156
1.40926804
1.41979961
1.43006087
1.43564059
1.43543419
1.43276630
1.43054196
1.43112729
1.43568980
1.44254470
1.44729012
1.44541338
1.43851100
1.43403398
1.43831176
1.45072644
1.46591651
1.47989059
1.48935097
1.49195092
1.49058312
1.48945824
1.48844768
1.48635780
1.48424154
1.48328045
1.48173675
1.47702390
1.46929916
1.46061417
1.45357060
1.45150143
1.45677227
1.46747854
1.47778104
1.48275680
1.48107111
1.47475840
1.46629296
1.45354588
1.43249954
1.40584161
1.38180852
1.36334935
1.34509545
1.32384246
1.30475396
1.29515111
1.29827898
1.31307139
1.33566750
1.35884583
1.37491687
1.38009913
1.37615561
1.36957333
1.36724812
1.37230932
1.38312291
1.39554844
1.40446649
1.40669984
1.40385031
1.39962316
1.39813905
1.40326983
1.41626029
1.43550359
1.45642985
1.47042634
1.47016254
1.45813268
1.44420219
1.43675186
1.43810394
1.44451002
1.45092010
1.45592390
1.46033190
1.46529884
1.47187427
1.47756466
1.47731759
1.46953975
1.45883800
1.45147331
1.44864736
1.44731564
1.44678316
1.44924924
1.45507003
1.46194343
1.46574027
1.46492673
1.46281551
1.46197661
1.46344930
1.46856670
1.47757118
1.48784141
1.49193887
1.48263655
1.46437828
1.45019606
1.44551158
1.44459648
1.44226778
1.44016080
1.43990396
1.44078575
1.44329881
1.44818742
1.45458712
1.45989989
1.46204386
1.46318579
1.46822168
1.47731777
1.48664882
1.49254594
1.49080259
1.48121311
1.46745011
1.45035446
1.43171933
1.41931028
1.41939736
1.43039302
1.44659171
1.46178974
1.47109085
1.47187772
1.46335694
1.44941712
1.43975171
1.44286992
1.45809525
1.47786105
1.49510074
1.50540766
1.50693558
1.50072824
1.48938407
1.47589244
1.46475261
1.45932628
1.45715974
1.45349784
1.44779432
1.44458821
1.44850494
1.45806851
1.46670717
1.46771187
1.45886113
1.44414868
1.42870251
1.41429062
1.40100998
1.39153847
1.38974923
1.39606890
1.40816399
1.42198505
1.43283764
1.43861985
1.44092576
1.44358684
1.44882873
1.45531379
1.46048181
1.46330965
1.46419937
1.46308402
1.46081469
1.46000008
1.46080992
1.46067263
1.45889478
1.45598664
1.45114503
1.44509080
1.44174565
1.44244781
1.44189722
1.43602462
1.42794746
1.42355201
1.42642983
1.43447667
1.44192321
1.44728961
1.45409659
1.46398780
1.47500830
1.48315152
1.48464501
1.47964533
1.47185076
1.46437837
1.45661064
1.44666758
1.43616132
1.42801615
1.42299512
1.42036121
1.41855494
1.41662880
1.41465824
1.41418209
1.41747483
1.42389558
1.43124214
1.43817873
1.44328351
1.44490381
1.44202704
1.43556120
1.42855427
1.42345584
1.41992585
1.41516525
1.40543968
1.39069199
1.37440873
1.36043773
1.35429483
1.35924876
1.37341342
1.39259223
1.41093368
1.42557274
1.43749972
1.44631128
1.45182912
1.45533479
1.45764289
1.45902686
1.45965592
1.46038259
1.50135352
1.51365201
1.51458168
1.50537276
1.49295162
1.48639969
1.49093787
1.50423331
1.51834441
1.52649195
1.52743829
1.52417558
1.52076334
1.51928762
1.51831792
1.51606575
1.51453517
1.51646558
1.52306715
1.53454402
1.54702745
1.55314859
1.55005439
1.54355674
1.53975539
1.53735296
1.53267023
1.52477151
1.51491027
1.50619204
1.50164896
1.50003913
1.49563570
1.48391745
1.46565110
1.44719795
1.43749047
1.44136226
1.45603496
1.47278337
1.48384315
1.48828389
1.48763613
1.48158876
1.47192062
1.46497475
1.46517608
1.47066977
1.47667283
1.48028539
1.48266012
1.48571652
1.49007914
1.49418982
1.49530218
1.49473195
1.49526143
1.49647190
1.49717048
1.49438141
1.48381276
1.46765748
1.45402147
1.44854638
1.45116609
1.45873639
1.46873615
1.47998377
1.49215336
1.50408962
1.51230684
1.51328172
1.50744966
1.49888562
1.49047529
1.48344881
1.47956496
1.47916820
1.48035015
1.48265291
1.48767580
1.49470176
1.49980645
1.50053737
1.49902434
1.49768480
1.49364220
1.48236957
1.46478525
1.44750666
1.43850631
1.44257282
1.45846277
1.47983511
1.49985896
1.51416452
1.52028754
1.51822849
1.51054907
1.50040223
1.49028600
1.48273507
1.48001744
1.48062331
1.47996094
1.47641269
1.47189075
1.46879813
1.46934938
1.47333075
1.47662453
1.47504675
1.47043627
1.46860017
1.47084931
1.47295571
1.47044634
1.46223770
1.45213825
1.44666911
1.44859164
1.45479972
1.45971872
1.46120223
1.46369781
1.46902567
1.47107769
1.46760517
1.46467073
1.46570940
1.46667655
1.46198164
1.45123061
1.43875755
1.42884264
1.42463716
1.42635174
1.42835883
1.42409104
1.41449252
1.40642522
1.40507480
1.40999761
1.41531326
1.41535226
1.41128868
1.40966759
1.41418829
1.42245303
1.42963123
1.43156138
1.42720183
1.41986217
1.41486489
1.41692728
1.42659037
1.43977511
1.45143503
1.45560433
1.44793339
1.43081852
1.41009694
1.39138688
1.38108051
1.38170411
1.38599588
1.38285988
1.36954296
1.35299508
1.34207121
1.33950430
1.33969667
1.33599056
1.32815304
1.32077305
1.31792126
1.32295113
1.33679290
1.35409169
1.36813388
1.37577233
1.37669597
1.37311891
1.36651013
1.35504538
1.33717501
1.31492049
1.29319410
1.27648652
1.26648743
1.26473787
1.27345966
1.28994045
1.30582062
1.31514164
1.31866106
1.31967224
1.31934301
1.31658721
1.31130565
1.30740363
1.30912851
1.31536439
1.32258398
1.32958042
1.33519202
1.33667535
1.33343282
1.32835847
1.32717796
1.33652753
1.35659490
1.37869552
1.39644422
1.41111348
1.42446153
1.43546386
1.44206281
1.44334267
1.44007114
1.43474207
1.43159372
1.43270393
1.43417891
1.43165925
1.42698034
1.42413608
1.42381372
1.42387959
1.42202937
1.41855257
1.41412014
1.40727269
1.39682100
1.38208873
1.36406427
1.34899737
1.34502254
1.35266567
1.36500451
1.37759288
1.39100479
1.40305167
1.40639547
1.39799114
1.38226046
1.36583609
1.35418422
1.34766246
1.34247708
1.33565608
1.32716982
1.32081662
1.32442401
1.34448617
1.37707292
1.41102284
1.43896437
1.45830168
1.46705222
1.46501863
1.45646059
1.44896580
1.44738992
1.44972796
1.45067061
1.44713213
1.44216788
1.44162135
1.44779030
1.45936094
1.47278952
1.48156050
1.47890155
1.46421653
1.44262715
1.42119847
1.40738711
1.40577013
1.41407819
1.42277811
1.42321315
1.41355736
1.39698591
1.38125901
1.37440217
1.37720633
1.38525225
1.39311411
1.39607682
1.39427175
1.39158064
1.39037567
1.39162108
1.39727313
1.40873553
1.42561505
1.44490458
1.46154426
1.47322758
1.48107951
1.48664649
1.49099042
1.49349657
1.49273446
1.48904366
1.48431955
1.48119943
1.48040352
1.47981683
1.47746450
1.47249304
1.46757274
1.46835955
1.47592175
1.48311461
1.48221542
1.47432645
1.46690298
1.46503595
1.46911856
1.47735401
1.48535506
1.48712809
1.47974040
1.46610963
1.45308100
1.44478130
1.44049624
1.43823659
1.43578231
1.43209255
1.42858278
1.42643207
1.42450596
1.42119805
1.41941847
1.42653393
1.44373214
1.46202818
1.47442549
1.48260274
1.48901879
1.49259064
1.49164442
1.48490697
1.47273986
1.45786708
1.44507015
1.44092534
1.44804827
1.46196952
1.47537510
1.48141254
1.47676448
1.46374882
1.45009934
1.44422952
1.44968450
1.46305469
1.47582741
1.48331499
1.48725993
1.48928917
1.48832357
1.48446842
1.48078229
1.47880382
1.47758164
1.47618121
1.47256010
1.46452839
1.45378741
1.44452062
1.43831449
1.43367934
1.43084685
1.43362383
1.44412675
1.46067828
1.47973169
1.49491812
1.50119411
1.49952526
1.49374045
1.48669165
1.47875533
1.46979564
1.46083678
1.45313761
1.44805192
1.44628578
1.44832856
1.45274343
1.45446955
1.45206288
1.45181607
1.45968421
1.47157760
1.47772597
1.47461699
1.46437611
1.44940300
1.45292933
1.44507138
1.43944296
1.44180205
1.45111593
1.46053035
1.46347367
1.45820718
1.44920358
1.44300049
1.44257028
1.44648872
1.45132191
1.45484263
1.45650170
1.45712154
1.45783669
1.45645222
1.44960507
1.43810463
1.42691790
1.42087332
1.42163807
1.42698552
1.43168826
1.43200935
1.42863380
1.42364595
1.41904888
1.41683455
1.41690892
1.41975749
1.42693896
1.43656066
1.44359643
1.44366178
1.43640938
1.42627571
1.41950425
1.41808679
1.41834523
1.41822861
1.41983813
1.42415438
1.42803739
1.42607812
1.41646217
1.40245247
1.38732128
1.37320447
1.36294551
1.35843025
1.35871052
1.36259951
1.36823155
1.37188946
1.37339164
1.37737803
1.38787599
1.40414777
1.42130738
1.43360841
1.43814016
1.43830632
1.44096783
1.44735079
1.45230935
1.45239887
1.44829922
1.44241850
1.43809695
1.43801354
1.44113350
1.44492697
1.44953491
1.45529431
1.46092391
1.46488446
1.46702304
1.46929597
1.47311791
1.47814021
1.48310703
1.48757927
1.49186292
1.49607085
1.50075255
1.50484907
1.50618344
1.50334784
1.49534235
1.48371201
1.47235642
1.46490193
1.46380326
1.46871258
1.47517943
1.47850185
1.47966194
1.48153024
1.48207709
1.47826406
1.47064048
1.46107242
1.45109611
1.44079647
1.42408793
1.39360982
1.35269260
1.31250763
1.28107137
1.25973453
1.24817913
1.24892583
1.26284801
1.28300392
1.29785008
1.30103047
1.29908388
1.30764021
1.33556052
1.37632442
1.41603908
1.44534456
1.46296052
1.47217189
1.47763174
1.48180669
1.48335979
1.47882799
1.46625241
1.44927855
1.43375020
1.42255812
1.41607942
1.41409863
1.41627814
1.42150079
1.42920801
1.44036442
1.45369775
1.46502366
1.47161253
1.47432339
1.47605291
1.47705541
1.47523572
1.47060304
1.46551233
1.46287667
1.46243200
1.45929668
1.45031598
1.43798422
1.42632597
1.41833264
1.41542423
1.41641283
1.41961183
1.42295663
1.42389910
1.42218033
1.41916736
1.41675477
1.41641500
1.41589679
1.41094164
1.40224323
1.39613177
1.39717600
1.40320825
1.40803152
1.40528065
1.39112307
1.36975634
1.35301227
1.34784077
1.35011235
1.35471486
1.36223816
1.37409974
1.38874922
1.40384550
1.41822118
1.42933725
1.43220033
1.42589843
1.41638782
1.40998439
1.41009739
1.41579693
1.42165360
1.42310002
1.41876529
1.41109078
1.40557187
1.40576101
1.41061955
1.41570871
1.41776690
1.41758432
1.41773220
1.41974567
1.42303136
1.42619692
1.42934329
1.43369136
1.43901879
1.44350604
1.44592107
1.44626616
1.44469872
1.44155853
1.43821432
1.43563999
1.43279145
1.42974595
1.42920997
1.43218651
1.43741815
1.44364868
1.44782238
1.44580724
1.43898270
1.43367074
1.43196038
1.43068650
1.42887505
1.51634926
1.50275830
1.48884771
1.48204847
1.48535879
1.49490835
1.50209267
1.50287222
1.50108700
1.50276147
1.51039790
1.51965724
1.52408071
1.52201746
1.51751153
1.51485347
1.51380407
1.51272085
1.51159430
1.50943505
1.50464982
1.49889770
1.49465231
1.49080738
1.48567241
1.48024855
1.47645840
1.47465481
1.47234058
1.46630677
1.45677913
1.44820310
1.44427988
1.44455820
1.44808799
1.45401791
1.45858271
1.45889167
1.45711921
1.45784457
1.46236451
1.46818015
1.47530954
1.48718503
1.50397512
1.51853703
1.52321618
1.51878986
1.51033558
1.50092361
1.49273914
1.48659425
1.48214520
1.48089932
1.48534861
1.49512985
1.50556655
1.51051466
1.50647431
1.49669366
1.49109052
1.49496375
1.50196108
1.50353523
1.49826446
1.49152593
1.48937706
1.49197025
1.49469551
1.49500303
1.49416520
1.49431899
1.49546785
1.49462675
1.48905791
1.48072415
1.47554013
1.47787986
1.48676300
1.49672237
1.50162431
1.49960990
1.49581466
1.49587865
1.49928757
1.50368820
1.50853311
1.51350860
1.51917366
1.52674702
1.53457643
1.53735939
1.53229051
1.52283918
1.51557636
1.51440922
1.51615372
1.51485005
1.50847444
1.49870187
1.48829830
1.47950857
1.47452866
1.47486145
1.47573752
1.47145504
1.46524974
1.46134027
1.45735875
1.44998297
1.43981884
1.42910717
1.41893682
1.41068874
1.40549185
1.40170228
1.39773100
1.39515830
1.39405011
1.39093453
1.38395504
1.37435277
1.36394281
1.35470559
1.34823580
1.34475059
1.34522296
1.35006429
1.35622305
1.36099048
1.36492651
1.37027175
1.37977422
1.39296411
1.40541995
1.41474266
1.42184873
1.42774673
1.43174762
1.43200420
1.42898939
1.42612916
1.42482820
1.42075861
1.40731629
1.38592835
1.36801240
1.36228218
1.36726160
1.37681411
1.38493713
1.38775334
1.38507797
1.37805918
1.36964554
1.36514568
1.36743191
1.37494219
1.38439987
1.39210955
1.39444420
1.39309380
1.39431772
1.40011784
1.40669235
1.40793668
1.39929522
1.38160302
1.36239127
1.35124198
1.35133438
1.35779545
1.36350176
1.36602197
1.36908798
1.37472030
1.37635411
1.36798385
1.35668092
1.35488856
1.36725183
1.39075904
1.41855471
1.44197176
1.45148924
1.44079983
1.41402261
1.38565823
1.36873076
1.36392240
1.36472267
1.36628741
1.36523663
1.35877399
1.34730187
1.33309393
1.31882404
1.30868445
1.30525338
1.30860522
1.31623289
1.32265082
1.32477910
1.32395121
1.32304310
1.32525785
1.33493491
1.35463440
1.38071464
1.40818161
1.43439051
1.45525994
1.46475603
1.45765096
1.43372498
1.40038518
1.36868127
1.34590149
1.33237308
1.32575102
1.32584135
1.33562586
1.35655030
1.38353598
1.40915192
1.42991218
1.44777866
1.46614329
1.48273367
1.49014278
1.48381793
1.46523162
1.43879869
1.41056558
1.38809757
1.37648413
1.37557289
1.38167346
1.39098453
1.40042735
1.40594533
1.40812911
1.41523065
1.43119502
1.44741109
1.45168423
1.44064291
1.42120900
1.40387595
1.39456367
1.39208824
1.39324775
1.39654378
1.40182666
1.40830554
1.41283844
1.41298082
1.41000183
1.40661853
1.40521959
1.40633605
1.40860777
1.41164404
1.41522205
1.41728629
1.41564371
1.41151497
1.40726488
1.40073411
1.38941120
1.37771780
1.37280601
1.37761572
1.38954736
1.40110302
1.40459292
1.39763590
1.38505917
1.37559857
1.37496258
1.38391465
1.39703070
1.40477241
1.40513493
1.40503929
1.40892962
1.41510435
1.42012178
1.42239096
1.42411959
1.42985476
1.44093931
1.45272085
1.45985819
1.46080453
1.45635058
1.44919656
1.44260093
1.43746863
1.43348890
1.43065671
1.42780795
1.42285833
1.41437241
1.40300130
1.39337869
1.39001735
1.39354107
1.40230136
1.41367406
1.42575844
1.43609826
1.44096595
1.43817635
1.42919909
1.41775782
1.40677825
1.39805115
1.39275339
1.39311516
1.40201995
1.41922146
1.43948452
1.45541532
1.46397269
1.46967013
1.47750665
1.48401523
1.48316954
1.44003643
1.43741740
1.43534136
1.43477334
1.43412873
1.43168042
1.42697700
1.42121255
1.41667807
1.41591732
1.42216257
1.43488988
1.44772736
1.45534524
1.45815794
1.45909659
1.45918527
1.45767688
1.45446878
1.45065269
1.44695590
1.44424148
1.44399986
1.44579309
1.44676842
1.44405510
1.43759201
1.43140530
1.43153727
1.44157566
1.45783573
1.47034690
1.47333512
1.46970430
1.46351666
1.45649570
1.45014061
1.44577512
1.44131810
1.43378009
1.42624829
1.42369439
1.42494593
1.42503436
1.42022825
1.41058130
1.40213406
1.40112524
1.40598421
1.41121455
1.41491353
1.41744868
1.41706638
1.41465011
1.41585776
1.42129121
1.42666528
1.42972850
1.42898488
1.42407206
1.41654437
1.40752382
1.39588216
1.37957715
1.35849328
1.33523935
1.31564317
1.30524069
1.30584682
1.31712206
1.33406937
1.34893010
1.36049586
1.37136017
1.37946989
1.38230836
1.38360416
1.38823972
1.39580153
1.40222538
1.40559383
1.40737110
1.40937900
1.41362611
1.42120586
1.42967619
1.43343031
1.42734129
1.41212551
1.39684566
1.39280285
1.40277206
1.42011353
1.43739528
1.44958734
1.45539156
1.45835979
1.46262120
1.46901673
1.47443893
1.47490846
1.46773876
1.45405892
1.44123805
1.43702370
1.44316034
1.45418172
1.46151172
1.46228442
1.45994877
1.45723360
1.45364694
1.44848105
1.44312432
1.43913420
1.43704215
1.43732738
1.44068815
1.44708139
1.45515649
1.46044435
1.45734904
1.44641757
1.43280456
1.42111438
1.41501263
1.41495491
1.41727908
1.41605133
1.40670876
1.39200193
1.37908109
1.37006216
1.36185485
1.35405810
1.35036797
1.35134690
1.35286329
1.35173176
1.34778607
1.34224764
1.33804466
1.33892043
1.34646513
1.36116010
1.38063141
1.39680456
1.40118923
1.39120982
1.37220381
1.35303983
1.33904581
1.33125132
1.32951829
1.33297447
1.33979528
1.34788545
1.35420413
1.35620495
1.35517587
1.35587558
1.36178019
1.37094207
1.37865483
1.38198358
1.37943616
1.37072768
1.35788539
1.34471104
1.33659478
1.33661627
1.34084360
1.34254647
1.33924177
1.33291211
1.32581933
1.32072739
1.32044069
1.32371065
1.32663371
1.32574608
1.32009930
1.31520165
1.31904326
1.33349719
1.35328886
1.36978292
1.37753824
1.37932025
1.38198332
1.38916455
1.39965058
1.40997418
1.41768646
1.42008476
1.41484972
1.40474003
1.39541021
1.39110695
1.39291855
1.39777877
1.40049534
1.39800760
1.39230584
1.38810239
1.38750112
1.38941755
1.39222608
1.39527230
1.39810934
1.39818072
1.39408372
1.38933930
1.38779499
1.38980571
1.39287009
1.39205266
1.38301827
1.36788315
1.35542312
1.35286526
1.35907368
1.36717742
1.37183449
1.37207529
1.36881981
1.36261924
1.35425451
1.34630452
1.34290630
1.34664624
1.35710024
1.37043215
1.37984307
1.38207260
1.37943338
1.37470839
1.36743811
1.35581979
1.34460868
1.34365091
1.35654423
1.37714450
1.39546433
1.40431328
1.40234581
1.39160330
1.37534438
1.36019815
1.35342566
1.35599004
1.36128255
1.36178618
1.35776468
1.35574255
1.35943369
1.36527536
1.36476751
1.35344482
1.33616147
1.32116137
1.31382085
1.31377791
1.31405712
1.30907064
1.30245180
1.30175372
1.30979950
1.32124591
1.32854698
1.33110543
1.33395890
1.34114983
1.35208299
1.36363737
1.37519326
1.39072418
1.41107127
1.42642072
1.42504751
1.40487067
1.37531554
1.35106983
1.34070428
1.34071483
1.34233609
1.34191716
1.34136412
1.34251321
1.34685326
1.35499025
1.36302982
1.36537000
1.36089838
1.35205518
1.34315016
1.34017664
1.34532699
1.35408166
1.35911537
1.35679999
1.35197911
1.35302150
1.36078653
1.36699604
1.36176913
1.34391975
1.32363344
1.31112786
1.30808722
1.31262078
1.32444539
1.33993297
1.35164406
1.35685116
1.35920675
1.36451011
1.37532475
1.38671872
1.39204489
1.39000358
1.38257687
1.37118370
1.35847716
1.34833530
1.34075027
1.33453037
1.33341497
1.34128546
1.35474629
1.36656115
1.37376884
1.37751586
1.37882331
1.37939814
1.38142928
1.38330447
1.38108724
1.37469103
1.36781307
1.36545478
1.37113094
1.38410853
1.39941298
1.40965076
1.41022593
1.40180024
1.38950393
1.38071279
1.38043674
1.38789954
1.39848932
1.40802721
1.41322252
1.41252152
1.40750100
1.40226108
1.40069249
1.40331424
1.40795548
1.41380240
1.42209149
1.43082473
1.43526201
1.43322264
1.42537705
1.41377771
1.40002740
1.38556111
1.37476691
1.37285593
1.37794203
1.38103822
1.37424326
1.35685179
1.33635305
1.32228984
1.31898790
1.32315814
1.32858007
1.33278235
1.33640876
1.34023422
1.34462141
1.35000272
1.35624016
1.36056904
1.36239524
1.36541354
1.36979823
1.37144096
1.36803473
1.36040765
1.35103759
1.34296161
1.33796880
1.33717198
1.34104023
1.34752742
1.35402080
1.35918284
1.36338351
1.36877185
1.37551245
1.37957726
1.37960732
1.38235427
1.39318512
1.40701994
1.41522575
1.41553252
1.41217413
1.40943121
1.40683007
1.40122598
1.39140733
1.38006970
1.37365698
1.37740841
1.38974716
1.40355595
1.41186546
1.41207636
1.40666784
1.40125131
1.39973753
1.39985729
1.39545653
1.38154778
1.35889497
1.33704005
1.32914716
1.34013188
1.36023945
1.37531017
1.37957132
1.37640318
1.37333894
1.37513286
1.38076411
1.38541460
1.38388621
1.37502491
1.36105657
1.34604713
1.33560664
1.33189570
1.33336319
1.33937076
1.34937876
1.35944746
1.36183888
1.35219764
1.33776222
1.33008360
1.33086857
1.33361675
1.33511506
1.33773563
1.34500148
1.35812675
1.37460028
1.39121151
1.40532743
1.41455624
1.41869855
1.42004162
1.42059049
1.41903907
1.41285779
1.40073990
1.38336179
1.36528472
1.35160371
1.34424907
1.34160297
1.33907348
1.33671173
1.34066930
1.35181266
1.36151641
1.36114036
1.35004663
1.33313141
1.31628640
1.30393510
1.29908734
1.30490121
1.31999663
1.33501126
1.34184022
1.34151760
1.33939130
1.33939398
1.34316963
1.34971951
1.35698214
1.36331919
1.36545745
1.36076631
1.35247927
1.34658427
1.34471475
1.34171445
1.33275254
1.32254158
1.31963616
1.32410075
1.33014573
1.33661122
1.34652353
1.36010542
1.37176261
1.37446214
1.36839326
1.36122682
1.35909521
1.36186871
1.36548445
1.36573825
1.36070809
1.35221640
1.34545547
1.34472317
1.34999010
1.35870871
1.36849395
1.37603098
1.37788833
1.37234858
1.35928339
1.34179609
1.32557744
1.31514317
1.31129518
1.31194409
1.31348620
1.31332443
1.31300149
1.31578702
1.32215981
1.32935538
1.33448267
1.33698675
1.33776448
1.33842384
1.34064159
1.34443210
1.34981118
1.35708042
1.36471245
1.37066012
1.37459717
1.37845927
1.38395022
1.38924313
1.38989004
1.38368408
1.37312331
1.36242427
1.35469972
1.35085019
1.35029834
1.35300967
1.36019630
1.37235725
1.38534892
1.39270137
1.39201092
1.38649796
1.38202572
1.38157001
1.38382809
1.38720829
1.39152275
1.39832351
1.41052350
1.42859208
1.44808384
1.46359536
1.47286036
1.47604976
1.47585450
1.47579433
1.47730183
1.48060972
1.48455634
1.48689760
1.48699557
1.48678438
1.49053929
1.50209110
1.51929306
1.53455584
1.54153864
1.53779951
1.52515908
1.50982638
1.49603979
1.48181874
1.46516019
1.44880589
1.43621796
1.42861343
1.42804497
1.43712827
1.45255365
1.46427988
1.46578271
1.46039215
1.45573340
1.45551253
1.45790696
1.45911057
1.45538072
1.44537778
1.43270201
1.42477156
1.42655261
1.43531979
1.44426753
1.44966932
1.45367766
1.46019465
1.46954305
1.47940345
1.48866415
1.49728538
1.50350942
1.50492555
1.49987381
1.48713041
1.46821727
1.44820967
1.43372772
1.43000176
1.43675508
1.44742735
1.45304228
1.45098561
1.44850425
1.45323963
1.46689747
1.48520120
1.49995331
1.50438584
1.49768528
1.48490000
1.47223246
1.46444675
1.46412219
1.47010130
1.47907960
1.48779016
1.49352525
1.49534274
1.49413594
1.49150779
1.48987048
1.49141594
1.49533785
1.49754213
1.49498485
1.48917383
1.48218842
1.47435147
1.46761819
1.46510328
1.46709902
1.47020922
1.47199139
1.47417583
1.47841364
1.48275770
1.48394709
1.48044154
1.47401387
1.46804992
1.46449775
1.46363941
1.46558820
1.49578861
1.49312238
1.47932558
1.45938162
1.44260306
1.43452109
1.43430051
1.43897683
1.44431632
1.44421090
1.43683633
1.42642445
1.41742337
1.41262345
1.41289539
1.41552536
1.41645703
1.41397562
1.40821378
1.40049737
1.39305904
1.38666499
1.38159097
1.37999094
1.38342497
1.39032639
1.39705433
1.40048005
1.40171477
1.40647234
1.41780132
1.43071609
1.43809893
1.43760364
1.43212432
1.42913779
1.43512678
1.44857650
1.46313353
1.47375346
1.47832265
1.47467418
1.46123597
1.44165704
1.42168993
1.40612991
1.39846923
1.39864531
1.40372974
1.41049774
1.41729251
1.42332641
1.42725734
1.42724917
1.42122660
1.40878171
1.39241180
1.37854910
1.37422226
1.37942202
1.38922603
1.40010269
1.40979007
1.41642090
1.41963095
1.41964606
1.41430148
1.40382810
1.39551092
1.39558699
1.40195390
1.40884595
1.41425597
1.41796437
1.41766990
1.41255382
1.40632924
1.40394806
1.40680338
1.41161280
1.41451593
1.41350076
1.40726611
1.39814672
1.39307938
1.39640752
1.40593798
1.41460485
1.41589671
1.41151185
1.40776802
1.40656949
1.40608568
1.40564147
1.40657182
1.41084208
1.42001889
1.43410052
1.45023501
1.46334598
1.46882460
1.46427057
1.45157700
1.43785478
1.43109341
1.43472307
1.44526529
1.45409568
1.45457780
1.44704486
1.43516406
1.42229784
1.40913517
1.39415877
1.37702258
1.35876160
1.34174697
1.32848682
1.32074037
1.32046410
1.32878198
1.34319581
1.35860104
1.36885968
1.36790533
1.35518176
1.33826672
1.32680694
1.32416502
1.32730734
1.33092808
1.33121222
1.32698666
1.31919302
1.31116090
1.30577653
1.30459449
1.30898819
1.31777890
1.32673650
1.33355511
1.33922704
1.34482513
1.34987938
1.35326497
1.35538596
1.35810131
1.36221102
1.36631817
1.36873708
1.36771567
1.36004945
1.34574211
1.33100980
1.32062395
1.31425568
1.31007405
1.30781078
1.31042392
1.31738459
1.32220322
1.32232857
1.32167282
1.32331611
1.32630134
1.33003218
1.33534786
1.34096103
1.34592226
1.35125388
1.35534804
1.35382212
1.34574008
1.33523463
1.32728710
1.32490405
1.32780908
1.33294949
1.33649989
1.33607181
1.33299115
1.33196260
1.33683523
1.34509679
1.34921514
1.34525293
1.33600062
1.32755958
1.32506011
1.32900074
1.33637001
1.34245861
1.34275713
1.33931443
1.34099774
1.35170871
1.36518618
1.37420709
1.37486930
1.36577489
1.35049109
1.33441206
1.32022031
1.31010613
1.30668792
1.31136275
1.32286141
1.33561830
1.34286323
1.34238805
1.33708512
1.33167044
1.32980959
1.33221768
1.33802197
1.34543119
1.34992769
1.34666913
1.33544352
1.32027510
1.30602790
1.29658415
1.29409986
1.29942065
1.31265519
1.33140747
1.34880907
1.35852931
1.36083162
1.36025473
1.35888619
1.35308915
1.33869740
1.31896377
1.30226915
1.29302227
1.29005248
1.28955847
1.28632778
1.27661512
1.26181355
1.24684647
1.23646064
1.23382395
1.23810499
1.24521235
1.25221202
1.25896724
1.26514979
1.26793209
1.26516659
1.25913632
1.25476854
1.25612537
1.26528505
1.27968132
1.29074659
1.29224042
1.28844727
1.28769268
1.29249709
1.30092139
1.31114015
1.32136883
1.32913118
1.33180283
1.32698821
1.31314516
1.29340800
1.27711003
1.27367348
1.28400006
1.29879785
1.30890757
1.31374308
1.31588471
1.31617562
1.31662118
1.31956748
1.32472929
1.32973456
1.33170033
1.32995107
1.32715630
1.32508610
1.32241008
1.31830827
1.31363104
1.30972096
1.30803495
1.30884775
1.31135729
1.31483900
1.31847414
1.32104705
1.32313053
1.32797188
1.33928751
1.35898756
1.38460110
1.41098760
1.43242303
1.44521071
1.45231305
1.45872245
1.46409745
1.46519885
1.46139231
1.45423878
1.44507665
1.43424451
1.42107825
1.40754180
1.40006209
1.40269755
1.41169232
1.42054751
1.42798506
1.43640093
1.44677753
1.45952209
1.47409943
1.48730133
1.49453988
1.49278010
1.48486966
1.47763216
1.47503768
1.47663598
1.48048269
1.48590828
1.49227471
1.49703831
1.49840751
1.49671946
1.49165161
1.48256749
1.47221797
1.46548956
1.46406566
1.46558557
1.46593241
1.46180945
1.45483092
1.45032563
1.44971342
1.44852542
1.44225776
1.43164412
1.42245406
1.42054496
1.42776941
1.44172008
1.45720812
1.46831550
1.47170658
1.46752354
1.45807778
1.44722307
1.43816876
1.43296008
1.43206307
1.43264114
1.43029480
1.42470464
1.42110112
1.42266734
1.42768196
1.43445571
1.44204174
1.44757848
1.44734976
1.44025137
1.42940193
1.41909516
1.41259753
1.41178967
1.41420792
1.41597056
1.41539478
1.41106594
1.40312325
1.39443268
1.38855025
1.38879156
1.39535547
1.40328902
1.40922917
1.41575111
1.42498318
1.43466031
1.44043047
1.43917108
1.43166678
1.42209763
1.41620407
1.41711700
1.42213725
1.42733762
1.43067845
1.43161042
1.43095883
1.42880006
1.42536325
1.42274433
1.42321218
1.42801236
1.43615237
1.44357120
1.44624601
1.44464859
1.44506379
1.45374050
1.46895449
1.48110553
1.48126733
1.47085563
1.46027157
1.45843881
1.46478201
1.47058542
1.46866566
1.46098787
1.47272326
1.48515548
1.48800742
1.47847979
1.46398413
1.45232993
1.44468767
1.43989512
1.43913208
1.44345483
1.45187890
1.46316469
1.47554585
1.48656634
1.49427674
1.49693204
1.49487031
1.49196448
1.49242130
1.49674834
1.50005804
1.49657060
1.48648999
1.47455817
1.46352161
1.45430468
1.44835797
1.44436864
1.43980309
1.43541135
1.43224418
1.42849107
1.42272648
1.41693107
1.41416626
1.41592347
1.42085842
1.42566101
1.42809991
1.42869594
1.42933536
1.43027048
1.43150956
1.43384248
1.43734841
1.44230641
1.44647781
1.44500142
1.43710494
1.42814205
1.42421302
1.42742666
1.43674235
1.44699620
1.45099472
1.44719894
1.43900650
1.42897413
1.41799431
1.40783296
1.40243991
1.40481267
1.41303180
1.42208992
1.42763505
1.42843256
1.42711938
1.42705831
1.43135825
1.44358363
1.46334081
1.48340119
1.49527916
1.49476867
1.48159446
1.46052336
1.44150795
1.43249252
1.43510368
1.44521926
1.45406287
1.45475228
1.44783679
1.43770195
1.42588488
1.41194618
1.39978293
1.39486709
1.39721250
1.40293574
1.40953838
1.41681325
1.42458993
1.43320948
1.44363062
1.45606860
1.46902273
1.47813175
1.47911073
1.47109788
1.45577766
1.43769874
1.42351992
1.41717311
1.41715499
1.41886970
1.41983995
1.41962996
1.41736507
1.41277230
1.40551468
1.39514286
1.38226338
1.36860739
1.35653037
1.34823510
1.34695572
1.35565630
1.37323753
1.39532158
1.41542856
1.42512872
1.42058197
1.40662043
1.39176760
1.38299900
1.38108611
1.38087898
1.37895517
1.37632716
1.37493774
1.37649308
1.38342789
1.39651801
1.40954986
1.41259226
1.40359768
1.38963268
1.37728741
1.36961726
1.36802123
1.37087502
1.37302662
1.36977249
1.36140158
1.35279111
1.34992716
1.35482382
1.36338803
1.36962755
1.37031294
1.36536846
1.35541342
1.34232885
1.33104868
1.32590505
1.32640329
1.33067217
1.33793504
1.34403991
1.34271228
1.33249902
1.31743327
1.30341625
1.29459529
1.29110347
1.29176690
1.29760127
1.30959272
1.32651918
1.34744526
1.36990851
1.38797452
1.39840186
1.40260511
1.40157709
1.39738037
1.39562945
1.39962247
1.40714467
1.41300045
1.41330747
1.40853922
1.39985853
1.38656561
1.37124038
1.36104469
1.36022061
1.36557825
1.37231552
1.37836734
1.38332350
1.38962621
1.39814542
1.40640672
1.41471271
1.42293500
1.42600932
1.41860238
1.40158191
1.38229057
1.36737959
1.35796240
1.35240514
1.35074486
1.35582126
1.36936911
1.38792101
1.40665292
1.42278510
1.43271934
1.43328137
1.42472470
1.41033813
1.39655831
1.39041387
1.39380751
1.40232963
1.41034769
1.41539918
1.41701069
1.41459620
1.40930567
1.40431973
1.40376403
1.41134671
1.42608095
1.44066021
1.44673857
1.44284290
1.43514127
1.42937795
1.42566426
1.42323581
1.42192882
1.41994174
1.41711647
1.41581721
1.41865065
1.42487009
1.42857367
1.42523772
1.41860933
1.41606103
1.41829698
1.41987817
1.41709559
1.40953128
1.39777220
1.38351413
1.37128355
1.36571496
1.36780847
1.37635987
1.38810028
1.39930808
1.41039192
1.42158614
1.42785951
1.42523026
1.41542177
1.40344673
1.39382452
1.38947460
1.39196471
1.39893848
1.40596186
1.41085333
1.41282121
1.41104093
1.40537931
1.39626575
1.38421386
1.37064663
1.35781478
1.34791249
1.34377304
1.34668366
1.35244293
1.35591033
1.35846103
1.36531665
1.37673136
1.38670690
1.39157941
1.39473542
1.40096306
1.41039692
1.41831938
1.42011901
1.41681482
1.41329242
1.41087162
1.40700161
1.40114909
1.39478680
1.39001116
1.38992920
1.39603662
1.40446640
1.40786523
1.40275387
1.39238862
1.38228141
1.37655179
1.37705402
1.38132811
1.38444597
1.38285185
1.37361528
1.35461337
1.33056388
1.31437756
1.31664425
1.33542157
1.35799048
1.37352612
1.37982758
1.37936244
1.37581139
1.37067409
1.36266564
1.35270580
1.34676678
1.34989585
1.35955862
1.36787995
1.36914037
1.36489438
1.36005172
1.35734694
1.35699429
1.35785250
1.35856084
1.35806731
1.35725905
1.36039878
1.37126876
1.38825092
1.40412291
1.40991461
1.40182856
1.38382683
1.36377469
1.35196953
1.35596935
1.37171863
1.38859935
1.40131194
1.41221897
1.42434289
1.43557954
1.44219576
1.44470130
1.44684423
1.45049474
1.45321971
1.45151436
1.44638173
1.44149260
1.43657574
1.42752212
1.41257768
1.39558307
1.38083196
1.36772236
1.35644741
1.35173823
1.35583482
1.36448752
1.37000051
1.36566964
1.35046683
1.33098610
1.31515657
1.30658500
1.30579903
1.31194504
1.32366873
1.33946895
1.35638774
1.36965353
1.37720474
1.38124405
1.38303322
1.38218851
1.38070960
1.38102445
1.38065996
1.37498303
1.36309638
1.34902309
1.33946876
1.33765476
1.33991142
1.33942798
1.33356940
1.32790900
1.32911671
1.33732079
1.34816141
1.35787301
1.36544700
1.37093128
1.37183766
1.36655691
1.36066158
1.35948058
1.36320188
1.37133620
1.37974072
1.38290121
1.38174150
1.38131463
1.38457022
1.39025268
1.39615959
1.40053317
1.40027925
1.39303717
1.37970193
1.36391138
1.34903593
1.33724925
1.33083463
1.33181007
1.34031729
1.35166464
1.35842076
1.35917495
1.35919403
1.36189587
1.36767802
1.37661326
1.38646559
1.39387729
1.39704332
1.39428945
1.38483320
1.36983835
1.35156924
1.33481932
1.32596613
1.32861556
1.33938342
1.35124048
1.36219737
1.37466713
1.38915724
1.40240503
1.41095432
1.41520904
1.41852110
1.42069511
1.41476856
1.39723857
1.37820117
1.37260406
1.38299117
1.39948983
1.41241924
1.41805464
1.41862779
1.41729433
1.41350720
1.40768654
1.40415699
1.40704477
1.41831592
1.43722760
1.45821120
1.47266744
1.47498009
1.46557661
1.45036795
1.43651270
1.42669724
1.41901061
1.41125325
1.40486824
1.40381216
1.41032291
1.42170654
1.42821859
1.41938308
1.39654446
1.37376602
1.36579490
1.37639599
1.39630643
1.41198565
1.41676636
1.41402130
1.41003605
1.40854406
1.41261708
1.42395148
1.43847381
1.44831903
1.44881665
1.44064125
1.42861480
1.41917642
1.41640877
1.42095316
1.43131045
1.44495561
1.45720904
1.46167365
1.45501196
1.44042443
1.42431389
1.41039376
1.39926819
1.38940328
1.37911803
1.36960100
1.36346757
1.36263738
1.36764597
1.37797528
1.39099478
1.40154753
1.40622431
1.40435088
1.39706250
1.38892640
1.38440473
1.38269163
1.38216593
1.38587474
1.39634573
1.41067486
1.42261777
1.42556056
1.41887979
1.41031852
1.40694173
1.40938244
1.41593020
1.42547841
1.43555448
1.44267940
1.44463722
1.44081377
1.43214554
1.42114653
1.41031973
1.39987993
1.38913592
1.37968567
1.37594085
1.38194645
1.39558344
1.40838556
1.41352894
1.41220916
1.41033049
1.41093133
1.41390537
1.41858445
1.42521375
1.43499259
1.44755017
1.46097045
1.47067547
1.47071188
1.46097361
1.44815533
1.43972758
1.43972852
1.44745441
1.49384373
1.48479837
1.47825347
1.47153142
1.46386421
1.45766653
1.45741458
1.46524959
1.47734848
1.48675285
1.48983771
1.48830748
1.48526895
1.48225074
1.47886518
1.47448846
1.47062621
1.47010920
1.47543881
1.48631133
1.49764805
1.50288490
1.49992881
1.49173464
1.48193264
1.47367747
1.46934972
1.47152601
1.48096247
1.49226505
1.49931015
1.49994671
1.49421181
1.48437063
1.47557014
1.47230783
1.47420619
1.47752968
1.47771418
1.47225907
1.46469337
1.46056545
1.46107727
1.46418651
1.46741644
1.46797519
1.46518976
1.46333543
1.46643471
1.47243125
1.47588288
1.47498852
1.47516290
1.48221269
1.49508758
1.50592821
1.50571866
1.49320405
1.47477297
1.45880833
1.45109646
1.45223342
1.45879108
1.46562402
1.46929558
1.46843598
1.46387927
1.45804485
1.45158465
1.44588551
1.44371088
1.44455896
1.44615259
1.44736668
1.44788743
1.44860868
1.45109975
1.45609380
1.46169029
1.46509264
1.46697679
1.47054030
1.47812959
1.48951444
1.50261075
1.51468113
1.52210623
1.52205604
1.51537934
1.50614437
1.49784656
1.49075927
1.48330171
1.47739795
1.47824775
1.48643268
1.49620906
1.50119006
1.49892338
1.49212137
1.48454271
1.47669408
1.46713667
1.45457961
1.44003924
1.42868386
1.42688577
1.43595115
1.45104345
1.46525908
1.47378146
1.47561166
1.47277022
1.46995711
1.47064876
1.47420882
1.47895735
1.48217542
1.48095030
1.47625952
1.47021366
1.46281125
1.45538265
1.45168455
1.45219682
1.45231467
1.44842634
1.44078123
1.43266709
1.42929882
1.43362327
1.44293173
1.45112659
1.45433472
1.45338032
1.45210702
1.45377967
1.45784144
1.46004051
1.45698530
1.45023743
1.44499214
1.44562613
1.44907894
1.44811584
1.44168164
1.43279514
1.42312293
1.41282519
1.40273188
1.39658821
1.39649887
1.39946358
1.40152205
1.40047988
1.39721668
1.39595960
1.39976182
1.40792353
1.41828803
1.42830923
1.43360310
1.42911625
1.41509610
1.39989425
1.39288991
1.39545349
1.40178964
1.40644565
1.40802603
1.40824810
1.40857324
1.40755053
1.40315952
1.39560365
1.38648024
1.37783658
1.37209310
1.36925737
1.36613553
1.36240307
1.36124298
1.36264789
1.36421793
1.36458012
1.36257689
1.35914060
1.35790551
1.36072678
1.36487942
1.36723892
1.36722444
1.36441656
1.36093978
1.36277286
1.37270412
1.38709415
1.40199917
1.41634378
1.42689213
1.42969811
1.42718390
1.42384346
1.42027522
1.41768831
1.41813439
1.42009811
1.42211023
1.42472520
1.42611149
1.42423629
1.42192278
1.42307608
1.42769738
1.43235860
1.43339838
1.42988038
1.42430437
1.42079861
1.42168267
1.42779106
1.43720627
1.44250300
1.43826959
1.42704682
1.41459995
1.40545652
1.40228282
1.40553372
1.41303624
1.42044641
1.42326192
1.42092825
1.41676092
1.41431203
1.41595125
1.42046009
1.42307133
1.42112290
1.41667609
1.41265512
1.40973406
1.40781398
1.40780621
1.40986047
1.41164876
1.40879193
1.39837147
1.38427914
1.37567389
1.37953606
1.39438604
1.40981323
1.41438452
1.40510325
1.38747756
1.36812346
1.35178234
1.34149621
1.33791634
1.33983986
1.34353226
1.34605795
1.35021889
1.36073510
1.37843526
1.39916597
1.41637431
1.42616667
1.42875983
1.42551032
1.42005025
1.41791710
1.42117455
1.42817464
1.43597278
1.44043624
1.43932745
1.43409470
1.42548362
1.41337870
1.40023498
1.39059488
1.38678736
1.38561074
1.38313576
1.37984374
1.37850190
1.38117377
1.38732263
1.39376235
1.39847199
1.40409155
1.41471399
1.42931201
1.44100115
1.44227240
1.43327119
1.42258689
1.41727500
1.41693289
1.41767316
1.41904648
1.42317328
1.42933355
1.43410818
1.43541427
1.43501653
1.43485906
1.43436077
1.43298779
1.43003202
1.42466327
1.41696475
1.40867697
1.40421558
1.40578620
1.41128863
1.41836078
1.42436569
1.42626729
1.42477184
1.42377327
1.42474493
1.42740959
1.43253088
1.43911786
1.44380885
1.44455369
1.44168341
1.43576329
1.42685247
1.41681160
1.40960854
1.40767553
1.40829483
1.40495978
1.39638912
1.38946541
1.38901389
1.39286767
1.39798958
1.40600023
1.41965186
1.43516512
1.44417319
1.44317623
1.43662951
1.43024984
1.42641636
1.42606751
1.42783020
1.42870232
1.42786179
1.42512581
1.41883962
1.40906896
1.39964386
1.39457709
1.39552319
1.40104418
1.40477678
1.39954291
1.38475056
1.36694804
1.35526355
1.35393735
1.35907831
1.36320198
1.36100043
1.35311502
1.34443198
1.33859885
1.33541957
1.33377550
1.33529951
1.34157992
1.35007519
1.35658142
1.35885453
1.35820397
1.35846805
1.36212630
1.36849841
1.37467354
1.37948715
1.38536696
1.39375114
1.40293331
1.41028900
1.41479341
1.41713057
1.41774948
1.41623766
1.41396470
1.41451581
1.41925226
1.42540340
1.42727838
1.42126943
1.41078069
1.40162659
1.39493052
1.38883646
1.38215851
1.37631766
1.37510022
1.37766375
1.37836233
1.37507906
1.36981569
1.36402930
1.35571240
1.34172771
1.32451275
1.31146167
1.30677094
1.30727951
1.30760990
1.30587985
1.30284933
1.30164361
1.30669510
1.31859548
1.33403627
1.34934550
1.36252824
1.37354383
1.38247774
1.38888157
1.39167680
1.39026611
1.38725861
1.38688015
1.38868618
1.38799573
1.38391997
1.38006113
1.37918253
1.38221579
1.38728379
1.39110057
1.39378914
1.39798843
1.40539336
1.41450379
1.42181184
1.42579285
1.42694032
1.42471074
1.42009653
1.41699739
1.41642133
1.41527314
1.41091773
1.40541644
1.40247043
1.40180837
1.40053086
1.39709241
1.39208145
1.38656721
1.38152894
1.37840041
1.37819096
1.38036880
1.38426327
1.38886092
1.39180067
1.39224962
1.39146883
1.38994077
1.38722993
1.38318618
1.38042307
1.38308347
1.39180016
1.40208024
1.40699929
1.40471120
1.39943815
1.39493466
1.39305761
1.39526401
1.40336942
1.41649948
1.42748549
1.42894503
1.42030456
1.40672222
1.39371929
1.38407804
1.37813642
1.37530910
1.37602593
1.37958847
1.38313931
1.38489094
1.38576497
1.38800295
1.39317541
1.39953062
1.40374258
1.40665705
1.41034024
1.41371687
1.41452801
1.41264600
1.41041736
1.40959586
1.40989852
1.40960253
1.40904280
1.41039080
1.41176053
1.40837911
1.39748358
1.37904415
1.35664404
1.33818658
1.33248041
1.34210141
1.35998883
1.37762019
1.39363722
1.40859027
1.41926246
1.42417822
1.42719258
1.43188955
1.43760594
1.44260280
1.44564881
1.44536289
1.44130196
1.43188932
1.41343107
1.38610324
1.35652103
1.33244618
1.31945658
1.31932438
1.32874904
1.34432018
1.36449939
1.38475462
1.39914171
1.40535891
1.40396891
1.39727263
1.38991932
1.38807435
1.39389016
1.40240881
1.40710715
1.40534217
1.40072595
1.40082616
1.40944015
1.42162462
1.42942215
1.43262935
1.43801363
1.44741127
1.45319591
1.44703461
1.42956315
1.40982112
1.39672017
1.39225973
1.39353458
1.39721895
1.39981024
1.39949814
1.39696201
1.39327540
1.38907930
1.38469539
1.38122384
1.37959633
1.38111518
1.38645006
1.39230673
1.39662163
1.40043852
1.40277870
1.40107950
1.39511563
1.38729573
1.37964560
1.37372766
1.37036280
1.36820388
1.36725395
1.37034023
1.37762119
1.38635783
1.39435126
1.40074956
1.40685371
1.41292634
1.41657546
1.41666345
1.41654428
1.42130911
1.43069640
1.43939462
1.44345110
1.44218106
1.43876540
1.43834485
1.44215294
1.44698469
1.45016333
1.45067611
1.44861521
1.44696467
1.44798747
1.45009517
1.45163171
1.45451211
1.46086906
1.46783043
1.47049328
1.46670688
1.45811160
1.44941617
1.44612955
1.44954891
1.45450833
1.45579006
1.45218426
1.44526616
1.43836490
1.43278589
1.42650792
1.41864399
1.41116970
1.40695050
1.40852646
1.41543069
1.42355608
1.42976802
1.43372303
1.43617778
1.43868573
1.44288701
1.44940383
1.45872061
1.47065177
1.48152041
1.48575308
1.48174598
1.47217000
1.46016103
1.44831332
1.43947162
1.43554309
1.43573201
1.43996595
1.44934298
1.46233361
1.47446876
1.48012982
1.47742551
1.46913492
1.45815382
1.44645179
1.43545455
1.42736173
1.42474221
1.42711528
1.43217951
1.43830700
1.44431369
1.44831206
1.44995223
1.45258877
1.45838299
1.46367606
1.46268620
1.45565475
1.44794613
1.44153937
1.43324938
1.42125629
1.40905672
1.40106074
1.39814760
1.40016119
1.40927805
1.42597572
1.44393492
1.45557489
1.45857069
1.45197907
1.43708084
1.42209801
1.41622113
1.42292607
1.43975428
1.45990369
1.47508675
1.47973243
1.47362833
1.46114730
1.44774500
1.43695141
1.43127282
1.43258308
1.43901412
1.44756071
1.45716736
1.46555231
1.47002863
1.47022015
1.46627534
1.45647666
1.43862285
1.41523312
1.39586919
1.38779855
1.38885116
1.39346626
1.39763123
1.40003628
1.40252941
1.40570498
1.40542664
1.39824914
1.38670253
1.37810829
1.37972599
1.39181307
1.40745335
1.42064590
1.42883416
1.43001322
1.42450690
1.41586098
1.40865396
1.40726636
1.41269217
1.42094617
1.42662880
1.42703087
1.42371328
1.41893516
1.41331551
1.40905777
1.41033870
1.41791878
1.47289750
1.46459866
1.45990416
1.45785164
1.45713798
1.45361530
1.44357918
1.42719354
1.40935933
1.39754044
1.39639535
1.40387348
1.41482343
1.42716298
1.44210218
1.45866716
1.47181967
1.47856725
1.48068939
1.47925201
1.47391863
1.46719376
1.46291517
1.46147633
1.45974847
1.45489368
1.44906091
1.44972156
1.46158512
1.47935927
1.49046735
1.48717404
1.47433737
1.46263305
1.45696663
1.45564323
1.45643756
1.45723237
1.45564177
1.44995747
1.44114177
1.43315476
1.42919273
1.42908704
1.42883270
1.42408249
1.41507518
1.40514871
1.39620241
1.38809647
1.38022478
1.37489539
1.37853472
1.39465653
1.41774076
1.43888575
1.45386258
1.46255769
1.46552552
1.46323760
1.45899534
1.45724606
1.45834881
1.46044392
1.46180441
1.46204424
1.46307551
1.46616555
1.47031708
1.47357756
1.47399828
1.47088164
1.46550529
1.46138659
1.46327281
1.47233972
1.48282501
1.48609714
1.47905964
1.46603052
1.45407573
1.44855629
1.44848532
1.44704799
1.44091523
1.43573730
1.43883191
1.45047310
1.46398089
1.47234689
1.47416187
1.47276679
1.47261022
1.47686698
1.48539951
1.49608062
1.50692175
1.51454995
1.51483728
1.50606620
1.49047040
1.47300066
1.45947106
1.45488536
1.45772186
1.45843420
1.44977884
1.43349659
1.41508188
1.39950113
1.39035571
1.38765320
1.38729417
1.38367320
1.37371606
1.36177142
1.35739177
1.36497198
1.37980232
1.39439594
1.40517933
1.41189841
1.41408141
1.40991092
1.39867840
1.38392678
1.37083431
1.36004554
1.34851916
1.33685524
1.32889286
1.32755000
1.33446454
1.34689445
1.35665508
1.35616677
1.34389195
1.32621989
1.31324320
1.31030577
1.31602024
1.32599982
1.33514384
1.33922412
1.33821542
1.33711505
1.34127544
1.35227463
1.36840417
1.38352170
1.39031480
1.38955491
1.38877703
1.39212576
1.39723937
1.40191086
1.40689236
1.41308621
1.41933155
1.42288373
1.42407623
1.42558114
1.42772568
1.42900880
1.42687215
1.42007270
1.41297399
1.41270097
1.42220260
1.43758213
1.45127052
1.45653065
1.45179410
1.44206994
1.43184922
1.42188148
1.41436994
1.41356593
1.42097457
1.43265319
1.44386002
1.45247548
1.45777699
1.46253160
1.46909057
1.47369186
1.47312346
1.46960940
1.46545764
1.45928409
1.44876310
1.43515304
1.42385967
1.42047791
1.42669437
1.43852476
1.44861204
1.45167158
1.44783626
1.44167492
1.43677876
1.43282533
1.43079418
1.43301553
1.43795297
1.44279197
1.44705664
1.45072157
1.45241025
1.45112272
1.44742619
1.44045175
1.42821632
1.41402266
1.40571310
1.40797691
1.41867463
1.43109319
1.43861977
1.43997318
1.44138841
1.44759373
1.45524395
1.46039714
1.46499470
1.47294714
1.48250290
1.48657184
1.48092529
1.46807953
1.45334776
1.44141031
1.43542344
1.43572775
1.44161873
1.45292252
1.46627343
1.47575734
1.47782122
1.47269487
1.46347471
1.45238269
1.43971533
1.42746754
1.41906756
1.41621113
1.41829547
1.42378688
1.42995891
1.43362079
1.43527449
1.43721303
1.43983971
1.44281370
1.44517685
1.44566916
1.44314952
1.43839382
1.43497930
1.43337747
1.42798660
1.41505603
1.39848135
1.38508364
1.37889612
1.38084441
1.39088448
1.40576948
1.41788231
1.42148143
1.41675121
1.40863667
1.40332486
1.40307999
1.40595779
1.41020051
1.41633861
1.42506071
1.43333237
1.43724023
1.43777764
1.43940019
1.44624364
1.45675703
1.46194409
1.45700333
1.44760665
1.44001566
1.43399600
1.42640550
1.41870286
1.41705291
1.42249601
1.42881949
1.42895932
1.41838711
1.39912098
1.37948622
1.36572089
1.35669347
1.34837473
1.33973040
1.33257645
1.32935114
1.33120712
1.33723310
1.34438380
1.34772131
1.34343778
1.33238753
1.31994946
1.31307683
1.31577585
1.32703723
1.34360331
1.36063942
1.37121429
1.37038239
1.35906741
1.34297200
1.32699455
1.31418673
1.30886114
1.31217831
1.32062882
1.33054260
1.34017065
1.34851916
1.33685524
1.32889286
1.32755000
1.33446454
1.34689445
1.35665508
1.35616677
1.34389195
1.32621989
1.31324320
1.31030577
1.31602024
1.32599982
1.33514384
1.33922412
1.33821542
1.33711505
1.34127544
1.35227463
1.36840417
1.38352170
1.39031480
1.38955491
1.38877703
1.39212576
1.39723937
1.40191086
1.40689236
1.41308621
1.41933155
1.42288373
1.42407623
1.42558114
1.42772568
1.42900880
1.42687215
1.42007270
1.41297399
1.41270097
1.42220260
1.43758213
1.45127052
1.45653065
1.45179410
1.44206994
1.43184922
1.42188148
1.41436994
1.41356593
1.42097457
1.43265319
1.44386002
1.45247548
1.45777699
1.46253160
1.46909057
1.47369186
1.47312346
1.46960940
1.46545764
1.45928409
1.44876310
1.43515304
1.42385967
1.42047791
1.42669437
1.43852476
1.44861204
1.45167158
1.44783626
1.44167492
1.43677876
1.43282533
1.43079418
1.43301553
1.43795297
1.44279197
1.44705664
1.45072157
1.45241025
1.45112272
1.44742619
1.44045175
1.42821632
1.41402266
1.40571310
1.40797691
1.41867463
1.43109319
1.43861977
1.43997318
1.44138841
1.44759373
1.45524395
1.46039714
1.46499470
1.47294714
1.48250290
1.48657184
1.48092529
1.46807953
1.45334776
1.44141031
1.43542344
1.43572775
1.44161873
1.45292252
1.46627343
1.47575734
1.47782122
1.47269487
1.46347471
1.45238269
1.43971533
1.42746754
1.41906756
1.41621113
1.41829547
1.42378688
1.42995891
1.43362079
1.43527449
1.43721303
1.43983971
1.44281370
1.44517685
1.44566916
1.44314952
1.43839382
1.43497930
1.43337747
1.42798660
1.41505603
1.39848135
1.38508364
1.37889612
1.38084441
1.39088448
1.40576948
1.41788231
1.42148143
1.41675121
1.40863667
1.40332486
1.40307999
1.40595779
1.41020051
1.41633861
1.42506071
1.43333237
1.43724023
1.43777764
1.43940019
1.44624364
1.45675703
1.46194409
1.45700333
1.44760665
1.44001566
1.43399600
1.42640550
1.41870286
1.41705291
1.42249601
1.42881949
1.42895932
1.41838711
1.39912098
1.37948622
1.36572089
1.35669347
1.34837473
1.33973040
1.33257645
1.32935114
1.33120712
1.33723310
1.34438380
1.34772131
1.34343778
1.33238753
1.31994946
1.31307683
1.31577585
1.32703723
1.34360331
1.36063942
1.37121429
1.37038239
1.35906741
1.34297200
1.32699455
1.31418673
1.30886114
1.31217831
1.32062882
1.33054260
1.34017065
1.35176292
1.36774463
1.38461954
1.39620026
1.39849841
1.39100518
1.37750338
1.36574330
1.36337557
1.37076679
1.38126976
1.38929056
1.39378479
1.39633433
1.39745750
1.39450446
1.38539045
1.37204303
1.35898946
1.34965973
1.34433631
1.34147585
1.33844184
1.33303479
1.32735121
1.32665738
1.33380729
1.34701027
1.36262336
1.37789740
1.38948918
1.39368309
1.39012120
1.38325731
1.37839415
1.37777591
1.38189123
1.39051701
1.40237628
1.41637504
1.43232068
1.44758198
1.45788008
1.46401009
1.46945128
1.47367072
1.47333637
1.46653240
1.45574142
1.44581417
1.43890598
1.43308162
1.42398502
1.41002545
1.39563780
1.38754482
1.38817418
1.39307061
1.39678300
1.39853854
1.39885178
1.39718242
1.39516116
1.39503569
1.39493862
1.39016726
1.37965559
1.36735901
1.35688763
1.35102438
1.35356667
1.36458605
1.37809360
1.38851726
1.39446938
1.39624591
1.39446847
1.38829401
1.37830363
1.36993223
1.36657865
1.36702151
1.37113144
1.37955427
1.39050833
1.40262344
1.41640378
1.43065932
1.44250293
1.45081463
1.45585992
1.45632993
1.44995964
1.43560117
1.41472696
1.39391657
1.38101525
1.37584089
1.37158555
1.36535175
1.35924347
1.35415966
1.35016284
1.34928534
1.35330960
1.36155234
1.37034170
1.37312533
1.36622958
1.35472206
1.34589536
1.34136109
1.33951661
1.33817047
1.33779530
1.34189459
1.35049819
1.35851109
1.36064426
1.35601137
1.34890270
1.34667859
1.35408293
1.36791895
1.37829649
1.37687140
1.36462215
1.35154749
1.34995854
1.36405765
1.38681132
1.40825262
1.42151737
1.42359798
1.41610982
1.40461747
1.39507162
1.39152642
1.39455097
1.40188381
1.41184711
1.42556346
1.44767831
1.47853476
1.50863035
1.52520932
1.52121724
1.50165666
1.48012701
1.46835415
1.46883541
1.47656123
1.48673696
1.49615943
1.50100774
1.49777054
1.48478368
1.46471458
1.44522316
1.43447808
1.43500320
1.44311077
1.45355997
1.46247803
1.46742496
1.46674417
1.46011238
1.44882492
1.43616840
1.42758401
1.42637419
1.43091525
1.43753780
1.44453539
1.45354693
1.46571878
1.47755140
1.48320468
1.48129183
1.47630541
1.47117050
1.46406285
1.45415058
1.44464539
1.43832327
1.43199745
1.42250391
1.41529358
1.41692181
1.42515273
1.43250526
1.43408573
1.43078238
1.42826813
1.43327146
1.44604294
1.45880027
1.46506995
1.46492733
1.46105041
1.45432997
1.44397108
1.42934071
1.41350123
1.40127561
1.39240917
1.38613164
1.38684636
1.39696110
1.41379159
1.43314717
1.45036507
1.46208693
1.46649555
1.46478188
1.46032784
1.45419136
1.44756868
1.44307904
1.44106732
1.44103943
1.44421822
1.45048448
1.45691346
1.46138546
1.46387514
1.46469785
1.46226239
1.45513452
1.44697967
1.44418765
1.45008816
1.46260058
1.47469145
1.47947003
1.47551801
1.46526498
1.45133364
1.43716612
1.42936136
1.43280249
1.44380119
1.45316680
1.45461904
1.44983957
1.48632718
1.48005393
1.47186460
1.46371086
1.45339741
1.43978054
1.42734837
1.42302157
1.42689106
1.43219929
1.43528607
1.44056320
1.45358707
1.47234175
1.48830520
1.49451510
1.49109902
1.48220258
1.47098363
1.45840747
1.44456330
1.43065030
1.41753587
1.40552345
1.39804342
1.39984032
1.41083598
1.42620020
1.44169889
1.45501722
1.46424399
1.46834330
1.46680752
1.46075457
1.45310314
1.44565016
1.43961461
1.43645207
1.43659936
1.43860394
1.44038403
1.44184846
1.44370417
1.44555841
1.44662224
1.44649378
1.44844885
1.45704087
1.47013930
1.48093654
1.48579585
1.48626561
1.48412114
1.47964271
1.47412259
1.46937241
1.46705805
1.46791760
1.46998408
1.47006129
1.46772041
1.46462697
1.45942002
1.44964737
1.43707261
1.42726478
1.42558781
1.43214246
1.44220821
1.45012285
1.45308406
1.45323366
1.45481980
1.46002873
1.46867284
1.47897587
1.48662083
1.48878987
1.48636018
1.48087040
1.47424771
1.46921770
1.46819660
1.46933106
1.46644962
1.45702680
1.44567708
1.43865290
1.43802753
1.44246390
1.45010863
1.45740106
1.46063443
1.46032265
1.45969299
1.46193254
1.46779183
1.47425597
1.47816417
1.48002708
1.48145974
1.47911173
1.46629961
1.44368295
1.42421504
1.41850478
1.42226600
1.42548054
1.42451421
1.42179325
1.41859967
1.41317783
1.40577413
1.39927657
1.39522791
1.39479435
1.39883278
1.40531628
1.40962837
1.40935563
1.40571992
1.39950583
1.39255314
1.38684987
1.38115875
1.37556080
1.37509818
1.38350628
1.39662055
1.40749571
1.41367593
1.41634701
1.41610899
1.41154996
1.40227195
1.39178025
1.38593432
1.38742727
1.39310690
1.39967386
1.40800347
1.41883384
1.42841758
1.43155563
1.42687604
1.41629173
1.40310230
1.39003212
1.37716045
1.36488455
1.35544317
1.34941379
1.34495624
1.34000223
1.33399273
1.32897602
1.32630174
1.32602363
1.32960807
1.33753489
1.34863752
1.36091812
1.37067698
1.37462273
1.37187158
1.36327059
1.35209878
1.34458489
1.34575482
1.35455217
1.36418875
1.36732580
1.36181911
1.35244493
1.34511330
1.34185751
1.34344644
1.34953358
1.35797415
1.36639539
1.37124980
1.37020197
1.36547256
1.36188260
1.36238527
1.36749746
1.37692858
1.38865353
1.39996299
1.40690754
1.40430633
1.39204952
1.37647646
1.36425104
1.35898993
1.36048390
1.36429894
1.36567861
1.36368645
1.35873309
1.35030742
1.33969828
1.32889531
1.31729252
1.30504858
1.29680860
1.29743037
1.30842587
1.32713773
1.34745990
1.36420181
1.37258432
1.37044557
1.36190318
1.35242721
1.34629670
1.34516342
1.34668829
1.34885074
1.35352345
1.36305369
1.37443008
1.38245360
1.38597928
1.38558722
1.38114266
1.37386031
1.36521637
1.35667009
1.35167630
1.35305065
1.36004422
1.36714875
1.36705878
1.35791181
1.34249244
1.32492923
1.31094655
1.30592983
1.31285124
1.32814045
1.34148801
1.34584905
1.34421404
1.34253925
1.34240964
1.34366048
1.34617297
1.35012052
1.35525185
1.35866709
1.35828127
1.35491871
1.35009276
1.34593269
1.34432792
1.34564234
1.34902943
1.35218131
1.35271306
1.35222882
1.35583029
1.36598457
1.37962611
1.39290807
1.40535273
1.41714960
1.42642882
1.43118396
1.43084254
1.42538543
1.41473763
1.40086379
1.39055964
1.38891595
1.39399270
1.40377078
1.41987933
1.44252115
1.46649504
1.48427673
1.49309613
1.49816820
1.50588939
1.51508144
1.51974683
1.51639568
1.50607205
1.49366145
1.48377015
1.47795760
1.47550969
1.47285965
1.46694920
1.45947029
1.45579035
1.45906211
1.46504447
1.46528868
1.45571638
1.44144201
1.43274499
1.43593411
1.44858919
1.46361889
1.47481761
1.48025531
1.48171900
1.48220872
1.48586324
1.49331196
1.49891792
1.49797263
1.49052521
1.47957263
1.46975846
1.46354477
1.46070302
1.46149958
1.46387259
1.46377934
1.46217854
1.46239769
1.46213495
1.45706415
1.44780645
1.43756531
1.42844311
1.42295181
1.42330372
1.42724329
1.43013735
1.43098266
1.43120448
1.43207401
1.43497055
1.43805095
1.43772246
1.43432242
1.43197101
1.43424120
1.43888418
1.43984437
1.43440950
1.42545312
1.41897144
1.41842851
1.42185062
1.42551974
1.42850989
1.43104017
1.43041418
1.42492302
1.41845482
1.41524238
1.41428896
1.41196819
1.40710379
1.40248580
1.40117764
1.40265020
1.40476076
1.40659737
1.40869379
1.41266378
1.41945603
1.42858805
1.43958318
1.45108257
1.46005724
1.46259285
1.45696149
1.44820772
1.44292328
1.44147787
1.44012555
1.43615301
1.42982265
1.42242580
1.41523359
1.41157823
1.35770879
1.35429748
1.35105037
1.35122391
1.35330948
1.35587894
1.35991693
1.36630214
1.37505343
1.38439833
1.38995507
1.38937693
1.38499094
1.38158352
1.38297328
1.39035889
1.40345365
1.41940865
1.43301132
1.43994625
1.44105134
1.44179975
1.44572108
1.45319107
1.46223328
1.46856802
1.47038721
1.46964243
1.46786328
1.46472193
1.46064360
1.45671600
1.45299367
1.45105199
1.45437383
1.46342704
1.47274114
1.47443904
1.46582841
1.45187621
1.43993392
1.43278340
1.42629161
1.41748106
1.41028360
1.40910356
1.41325088
1.41834965
1.42138790
1.42302918
1.42175318
1.41342542
1.40038087
1.39161079
1.39319553
1.40346803
1.41703183
1.42893778
1.43546730
1.43592487
1.43388114
1.43201569
1.42821830
1.42075602
1.41274899
1.40881653
1.41020034
1.41560866
1.42398522
1.43462384
1.44361520
1.44499739
1.43934346
1.43305035
1.42951016
1.42645335
1.41980517
1.40947981
1.40048683
1.39742957
1.39997946
1.40489577
1.41047563
1.41604611
1.41996494
1.41928189
1.41062734
1.39519544
1.37940885
1.36910243
1.36607460
1.36928074
1.37881090
1.39494187
1.41455945
1.43271938
1.44730757
1.45915484
1.46823403
1.47293273
1.47151575
1.46420931
1.45409505
1.44432848
1.43389899
1.42203753
1.41328399
1.41103800
1.41226127
1.41074284
1.40350066
1.39437020
1.38986697
1.39143204
1.39604480
1.40012421
1.40059900
1.39772078
1.39466926
1.39235350
1.38876298
1.38329915
1.37634904
1.36779795
1.36023386
1.35878499
1.36388610
1.36955878
1.37102585
1.36777169
1.36127549
1.35438966
1.35179021
1.35582697
1.36167480
1.36317029
1.35900785
1.35151003
1.34528564
1.34379137
1.34593947
1.34793403
1.34725237
1.34508699
1.34511280
1.34926877
1.35473202
1.35554574
1.34822177
1.33563880
1.32300954
1.31389748
1.31147824
1.31786223
1.33111111
1.34390849
1.34997863
1.35124791
1.35168857
1.35049427
1.34537697
1.33410261
1.31564119
1.29552740
1.28425969
1.28766088
1.30190901
1.31876849
1.33399030
1.34963968
1.36737051
1.38227002
1.38850672
1.38855181
1.38987257
1.39501431
1.40108582
1.40545259
1.40928833
1.41532766
1.42312382
1.43012058
1.43512463
1.43707138
1.43367654
1.42648379
1.42281621
1.42807469
1.43920152
1.44834938
1.45117241
1.44960962
1.44963330
1.45582183
1.46740463
1.48021181
1.48918423
1.48997123
1.48031575
1.46242532
1.44316434
1.42740883
1.41501955
1.40559367
1.40109233
1.40438980
1.41691632
1.43556593
1.45391442
1.46657665
1.46905234
1.46062405
1.44691302
1.43534799
1.43316091
1.44291358
1.45742417
1.46670272
1.46877689
1.46884526
1.47121937
1.47718556
1.48572665
1.49455393
1.50073160
1.50065871
1.49295924
1.48111720
1.47174137
1.46840621
1.46828764
1.46674657
1.46268604
1.45950130
1.46139722
1.46743603
1.47262284
1.47454666
1.47597145
1.47926644
1.48085222
1.47649587
1.46647148
1.45449622
1.44687672
1.44854710
1.45926274
1.47468079
1.48855534
1.49787218
1.50438588
1.50843521
1.50866991
1.50541709
1.49920598
1.49000791
1.47927636
1.47019626
1.46428005
1.45949714
1.45423709
1.44957213
1.44668493
1.44613085
1.44720402
1.44804822
1.44774990
1.44628847
1.44438740
1.44344502
1.44228420
1.43777610
1.43023992
1.42265087
1.41700726
1.41518519
1.41855231
1.42389281
1.42452195
1.41642655
1.39977330
1.37796935
1.35810503
1.34911339
1.35715209
1.37983016
1.40424970
1.41694516
1.41661495
1.41197784
1.41054519
1.41511596
1.42514529
1.43522037
1.43855914
1.43379356
1.34987932
1.35309972
1.36047220
1.36787498
1.37827845
1.39455978
1.41535574
1.43396416
1.44225806
1.43878115
1.43025761
1.42338198
1.41815727
1.41109962
1.40206962
1.39358439
1.38709890
1.38426636
1.38872381
1.40153347
1.41568557
1.42264916
1.42150162
1.41615747
1.41052291
1.40706075
1.40472189
1.40177306
1.40079944
1.40527834
1.41255256
1.41757054
1.42025492
1.42212014
1.42357815
1.42498933
1.42461729
1.42005529
1.41218013
1.40443495
1.40048974
1.40310183
1.41226737
1.42393275
1.43216374
1.43415073
1.43162489
1.42819106
1.42635431
1.42615491
1.42499653
1.42031316
1.41416781
1.41158599
1.41398629
1.41687885
1.41631537
1.41245085
1.40691546
1.40265027
1.40207059
1.40365119
1.40305953
1.39758149
1.38905554
1.38366262
1.38698479
1.39797770
1.40976603
1.41661125
1.41800894
1.41649127
1.41258747
1.40490827
1.39385059
1.38029687
1.36760078
1.36358958
1.37341291
1.39202201
1.40772501
1.41426020
1.41499026
1.41542678
1.41760250
1.42232148
1.42998531
1.44009386
1.45115379
1.45876988
1.45827758
1.44918328
1.43569498
1.42459514
1.42186678
1.42900750
1.44283077
1.45849726
1.47000593
1.47336386
1.46920243
1.45948950
1.44692131
1.43431406
1.42282474
1.41319221
1.40742379
1.40702631
1.40876024
1.40752883
1.40294494
1.39795664
1.39491932
1.39426278
1.39548988
1.39861088
1.40160724
1.39981953
1.39100690
1.37779629
1.36512852
1.35820967
1.35956757
1.36759430
1.37852404
1.38810514
1.39523590
1.40145753
1.40700825
1.41105772
1.41254248
1.41067015
1.40651802
1.40254509
1.40118165
1.40423857
1.40829540
1.40744068
1.40298782
1.40079216
1.40317639
1.40828750
1.41314518
1.41695744
1.42242955
1.43079327
1.43952529
1.44577986
1.44567337
1.43537877
1.41616173
1.39302681
1.36951520
1.34690084
1.32749393
1.31453488
1.30873125
1.30865353
1.31359799
1.32293225
1.33390809
1.34279308
1.34751697
1.34897514
1.34849877
1.34661256
1.34563435
1.34783597
1.35270218
1.35904400
1.36574731
1.37103238
1.37313194
1.37140403
1.36716317
1.36166221
1.35534019
1.35009555
1.34810997
1.34821456
1.34783498
1.34788869
1.35214349
1.36169667
1.37278928
1.38120270
1.38738188
1.39632700
1.40995088
1.42292378
1.42873416
1.42762377
1.42353792
1.41639922
1.40563242
1.39402149
1.38730180
1.39047746
1.40144853
1.41406044
1.42444528
1.42916274
1.42430121
1.41029983
1.39163943
1.37356577
1.36020890
1.35291774
1.35180256
1.35635219
1.36493970
1.37315039
1.37443874
1.36824394
1.36114620
1.35835706
1.36052756
1.36679730
1.37486876
1.38100757
1.38395240
1.38549180
1.38695238
1.38805065
1.38785066
1.38576951
1.38307129
1.38103936
1.38021672
1.38259198
1.38949018
1.39954637
1.40975281
1.41477454
1.40980370
1.39748169
1.38438841
1.37229018
1.36127777
1.35387796
1.35044854
1.34894012
1.34765066
1.34583456
1.34438757
1.34398195
1.34422823
1.34631758
1.35281765
1.36258507
1.37195032
1.37897643
1.38253000
1.38336962
1.38283021
1.38177058
1.38353224
1.39032549
1.39881025
1.40274471
1.39897876
1.39062173
1.38309080
1.37833496
1.37404583
1.36755239
1.35900621
1.34994044
1.34243086
1.33852271
1.33675367
1.33385217
1.32896626
1.32268177
1.31410613
1.30155917
1.28902136
1.28590124
1.29640431
1.31532601
1.33461169
1.35016273
1.36152003
1.37025287
1.37744376
1.38099644
1.37983711
1.37619308
1.37302124
1.37294265
1.37622072
1.38008035
1.38325122
1.38650447
1.38839929
1.38642373
1.38084245
1.37239989
1.36076011
1.34942941
1.34454832
1.34792465
1.35563205
1.36283863
1.36987215
1.38056534
1.39491785
1.40731039
1.41279996
1.41235050
1.41074472
1.41100872
1.41215025
1.41316909
1.41410360
1.41230661
1.40435058
1.39220331
1.38129791
1.37370291
1.36683795
1.35823468
1.34930528
1.34292399
1.34164834
1.34599277
1.35306106
1.35976473
1.36335115
1.36265666
1.36070404
1.36036719
1.36197834
1.36415189
1.36466844
1.36423294
1.36514629
1.36717414
1.36826252
1.36690034
1.36420255
1.36382032
1.36920929
1.38062474
1.39374760
1.40308560
1.40594531
1.40225522
1.39412298
1.38514506
1.37852997
1.37588134
1.37630845
1.37745576
1.37693430
1.37290547
1.36616780
1.36011379
1.35732644
1.35757244
1.35959930
1.36313317
1.36705935
1.36989514
1.37246453
1.37714162
1.38519010
1.39290895
1.39284446
1.38348910
1.37279055
1.36833229
1.37101422
1.37731920
1.38327382
1.38786310
1.39217832
1.39714600
1.40215233
1.40598463
1.40881288
1.41125159
1.41250158
1.40964274
1.40158118
1.39221226
1.38507284
1.38061929
1.37921594
1.38025450
1.38033218
1.37645408
1.37004342
1.36545891
1.36592092
1.37023923
1.37321518
1.37190699
1.37013214
1.37361307
1.38335822
1.39605117
1.40812832
1.41709467
1.42160167
1.42136311
1.41533794
1.40420748
1.39368329
1.39033399
1.39451704
1.39982841
1.39991053
1.39417719
1.38686647
1.38394896
1.38853739
1.39794541
1.40776945
1.41556480
1.41921317
1.41591944
1.40601694
1.39432132
1.38666557
1.38771267
1.39819725
1.41290085
1.42391522
1.42578689
1.41958395
1.41041878
1.40232684
1.39711862
1.39477951
1.39501180
1.39783506
1.40352324
1.41130383
1.41915149
1.42616381
1.43293347
1.43973843
1.44465751
1.44554092
1.44410189
1.44482647
1.44888623
1.45206940
1.45004334
1.44216778
1.43138106
1.42286599
1.42088315
1.42700485
1.44022412
1.45676274
1.47181739
1.48169884
1.48330471
1.47567344
1.46339328
1.45379411
1.44951605
1.44681978
1.44106518
1.43177316
1.42243445
1.41603048
1.41153661
1.40497487
1.39431224
1.38267871
1.37653348
1.37879900
1.38591944
1.39349266
1.39834089
1.39811855
1.39317726
1.38779816
1.38541057
1.38400148
1.38225073
1.38255216
1.38747923
1.39626719
1.40284640
1.40199427
1.39513613
1.38805123
1.38733576
1.39557011
1.40797903
1.41792674
1.42272693
1.42344764
1.42325481
1.42333195
1.42148940
1.41533092
1.40315020
1.38630201
1.37096338
1.36394085
1.36599329
1.37149542
1.37635803
1.38149411
1.38953872
1.40114865
1.41484500
1.42755655
1.43483955
1.43489302
1.42932623
1.42117233
1.41316952
1.40611789
1.39880446
1.39055789
1.38585599
1.39039945
1.40359662
1.41884767
1.43105667
1.44220559
1.45548936
1.46870769
1.47611302
1.47307358
1.46173392
1.45181277
1.45097600
1.45771757
1.46435320
1.46508577
1.46072324
1.45659250
1.45758010
1.46334109
1.46980760
1.47237599
1.46847684
1.46029023
1.45262309
1.45026267
1.45412320
1.45967092
1.46298689
1.46471202
1.46681065
1.46793431
1.46386527
1.45342723
1.44131089
1.43271986
1.42859367
1.55033288
1.53703984
1.52505106
1.51976255
1.52177081
1.52964274
1.54120461
1.55121831
1.55518914
1.55475776
1.55429813
1.55507664
1.55466052
1.55183712
1.54810635
1.54418742
1.54063711
1.53801999
1.53599569
1.53447282
1.53372868
1.53508288
1.53944678
1.54289456
1.53932456
1.52914084
1.51969846
1.51690535
1.52042518
1.52754725
1.53820706
1.55343374
1.57159967
1.58823245
1.59739639
1.59439462
1.58055473
1.56303201
1.54815413
1.53794817
1.53123447
1.52650337
1.52348124
1.52064517
1.51660864
1.51353559
1.51286349
1.51185206
1.50722622
1.49870576
1.48930049
1.48127967
1.47287452
1.46242928
1.45222332
1.44538457
1.44305157
1.44520229
1.45164711
1.46122952
1.47077604
1.47721724
1.47943241
1.47813134
1.47499002
1.47169540
1.46906563
1.46721081
1.46566172
1.46256608
1.45688498
1.45102619
1.45061511
1.45857867
1.47272357
1.49033182
1.51002241
1.53093682
1.54870752
1.55673485
1.55259143
1.53941154
1.52403117
1.51272868
1.50878066
1.51252027
1.52067587
1.52716724
1.52626666
1.51626937
1.50087214
1.48616194
1.47769872
1.47905125
1.49066857
1.51004681
1.52998942
1.54116548
1.53940277
1.52608419
1.50351550
1.47434028
1.44255814
1.41184230
1.38409686
1.36043212
1.34070394
1.32194112
1.30231893
1.28507935
1.27452027
1.26985747
1.26731069
1.26658190
1.26964685
1.27620101
1.28340809
1.28778212
1.28750666
1.28273257
1.27529886
1.27009180
1.27277345
1.28565940
1.30709695
1.33343705
1.35905219
1.37890401
1.39529824
1.41561990
1.44282276
1.47337459
1.50074826
1.51736542
1.51946189
1.51043107
1.49731367
1.48654722
1.48239031
1.48528386
1.49117559
1.49636144
1.50014614
1.50355353
1.50884498
1.51501427
1.51824093
1.51835294
1.51801748
1.51712141
1.51319606
1.50663482
1.49810221
1.48483415
1.46529472
1.44408023
1.42878293
1.42253250
1.42215345
1.42261171
1.42163545
1.42073251
1.42262843
1.42714633
1.42942075
1.42497677
1.41710900
1.41419659
1.41921377
1.42660088
1.43109145
1.43444518
1.44028454
1.44901607
1.45959298
1.46949306
1.47370844
1.47183439
1.47234281
1.48280030
1.50150689
1.51956840
1.53001353
1.53441588
1.53708191
1.53811884
1.53566244
1.53022347
1.52394329
1.51690356
1.50804025
1.49848371
1.49102656
1.48871577
1.49394553
1.50595904
1.52024936
1.53273340
1.54230956
1.54782807
1.54621019
1.53725815
1.52587667
1.51677235
1.51186871
1.51047252
1.51053105
1.51078831
1.51187842
1.51531799
1.51968391
1.52119562
1.51676285
1.50562023
1.49051674
1.47603610
1.46523728
1.45879166
1.45695975
1.45972999
1.46583975
1.47344863
1.48028271
1.48430966
1.48605910
1.48810109
1.49196445
1.49584282
1.49724957
1.49838224
1.50305246
1.50904865
1.51064521
1.47976578
1.47030538
1.45799485
1.44877830
1.44781281
1.45437370
1.46432979
1.47591202
1.49084620
1.50855434
1.52375533
1.53195425
1.53476098
1.53813874
1.54447549
1.55006660
1.55104295
1.54739024
1.54009426
1.52847033
1.51428813
1.50212065
1.49340851
1.48398641
1.46838625
1.44725609
1.42748594
1.41649039
1.41785750
1.42867126
1.44191426
1.45249030
1.45972293
1.46505523
1.46949917
1.47377650
1.47998312
1.49068308
1.50535251
1.52025953
1.53117808
1.53497915
1.53106929
1.52237768
1.51378392
1.51005822
1.51397911
1.52374583
1.53238982
1.53325241
1.52528241
1.51012355
1.49068353
1.47155331
1.45639394
1.44678716
1.44344771
1.44861426
1.46506512
1.48931028
1.50912137
1.51268604
1.49946350
1.48073992
1.46762806
1.46390877
1.46756308
1.47166696
1.47045856
1.46382902
1.45443453
1.44408544
1.43396354
1.42644137
1.42182904
1.41684793
1.40979383
1.40190568
1.39544780
1.39281850
1.39654798
1.41098275
1.43662071
1.46430799
1.48342462
1.49170623
1.49490492
1.49795676
1.49989937
1.49958939
1.49733956
1.49232280
1.48615048
1.48263006
1.48076825
1.47742376
1.47689461
1.48641932
1.50281549
1.51368394
1.51050867
1.49390128
1.47129276
1.45180865
1.44028680
1.43752475
1.44274261
1.45266114
1.46250330
1.46965830
1.47422378
1.47709958
1.47774603
1.47313240
1.45868249
1.43212167
1.39902744
1.37150633
1.35832729
1.35665108
1.35633179
1.35255774
1.34689627
1.33846117
1.32736159
1.32325518
1.33752141
1.36932143
1.40785257
1.44267388
1.46758146
1.48280181
1.49318126
1.50287892
1.51411731
1.52667443
1.53661292
1.53942756
1.53646735
1.53414140
1.53511723
1.53560058
1.53150440
1.52374422
1.51622766
1.51169218
1.51202346
1.51718531
1.52481403
1.53466745
1.54913319
1.56666577
1.57997780
1.58570415
1.58786374
1.58911011
1.58835660
1.58456846
1.57944004
1.57720069
1.57962088
1.58369749
1.58441481
1.57832500
1.56526253
1.54940461
1.53744348
1.53142803
1.52846076
1.52745594
1.53005731
1.53666193
1.54550117
1.55566015
1.56571354
1.57077524
1.56779491
1.56110886
1.55654664
1.55405995
1.55073686
1.54609956
1.54260523
1.54298619
1.54764636
1.55482591
1.56281303
1.57045804
1.57486975
1.57239798
1.56361840
1.55278654
1.54393366
1.53944435
1.53779074
1.53669244
1.53846777
1.54637015
1.55936567
1.57433452
1.58995497
1.60431546
1.61251199
1.61169054
1.60460188
1.59531094
1.58663675
1.58009125
1.57379427
1.56432943
1.55284594
1.54562189
1.54689794
1.55519836
1.56668381
1.57799327
1.58609814
1.58932627
1.58868923
1.58518108
1.58040502
1.57740746
1.57669266
1.57563345
1.57283621
1.57125030
1.57382492
1.57948090
1.58422339
1.58343326
1.57592458
1.56559382
1.55656391
1.54856145
1.64442668
1.64127521
1.63500429
1.62558344
1.61560298
1.60755373
1.60359935
1.60438045
1.60806356
1.61124321
1.60922386
1.59937924
1.58585668
1.57452887
1.56573218
1.55612416
1.54322518
1.52902251
1.52088008
1.52513987
1.54010854
1.55983346
1.57790432
1.58840615
1.59253170
1.59587116
1.59996323
1.60404990
1.60773930
1.60895046
1.60442126
1.59260095
1.57640885
1.56430890
1.56375686
1.57421607
1.58903617
1.60144861
1.61009698
1.61773681
1.62534349
1.63157560
1.63526923
1.63654846
1.63595513
1.63182186
1.62063611
1.60314028
1.58443130
1.56637762
1.54711309
1.52662829
1.51062019
1.50668171
1.51596112
1.53250324
1.54983157
1.56404725
1.57180748
1.57238056
1.56775748
1.56230114
1.56393970
1.57348479
1.58085554
1.57781328
1.56519808
1.55050714
1.54127132
1.53969036
1.54356149
1.54968411
1.55556661
1.55852440
1.55846360
1.56079170
1.56865638
1.57694182
1.57763296
1.56926117
1.55840997
1.54939881
1.54082850
1.53222766
1.52579016
1.52233647
1.52030660
1.51960517
1.52261667
1.53117307
1.54258851
1.55107476
1.55368184
1.55097131
1.54469021
1.53742373
1.53150205
1.52782981
1.52620565
1.52388701
1.51750068
1.50958228
1.50508182
1.50232206
1.49558960
1.48301887
1.46668558
1.44805973
1.42704796
1.40472189
1.38355110
1.36409859
1.34548982
1.32909818
1.31830191
1.31432065
1.31673576
1.32691329
1.34509179
1.36798862
1.39239662
1.41640722
1.43507788
1.44132788
1.43368790
1.41848357
1.40358363
1.39197730
1.38343086
1.37896819
1.37948616
1.38351256
1.38955736
1.39665383
1.40156201
1.40131551
1.39680435
1.39126744
1.38848975
1.39174987
1.40218733
1.41592356
1.42509578
1.42614580
1.42204787
1.41593346
1.40856179
1.39942755
1.38993960
1.38468302
1.38669255
1.39353954
1.39801101
1.39539018
1.38924611
1.38584648
1.38740801
1.39370011
1.40275613
1.40891743
1.40755738
1.39980873
1.39215691
1.39289798
1.40349755
1.41593396
1.42143071
1.41822126
1.41204260
1.40963447
1.41215055
1.41669592
1.42012883
1.41984428
1.41556089
1.40952807
1.40470643
1.40506310
1.41223767
1.42114322
1.42503131
1.42269515
1.42017296
1.42555602
1.43968149
1.45703008
1.47266859
1.48431437
1.49271361
1.50064248
1.50935784
1.51599802
1.51712722
1.51241202
1.50464267
1.49844870
1.49674746
1.49901636
1.50121831
1.49954982
1.49546328
1.49247831
1.49257082
1.49746302
1.50706933
1.51778264
1.52566018
1.52974301
1.53188147
1.53347659
1.53351640
1.53090919
1.52437459
1.51339838
1.50353420
1.50190490
1.51030641
1.52522962
1.53888272
1.54326160
1.53613319
1.52172306
1.50711765
1.49778774
1.49213978
1.48675339
1.48521206
1.49139927
1.50082823
1.50710527
1.50784647
1.50069871
1.48377964
1.45742087
1.42353436
1.38838217
1.36182242
1.34973935
1.35176557
1.36492348
1.38470694
1.40613323
1.42691129
1.44676884
1.46315608
1.47113201
1.46708281
1.45194107
1.43017841
1.40738927
1.38833112
1.37556944
1.37198644
1.37801612
1.38643526
1.39032043
1.39379454
1.40521608
1.42347866
1.44018441
1.44935972
1.45002373
1.44553158
1.44100758
1.43671006
1.42805279
1.41464054
1.40272351
1.39779137
1.39823133
1.39806832
1.39699274
1.40338948
1.42261172
1.44790842
1.46763264
1.47593904
1.47483027
1.47106685
1.47066472
1.47643866
1.49002319
1.51087012
1.53513709
1.55586029
1.56573357
1.56359094
1.55495943
1.54703971
1.54417219
1.54479117
1.54375533
1.57721852
1.57326751
1.56821015
1.56505780
1.56683934
1.57350600
1.58031000
1.58308328
1.58270458
1.58168983
1.58099187
1.58064516
1.58145372
1.58559277
1.59409092
1.60299617
1.60821920
1.61162262
1.61723250
1.62445895
1.62842470
1.62633973
1.62077564
1.61752824
1.62015012
1.62680331
1.63293949
1.63622553
1.63701416
1.63459698
1.62766489
1.61660625
1.60232490
1.58615999
1.57116678
1.56153902
1.55974744
1.56341096
1.56777497
1.57051085
1.57394325
1.58328266
1.59982593
1.61743637
1.62935259
1.63605679
1.64118074
1.64446280
1.64383132
1.63935841
1.63096847
1.61914037
1.60881104
1.60529699
1.60774778
1.61156537
1.61411298
1.61419449
1.61182073
1.60749784
1.60081880
1.59175276
1.57933887
1.56318319
1.54836245
1.54227318
1.54743011
1.55927971
1.57063045
1.57855176
1.58351513
1.58403657
1.57729250
1.56367567
1.54719688
1.53169925
1.52090081
1.51865486
1.52612605
1.54163967
1.56035619
1.57495880
1.57987026
1.57464728
1.56492922
1.55806848
1.55722978
1.56214288
1.57215750
1.58461548
1.59391653
1.59464433
1.58584696
1.57481585
1.57150014
1.57800550
1.58835366
1.59370048
1.58793297
1.57310267
1.55727834
1.54661610
1.54020579
1.53375824
1.52594714
1.51596568
1.50104289
1.48196325
1.46348521
1.44845610
1.43827869
1.43400809
1.43254008
1.42913516
1.42401598
1.41936134
1.41396716
1.40557384
1.39547314
1.38843837
1.38689933
1.38899306
1.39430522
1.40440173
1.41672425
1.42601356
1.43041853
1.43308219
1.43935826
1.45186516
1.47021165
1.49275707
1.51555222
1.53320047
1.54282033
1.54743104
1.55231630
1.55871472
1.56425258
1.56652571
1.56429676
1.55785157
1.55098681
1.54930711
1.55295507
1.55482664
1.54987925
1.54148982
1.53535843
1.53425809
1.53736488
1.54112887
1.54188091
1.53769677
1.53081877
1.52572993
1.52436101
1.52677870
1.53268037
1.53998784
1.54661157
1.55242026
1.55870542
1.56574296
1.57082231
1.57222712
1.57228284
1.57469363
1.58077131
1.58836322
1.59414577
1.59689743
1.59596683
1.58911939
1.57852488
1.57215314
1.57411682
1.57979567
1.58246842
1.58211763
1.58506825
1.59497034
1.60756304
1.61394449
1.60682475
1.58577598
1.55963890
1.54130032
1.53645244
1.54216453
1.55315518
1.56252303
1.56552507
1.56399566
1.56096009
1.55614367
1.54838569
1.53820976
1.52880033
1.52491588
1.52858998
1.53727171
1.54585500
1.55118106
1.55401493
1.55571477
1.55801569
1.56150390
1.56288452
1.55978999
1.55270781
1.54304384
1.53358678
1.52757098
1.52710782
1.53107208
1.53434692
1.53146793
1.52257963
1.51346419
1.50806546
1.50610800
1.50658175
1.50823685
1.50991695
1.51128271
1.51057411
1.50505109
1.49513892
1.48559086
1.48063493
1.47982856
1.48011643
1.47979729
1.48082544
1.48645856
1.49588220
1.50374890
1.44681020
1.44265294
1.43869010
1.43639140
1.43507824
1.43253199
1.42935963
1.42959923
1.43393277
1.43827236
1.43887032
1.43589682
1.43398823
1.43797156
1.44765461
1.45727082
1.46109650
1.45928020
1.45424185
1.44542131
1.43130807
1.41458832
1.40297652
1.40257306
1.41205171
1.42568971
1.43947169
1.45293962
1.46770999
1.48339105
1.49621408
1.50410791
1.50907537
1.51290977
1.51525793
1.51446123
1.50885014
1.49970995
1.49032473
1.48306511
1.47872216
1.47574183
1.47198915
1.46894629
1.47068430
1.47744901
1.48296780
1.48246254
1.47888315
1.47537044
1.47058150
1.46557684
1.46464796
1.46846666
1.47459790
1.48147684
1.48624546
1.48507686
1.47850792
1.47083885
1.46504225
1.46217769
1.46438425
1.47259193
1.48416621
1.49595325
1.50625600
1.51453315
1.52093089
1.52620966
1.53106570
1.53538584
1.53767579
1.53659597
1.53372492
1.53093736
1.52652404
1.51814336
1.50872973
1.50527343
1.50869882
1.51227166
1.51246462
1.51270597
1.51624736
1.52059753
1.52171149
1.51999886
1.51814440
1.51742333
1.51742900
1.51700944
1.51565909
1.51366163
1.51148570
1.51133496
1.51780239
1.53267082
1.55008325
1.56027726
1.55906378
1.55142621
1.54454846
1.54090159
1.53855924
1.53494286
1.52966950
1.52330158
1.51495136
1.50345236
1.49087743
1.48248970
1.48016830
1.48035023
1.48010119
1.47924287
1.47784999
1.47582420
1.47480748
1.47920993
1.48963107
1.49946756
1.50504159
1.50826879
1.50894881
1.50503261
1.49773470
1.49036665
1.48474862
1.48159402
1.47879573
1.47440677
1.47144605
1.47103171
1.47174816
1.47450716
1.47995419
1.48627949
1.48984538
1.48846341
1.48316028
1.47636668
1.46950427
1.46103949
1.45017658
1.44059537
1.43626744
1.43797772
1.44397068
1.45103121
1.45723848
1.46307519
1.46929088
1.47593189
1.48232360
1.48706468
1.49002205
1.49228143
1.49441502
1.49744885
1.50045385
1.49991817
1.49568522
1.49127724
1.48821152
1.48514399
1.48176154
1.47994979
1.48123735
1.48551547
1.49132121
1.49387515
1.48733738
1.47274744
1.45735494
1.44507673
1.43586918
1.43073524
1.43079105
1.43588507
1.44361432
1.45115001
1.45859891
1.46628587
1.47175575
1.47211657
1.46782644
1.46304736
1.46178441
1.46443658
1.46951717
1.47797659
1.49145058
1.50731535
1.52059402
1.52642392
1.52112464
1.50765939
1.49521231
1.49001786
1.49092362
1.49326686
1.49447763
1.49478164
1.49398601
1.49164846
1.48882264
1.48575358
1.48005094
1.46984642
1.45567996
1.44096638
1.43195906
1.43383298
1.44586877
1.45931827
1.46546051
1.46417887
1.45921350
1.45290928
1.44608081
1.44097489
1.44258953
1.45162486
1.46199318
1.46709063
1.46733416
1.47184483
1.48724102
1.50895926
1.52617277
1.53014354
1.51950284
1.50142361
1.48539316
1.47335977
1.46225083
1.45376504
1.45259199
1.45871046
1.46622016
1.47031581
1.47186488
1.47379423
1.47724164
1.48020863
1.48027900
1.47741380
1.47216390
1.46564136
1.46019258
1.45667333
1.45480365
1.45641921
1.46206109
1.46615408
1.46367854
1.45734212
1.45290680
1.45153053
1.45053394
1.44949658
1.44819157
1.44452283
1.43942080
1.43643860
1.43790233
1.44492353
1.45724960
1.47237993
1.48704601
1.49769190
1.50066965
1.49512715
1.48539180
1.47751741
1.47485181
1.47766101
1.48271204
1.48605510
1.48774282
1.48899946
1.48740710
1.48133717
1.47438122
1.47160608
1.47537449
1.48285370
1.48754686
1.48487018
1.47562764
1.46602381
1.46071163
1.45784851
1.45462992
1.45110374
1.44980122
1.45337059
1.46120450
1.47074364
1.48116296
1.49310666
1.50512669
1.51425661
1.51847561
1.51872486
1.51842610
1.51991162
1.52337331
1.52596084
1.52342045
1.51529939
1.50759658
1.50722690
1.51402082
1.52166536
1.52369030
1.51736492
1.50558417
1.49456929
1.48861169
1.48845605
1.49226532
1.49700514
1.49978874
1.49842444
1.49307846
1.48888222
1.49121409
1.49757367
1.49998796
1.49452547
1.48525890
1.47898088
1.47881486
1.48157049
1.48174904
1.47895001
1.47789647
1.48133766
1.48636517
1.49033717
1.49492463
1.50065125
1.50509388
1.50706795
1.50671840
1.50413695
1.50057482
1.49739208
1.49390595
1.48785787
1.47747892
1.46629532
1.46207510
1.46703059
1.47588417
1.48341118
1.48847221
1.49306354
1.49910093
1.50331821
1.49985649
1.49026692
1.48108905
1.47356040
1.46498061
1.45525837
1.44763954
1.44582351
1.45131561
1.46286186
1.47605948
1.48544500
1.48847291
1.48431215
1.47343355
1.45964529
1.44845669
1.44147274
1.43486021
1.42753159
1.42276932
1.42152542
1.42197304
1.42348063
1.42879840
1.43898246
1.45030913
1.46073996
1.46996469
1.47385446
1.46894390
1.45957046
1.45416474
1.45753262
1.46729646
1.47590812
1.47889002
1.47816440
1.47623275
1.47083452
1.45806384
1.44122465
1.43011224
1.43114906
1.44213212
1.45552806
1.46585522
1.47269199
1.47717601
1.47814407
1.47341105
1.46327546
1.45131251
1.44259506
1.44062519
1.44594464
1.45677807
1.47000419
1.48288481
1.49240466
1.49536316
1.49259546
1.48895054
1.48687585
1.48231017
1.47006765
1.45160680
1.43478818
1.42717396
1.43166993
1.44630454
1.46625776
1.48681821
1.50335219
1.51311951
1.51667007
1.51500766
1.50943857
1.50252109
1.49673657
1.49169392
1.48588965
1.48239855
1.48715691
1.50138651
1.51943366
1.53450883
1.54224708
1.54070331
1.53132175
1.51731192
1.50345085
1.49522460
1.49382776
1.49652762
1.50080128
1.50590633
1.51013797
1.51058354
1.50722309
1.50199203
1.49630662
1.48989304
1.48246484
1.47652558
1.47431527
1.47578459
1.48069232
1.48781811
1.49511086
1.50087469
1.50300473
1.50204683
1.50126278
1.50145361
1.50104650
1.49953745
1.49743389
1.49539518
1.49465704
1.49705125
1.50258529
1.50761669
1.50862238
1.50573284
1.50230448
1.50174987
1.50391430
1.50631157
1.50814205
1.51045086
1.51418364
1.51925007
1.52459363
1.52836852
1.52766287
1.52055367
1.50655966
1.48605324
1.46393668
1.44866689
1.44483061
1.45046428
1.46072257
1.47160160
1.47991406
1.48286559
1.48023451
1.47407895
1.46703575
1.46282924
1.46430605
1.46959605
1.47381051
1.47562362
1.47862594
1.48542622
1.49318174
1.49808102
1.50004509
1.49972073
1.49934337
1.50269670
1.50821311
1.50927417
1.50116559
1.48415815
1.46253379
1.44176649
1.42562158
1.41538722
1.40951790
1.40577969
1.40396204
1.40302556
1.40072736
1.39605868
1.38711980
1.37326548
1.35931900
1.35123650
1.35174399
1.36053354
1.37411757
1.38791325
1.40018076
1.41137010
1.42057485
1.42781159
1.43673817
1.45043502
1.46906355
1.49045908
1.50995790
1.52180431
1.52345163
1.51991355
1.51941929
1.52333841
1.52655841
1.52379622
1.51064135
1.48728926
1.46031932
1.43717090
1.42334161
1.42165816
1.43134509
1.44914297
1.47029550
1.48982731
1.50546247
1.51678217
1.52268717
1.52183666
1.51397207
1.50046107
1.48152616
1.45671236
1.42995915
1.40938268
1.40388780
1.41920858
1.45182213
1.48874098
1.51811890
1.53780805
1.54998636
1.55494192
1.55451736
1.55455965
1.55912555
1.56442333
1.56386549
1.55628050
1.54452826
1.53366387
1.52984469
1.53310038
1.53667730
1.53559406
1.53312060
1.53672336
1.54642975
1.55531302
1.55972271
1.56143359
1.56343436
1.56581907
1.56644831
1.56439794
1.56015424
1.55409159
1.54627635
1.53867232
1.53434908
1.53365634
1.53530860
1.53920389
1.54501657
1.55016494
1.55139838
1.54772374
1.54103638
1.53433077
1.53003807
1.52965270
1.53174014
1.53065046
1.52225499
1.50958687
1.49873393
1.49126917
1.48470831
1.47794280
1.47201765
1.46815071
1.46788153
1.47229018
1.47908073
1.48502229
1.48899416
1.49000370
1.48787757
1.48504676
1.48436147
1.48706266
1.49398721
1.50446968
1.51545807
1.52335266
1.52332081
1.51267575
1.49611517
1.48227259
1.47730767
1.48107827
1.48763052
1.49184227
1.49383885
1.49658560
1.50261598
1.51233104
1.52266663
1.52887744
1.52886311
1.52370969
1.51594369
1.50811713
1.50141236
1.49678677
1.49508777
1.49608457
1.50110961
1.51179715
1.52459209
1.53250481
1.53181223
1.52466638
1.51466181
1.50318525
1.49270200
1.48721038
1.48783428
1.49272816
1.49968856
1.50756995
1.51569922
1.52064372
1.48968338
1.49144367
1.49609010
1.50474312
1.51350335
1.51671152
1.51177657
1.50042112
1.48761363
1.47820927
1.47350311
1.47308375
1.47594632
1.48144987
1.49074012
1.50215860
1.50886577
1.50649504
1.49905453
1.49212388
1.48585847
1.48025552
1.47825515
1.48132129
1.48801572
1.49501275
1.49873497
1.49786554
1.49414515
1.49285710
1.49814751
1.50649514
1.51129530
1.51000679
1.50496034
1.50226529
1.50705783
1.51795826
1.52879269
1.53320267
1.52839916
1.51814526
1.50982343
1.50702129
1.50678735
1.50277150
1.49102479
1.47526780
1.46350610
1.45928519
1.45991106
1.46003684
1.45604634
1.44895664
1.44311168
1.44271889
1.44859082
1.45784469
1.46683405
1.47426973
1.48225818
1.49234002
1.50122510
1.50380926
1.49933181
1.49145875
1.48389015
1.48021024
1.48236111
1.48648332
1.48733175
1.48471818
1.48178275
1.48042322
1.48125506
1.48616050
1.49602353
1.50913164
1.52525324
1.54415510
1.56108270
1.57026376
1.57061761
1.56589725
1.55969650
1.55212927
1.54166529
1.52871178
1.51709994
1.50985053
1.50571468
1.50327242
1.50406991
1.51004240
1.51943451
1.52755930
1.53325819
1.53911986
1.54563828
1.55058857
1.55214057
1.54949078
1.54128615
1.52697129
1.50958994
1.49494104
1.48860530
1.49128665
1.49761009
1.50237986
1.50541428
1.50985671
1.51649616
1.52128612
1.52043377
1.51257704
1.49695288
1.47712727
1.46033770
1.44926726
1.44003872
1.42577805
1.40375094
1.38016717
1.36333350
1.35569394
1.35497248
1.36011595
1.37196980
1.38878297
1.40777075
1.42838697
1.45020804
1.47212284
1.49176577
1.50423799
1.50552791
1.49979514
1.49758323
1.50264842
1.50886843
1.51099199
1.51073897
1.51291835
1.51890721
1.52502962
1.52757705
1.52633703
1.52314442
1.52021627
1.51891109
1.51925525
1.52121669
1.52537506
1.53176287
1.53752435
1.53936590
1.53692126
1.53037551
1.52013967
1.50977539
1.50439006
1.50412139
1.50410746
1.50230472
1.50015348
1.49800459
1.49624349
1.49490859
1.49216381
1.48735822
1.48282167
1.48180747
1.48429004
1.48698334
1.48902083
1.49350263
1.50209429
1.51070759
1.51398224
1.51204663
1.50975300
1.51124348
1.51593636
1.52184292
1.52898873
1.53635846
1.54112445
1.54037747
1.53276367
1.52025246
1.50859682
1.50346281
1.50348375
1.50353629
1.50217242
1.49943389
1.49578929
1.49342952
1.49265499
1.49050836
1.48646071
1.48431263
1.48573160
1.49002536
1.49823928
1.51064777
1.52390033
1.53312139
1.53627636
1.53562565
1.53525212
1.53723277
1.53875019
1.53407021
1.52174207
1.50601282
1.49058263
1.47845824
1.47341446
1.47522771
1.47914106
1.48149841
1.48259345
1.48414248
1.48623290
1.48795061
1.48811820
1.48700562
1.48614727
1.48533596
1.48395886
1.48090243
1.47479312
1.46833221
1.46620348
1.46804572
1.46967916
1.46769781
1.46009492
1.44845956
1.43770400
1.43051927
1.42655417
1.42592080
1.43001802
1.44070401
1.45613174
1.46972404
1.47831220
1.48433472
1.48982820
1.49609775
1.50334407
1.50828251
1.50625572
1.49451863
1.47544266
1.45435107
1.43638147
1.42564282
1.42257180
1.42362328
1.42438807
1.42529455
1.43079146
1.44043128
1.44762026
1.44751550
1.44087389
1.43220012
1.42610538
1.42476223
1.42929722
1.43915222
1.45020074
1.45647710
1.45355759
1.44383427
1.43558238
1.43402427
1.43729020
1.44076565
1.44292346
1.44565987
1.45030916
1.45542643
1.45880932
1.46046698
1.46059529
1.45790258
1.45348531
1.45070595
1.45136300
1.45218378
1.44667496
1.43452334
1.42218461
1.41515645
1.41456491
1.41839830
1.42313655
1.42634263
1.42973983
1.43469559
1.43818558
1.43646199
1.42951312
1.42189623
1.41917880
1.42381673
1.43234635
1.43781686
1.43670476
1.43151892
1.42704779
1.42684432
1.43242985
1.44198584
1.45206596
1.46129913
1.46934786
1.47525058
1.47972011
1.48445061
1.48905782
1.49272483
1.49615614
1.50091238
1.50761801
1.51476647
1.51983120
1.52215454
1.52355564
1.52503428
1.52529359
1.52295319
1.51862718
1.51406978
1.51124161
1.51172378
1.51339412
1.51114793
1.50422423
1.49757553
1.49434607
1.49228977
1.48974475
1.49049914
1.49865201
1.51074701
1.51835923
1.51756388
1.51129308
1.50442183
1.49975179
1.49776513
1.49755087
1.49860855
1.50091912
1.50336467
1.50588155
1.51014507
1.51595739
1.52029397
1.52159682
1.52248591
1.52579484
1.53118802
1.53526268
1.53561896
1.53386168
1.52998522
1.52172853
1.51017645
1.49861193
1.48963190
1.48423825
1.48141048
1.48106429
1.48247922
1.48128016
1.47519234
1.46848782
1.46586271
1.46546908
1.46278981
1.45723633
1.45131933
1.44631807
1.44297994
1.44330371
1.44738375
1.45241205
1.45697362
1.46072284
1.46125952
1.45841143
1.45707357
1.46160922
1.47218651
1.48724468
1.50388507
1.51688166
1.52070194
1.51227326
1.49364833
1.47164222
1.45607581
1.45513576
1.46730617
1.48515901
1.50440033
1.52362271
1.54086720
1.55124309
1.54913280
1.53365650
1.51003559
1.48688493
1.47088257
1.46261522
1.45964293
1.46186175
1.47062647
1.48469795
1.49825692
1.50302455
1.49623457
1.48414153
1.47524524
1.47339808
1.47558644
1.47532811
1.47075214
1.46585369
1.46326963
1.46114806
1.45633210
1.44866372
1.44037519
1.43220151
1.42401301
1.41870329
1.42217425
1.43634247
1.45549420
1.47299911
1.48662886
1.49552815
1.49901205
1.50001199
1.50298150
1.50860035
1.51360378
1.51478373
1.51150983
1.50469145
1.49586942
1.48501425
1.47029817
1.45282867
1.43732795
1.42757824
1.42410376
1.42637659
1.43420416
1.44686054
1.46140832
1.47170187
1.47402018
1.47066777
1.46449592
1.45630054
1.44883783
1.44632871
1.45006355
1.45852033
1.46831711
1.47470490
1.47368392
1.46540912
1.45402459
1.44113120
1.42329382
1.39822509
1.36945690
1.34370731
1.32637675
1.31809833
1.31379611
1.30880619
1.30409073
1.30306071
1.30691782
1.31335986
1.31959718
1.32565920
1.33253816
1.34127560
1.35292580
1.36443618
1.37046720
1.36969808
1.36518753
1.36197389
1.36413513
1.37229035
1.38472401
1.39846384
1.40943761
1.41672674
1.42403410
1.43410558
1.44515773
1.45255506
1.42704779
1.42684432
1.43242985
1.44198584
1.45206596
1.46129913
1.46934786
1.47525058
1.47972011
1.48445061
1.48905782
1.49272483
1.49615614
1.50091238
1.50761801
1.51476647
1.51983120
1.52215454
1.52355564
1.52503428
1.52529359
1.52295319
1.51862718
1.51406978
1.51124161
1.51172378
1.51339412
1.51114793
1.50422423
1.49757553
1.49434607
1.49228977
1.48974475
1.49049914
1.49865201
1.51074701
1.51835923
1.51756388
1.51129308
1.50442183
1.49975179
1.49776513
1.49755087
1.49860855
1.50091912
1.50336467
1.50588155
1.51014507
1.51595739
1.52029397
1.52159682
1.52248591
1.52579484
1.53118802
1.53526268
1.53561896
1.53386168
1.52998522
1.52172853
1.51017645
1.49861193
1.48963190
1.48423825
1.48141048
1.48106429
1.48247922
1.48128016
1.47519234
1.46848782
1.46586271
1.46546908
1.46278981
1.45723633
1.45131933
1.44631807
1.44297994
1.44330371
1.44738375
1.45241205
1.45697362
1.46072284
1.46125952
1.45841143
1.45707357
1.46160922
1.47218651
1.48724468
1.50388507
1.51688166
1.52070194
1.51227326
1.49364833
1.47164222
1.45607581
1.45513576
1.46730617
1.48515901
1.50440033
1.52362271
1.54086720
1.55124309
1.54913280
1.53365650
1.51003559
1.48688493
1.47088257
1.46261522
1.45964293
1.46186175
1.47062647
1.48469795
1.49825692
1.50302455
1.49623457
1.48414153
1.47524524
1.47339808
1.47558644
1.47532811
1.47075214
1.46585369
1.46326963
1.46114806
1.45633210
1.44866372
1.44037519
1.43220151
1.42401301
1.41870329
1.42217425
1.43634247
1.45549420
1.47299911
1.48662886
1.49552815
1.49901205
1.50001199
1.50298150
1.50860035
1.51360378
1.51478373
1.51150983
1.50469145
1.49586942
1.48501425
1.47029817
1.45282867
1.43732795
1.42757824
1.42410376
1.42637659
1.43420416
1.44686054
1.46140832
1.47170187
1.47402018
1.47066777
1.46449592
1.45630054
1.44883783
1.44632871
1.45006355
1.45852033
1.46831711
1.47470490
1.47368392
1.46540912
1.45402459
1.44113120
1.42329382
1.39822509
1.36945690
1.34370731
1.32637675
1.31809833
1.31379611
1.30880619
1.30409073
1.30306071
1.30691782
1.31335986
1.31959718
1.32565920
1.33253816
1.34127560
1.35292580
1.36443618
1.37046720
1.36969808
1.36518753
1.36197389
1.36413513
1.37229035
1.38472401
1.39846384
1.40943761
1.41672674
1.42403410
1.43410558
1.44515773
1.45255506
1.45284523
1.44713188
1.44083568
1.43902123
1.44308462
1.45246648
1.46743079
1.48785077
1.51019172
1.52885759
1.53894354
1.53831141
1.52969423
1.51859413
1.50970537
1.50494803
1.50289030
1.50279169
1.50576391
1.51113169
1.51660292
1.51959522
1.51874652
1.51654124
1.51647782
1.51868269
1.52100384
1.52023780
1.51550920
1.51133744
1.51220407
1.51814933
1.52629163
1.53417322
1.54089810
1.54679449
1.55185153
1.55360541
1.54967876
1.54113759
1.53355899
1.53262017
1.53771519
1.54378149
1.54547582
1.53961705
1.52816835
1.51687400
1.51116755
1.51110877
1.51201411
1.51143274
1.50843244
1.50094910
1.48900253
1.47742376
1.47262702
1.47612174
1.48421912
1.49442795
1.50748212
1.52314199
1.53830577
1.54938234
1.55534876
1.55803007
1.56041698
1.56276204
1.56116015
1.55315041
1.54028223
1.52633954
1.51600480
1.51260159
1.51682172
1.52575198
1.53354155
1.53465740
1.52749040
1.51575017
1.50416408
1.49457768
1.48853203
1.48689804
1.48627162
1.48423591
1.48295576
1.48448799
1.48729846
1.48719250
1.48182623
1.47535044
1.47608234
1.48787463
1.50759647
1.52950000
1.54751987
1.55582575
1.55275023
1.54300793
1.53346389
1.52754183
1.52617636
1.52947268
1.53359489
1.53578783
1.53787925
1.54076365
1.54477320
1.54925898
1.54999696
1.54229835
1.52504048
1.50347531
1.48714093
1.48195672
1.48595848
1.49428072
1.50363663
1.51177935
1.51580893
1.51275927
1.50482786
1.49993228
1.50296633
1.51024025
1.51533968
1.51716841
1.52019317
1.52701264
1.53524721
1.54351667
1.55243197
1.56068794
1.56634760
1.56887768
1.56864514
1.44894623
1.44494167
1.44262761
1.44059039
1.43579156
1.42797929
1.42070934
1.41784424
1.42297428
1.43759543
1.45735194
1.47428359
1.48486948
1.49141088
1.49582039
1.49643924
1.49075887
1.48179146
1.47671729
1.47780372
1.48218549
1.48672919
1.48882715
1.48796633
1.48671143
1.48923496
1.49765510
1.50884283
1.51648174
1.51536771
1.50405770
1.48477142
1.46253944
1.44409300
1.43545125
1.43888184
1.44897566
1.45512415
1.45230785
1.44458870
1.43761999
1.43269661
1.42814472
1.42534429
1.42965137
1.44306396
1.46058872
1.47480904
1.48267040
1.48636459
1.48972201
1.49677888
1.50958627
1.52419055
1.53194531
1.52749476
1.51451058
1.50243988
1.49635127
1.49337779
1.49069129
1.48825308
1.48483832
1.48129850
1.48181438
1.48629373
1.49046079
1.49064054
1.48272495
1.46588373
1.44599405
1.43169221
1.42834859
1.43398495
1.44315840
1.45281245
1.46097674
1.46347653
1.45744718
1.44519763
1.43210946
1.42262473
1.41736359
1.41532986
1.41799161
1.42907846
1.44946501
1.47414031
1.49526296
1.50796529
1.51349094
1.51432187
1.51175224
1.50708909
1.50254655
1.50347702
1.51497164
1.53587954
1.55697785
1.56590030
1.55617949
1.53271708
1.50830451
1.49283686
1.48737418
1.48831966
1.49196089
1.49613451
1.50055972
1.50476323
1.50774102
1.50932895
1.51025242
1.51099016
1.51261012
1.51708420
1.52241380
1.52307211
1.51681577
1.50685211
1.50005678
1.50179053
1.50998681
1.51682198
1.51644230
1.51050096
1.50488008
1.50295060
1.50403052
1.50527329
1.50525084
1.50284657
1.49472015
1.47944445
1.46043403
1.44372471
1.43331010
1.42971932
1.43245535
1.43944508
1.44624044
1.44959417
1.45063837
1.45202353
1.45301488
1.45153368
1.44783928
1.44303801
1.43729013
1.43188219
1.43088820
1.43483112
1.43974812
1.44475371
1.45090588
1.45821944
1.46603331
1.47205794
1.47407798
1.47089242
1.46165707
1.44804178
1.43262531
1.41617012
1.40030050
1.38869724
1.38389978
1.38439633
1.38610798
1.38765031
1.39255034
1.40402775
1.41911195
1.43167933
1.43915743
1.44190578
1.44157414
1.43975500
1.43522335
1.42688664
1.41623726
1.40633260
1.40030847
1.39892694
1.39978639
1.39934479
1.39854959
1.40197230
1.40893060
1.41469894
1.41788892
1.42101941
1.42638460
1.43341187
1.44011368
1.44464770
1.44614677
1.44503965
1.44117727
1.43440520
1.42739081
1.42409892
1.42731689
1.43807925
1.45432714
1.47311937
1.49371329
1.51454420
1.53139625
1.54170497
1.54595210
1.54396174
1.53663665
1.52960047
1.52868311
1.53311237
1.53800680
1.54001965
1.53552333
1.52228388
1.50323389
1.48409485
1.47054956
1.46624903
1.47157299
1.48359883
1.49958519
1.51860231
1.53811377
1.55386739
1.56237168
1.56115001
1.55061417
1.53719455
1.52956667
1.53169506
1.54083082
1.54947749
1.55063575
1.54327602
1.52980231
1.51145752
1.49188634
1.47895522
1.47794745
1.48620248
1.49598948
1.50199907
1.50481174
1.50800643
1.51377768
1.52101740
1.52570369
1.52490317
1.52108873
1.51823340
1.51770237
1.52001103
1.52455766
1.52950900
1.53565555
1.54497932
1.55195703
1.54566202
1.52556707
1.50317113
1.48943856
1.48879342
1.49563869
1.50012652
1.50107934
1.50304984
1.50667784
1.50888537
1.50786840
1.50249782
1.49016922
1.47070386
1.44741714
1.42512113
1.40881580
1.40219740
1.40615617
1.41822175
1.43521915
1.45331691
1.46758079
1.47424220
1.47294437
1.46840557
1.46518491
1.46392421
1.46550141
1.47012436
1.47369576
1.47114117
1.46245297
1.45441336
1.45390892
1.46091301
1.47121752
1.48076346
1.48801562
1.49463176
1.50193423
1.50827338
1.51134648
1.51021575
1.50374669
1.49191426
1.47750622
1.46423388
1.45612122
1.45683058
1.46690868
1.48181783
1.49317061
1.49536029
1.49053908
1.48497699
1.48253975
1.48168017
1.47646087
1.46092718
1.43688365
1.41578253
1.40815128
1.41495849
1.43084264
1.44925967
1.53437267
1.53925492
1.53769335
1.52977598
1.52170891
1.52125696
1.52878269
1.53786052
1.54215438
1.53874740
1.52888320
1.51772839
1.51054632
1.50850208
1.50895343
1.50701624
1.49897078
1.48637707
1.47512698
1.47066748
1.47310928
1.47745162
1.48008808
1.48212918
1.48630083
1.49386103
1.50499376
1.52123952
1.54253007
1.56234570
1.57197609
1.56793625
1.55361795
1.53650768
1.52310282
1.51484448
1.51045642
1.50981497
1.51263013
1.51667547
1.51986371
1.52302799
1.52946182
1.54078443
1.55398101
1.56464778
1.57107047
1.57370266
1.57462278
1.57675904
1.58025226
1.58281629
1.58271274
1.57963821
1.57364186
1.56162427
1.54193644
1.52111366
1.50685607
1.50118201
1.50265688
1.50892037
1.51558316
1.51749299
1.51592837
1.51767787
1.52641872
1.53932179
1.55039717
1.55671651
1.55909405
1.55907423
1.55903508
1.56121791
1.56461355
1.56680557
1.56731422
1.56473918
1.55653606
1.54458837
1.53579824
1.53584583
1.54290616
1.54947673
1.55148294
1.55127274
1.55110496
1.54905394
1.54299953
1.53417601
1.52533572
1.51911504
1.51681216
1.51805061
1.52273266
1.53143275
1.54360942
1.55572086
1.56223765
1.56021563
1.55257680
1.54442314
1.53759762
1.53140901
1.52493374
1.51778748
1.51235677
1.51212309
1.51573822
1.51755434
1.51440663
1.50730905
1.49890383
1.49190508
1.48742357
1.48493307
1.48340574
1.48362089
1.48723135
1.49204118
1.49305695
1.48835654
1.48121382
1.47693616
1.47533315
1.47113352
1.46506526
1.46410876
1.47198569
1.48413384
1.49201721
1.49065746
1.48245558
1.47607079
1.47635640
1.47907727
1.47978553
1.48005085
1.48176649
1.48258861
1.47989304
1.47422112
1.46988024
1.47277641
1.48304111
1.49134244
1.49069110
1.48725963
1.49040934
1.50023462
1.51082390
1.51859796
1.52201864
1.51873079
1.50748156
1.48912997
1.46652595
1.44601400
1.43585653
1.44017642
1.45337590
1.46429916
1.46876225
1.47075351
1.47355126
1.47605571
1.47527051
1.47153795
1.46886636
1.46994290
1.47452778
1.48083558
1.48634561
1.48926762
1.48825822
1.48390404
1.48050191
1.48071057
1.48262688
1.48386259
1.48358331
1.48194986
1.48064845
1.48084847
1.48203247
1.48348010
1.48414739
1.48313846
1.48180631
1.48205113
1.48326685
1.48494133
1.48746307
1.49000795
1.49009056
1.48485646
1.47398294
1.46059534
1.44954095
1.44392809
1.44341083
1.44537786
1.44756626
1.45012403
1.45539281
1.46616489
1.48117523
1.49406194
1.49809177
1.49060736
1.47590226
1.46366380
1.46196973
1.47150246
1.48591193
1.49704737
1.50036895
1.49722067
1.49271750
1.49092864
1.49275325
1.49578625
1.49681105
1.49632828
1.49810357
1.50430438
1.51260493
1.51874457
1.52043782
1.51757107
1.51034677
1.50047457
1.49144932
1.48506414
1.48059102
1.47684361
1.47450341
1.47525720
1.48022091
1.49007022
1.50254352
1.51250930
1.51637076
1.51462796
1.51134753
1.50902513
1.50478172
1.49580818
1.48437626
1.47512666
1.47109100
1.47315928
1.48299502
1.50148892
1.52339165
1.53908698
1.54299933
1.54036480
1.54014520
1.54162503
1.53818026
1.52937020
1.52064207
1.51583064
1.51383775
1.51092462
1.50507245
1.49789741
1.49182278
1.48729466
1.48364569
1.48126379
1.48147898
1.48571564
1.49609813
1.51242409
1.52906608
1.53872671
1.53643356
1.52237838
1.50282141
1.48655966
1.47927854
1.47890759
1.48034740
1.47933175
1.47308948
1.46391331
1.45786754
1.45929665
1.46619200
1.47393362
1.48176914
1.49111565
1.50147497
1.51103332
1.51784281
1.51966990
1.51507135
1.50484743
1.49284058
1.48237248
1.47481732
1.47048707
1.46672655
1.46141751
1.45606543
1.45193060
1.44767700
1.44312290
1.44084759
1.44160649
1.44270551
1.44163807
1.43848473
1.43507990
1.43321369
1.43285607
1.43329811
1.43623471
1.44270565
1.44893781
1.45083271
1.45052237
1.45531992
1.46951963
1.48904428
1.50704285
1.52143671
1.53272642
1.54026752
1.54384045
1.54415186
1.54010586
1.53022247
1.51688106
1.50334782
1.48972012
1.47521126
1.46063488
1.44843579
1.44092777
1.43921547
1.44331685
1.45044842
1.45623113
1.45833672
1.45853317
1.46017225
1.46373367
1.46788358
1.47202515
1.47644497
1.48166874
1.48642605
1.48829192
1.48767269
1.48682192
1.48615337
1.48445384
1.48114684
1.47657290
1.47119834
1.46562470
1.46136018
1.46053972
1.46436979
1.47309074
1.48649534
1.50294479
1.51815875
1.52755146
1.53044677
1.52918717
1.52454198
1.51634308
1.50620363
1.49640678
1.48908918
1.48615257
1.48729639
1.49041106
1.49422260
1.49738986
1.49758706
1.49301510
1.48383214
1.47205524
1.46014973
1.45145173
1.44996287
1.45611358
1.46609030
1.47714170
1.48764906
1.49395486
1.49212871
1.48213114
1.46909382
1.45878582
1.45421921
1.45470226
1.45694648
1.45976251
1.46432240
1.47179740
1.48199701
1.49198454
1.49814432
1.49924463
1.49662464
1.49192138
1.48584203
1.48023990
1.47735955
1.47588137
1.47359569
1.47128783
1.46920754
1.46361709
1.44965879
1.42724746
1.40026916
1.37201065
1.34742282
1.33556811
1.34377993
1.37013755
1.40280843
1.42719548
1.43635597
1.43408950
1.42728329
1.41998921
1.41578060
1.41895078
1.43013343
1.44517667
1.45863912
1.46751101
1.47346110
1.47897984
1.48437537
1.49043536
1.49841536
1.50773665
1.51590067
1.52109467
1.52280882
1.52096745
1.51775313
1.51686576
1.51931738
1.52401368
1.53041191
1.53679953
1.53977058
1.53742569
1.53126750
1.52415140
1.51777190
1.50941322
1.49268252
1.46681378
1.44040552
1.42276564
1.41660891
1.42047223
1.43043689
1.43979729
1.44384157
1.44275059
1.43962507
1.43693725
1.43531617
1.43545739
1.43718863
1.43869095
1.43753835
1.43114591
1.42019813
1.41067765
1.40897914
1.41664501
1.42954977
1.43959124
1.43975862
1.43110868
1.42120111
1.41452519
1.40944069
1.40453554
1.40503250
1.41933348
1.44785768
1.48050737
1.50561626
1.51881099
1.52386504
1.52519203
1.52341627
1.51895716
1.51435227
1.51176600
1.50976199
1.50472749
1.49515253
1.48186407
1.46625372
1.45124325
1.44221923
1.44249186
1.44923048
1.45669138
1.45925299
1.45549847
1.45259424
1.45696818
1.46562703
1.47330019
1.47910722
1.48487686
1.49126152
1.49701365
1.50240007
1.50857845
1.51346494
1.51471451
1.51388436
1.51373845
1.51491147
1.51611946
1.51669430
1.51910422
1.52615670
1.53616585
1.54533815
1.55075732
1.54988415
1.54198513
1.53027754
1.52142723
1.51974692
1.52278246
1.52644711
1.53009029
1.53296676
1.53211306
1.52592922
1.51591670
1.50475764
1.49343436
1.48133524
1.47049176
1.46500623
1.46564106
1.47107566
1.47959846
1.48843128
1.49650448
1.50454644
1.51275367
1.51997259
1.52337218
1.52091662
1.51525916
1.51262091
1.51633140
1.52339841
1.52910787
1.53205701
1.53303880
1.53358686
1.53761957
1.54663442
1.55646362
1.56425026
1.56952696
1.57078377
1.56640740
1.55718749
1.54712102
1.53985546
1.53763643
1.54147671
1.54996645
1.56089924
1.56993885
1.57294342
1.57198663
1.57101977
1.56974675
1.56579597
1.55968292
1.55458403
1.55386887
1.55911261
1.56659142
1.57056254
1.56882982
1.56247604
1.55387049
1.54529035
1.53889106
1.53527950
1.53316599
1.53367249
1.53933752
1.54828925
1.55698649
1.56548354
1.57511128
1.58469875
1.59070166
1.59009912
1.58167341
1.56574611
1.54506909
1.52444014
1.50864128
1.50032143
1.49921548
1.50299411
1.50831635
1.51320964
1.51795647
1.52229484
1.52513318
1.52710113
1.52798578
1.52342410
1.50914432
1.48613385
1.46275278
1.45176748
1.46147199
1.48735949
1.51537084
1.53454580
1.54253513
1.54228781
1.53743660
1.53088414
1.52644277
1.52944282
1.54211931
1.55959959
1.57404075
1.58099886
1.58152700
1.57851853
1.57241733
1.56243988
1.55011277
1.54075296
1.53942149
1.54531764
1.55431120
1.56452087
1.57530833
1.58337537
1.58560171
1.58314369
1.57980116
1.58019582
1.58527540
1.58959958
1.58866577
1.58383525
1.57715561
1.56762296
1.55392013
1.53791517
1.52487629
1.51990910
1.52435853
1.52523078
1.53032319
1.52910328
1.52441669
1.52073760
1.52099208
1.52402396
1.52506840
1.51886706
1.50550991
1.49421814
1.49475443
1.50594708
1.51975702
1.53178962
1.54051737
1.54189127
1.53138327
1.51102169
1.49070342
1.47979340
1.48008534
1.48828396
1.50110464
1.51649117
1.53246818
1.54487657
1.54657754
1.53386255
1.51312717
1.49527086
1.48650889
1.48708176
1.49321908
1.50099455
1.50980890
1.51940784
1.52712666
1.53111820
1.53160957
1.52814325
1.52027948
1.51018119
1.49968192
1.48856920
1.47867383
1.47299632
1.46920877
1.46082250
1.44670535
1.43179612
1.41953738
1.41020083
1.40568337
1.41140225
1.42916369
1.45255591
1.47392286
1.49000731
1.50071307
1.50724266
1.51147662
1.51595250
1.52125046
1.52487932
1.52507094
1.52219979
1.51715035
1.51095588
1.50468961
1.49908737
1.49515826
1.49537628
1.49985279
1.50338368
1.50385067
1.50736566
1.51900658
1.53433479
1.54378447
1.54201773
1.53144965
1.51837903
1.50862230
1.50711192
1.51536375
1.52849067
1.53841552
1.54088286
1.53806205
1.53317611
1.52764632
1.52318196
1.52151996
1.52371478
1.52988477
1.53820206
1.54598181
1.55107061
1.55229241
1.54949751
1.54303244
1.53415916
1.52234367
1.50679237
1.49281747
1.48689870
1.48873307
1.49375546
1.49949462
1.50589494
1.51151671
1.51330597
1.51010336
1.50475535
1.50179816
1.50278087
1.50409554
1.50006217
1.48884628
1.47630861
1.47096661
1.47486115
1.48433217
1.49546353
1.50408381
1.50662361
1.50395778
1.49892957
1.49096985
1.47719302
1.45603148
1.42937747
1.40306443
1.38500517
1.37958422
1.38259608
1.38565489
1.38557579
1.38676375
1.39421733
1.40615431
1.41485562
1.41602971
1.41513069
1.41993890
1.43128988
1.44625139
1.46476171
1.48722092
1.51087918
1.53053056
1.54087749
1.54184158
1.53725703
1.52846681
1.51486028
1.49639126
1.47676511
1.46282531
1.45722958
1.45687761
1.45646935
1.45336572
1.45101617
1.45353600
1.46105285
1.47413668
1.49390092
1.51536801
1.53045915
1.53661090
1.53659237
1.53211791
1.52302285
1.51100060
1.49805466
1.48746463
1.48458045
1.48811611
1.48786373
1.47476142
1.44832653
1.41613871
1.38857235
1.37168658
1.36455396
1.36629903
1.38069453
1.40746059
1.43785266
1.46237744
1.47554699
1.47528098
1.46568072
1.45779288
1.46058855
1.47278153
1.48694692
1.49699471
1.49978502
1.49699313
1.49432282
1.49518940
1.49819890
1.50046075
1.50000243
1.49574652
1.48836941
1.48142096
1.47966041
1.48498742
1.49472988
1.50447044
1.51212882
1.51768150
1.52152610
1.52378906
1.52202232
1.51331127
1.49954873
1.48559702
1.47491353
1.47007005
1.47256279
1.47774908
1.47499259
1.45821811
1.43112858
1.40099501
1.37260520
1.34894462
1.33410287
1.33081423
1.33789429
1.35345560
1.37579761
1.40095741
1.42335445
1.43898598
1.44749441
1.45274480
1.45864310
1.46413410
1.46704259
1.46893652
1.47339056
1.48088397
1.48701510
1.48848500
1.48655660
1.48311848
1.48037082
1.48287927
1.49231652
1.50309692
1.50793658
1.50290667
1.48965952
1.47538843
1.46776183
1.46958377
1.47584377
1.47983435
1.48084639
1.48191583
1.48524539
1.49163307
1.50019715
1.50749362
1.51089890
1.51142527
1.51116798
1.50856588
1.49953831
1.48577492
1.47486384
1.47199840
1.47710327
1.48852753
1.50456005
1.52056526
1.53060022
1.53206958
1.52635787
1.51738955
1.50819404
1.50011537
1.49628579
1.49944109
1.50742678
1.51575031
1.52180660
1.52495512
1.52526574
1.52152269
1.51221103
1.49959103
1.48831894
1.48029089
1.47517307
1.47358636
1.47502730
1.47906618
1.48752650
1.49964640
1.51137377
1.52049853
1.52827411
1.53600011
1.54223215
1.54573172
1.54760937
1.54837521
1.54784821
1.54778211
1.55078680
1.55775439
1.56582881
1.56864331
1.56239963
1.54834383
1.52925900
1.50958082
1.49472604
1.48767174
1.48847495
1.49491041
1.50270642
1.50769001
1.50892958
1.50658440
1.49969323
1.49032422
1.48459929
1.48718235
1.49716194
1.50883699
1.51645347
1.51934237
1.52138191
1.52538322
1.53072297
1.53723301
1.54499457
1.55100163
1.55167223
1.54687115
1.54067255
1.53762813
1.53928042
1.54483808
1.55086213
1.55220460
1.54658834
1.53598022
1.52384176
1.51333359
1.50700920
1.50538886
1.50680695
1.51009379
1.51506645
1.52016525
1.52283068
1.52272705
1.52244110
1.52394222
1.52685353
1.53092845
1.53639453
1.54169982
1.54434931
1.54349894
1.53894047
1.53073608
1.52168035
1.51468444
1.50885037
1.50360656
1.50074502
1.50029837
1.50137117
1.50300690
1.50322746
1.50200020
1.50213074
1.50531154
1.50976169
1.51284355
1.51372488
1.51281672
1.50995139
1.50449412
1.49795980
1.49351594
1.49312831
1.49641743
1.49967745
1.49771963
1.48852330
1.47642397
1.47002559
1.47290166
1.48148386
1.49132817
1.49789541
1.49812137
1.49270946
1.48496699
1.47968639
1.48067453
1.48837435
1.49991938
1.50975971
1.51384490
1.51239352
1.48287927
1.49231652
1.50309692
1.50793658
1.50290667
1.48965952
1.47538843
1.46776183
1.46958377
1.47584377
1.47983435
1.48084639
1.48191583
1.48524539
1.49163307
1.50019715
1.50749362
1.51089890
1.51142527
1.51116798
1.50856588
1.49953831
1.48577492
1.47486384
1.47199840
1.47710327
1.48852753
1.50456005
1.52056526
1.53060022
1.53206958
1.52635787
1.51738955
1.50819404
1.50011537
1.49628579
1.49944109
1.50742678
1.51575031
1.52180660
1.52495512
1.52526574
1.52152269
1.51221103
1.49959103
1.48831894
1.48029089
1.47517307
1.47358636
1.47502730
1.47906618
1.48752650
1.49964640
1.51137377
1.52049853
1.52827411
1.53600011
1.54223215
1.54573172
1.54760937
1.54837521
1.54784821
1.54778211
1.55078680
1.55775439
1.56582881
1.56864331
1.56239963
1.54834383
1.52925900
1.50958082
1.49472604
1.48767174
1.48847495
1.49491041
1.50270642
1.50769001
1.50892958
1.50658440
1.49969323
1.49032422
1.48459929
1.48718235
1.49716194
1.50883699
1.51645347
1.51934237
1.52138191
1.52538322
1.53072297
1.53723301
1.54499457
1.55100163
1.55167223
1.54687115
1.54067255
1.53762813
1.53928042
1.54483808
1.55086213
1.55220460
1.54658834
1.53598022
1.52384176
1.51333359
1.50700920
1.50538886
1.50680695
1.51009379
1.51506645
1.52016525
1.52283068
1.52272705
1.52244110
1.52394222
1.52685353
1.53092845
1.53639453
1.54169982
1.54434931
1.54349894
1.53894047
1.53073608
1.52168035
1.51468444
1.50885037
1.50360656
1.50074502
1.50029837
1.50137117
1.50300690
1.50322746
1.50200020
1.50213074
1.50531154
1.50976169
1.51284355
1.51372488
1.51281672
1.50995139
1.50449412
1.49795980
1.49351594
1.49312831
1.49641743
1.49967745
1.49771963
1.48852330
1.47642397
1.47002559
1.47290166
1.48148386
1.49132817
1.49789541
1.49812137
1.49270946
1.48496699
1.47968639
1.48067453
1.48837435
1.49991938
1.50975971
1.51384490
1.51239352
1.50636244
1.49916755
1.49740596
1.50272095
1.50849378
1.50744599
1.49963561
1.49118928
1.48726831
1.48746349
1.48702144
1.48220590
1.47455233
1.46785664
1.46284836
1.45864962
1.45578930
1.45531471
1.45601733
1.45426621
1.44906372
1.44404932
1.44266886
1.44653833
1.45403980
1.46014803
1.46340580
1.46602314
1.46955156
1.47356549
1.47592483
1.47564578
1.47383824
1.47201613
1.47175717
1.47456143
1.47739104
1.47385482
1.46301601
1.44993215
1.43967698
1.43543121
1.43719196
1.44004042
1.43832352
1.43158278
1.42413666
1.41873013
1.41284206
1.40343873
1.39364192
1.38967125
1.39585126
1.41449304
1.44185329
1.46785865
1.48450274
1.49150497
1.49135105
1.48516458
1.47526223
1.46379594
1.45271934
1.44538735
1.44368629
1.44648950
1.45203614
1.45876261
1.46321229
1.46383282
1.46373453
1.46597142
1.47088460
1.47663831
1.48163684
1.48577906
1.48849837
1.48682481
1.47843391
1.46549739
1.45219683
1.44204528
1.43786266
1.44032828
1.44554850
1.44810097
1.44659584
1.44353237
1.44190664
1.44350031
1.44805152
1.45129289
1.44798862
1.43829032
1.42633389
1.41622108
1.41324871
1.41957443
1.42856233
1.43217126
1.42959461
1.42564226
1.42294432
1.42038246
1.41700799
1.41354921
1.41280621
1.41690684
1.42413598
1.43006270
1.43293592
1.43446494
1.43541249
1.43438473
1.42981143
1.42462253
1.42382827
1.42625255
1.42674593
1.42330168
1.41705447
1.40958282
1.40397556
1.40303111
1.40547248
1.40860455
1.41011519
1.40693032
1.39779345
1.38699232
1.38065402
1.37960512
1.37957525
1.37640377
1.37016971
1.36523803
1.36762667
1.37876134
1.39083976
1.39609242
1.39624166
1.39816808
1.40617848
1.41878477
1.43147900
1.43994805
1.44237750
1.44228550
1.44400801
1.44722096
1.45019833
1.45285407
1.45374376
1.45110722
1.44684191
1.44255654
1.43784308
1.43369397
1.43047920
1.42600866
1.41883256
1.41151092
1.40756824
1.40756381
1.41045682
1.41485892
1.41982196
1.42486755
1.43022623
1.43660025
1.44257418
1.44535580
1.44381752
1.43967268
1.43598836
1.43435671
1.43504196
1.44008514
1.45248204
1.46979646
1.48302161
1.48465375
1.47583305
1.46596194
1.46467328
1.47380469
1.48826361
1.50431735
1.52391888
1.54735134
1.56650904
1.57136712
1.55989265
1.53923973
1.51810288
1.49991231
1.48422759
1.47044810
1.45829430
1.44619896
1.43451254
1.42894654
1.43377757
1.44553725
1.45627643
1.46089832
1.46123326
1.46229748
1.46639911
1.47198275
1.47588353
1.47554430
1.46897885
1.45661303
1.44317904
1.43352394
1.43015683
1.43367126
1.44071855
1.44529632
1.44318069
1.43436972
1.42403043
1.41765125
1.41536785
1.41432984
1.41349096
1.41551777
1.42144543
1.42598477
1.42539711
1.42286765
1.42160223
1.42076582
1.41828969
1.41324766
1.40697902
1.40146122
1.39701848
1.39396095
1.39403712
1.40109565
1.41865286
1.44273825
1.46377561
1.47586811
1.48065153
1.48384503
1.48804549
1.49170516
1.49360733
1.49481757
1.49649316
1.49811782
1.49949217
1.50074616
1.50280224
1.50802806
1.51752679
1.52807592
1.53190214
1.52479617
1.51073632
1.49465643
1.47748173
1.46013082
1.44587705
1.43760011
1.43826951
1.44959203
1.46862583
1.48993686
1.50875366
1.52138328
1.52279205
1.50989298
1.48946987
1.47342958
1.46827089
1.47216434
1.47879223
1.48395644
1.48847396
1.49507593
1.50222053
1.50426796
1.50058705
1.49748064
1.49776546
1.49863353
1.50007104
1.50364834
1.49385653
1.49144276
1.49499359
1.50083658
1.50715892
1.51375841
1.51925451
1.52133254
1.52057045
1.52073931
1.52472075
1.53254692
1.54298464
1.55473981
1.56578086
1.57232574
1.57069728
1.56249956
1.55553888
1.55592042
1.56115982
1.56118504
1.54732682
1.52126428
1.49442978
1.47939016
1.48011260
1.49337067
1.51461096
1.53582764
1.54822199
1.55235970
1.55615409
1.56224070
1.56523494
1.56157728
1.55452020
1.54830172
1.54598895
1.54927378
1.55575206
1.56117341
1.56382719
1.56476722
1.56437626
1.56170796
1.55611764
1.54830453
1.54232527
1.54233496
1.54645470
1.54977640
1.54878453
1.54090807
1.52647688
1.50889144
1.49315667
1.48650033
1.49413653
1.51371792
1.53730521
1.55711458
1.56847551
1.57038863
1.56667928
1.56390139
1.56518456
1.56791049
1.56911339
1.56886444
1.56621778
1.55913005
1.54784350
1.53569787
1.52678033
1.52263078
1.52473737
1.53556454
1.55231311
1.56658487
1.57230047
1.56843875
1.55692109
1.54298660
1.53257015
1.52783179
1.52719836
1.52519775
1.51627315
1.50295812
1.49385186
1.49103079
1.48931387
1.48845168
1.49357872
1.50724098
1.52632089
1.54380782
1.55278272
1.55040239
1.53994014
1.52788705
1.51810779
1.50917176
1.49948896
1.49291464
1.49320896
1.49601801
1.49552080
1.49263498
1.49061932
1.49003746
1.48809766
1.48227695
1.47545980
1.47299775
1.47320687
1.46962138
1.46329794
1.46271296
1.47211700
1.48609846
1.49647616
1.49983206
1.49763086
1.49467849
1.49727865
1.50687308
1.51676598
1.52044594
1.51931381
1.51698320
1.51295328
1.50519210
1.49433404
1.48511124
1.48109446
1.47973158
1.47656720
1.47082718
1.46526715
1.46211792
1.46066885
1.45830228
1.45313983
1.44680091
1.44337539
1.44532547
1.44985297
1.45090980
1.44719310
1.44236397
1.43892544
1.43538048
1.42660455
1.41126642
1.39626434
1.38950168
1.39298275
1.40333960
1.41483389
1.42059238
1.41686477
1.40775036
1.40051197
1.39764149
1.39895686
1.40595536
1.41682103
1.42511294
1.42648648
1.42074151
1.41034337
1.39909311
1.39059098
1.38765633
1.39208973
1.40332189
1.41574520
1.42231677
1.42285009
1.42227475
1.42318217
1.42550219
1.42755419
1.42738187
1.42653083
1.42800947
1.43199683
1.43623341
1.43952624
1.44319752
1.44706371
1.44864842
1.44762537
1.44499775
1.43989177
1.43161833
1.42230764
1.41580471
1.41554455
1.42183968
1.42975343
1.43288704
1.42895608
1.42025855
1.40952777
1.39670376
1.38308240
1.37407776
1.37280197
1.37663700
1.38275319
1.39116822
1.40194458
1.41416536
1.42614560
1.43497095
1.43864918
1.43756976
1.43219617
1.42436085
1.41736616
1.41241280
1.41209926
1.41944672
1.43054737
1.43711429
1.43442496
1.42531119
1.41634220
1.40983692
1.40382021
1.39802035
1.39615866
1.40171614
1.41163511
1.41810496
1.41701475
1.41097500
1.40603349
1.40881314
1.42163717
1.44016510
1.45878241
1.47289576
1.47923496
1.47973782
1.48163599
1.48922689
1.49771462
1.50082464
1.49867227
1.49364174
1.48611072
1.47980468
1.48303947
1.49762245
1.51514240
1.52575407
1.52764329
1.52614584
1.52368659
1.51674949
1.50343482
1.48884459
1.47981962
1.47801994
1.47968845
1.48087492
1.48144578
1.48376355
1.49043895
1.49942790
1.50233079
1.49556937
1.48598350
1.48092212
1.48087928
1.48287142
1.48635619
1.49212225
1.49867340
1.50255871
1.50014591
1.49173145
1.48341547
1.48130812
1.48612780
1.49326240
1.49752979
1.49875453
1.49824806
1.49449389
1.48761363
1.48030223
1.47496254
1.47441860
1.47953929
1.48523071
1.48630903
1.48332652
1.47799284
1.47177678
1.46762959
1.46793215
1.47372108
1.48486071
1.49859682
1.51061518
1.51863341
1.52359276
1.52852448
1.53483207
1.53921766
1.53768628
1.53224390
1.52766873
1.52413921
1.51663817
1.50024197
1.47864733
1.46211656
1.45601240
1.45989612
1.47085952
1.48058107
1.48171489
1.47735733
1.47625098
1.48389377
1.49828072
1.51250253
1.52220769
1.52788003
1.53182062
1.53539836
1.53967830
1.54648670
1.55364367
1.55492845
1.54774930
1.53521782
1.52236247
1.51261691
1.50676855
1.50616554
1.51474171
1.53392793
1.55842855
1.57839959
1.58598185
1.58080741
1.56623074
1.54683289
1.52997118
1.51962274
1.51377417
1.50849852
1.50131252
1.49370077
1.48814398
1.48287626
1.47274833
1.45651173
1.44009195
1.43097008
1.43188952
1.44029235
1.45236368
1.46338384
1.46843946
1.46733682
1.46468112
1.46633060
1.47556833
1.49134828
1.51073361
1.53121754
1.54987667
1.56308562
1.57003035
1.57303001
1.57224084
1.56630507
1.55770740
1.54957484
1.54154489
1.53316681
1.52767756
1.52965455
1.53815259
1.54743556
1.55280089
1.55305884
1.55269886
1.55727911
1.56401379
1.56518888
1.55916838
1.55004897
1.54080823
1.53251509
1.52582149
1.52164250
1.52183244
1.52814910
1.53940765
1.54979709
1.55382402
1.55180599
1.54803009
1.54625211
1.54701697
1.55036206
1.55970769
1.57807928
1.60202269
1.62127499
1.62800845
1.62335065
1.61079243
1.59295762
1.57433123
1.56005006
1.55300814
1.55294538
1.55684202
1.55984210
1.55912156
1.55535479
1.54928831
1.53956707
1.52502566
1.50931413
1.49750363
1.49058668
1.49075658
1.50210470
1.48986635
1.49143785
1.49407799
1.49390585
1.48819655
1.47920093
1.47257861
1.47044368
1.47030297
1.46999415
1.47064814
1.47277756
1.47357446
1.47069531
1.46336046
1.45171050
1.43857604
1.42869441
1.42455873
1.42416820
1.42533257
1.42928524
1.43600821
1.44391027
1.45362469
1.46649995
1.48391242
1.50411242
1.52059171
1.52925520
1.53095554
1.52737670
1.51949639
1.50781740
1.49345965
1.47865362
1.46619401
1.46041293
1.46287277
1.46771695
1.46731705
1.45952087
1.44874865
1.44023347
1.43634676
1.43794437
1.44282228
1.44789896
1.45353741
1.46140846
1.47132603
1.48106895
1.48843259
1.49300410
1.49705510
1.50291821
1.50789912
1.50719950
1.50062865
1.49257081
1.48774591
1.48726217
1.48821853
1.48795130
1.48572323
1.48008646
1.47117007
1.46316092
1.45942424
1.45993908
1.46424119
1.47278963
1.48387226
1.49239956
1.49498186
1.49190442
1.48465127
1.47679514
1.47341524
1.47721782
1.48620799
1.49468873
1.49946469
1.50307917
1.50898615
1.51788033
1.52686224
1.53191293
1.53262708
1.52994313
1.52403958
1.51669511
1.51057671
1.50727469
1.50687862
1.51000840
1.51823621
1.53019219
1.54041294
1.54453816
1.54244477
1.53548645
1.52439282
1.50876353
1.49031651
1.47650393
1.47445885
1.48293747
1.49321527
1.49597843
1.48751207
1.47162853
1.45476557
1.43978066
1.42641380
1.41492523
1.40777828
1.40853343
1.41768624
1.42926734
1.43456063
1.42930053
1.41637499
1.40219663
1.39225952
1.39101634
1.40037173
1.41619365
1.43109134
1.44054243
1.44505031
1.44864936
1.45456898
1.46177920
1.46717466
1.46796885
1.46237139
1.45138386
1.43753347
1.42408334
1.41613232
1.41711591
1.42514091
1.43350524
1.43518531
1.42865110
1.41785155
1.40704726
1.39807870
1.39140329
1.38898743
1.39387087
1.40466347
1.41562660
1.42291400
1.42790789
1.43364716
1.43968948
1.44363150
1.44387378
1.44064175
1.43655811
1.43362684
1.43009660
1.42384606
1.41659909
1.41084793
1.40651014
1.40111178
1.39195566
1.37958563
1.36834205
1.36357250
1.36819829
1.38087418
1.39689461
1.41269098
1.42855537
1.44462218
1.45810997
1.46462621
1.46058797
1.44713888
1.43039421
1.41672677
1.40923966
1.40650087
1.40538366
1.40583232
1.40802861
1.40776442
1.40015495
1.38635578
1.37386954
1.37235458
1.38621497
1.40975884
1.43409961
1.45438891
1.46843191
1.47372711
1.46922201
1.45662788
1.43822262
1.41688440
1.39768057
1.38547219
1.38197059
1.38628881
1.39477674
1.40107137
1.40022688
1.39402567
1.38900726
1.38986792
1.39695997
1.40710709
1.41642074
1.42138162
1.42028010
1.41632991
1.41437644
1.41473927
1.41415912
1.41207571
1.41231413
1.41766032
1.42676035
1.43823543
1.45219432
1.46522947
1.47150344
1.46943373
1.46275734
1.45649538
1.45252833
1.44954974
1.44649626
1.44487906
1.44552948
1.44483365
1.43812485
1.42403762
1.40673319
1.39429763
1.39173047
1.39766084
1.40837765
1.42134695
1.43425558
1.44410644
1.44858964
1.44863420
1.44815325
1.44993320
1.45356536
1.45535774
1.45257794
1.44827482
1.44723797
1.44919623
1.44838865
1.44175204
1.43240917
1.42316735
1.41437016
1.40769594
1.40847546
1.42074184
1.44035867
1.45787759
1.46697297
1.46775674
1.46412602
1.46053719
1.46013730
1.46341327
1.46909181
1.47652975
1.48469737
1.49118757
1.49473559
1.49495379
1.49089195
1.48295881
1.47458709
1.47096291
1.47394324
1.47850802
1.47757391
1.46931463
1.45995447
1.45827826
1.46635376
1.47818966
1.48688860
1.49131821
1.49378736
1.49502223
1.49337191
1.48758245
1.47802788
1.46364303
1.44482511
1.42791982
1.42138325
1.42817601
1.44359175
1.45959770
1.47125513
1.48006280
1.48808381
1.49258654
1.48900218
1.47608282
1.45755294
1.43829727
1.42331036
1.41950099
1.42958393
1.44848686
1.46790844
1.48032561
1.48235165
1.47635718
1.47185361
1.47945742
1.49911027
1.52065361
1.53452695
1.53843510
1.53463406
1.52705191
1.52119309
1.51950816
1.51868209
1.51481487
1.50676331
1.49460555
1.48084881
1.46962923
1.46272550
1.46104223
1.46555458
1.47406058
1.48256339
1.48910837
1.49375465
1.49699070
1.49820856
1.49622221
1.49338478
1.49403339
1.49840668
1.50505135
1.51482926
1.52810316
1.54290545
1.55704658
1.56930252
1.57869562
1.58411513
1.58437347
1.57738164
1.56101703
1.53609608
1.51005714
1.49508567
1.49607223
1.50505267
1.51106614
1.51003473
1.50473306
1.49953336
1.49611648
1.49475955
1.49609869
1.49883275
1.50061688
1.49969406
1.49534568
1.48816722
1.47792974
1.46459216
1.45030885
1.43936043
1.43756754
1.44672819
1.46089793
1.47315130
1.48293172
1.49324990
1.50484976
1.51640594
1.52572661
1.52979221
1.52644221
1.51593326
1.50022250
1.48308144
1.46923517
1.45977738
1.45149872
1.44066545
1.42731015
1.41587400
1.40928074
1.40596709
1.40498175
1.40710508
1.41254414
1.42156728
1.43233716
1.43990896
1.44049898
1.43529758
1.42629447
1.41274748
1.39773135
1.38884621
1.39093641
1.40363537
1.42185466
1.43611802
1.43891709
1.43177356
1.42134349
1.41343243
1.41073829
1.41224341
1.41411092
1.41171608
1.40282023
1.38941132
1.37774134
1.37656402
1.39198511
1.41993967
1.44649029
1.45851058
1.45332853
1.43822990
1.42135862
1.40567028
1.39185667
1.38219036
1.37797000
1.37679876
1.37678408
1.37821574
1.38146641
1.38684243
1.39347866
1.40058143
1.40866220
1.41835974
1.42901903
1.43821243
1.42316735
1.41437016
1.40769594
1.40847546
1.42074184
1.44035867
1.45787759
1.46697297
1.46775674
1.46412602
1.46053719
1.46013730
1.46341327
1.46909181
1.47652975
1.48469737
1.49118757
1.49473559
1.49495379
1.49089195
1.48295881
1.47458709
1.47096291
1.47394324
1.47850802
1.47757391
1.46931463
1.45995447
1.45827826
1.46635376
1.47818966
1.48688860
1.49131821
1.49378736
1.49502223
1.49337191
1.48758245
1.47802788
1.46364303
1.44482511
1.42791982
1.42138325
1.42817601
1.44359175
1.45959770
1.47125513
1.48006280
1.48808381
1.49258654
1.48900218
1.47608282
1.45755294
1.43829727
1.42331036
1.41950099
1.42958393
1.44848686
1.46790844
1.48032561
1.48235165
1.47635718
1.47185361
1.47945742
1.49911027
1.52065361
1.53452695
1.53843510
1.53463406
1.52705191
1.52119309
1.51950816
1.51868209
1.51481487
1.50676331
1.49460555
1.48084881
1.46962923
1.46272550
1.46104223
1.46555458
1.47406058
1.48256339
1.48910837
1.49375465
1.49699070
1.49820856
1.49622221
1.49338478
1.49403339
1.49840668
1.50505135
1.51482926
1.52810316
1.54290545
1.55704658
1.56930252
1.57869562
1.58411513
1.58437347
1.57738164
1.56101703
1.53609608
1.51005714
1.49508567
1.49607223
1.50505267
1.51106614
1.51003473
1.50473306
1.49953336
1.49611648
1.49475955
1.49609869
1.49883275
1.50061688
1.49969406
1.49534568
1.48816722
1.47792974
1.46459216
1.45030885
1.43936043
1.43756754
1.44672819
1.46089793
1.47315130
1.48293172
1.49324990
1.50484976
1.51640594
1.52572661
1.52979221
1.52644221
1.51593326
1.50022250
1.48308144
1.46923517
1.45977738
1.45149872
1.44066545
1.42731015
1.41587400
1.40928074
1.40596709
1.40498175
1.40710508
1.41254414
1.42156728
1.43233716
1.43990896
1.44049898
1.43529758
1.42629447
1.41274748
1.39773135
1.38884621
1.39093641
1.40363537
1.42185466
1.43611802
1.43891709
1.43177356
1.42134349
1.41343243
1.41073829
1.41224341
1.41411092
1.41171608
1.40282023
1.38941132
1.37774134
1.37656402
1.39198511
1.41993967
1.44649029
1.45851058
1.45332853
1.43822990
1.42135862
1.40567028
1.39185667
1.38219036
1.37797000
1.37679876
1.37678408
1.37821574
1.38146641
1.38684243
1.39347866
1.40058143
1.40866220
1.41835974
1.42901903
1.43821243
1.44377333
1.44530499
1.44413289
1.44220917
1.44007610
1.43532823
1.42515314
1.41175198
1.40176080
1.40118033
1.41047922
1.42562524
1.44445375
1.46396788
1.47756693
1.48085734
1.47443707
1.46085142
1.44157272
1.41806939
1.39284336
1.36975640
1.35461808
1.35015862
1.35293501
1.35765976
1.36102942
1.36014820
1.35290912
1.34520784
1.34638967
1.35836581
1.37727575
1.39749995
1.41260068
1.41818284
1.41385855
1.40424753
1.39662347
1.39362979
1.39276023
1.39001077
1.38349599
1.37792451
1.38030886
1.39226565
1.40809994
1.41904304
1.42089723
1.41693919
1.41251828
1.40895441
1.40448652
1.39766665
1.39001126
1.38557224
1.38700385
1.39325488
1.40141697
1.41118918
1.42432869
1.43852944
1.44576628
1.44045612
1.42741085
1.41718520
1.41766946
1.43030849
1.44902571
1.46555553
1.47466373
1.47554881
1.47276840
1.47186263
1.47385676
1.47713714
1.48089968
1.48452150
1.48569273
1.48174083
1.47329871
1.46520048
1.46277447
1.46665756
1.47438105
1.48435603
1.49480443
1.50250041
1.50418528
1.49888133
1.48799026
1.47369475
1.45958347
1.45098008
1.45083156
1.45744590
1.46690068
1.47478391
1.47891031
1.48127312
1.48481142
1.49071079
1.49682933
1.49990784
1.50149584
1.50411475
1.50691897
1.51007232
1.51546206
1.52154299
1.52234433
1.51442957
1.50074222
1.48834902
1.48332392
1.48305008
1.47892521
1.46739200
1.45177931
1.43748903
1.42928913
1.43149301
1.44635494
1.46836656
1.48497799
1.48842897
1.48347367
1.48069541
1.48599851
1.49782242
1.51030574
1.51773093
1.51781594
1.51102032
1.49779814
1.47851085
1.45610210
1.43782395
1.43107184
1.43731652
1.45241995
1.47019292
1.48451359
1.49182428
1.49286948
1.49148049
1.49240457
1.49827994
1.50815209
1.51908504
1.52692698
1.52717947
1.51922921
1.50643548
1.49121848
1.47708062
1.46980831
1.47111172
1.47600559
1.47845574
1.47878572
1.48260633
1.49253024
1.50327696
1.50652628
1.49790737
1.47844836
1.45617857
1.44203820
1.44066578
1.44705720
1.45248447
1.45510045
1.45864847
1.46564453
1.47622908
1.48788358
1.49741409
1.50269215
1.50286075
1.49891260
1.49326890
1.48902704
1.48763417
1.48713382
1.48464410
1.47804863
1.46743683
1.45801429
1.45733440
1.46766802
1.48329798
1.49509573
1.49575954
1.48511861
1.47137954
1.46315651
1.46230802
1.46373558
1.46123046
1.45443268
1.44732716
1.44249432
1.44146365
1.44551322
1.45277057
1.45966731
1.46442564
1.46700125
1.46904234
1.47438095
1.48543004
1.49903951
1.50940655
1.51317723
1.50984627
1.50055834
1.48887289
1.47772638
1.46744577
1.45981404
1.45660549
1.45687664
1.46042487
1.46745636
1.47558851
1.48206120
1.48581291
1.48762209
1.48831816
1.48601884
1.48090013
1.47776778
1.47864864
1.48155961
1.48527907
1.48794270
1.48646042
1.48101302
1.47443369
1.47117266
1.47688385
1.49056360
1.50271590
1.50510466
1.49809020
1.48572547
1.46974403
1.45249676
1.43690392
1.42308130
1.40860480
1.39374378
1.38654543
1.39484186
1.41535338
1.43828381
1.45801989
1.47402307
1.48511620
1.48845524
1.48330189
1.47481109
1.47155980
1.47676848
1.48668551
1.49625630
1.50232980
1.50482229
1.50546958
1.50503576
1.50327560
1.50157152
1.50338999
1.51112535
1.52396041
1.53645068
1.54235670
1.54131362
1.53652542
1.53135454
1.53081433
1.53839458
1.55093240
1.56046114
1.56074075
1.55347610
1.54496083
1.53750321
1.53029109
1.52260132
1.51543830
1.51139042
1.51123245
1.51441153
1.51962213
1.52309138
1.52011310
1.51080592
1.50162260
1.49763797
1.49706749
1.49508502
1.49099602
1.48874899
1.49140681
1.49884607
1.50921103
1.51853385
1.52074559
1.51419826
1.50612343
1.50554736
1.51460702
1.52767655
1.53573882
1.53388157
1.52502114
1.51578918
1.51050309
1.50819174
1.50673489
1.50769645
1.51187360
1.51533437
1.51471901
1.51096270
1.50682685
1.50389150
1.50105363
1.49582128
1.48913063
1.48759960
1.49559141
1.50844575
1.51705670
1.51565808
1.50592133
1.49424398
1.48683017
1.48637718
1.49056029
1.49530334
1.49758249
1.49549554
1.49043244
1.48666486
1.48748826
1.49308860
1.49960009
1.50122475
1.49585847
1.48699569
1.47874317
1.47169875
1.46388550
1.45546674
1.45130506
1.45640840
1.46921838
1.48329720
1.49538766
1.50506764
1.51057781
1.51041928
1.50666079
1.50384562
1.50418977
1.50630812
1.50709158
1.50524704
1.50379639
1.50489401
1.50554120
1.50232182
1.49724919
1.49485489
1.49625474
1.51041928
1.50666079
1.50384562
1.50418977
1.50630812
1.50709158
1.50524704
1.50379639
1.50489401
1.50554120
1.50232182
1.49724919
1.49485489
1.49625474
1.50048354
1.50654036
1.51205527
1.51471656
1.51405044
1.50926346
1.50130082
1.49594483
1.49708243
1.50223409
1.50680034
1.50789862
1.50514608
1.49926288
1.49230773
1.48863623
1.49055954
1.49422520
1.49413112
1.48911696
1.48245977
1.47996019
1.48660600
1.50087885
1.51618596
1.52758076
1.53137505
1.52439811
1.50864943
1.49283754
1.48380700
1.47977119
1.47657025
1.47575166
1.48377661
1.50111912
1.51931724
1.53168779
1.53680311
1.53582241
1.53162492
1.52867953
1.53230473
1.54125056
1.54634432
1.54353618
1.53832030
1.53605890
1.53828092
1.54320160
1.54517456
1.54169934
1.53728269
1.53616191
1.53819977
1.54237478
1.54614467
1.54524022
1.53911205
1.53174122
1.52730974
1.52618796
1.52642954
1.52851969
1.53449187
1.54328568
1.55165954
1.55586368
1.55238742
1.54206295
1.52897931
1.51714507
1.50983991
1.50761382
1.50813327
1.50988718
1.51367166
1.52037716
1.52837694
1.53375537
1.53438110
1.53252224
1.53317891
1.53899086
1.54640810
1.54819263
1.54048009
1.52674668
1.51320413
1.50167360
1.49032147
1.47970973
1.47270112
1.47066314
1.47156468
1.47186030
1.47087717
1.47080547
1.47204606
1.47116165
1.46780527
1.46689119
1.47049670
1.47409445
1.47184521
1.46394548
1.45438123
1.44447500
1.43472031
1.42757977
1.42479596
1.42597702
1.42871734
1.42957675
1.42709586
1.42314960
1.42096591
1.42021161
1.41724343
1.41207151
1.41050540
1.41776586
1.43246848
1.44992691
1.46596734
1.47666015
1.48079680
1.48051584
1.47837451
1.47528711
1.47085705
1.46689116
1.46748388
1.47425337
1.48457661
1.49274511
1.49193388
1.47930392
1.46116625
1.44857595
1.44611153
1.44911928
1.45254510
1.45811401
1.47015741
1.48704376
1.50169465
1.50928238
1.51121555
1.51212633
1.51307694
1.51045840
1.50258598
1.49133980
1.47729660
1.46087017
1.44700759
1.44328320
1.45200203
1.46783114
1.48324108
1.49290480
1.49585208
1.49455607
1.49271051
1.49304989
1.49529326
1.49585172
1.48916308
1.47224915
1.45014553
1.43380961
1.43174079
1.44404836
1.46228271
1.47600115
1.48045489
1.47804902
1.47381446
1.46999975
1.46598847
1.46151486
1.45744634
1.45636366
1.45934670
1.46162710
1.45856334
1.45212595
1.44794667
1.44975135
1.45693271
1.46542518
1.46907957
1.46492599
1.45749597
1.45214955
1.45048892
1.45277603
1.45839154
1.46483079
1.46783016
1.46564105
1.46331605
1.46686955
1.47330615
1.47302047
1.46135231
1.44361455
1.42881666
1.42047958
1.41337614
1.39988534
1.38070756
1.36253943
1.34880568
1.34091369
1.34077911
1.34783943
1.35791081
1.36774605
1.37803049
1.39045366
1.40637431
1.42576345
1.44416725
1.45596021
1.46134365
1.46537881
1.47053482
1.47360436
1.47052951
1.46142169
1.44774564
1.42889405
1.40570715
1.38248381
1.36409631
1.35393691
1.35269760
1.35766213
1.36503821
1.37420183
1.38684156
1.40170334
1.41537012
1.42553147
1.43061949
1.43077685
1.42808441
1.42397710
1.42015271
1.41988940
1.42375647
1.42851030
1.43239576
1.43440798
1.43264335
1.42841265
1.42414467
1.41948503
1.41389458
1.40851161
1.40323537
1.39757733
1.39399598
1.39511699
1.40046598
1.40558628
1.40429326
1.39539446
1.38447043
1.37710536
1.37596288
1.38239348
1.39322260
1.40214138
1.40677148
1.40678972
1.40147367
1.39263988
1.38340266
1.37681295
1.37669668
1.38555622
1.40082870
1.41338925
1.41380199
1.40299342
1.39149835
1.38644006
1.38603094
1.38755489
1.39248914
1.40441533
1.42532169
1.45064672
1.47088214
1.48017927
1.48077992
1.47930117
1.47884263
1.47616276
1.46679162
1.45083423
1.43459807
1.42639104
1.42919705
1.43883176
1.45079253
1.46402439
1.47729859
1.48884202
1.49686190
1.49967114
1.49768976
1.49368644
1.49349898
1.50207796
1.51712346
1.53203321
1.54318562
1.55190074
1.55954194
1.56300549
1.55744124
1.54259139
1.52532594
1.51529224
1.51635488
1.52344829
1.52912302
1.53001126
1.52654498
1.52162137
1.51967622
1.52204256
1.52427969
1.52108332
1.51150474
1.49822533
1.48624539
1.48174940
1.48760296
1.50044348
1.51334687
1.52038222
1.51943011
1.51204425
1.50077885
1.48799243
1.47611435
1.46664216
1.46187688
1.46497218
1.47346852
1.47947345
1.47929150
1.47703892
1.47833486
1.48389816
1.48960936
1.49152471
1.48920126
1.48382503
1.47556747
1.46682070
1.46288567
1.46597109
1.47486929
1.48865519
1.50546731
1.52035941
1.52804440
1.52611326
1.51484739
1.49699426
1.47770089
1.46279359
1.45555258
1.45441104
1.45488920
1.45281910
1.44782715
1.44259002
1.43855218
1.43749808
1.44188425
1.45034014
1.45801754
1.46241750
1.46411649
1.46390436
1.46497088
1.47073234
1.47969177
1.48663716
1.48616495
1.47831937
1.46991685
1.46636605
1.46733613
1.47196927
1.48064381
1.49047949
1.49521359
1.49101589
1.48054869
1.47186162
1.47130328
1.47859345
1.49009957
1.50202662
1.51258185
1.52110588
1.52571950
1.52483649
1.51988023
1.51475673
1.51257097
1.51234850
1.50854163
1.39639245
1.39472302
1.38630507
1.37544275
1.37081240
1.37735374
1.39201686
1.40614059
1.41352890
1.41508184
1.41530261
1.41689204
1.41774914
1.41245985
1.39853383
1.38055427
1.36578483
1.35740318
1.35437028
1.35758020
1.37065492
1.39381100
1.42247166
1.44991719
1.46900542
1.47524753
1.47077132
1.46171133
1.45090390
1.43894602
1.42854962
1.42253574
1.42173882
1.42622145
1.43526039
1.44596068
1.45539240
1.46378199
1.47216349
1.47874655
1.48253756
1.48656549
1.49434877
1.50613355
1.51844895
1.52814290
1.53526488
1.53999854
1.54004059
1.53274690
1.51865151
1.50119322
1.48533650
1.47433896
1.46561280
1.45604554
1.44816572
1.44650204
1.45087683
1.45677298
1.46070913
1.46209866
1.46109705
1.45704666
1.45054687
1.44376047
1.43871904
1.43807410
1.44493438
1.45894409
1.47580789
1.48995905
1.49526407
1.48849006
1.47228537
1.45422808
1.44362344
1.44540574
1.45683825
1.47182328
1.48609710
1.49595255
1.49680567
1.48822827
1.47699476
1.47092844
1.47231488
1.47847839
1.48535291
1.48791592
1.48271641
1.47425194
1.46958628
1.47089986
1.47744727
1.48725128
1.49803803
1.50746183
1.51358726
1.51517050
1.51205522
1.50674734
1.50281891
1.50092194
1.49752879
1.48827393
1.47195584
1.45038640
1.42693668
1.40559633
1.39070790
1.38619904
1.39040798
1.39526266
1.39442612
1.38804035
1.38084563
1.37932717
1.38668906
1.39949370
1.41017346
1.41210884
1.40262690
1.38446077
1.36552066
1.35416987
1.35498128
1.36738117
1.38979107
1.42149603
1.45588131
1.48039042
1.48592701
1.47356580
1.45186050
1.42927571
1.41018625
1.39531017
1.38445035
1.37684381
1.37242356
1.37654226
1.39331915
1.41730805
1.43871807
1.45007012
1.45007398
1.44302812
1.43508583
1.43227774
1.43731626
1.44690408
1.45345088
1.45142740
1.44142646
1.42851499
1.41769285
1.41034766
1.40373385
1.39315944
1.37847994
1.36609886
1.36148109
1.36501300
1.37613472
1.39386993
1.41591856
1.43942750
1.45904556
1.46919089
1.46818531
1.46016214
1.45497724
1.46056510
1.47390096
1.48395813
1.48404591
1.47726056
1.47188120
1.47424303
1.48284608
1.49054628
1.49158245
1.48378232
1.46805439
1.44953426
1.43479429
1.42549544
1.41746179
1.40750238
1.39921011
1.39767111
1.40222999
1.40810817
1.41275193
1.41703232
1.42192158
1.42715823
1.43110926
1.43230557
1.43080357
1.42688822
1.42134441
1.41692977
1.41587716
1.41681807
1.41610865
1.41214318
1.40706728
1.40269351
1.39885691
1.39889871
1.40728493
1.41961917
1.42843779
1.43349002
1.43615502
1.43512125
1.43193893
1.43231476
1.43804647
1.44349370
1.44487700
1.44660577
1.45354310
1.46423253
1.47439072
1.48088109
1.48351108
1.48396653
1.48316021
1.48222748
1.48255571
1.48318723
1.48245478
1.48082619
1.47767493
1.47178619
1.46585775
1.46265441
1.46097393
1.45711076
1.44748662
1.43372275
1.42321823
1.42134839
1.42784152
1.43999125
1.45528273
1.47200706
1.48871837
1.50160680
1.50498468
1.49847523
1.48787158
1.47908223
1.47428183
1.47158704
1.46910546
1.46712414
1.46590003
1.46424125
1.46209473
1.46159657
1.46305513
1.46505655
1.46622738
1.46508293
1.46166716
1.45736699
1.45403891
1.45326456
1.45467003
1.45468228
1.44998288
1.44385062
1.44344544
1.45024201
1.45894959
1.46534067
1.46966218
1.47358768
1.47577586
1.47204075
1.46098208
1.44645850
1.43513102
1.43255376
1.43936608
1.45148109
1.46449433
1.47644177
1.48581920
1.48824424
1.47960225
1.46315899
1.44727271
1.43349041
1.41564297
1.39289175
1.37309705
1.36303211
1.36206350
1.36404977
1.36321388
1.35880099
1.35289599
1.34812918
1.34761120
1.35221952
1.36075624
1.37136135
1.38179223
1.39083240
1.39833886
1.40251133
1.40043446
1.39405450
1.39028937
1.39320310
1.39951904
1.40151460
1.39065415
1.36455103
1.33352173
1.31214428
1.30645369
1.31279474
1.32436968
1.33667069
1.34686905
1.35347985
1.35984951
1.37236184
1.39485737
1.42461953
1.45391837
1.47790281
1.49598814
1.50638861
1.50629128
1.49579140
1.48066214
1.47092057
1.47158003
1.47822071
1.48468628
1.48830572
1.48914644
1.48652254
1.47802999
1.46601289
1.45697343
1.45309786
1.45069490
1.44594571
1.44004591
1.43846346
1.44433312
1.45479921
1.46433875
1.46817171
1.46346834
1.45039883
1.43299558
1.41827395
1.41281299
1.41623475
1.42188540
1.42673849
1.43283167
1.44173292
1.45346049
1.46848160
1.48680807
1.50404693
1.51409469
1.51527851
1.51082735
1.50505809
1.50073562
1.49904513
1.49833436
1.49775342
1.50061541
1.50827573
1.51848742
1.52788155
1.53195891
1.52963739
1.52250244
1.50946768
1.48870125
1.46325399
1.44248336
1.43386330
1.43832636
1.45160163
1.46499698
1.47159496
1.47161246
1.46884447
1.46474069
1.46058164
1.45941973
1.46178671
1.46616187
1.47036242
1.47160449
1.46987489
1.46870402
1.47177872
1.48032776
1.49182127
1.49938657
1.49587494
1.48082564
1.46045847
1.44144557
1.42926365
1.42847970
1.43827344
1.44977503
1.45360315
1.45040021
1.44696032
1.44660233
1.44878718
1.45022601
1.44788080
1.44294980
1.43945590
1.44079490
1.44642126
1.45284615
1.46008651
1.47252891
1.49006586
1.50643753
1.51514455
1.51248419
1.50100832
1.48733330
1.47634380
1.46928334
1.46336963
1.45653358
1.45249615
1.45533516
1.46172634
1.46461071
1.46250299
1.45969129
1.45821611
1.45497272
1.44721060
1.43621975
1.42436884
1.41409000
1.40940471
1.41281184
1.42192108
1.43105497
1.43631925
1.43842098
1.44040312
1.44217096
1.44063929
1.43708133
1.43535167
1.43492385
1.43257567
1.42694831
1.42101928
1.41941213
1.42417201
1.43346025
1.60271554
1.58625509
1.56929689
1.55677323
1.55238634
1.55474530
1.56102156
1.57063092
1.58466837
1.60266453
1.61867749
1.62620595
1.62374579
1.61362855
1.60115040
1.59128968
1.58636017
1.58659762
1.58949898
1.59073901
1.58751698
1.58237349
1.58232776
1.59010805
1.59887491
1.59913794
1.58684552
1.56482256
1.54112256
1.52593949
1.52544528
1.53676083
1.55200511
1.56396991
1.56746058
1.56204030
1.55232941
1.54261520
1.53225594
1.51932737
1.50646243
1.50013460
1.50535335
1.52000965
1.53697135
1.54963261
1.55189161
1.54067500
1.52140578
1.50616676
1.50448719
1.51624006
1.53369579
1.54739656
1.55253752
1.55206629
1.55149621
1.55358020
1.55750017
1.56092735
1.56255092
1.56263807
1.56280727
1.56434779
1.56677853
1.56771469
1.56419489
1.55743731
1.55226012
1.55016151
1.54861339
1.54457413
1.53623802
1.52506440
1.51591124
1.51268330
1.51529723
1.52286609
1.53471608
1.54708196
1.55431391
1.55327767
1.54502291
1.53313686
1.52123809
1.51310749
1.51186231
1.51590224
1.52074432
1.52206999
1.51652036
1.50594708
1.49647459
1.49372746
1.50041619
1.51350545
1.52547992
1.53040199
1.52851152
1.52259810
1.50960753
1.48176135
1.43754104
1.38731566
1.34382093
1.31244410
1.29312043
1.28351987
1.28129541
1.28417956
1.28778321
1.28897461
1.28912217
1.29140440
1.29763495
1.30674127
1.31583207
1.32214191
1.32228823
1.31475257
1.30466379
1.30222597
1.31735486
1.35373006
1.40564212
1.46187805
1.51146385
1.54656560
1.56329010
1.56371827
1.55588848
1.54793647
1.54442767
1.54702889
1.55421668
1.56356171
1.57428320
1.58198846
1.58029036
1.56994189
1.55767289
1.54909556
1.54501588
1.54376496
1.54413186
1.54532493
1.54693920
1.54825961
1.54763891
1.54463140
1.54190041
1.54339780
1.55067543
1.55977468
1.56413111
1.56199300
1.55726835
1.55320110
1.54826719
1.53919252
1.52685251
1.51670322
1.51379925
1.51912461
1.52854914
1.53619008
1.54066317
1.54532351
1.55272782
1.56301426
1.57576775
1.59013522
1.60296490
1.60619780
1.59473819
1.57618842
1.56278869
1.55890986
1.55989527
1.55932584
1.55574324
1.55185131
1.54913912
1.54656821
1.54357527
1.54229320
1.54473302
1.54904806
1.55276382
1.55522961
1.55747904
1.56152502
1.56623412
1.56798428
1.56561227
1.56132628
1.55874150
1.56117499
1.56788612
1.57304051
1.57312189
1.57033129
1.56564458
1.55786939
1.54992006
1.54748543
1.55269638
1.56086362
1.56589244
1.56686966
1.56689174
1.56899029
1.57308452
1.57728384
1.58031306
1.58284606
1.58659760
1.59199498
1.59957463
1.61023969
1.62184179
1.62991217
1.63304441
1.63289096
1.62912276
1.62116405
1.61043857
1.54615847
1.53796019
1.53710587
1.54340566
1.54844998
1.54424914
1.53096448
1.51714458
1.51432713
1.52752272
1.54917183
1.56579946
1.57146110
1.56931532
1.56367323
1.55410565
1.53697539
1.51436553
1.49525656
1.48744487
1.49179215
1.50304136
1.51600217
1.52589903
1.52798479
1.52298642
1.51589774
1.51304319
1.51873769
1.52856374
1.53292481
1.52669647
1.51110306
1.49250598
1.47961677
1.47696820
1.48270330
1.49329486
1.50745605
1.52361210
1.53682745
1.54293112
1.54326207
1.54169971
1.54016333
1.53848934
1.53684031
1.53765685
1.54536616
1.56072405
1.57541704
1.57826402
1.56577106
1.54459119
1.52459125
1.50936508
1.49489454
1.48057150
1.47440372
1.48119538
1.49457596
1.50394605
1.50581936
1.50605461
1.51251394
1.52703687
1.54261031
1.54999264
1.54587430
1.53361656
1.51915117
1.50872292
1.50753541
1.51553286
1.52730295
1.53706860
1.54091119
1.53664015
1.52517052
1.51031804
1.49590546
1.48324741
1.47294386
1.46721259
1.46797086
1.47610863
1.48886025
1.49827456
1.49915535
1.49505354
1.49313777
1.49783600
1.50862863
1.52018290
1.52851584
1.53540959
1.54386980
1.55188403
1.55341852
1.54610655
1.53383482
1.52047880
1.50627435
1.49264140
1.48377520
1.48275892
1.48905281
1.49835480
1.50611527
1.51130628
1.51570855
1.51933721
1.52034866
1.51883278
1.51650572
1.51519541
1.51551073
1.51494851
1.50909364
1.49632936
1.48090824
1.47033650
1.46920261
1.47537455
1.48230198
1.48260610
1.47044449
1.44776604
1.42496759
1.41103732
1.40672984
1.40675278
1.40551754
1.40128176
1.39794738
1.40070955
1.40916726
1.41806392
1.42334208
1.42267884
1.41226353
1.39011481
1.36166854
1.33750999
1.32432569
1.32091768
1.32330117
1.32910488
1.33708646
1.34600071
1.35382750
1.35861109
1.35993102
1.35853220
1.35691924
1.35727744
1.35893166
1.36098009
1.36238122
1.36070862
1.35517889
1.34829452
1.34428460
1.34542200
1.34887589
1.35003819
1.34702996
1.33915550
1.32631485
1.31294283
1.30717315
1.31401114
1.33170306
1.35315466
1.37110997
1.38215005
1.38500861
1.38082366
1.37469950
1.37179140
1.37245908
1.37320041
1.37272674
1.37429171
1.38098818
1.39211324
1.40027947
1.39252471
1.36417537
1.32694860
1.29680942
1.27993152
1.27325882
1.27258319
1.27591640
1.28283562
1.29243997
1.30149409
1.30512794
1.30126585
1.29346983
1.28612125
1.28021645
1.27461924
1.26843984
1.26101774
1.25133804
1.24259838
1.24159053
1.24872633
1.25737888
1.26334187
1.27133002
1.29211932
1.32961502
1.37582330
1.42036518
1.45715426
1.48334149
1.49676761
1.49634984
1.48576255
1.47389827
1.46927552
1.47458265
1.48540350
1.49400462
1.49642556
1.49515961
1.49282588
1.48727154
1.47698122
1.46537344
1.45635383
1.45213899
1.45506546
1.46574700
1.47977128
1.49066768
1.49709157
1.50077219
1.50104065
1.49582358
1.48503755
1.47272395
1.46376162
1.45877784
1.45588053
1.45742465
1.46736539
1.48011646
1.48394502
1.47824863
1.47512685
1.48134036
1.49080850
1.49575242
1.49577393
1.49591271
1.49897341
1.50096702
1.49743084
1.49153681
1.48999093
1.49435610
1.49969405
1.50116272
1.49867580
1.49390827
1.49043455
1.49454359
1.50779867
1.52366516
1.53333715
1.53179529
1.52234135
1.51353920
1.51009907
1.51219692
1.51990680
1.53195410
1.54336149
1.54895006
1.54866661
1.54569792
1.54044362
1.53225403
1.52440309
1.52091711
1.52311671
1.52973954
1.53487346
1.53316665
1.52766514
1.52516945
1.52732200
1.53016925
1.53041212
1.52846902
1.52621217
1.52509412
1.52285011
1.51322011
1.49537166
1.47785291
1.46958773
1.47110372
1.47756711
1.48590492
1.49558124
1.50720378
1.52030529
1.53318415
1.54471551
1.55380148
1.55863835
1.55789113
1.55203296
1.54069221
1.52205867
1.49897717
1.48184745
1.47996653
1.49017903
1.50076258
1.50335248
1.49666868
1.48638401
1.48129599
1.48365016
1.48858601
1.49275723
1.49532649
1.49453090
1.48899061
1.47917503
1.46656014
1.45386149
1.44365399
1.43533130
1.42609205
1.41652284
1.41301798
1.41990986
1.43280429
1.44357160
1.44905991
1.45215871
1.45456079
1.45334134
1.44727304
1.44053491
1.43628723
1.43450320
1.43474827
1.43608648
1.43896230
1.44475257
1.45246733
1.45915226
1.45984500
1.45105821
1.43820414
1.43119222
1.43464354
1.44701528
1.46368754
1.47919654
1.48922050
1.49194355
1.48955102
1.48546716
1.47736433
1.46065386
1.48334149
1.49676761
1.49634984
1.48576255
1.47389827
1.46927552
1.47458265
1.48540350
1.49400462
1.49642556
1.49515961
1.49282588
1.48727154
1.47698122
1.46537344
1.45635383
1.45213899
1.45506546
1.46574700
1.47977128
1.49066768
1.49709157
1.50077219
1.50104065
1.49582358
1.48503755
1.47272395
1.46376162
1.45877784
1.45588053
1.45742465
1.46736539
1.48011646
1.48394502
1.47824863
1.47512685
1.48134036
1.49080850
1.49575242
1.49577393
1.49591271
1.49897341
1.50096702
1.49743084
1.49153681
1.48999093
1.49435610
1.49969405
1.50116272
1.49867580
1.49390827
1.49043455
1.49454359
1.50779867
1.52366516
1.53333715
1.53179529
1.52234135
1.51353920
1.51009907
1.51219692
1.51990680
1.53195410
1.54336149
1.54895006
1.54866661
1.54569792
1.54044362
1.53225403
1.52440309
1.52091711
1.52311671
1.52973954
1.53487346
1.53316665
1.52766514
1.52516945
1.52732200
1.53016925
1.53041212
1.52846902
1.52621217
1.52509412
1.52285011
1.51322011
1.49537166
1.47785291
1.46958773
1.47110372
1.47756711
1.48590492
1.49558124
1.50720378
1.52030529
1.53318415
1.54471551
1.55380148
1.55863835
1.55789113
1.55203296
1.54069221
1.52205867
1.49897717
1.48184745
1.47996653
1.49017903
1.50076258
1.50335248
1.49666868
1.48638401
1.48129599
1.48365016
1.48858601
1.49275723
1.49532649
1.49453090
1.48899061
1.47917503
1.46656014
1.45386149
1.44365399
1.43533130
1.42609205
1.41652284
1.41301798
1.41990986
1.43280429
1.44357160
1.44905991
1.45215871
1.45456079
1.45334134
1.44727304
1.44053491
1.43628723
1.43450320
1.43474827
1.43608648
1.43896230
1.44475257
1.45246733
1.45915226
1.45984500
1.45105821
1.43820414
1.43119222
1.43464354
1.44701528
1.46368754
1.47919654
1.48922050
1.49194355
1.48955102
1.48546716
1.47736433
1.46065386
1.43840160
1.41980149
1.41141060
1.41277900
1.41925425
1.42745748
1.43533464
1.44204541
1.44979308
1.46131421
1.47676855
1.49120447
1.49651618
1.48713945
1.46258555
1.42912809
1.39777407
1.37753349
1.37332461
1.38680833
1.41516696
1.45034500
1.48132305
1.49905662
1.49994409
1.48842725
1.47378766
1.46219506
1.45648386
1.45813494
1.46411660
1.46740925
1.46395908
1.45495741
1.44228133
1.42687695
1.41022476
1.39525079
1.38652165
1.38684283
1.39300058
1.39828184
1.39843110
1.39421827
1.38950230
1.38668739
1.38404975
1.37645551
1.36162710
1.34507938
1.33522996
1.33660901
1.34807299
1.36509385
1.38356326
1.40126578
1.41694699
1.43031281
1.44115892
1.44790974
1.44910601
1.44604615
1.44284301
1.44084707
1.43577085
1.42291231
1.40407067
1.39006248
1.39107673
1.40667104
1.43062194
1.45726933
1.48038085
1.49264460
1.49051141
1.47784821
1.46163353
1.44655878
1.43510536
1.43058528
1.43688548
1.45333431
1.47178582
1.48225779
1.47977514
1.46574741
1.44700767
1.43147566
1.42486820
1.42990336
1.44404709
1.46102944
1.47484260
1.48178703
1.48326639
1.48527496
1.49127017
1.49814581
1.50254867
1.50676918
1.51376412
1.52038688
1.52112880
1.51555999
1.50657278
1.49520597
1.48000548
1.46003843
1.43829660
1.42067533
1.41057108
1.40589415
1.40282181
1.40215755
1.40895486
1.42693730
1.45492954
1.48591790
1.51142219
1.52776497
1.53792655
1.54523927
1.54649191
1.53805376
1.52385529
1.51281475
1.51002917
1.51127421
1.50979434
1.50223344
1.48807489
1.47362998
1.47071621
1.48462261
1.50778330
1.52769473
1.53711292
1.53677948
1.53075750
1.52127812
1.51133707
1.50639663
1.51040199
1.52361332
1.54225487
1.56018280
1.57322006
1.58012565
1.58147886
1.58012665
1.57824766
1.57484087
1.56808796
1.55699931
1.54267401
1.52854591
1.51885808
1.51631908
1.51883145
1.52175402
1.52288333
1.52328932
1.52462204
1.52589730
1.52456927
1.51969439
1.51229050
1.50379785
1.49497611
1.48563262
1.47669707
1.47236732
1.47630180
1.48688020
1.49906777
1.50914578
1.51581062
1.51626074
1.50804124
1.49712585
1.49322138
1.49878087
1.50817838
1.51480726
1.51726628
1.51817677
1.52027699
1.52368476
1.52600515
1.52498295
1.52066950
1.51635428
1.51580805
1.51992424
1.52873035
1.54153519
1.55234271
1.55509950
1.55070124
1.54284743
1.53465700
1.52800684
1.52288624
1.51942486
1.51968917
1.52563379
1.53518198
1.54280513
1.54458536
1.53935614
1.52717628
1.51140901
1.49963747
1.49835265
1.50820863
1.52431433
1.53773757
1.54160684
1.53596899
1.52437354
1.50847796
1.55471447
1.55715225
1.55957897
1.55743830
1.55172215
1.54713382
1.54543919
1.54525158
1.54499691
1.54383438
1.54224088
1.54189655
1.54457319
1.55057304
1.55806275
1.56435566
1.56747554
1.56469654
1.55268956
1.53348697
1.51752457
1.51648638
1.53250356
1.55688445
1.57965118
1.59686308
1.60847264
1.61421890
1.61395183
1.60902295
1.60237380
1.59548982
1.58438362
1.56480120
1.54013627
1.51954591
1.51116277
1.51624038
1.52820644
1.53827560
1.54104935
1.53720043
1.53252463
1.53079553
1.53099063
1.53366432
1.54075690
1.55105680
1.56052878
1.56461045
1.56250298
1.55701008
1.54976835
1.54173226
1.53600296
1.53428356
1.53479596
1.53695985
1.54054038
1.54473672
1.55090163
1.55922319
1.56681689
1.56969706
1.56628401
1.55989135
1.55492637
1.55322525
1.55379685
1.55513632
1.55596496
1.55309436
1.54430874
1.53390802
1.52833270
1.52811923
1.53144726
1.53858796
1.54960554
1.56341611
1.57698523
1.58547465
1.58724457
1.58507155
1.58190547
1.57878166
1.57497425
1.56956390
1.56218547
1.55302627
1.54590889
1.54655648
1.55542942
1.56877751
1.58407036
1.59658648
1.59811406
1.58647517
1.56792585
1.55032270
1.53785983
1.53062430
1.52679131
1.52245398
1.51455955
1.50468928
1.49726164
1.49643287
1.50159135
1.50680024
1.50687722
1.50172711
1.49516556
1.49086934
1.48969673
1.49043553
1.49308279
1.49861804
1.50663421
1.51452478
1.51971982
1.52289896
1.52643064
1.53050586
1.53110050
1.52382568
1.50952375
1.49453957
1.48621166
1.48593421
1.48800949
1.48729559
1.48406293
1.48063059
1.47913557
1.48273564
1.49275878
1.50580069
1.51582998
1.52047818
1.52271234
1.52317024
1.51876679
1.50941147
1.49904060
1.49109703
1.48662045
1.48409139
1.48052367
1.47517395
1.47135230
1.47263429
1.47762316
1.48086621
1.47926486
1.47535602
1.47425119
1.47916943
1.48912284
1.50033471
1.50863882
1.51158816
1.50956917
1.50475741
1.49968905
1.49652561
1.49644952
1.49742718
1.49653355
1.49440095
1.49267005
1.49116993
1.48775745
1.47971586
1.46907045
1.46265100
1.46443644
1.47218282
1.47946346
1.47990733
1.47213412
1.45849879
1.44179646
1.42651736
1.41778182
1.41753009
1.42387194
1.43434448
1.44837650
1.46189298
1.46717517
1.46404656
1.45986622
1.45871164
1.46005042
1.46207332
1.46143650
1.45533828
1.44436913
1.43280504
1.42406734
1.41787295
1.41570251
1.42033017
1.42731958
1.42727058
1.41638452
1.39743266
1.37521491
1.35663060
1.35007696
1.35895859
1.37850583
1.40126657
1.42276678
1.44145142
1.45648942
1.46926144
1.48115789
1.49004589
1.49428062
1.49590217
1.49591098
1.49121495
1.48143720
1.47147625
1.46546220
1.46424407
1.46646016
1.46920645
1.47118937
1.47413947
1.47802768
1.48062681
1.48147786
1.48243913
1.48529335
1.48967061
1.49595613
1.50546666
1.51679803
1.52603267
1.52895087
1.52339216
1.51171688
1.50065084
1.49661763
1.50029089
1.50629902
1.50939829
1.50817680
1.50418250
1.50095763
1.50022322
1.50071503
1.50265787
1.50642848
1.51098157
1.51739536
1.52669042
1.53574440
1.53834782
1.53094386
1.51733771
1.50527674
1.50024403
1.50202766
1.50484113
1.50321953
1.49817827
1.49495118
1.49631899
1.49934319
1.49884172
1.49362672
1.48626482
1.47985835
1.47732788
1.47981426
1.48588793
1.49323500
1.49996163
1.50690089
1.51618878
1.52678674
1.53554843
1.54096285
1.54522326
1.55170149
1.56012956
1.56731362
1.57145069
1.57234522
1.56995510
1.56421643
1.55652099
1.55186328
1.55412292
1.55796896
1.55216855
1.53397994
1.51198263
1.49491131
1.48682771
1.48873642
1.49891893
1.51313068
1.52655419
1.53665759
1.54398311
1.55030824
1.55457809
1.55202263
1.54035935
1.52460952
1.51251600
1.50725347
1.50734042
1.51057713
1.51580076
1.52088547
1.52330250
1.52433604
1.52662641
1.52994340
1.53389889
1.53859462
1.54184642
1.54039215
1.53429976
1.52730937
1.52164145
1.51655308
1.51011771
1.50264330
1.49968375
1.50628594
1.52102045
1.53827243
1.55178001
1.55662341
1.55145303
1.53920173
1.52447039
1.51240061
1.50910893
1.51698722
1.53072809
1.54274724
1.54970294
1.55222525
1.55225297
1.55222448
1.55555781
1.56346448
1.57270175
1.57769606
1.57479868
1.56784929
1.56361120
1.56170020
1.55782376
1.54549731
1.54355369
1.54423847
1.54299295
1.53226433
1.51187952
1.49136846
1.48103571
1.48394871
1.49800879
1.51791054
1.53432309
1.53968825
1.53436536
1.52381510
1.51290828
1.50359099
1.49635024
1.49201689
1.49169337
1.49623243
1.50375735
1.51095086
1.51728888
1.52305929
1.52708667
1.52813382
1.52551311
1.52012334
1.51454622
1.51184402
1.51380782
1.51736087
1.51752342
1.51448950
1.51124418
1.50915715
1.50976789
1.51375596
1.51971863
1.52693006
1.53660316
1.54945898
1.56276525
1.57218467
1.57321223
1.56417790
1.55156208
1.54503722
1.54899514
1.55976669
1.56854678
1.56886063
1.56038418
1.54585401
1.52689134
1.50631026
1.48989058
1.48293212
1.48892964
1.50663411
1.52814144
1.54353380
1.54703796
1.54028251
1.52924907
1.51831702
1.50979755
1.50703337
1.51244076
1.52392774
1.53590249
1.54270856
1.54113794
1.53032531
1.51155479
1.48957832
1.47215990
1.46351014
1.45910922
1.45205295
1.44213765
1.43598515
1.44050833
1.45801230
1.48388754
1.50844008
1.52152777
1.51779546
1.50169386
1.48261135
1.46783315
1.45975205
1.45618176
1.45706120
1.46606974
1.48521860
1.50996443
1.53021510
1.53867514
1.53522484
1.52531218
1.51558338
1.50702770
1.49711548
1.48594046
1.47679301
1.47456929
1.48041942
1.49119223
1.50170152
1.50606597
1.50454505
1.50150357
1.49572804
1.48433519
1.47204103
1.46671267
1.46987899
1.47664645
1.48291365
1.48985653
1.49901657
1.50541411
1.50276936
1.49382470
1.48750732
1.48869124
1.49586880
1.50448451
1.50850649
1.50353207
1.49062155
1.47740388
1.47317432
1.48014891
1.49284199
1.50521062
1.51581274
1.52407942
1.52616014
1.52033324
1.50845589
1.49038624
1.46477733
1.43278576
1.40059962
1.37827211
1.37216616
1.38086921
1.39927165
1.42113536
1.43873767
1.44844829
1.45374459
1.46006757
1.46813182
1.47169935
1.46434241
1.44847816
1.43592364
1.43685571
1.45054981
1.46708765
1.47496555
1.47106377
1.46296613
1.45892384
1.46010694
1.46324043
1.46567418
1.46772529
1.47062505
1.47318920
1.47347551
1.47121643
1.46718129
1.46332484
1.46143509
1.46059369
1.45827309
1.45316965
1.44707219
1.44291724
1.44311373
1.45021601
1.46384942
1.47867145
1.48884299
1.49283854
1.49256323
1.48837979
1.47644251
1.45325148
1.42268214
1.39358411
1.37215665
1.36097988
1.36033120
1.36684109
1.37454956
1.38014217
1.38529833
1.39229261
1.40044217
1.40715922
1.41007333
1.40884612
1.40630482
1.40799174
1.41796485
1.43371748
1.44797542
1.45575892
1.45756343
1.45728135
1.45764538
1.45896596
1.46003559
1.45666021
1.44636188
1.43469783
1.43111747
1.44092677
1.45950283
1.47543116
1.48222146
1.48054471
1.47291421
1.46208650
1.45131660
1.44465053
1.44536918
1.45312380
1.46405467
1.47326690
1.47788482
1.47853998
1.47641759
1.46987755
1.45625044
1.43809957
1.42328434
1.41717264
1.41914945
1.42544360
1.43204681
1.43607920
1.43635405
1.43471415
1.43439890
1.43576091
1.43834841
1.44262531
1.44736232
1.45110760
1.45394758
1.45555107
1.45518219
1.45351966
1.45206119
1.45046935
1.44655009
1.43949496
1.43171411
1.42661766
1.42467994
1.42493887
1.42857577
1.43592271
1.44357470
1.44714895
1.44535753
1.44220443
1.44188106
1.44292562
1.44121341
1.43543177
1.42644240
1.41516097
1.40531796
1.40264873
1.40957947
1.42374944
1.43972199
1.45298129
1.46371407
1.47274344
1.47763620
1.47655809
1.46939803
1.45668973
1.44130851
1.42751056
1.41958484
1.42107865
1.43123640
1.44472266
1.45649086
1.46550033
1.47153509
1.47099852
1.46200784
1.44841498
1.43620400
1.42973992
1.43038367
1.43610374
1.44108931
1.44087221
1.43827653
1.43953257
1.44528839
1.44929011
1.44712960
1.44136784
1.43660691
1.43521632
1.43646067
1.43641449
1.43446493
1.43597076
1.44242083
1.44835131
1.45203291
1.45855324
1.47058139
1.48572269
1.50033131
1.51061750
1.51344909
1.50890122
1.50103853
1.49378424
1.48943002
1.48899175
1.48945195
1.48737659
1.48370481
1.47999486
1.47648212
1.47443283
1.47635504
1.48452838
1.49825545
1.51353046
1.52643266
1.53505097
1.53724351
1.53226774
1.52501605
1.52019678
1.51562340
1.50630630
1.49170694
1.47476521
1.45888673
1.44831049
1.44533385
1.44944968
1.45869576
1.47007373
1.48078957
1.48838898
1.49171865
1.49119724
1.48789192
1.48256015
1.47331128
1.45934422
1.44615272
1.44012157
1.44242080
1.44900197
1.45247105
1.44934496
1.44546563
1.44817616
1.45763606
1.46943647
1.48054689
1.49015983
1.49760620
1.50216510
1.50410897
1.50530122
1.50783969
1.51187328
1.51604685
1.51698094
1.51042341
1.49598098
1.48050793
1.47579641
1.48773471
1.51086762
1.53321622
1.54417708
1.54212408
1.53288874
1.52282660
1.51541153
1.51012495
1.50392694
1.49500440
1.48580465
1.47985730
1.47679291
1.47577762
1.47642897
1.47509976
1.46840644
1.45812044
1.44972181
1.44795482
1.45485417
1.47015977
1.49212330
1.51618408
1.53508491
1.54326593
1.53854218
1.52350977
1.50642848
1.49471857
1.48687379
1.47711231
1.46616995
1.46002457
1.46142560
1.46554769
1.46656079
1.46437671
1.45966091
1.45095880
1.43934056
1.43065051
1.43082122
1.44036116
1.45490974
1.47001278
1.48377848
1.49427496
1.49811301
1.49401754
1.48564532
1.47860295
1.47576272
1.51489780
1.50743571
1.50592219
1.51274071
1.52595156
1.54175869
1.55601289
1.56614986
1.57194855
1.57484209
1.57665626
1.57722981
1.57515831
1.57092953
1.56728897
1.56646570
1.56561228
1.55883315
1.54688565
1.53877846
1.54107006
1.55039725
1.55800523
1.55969854
1.55838079
1.55834679
1.56237397
1.56974112
1.57606498
1.57904566
1.58040492
1.58116233
1.58055021
1.57821913
1.57310556
1.56360742
1.54929754
1.53158738
1.51422863
1.50417542
1.50821348
1.52397481
1.54094999
1.55083856
1.55207792
1.54984670
1.55072507
1.55498208
1.55649380
1.54858389
1.53017004
1.50606815
1.48385377
1.46989207
1.46529147
1.46762990
1.47565957
1.49094836
1.51464548
1.54244768
1.56516656
1.57465532
1.56954461
1.55766330
1.54960242
1.54950725
1.55455942
1.56074315
1.56681911
1.57468500
1.58567050
1.59501183
1.59568588
1.58623148
1.57115856
1.55744731
1.55065136
1.55164769
1.55483599
1.55253644
1.54087232
1.52040018
1.49629956
1.47548312
1.46323128
1.46333706
1.47604219
1.49516811
1.51178398
1.52041975
1.52055241
1.51556309
1.51094749
1.51155921
1.51799139
1.52764785
1.53839392
1.54744615
1.55139460
1.54913121
1.54121528
1.52901687
1.51637997
1.50690742
1.50147392
1.49910950
1.49368045
1.47593893
1.44400649
1.40444270
1.36550438
1.33467702
1.31644852
1.30907910
1.30760179
1.30876236
1.31124552
1.31411927
1.31541391
1.31413127
1.31172875
1.30936745
1.30788545
1.30875846
1.31228192
1.31707456
1.32133920
1.32486241
1.32886582
1.33353120
1.33962340
1.34823115
1.35738817
1.36441375
1.36901763
1.37055940
1.36638441
1.35529887
1.34108700
1.33216935
1.33553080
1.35009827
1.36762864
1.37875717
1.37933511
1.37417953
1.36996206
1.36643352
1.35872162
1.34406216
1.32563322
1.30976838
1.30085093
1.29966811
1.30553547
1.31699192
1.32972292
1.33758289
1.33741932
1.33080340
1.32129874
1.31150965
1.29959660
1.28358811
1.26831069
1.26035209
1.26129327
1.26771293
1.27397040
1.27659086
1.27627919
1.27598310
1.27852344
1.28307708
1.28433827
1.27804597
1.26565334
1.25371638
1.24877478
1.25218744
1.26362821
1.28230805
1.30223290
1.31644318
1.32180659
1.31882216
1.31126707
1.30334909
1.29677443
1.29043755
1.28357668
1.27905836
1.28085941
1.28893244
1.29924970
1.31118341
1.32797851
1.34604421
1.35626999
1.35570769
1.34873696
1.33891094
1.32692286
1.31497709
1.30524271
1.29674794
1.28837114
1.28146698
1.27811116
1.28047076
1.28815553
1.29567551
1.29854129
1.29853566
1.30125430
1.30951041
1.31914349
1.32410823
1.32304007
1.31809715
1.31060469
1.30028591
1.28712978
1.27155958
1.25541461
1.24324387
1.24070983
1.25194030
1.27421769
1.29763365
1.31425263
1.32353339
1.33157484
1.34634326
1.36879743
1.39275622
1.41447404
1.43548609
1.45727589
1.47797837
1.49345017
1.50130151
1.50398515
1.50604693
1.50957941
1.51331268
1.51576770
1.51762770
1.51882060
1.51623191
1.50718391
1.49226585
1.47563682
1.46317433
1.45775653
1.45735191
1.45820921
1.46033716
1.46608229
1.47386118
1.47944792
1.48059590
1.47907108
1.47923457
1.48284926
1.48786218
1.49169763
1.49333666
1.49349810
1.49213757
1.48765317
1.47985663
1.47012678
1.45973136
1.45091723
1.44770732
1.45227655
1.46109179
1.46765692
1.46906114
1.46671769
1.46222115
1.45539545
1.44502726
1.43245613
1.42252840
1.41791451
1.41551683
1.41107845
1.40276550
1.39168663
1.38377406
1.38665326
1.40138041
1.42032166
1.43651897
1.45099262
1.46625318
1.47781747
1.47984653
1.47432016
1.46581511
1.45517485
1.44255174
1.42928350
1.41825146
1.41251839
1.41314110
1.41958073
1.43009356
1.44239435
1.45512164
1.46729277
1.47651318
1.47985651
1.47688032
1.47206629
1.47153975
1.47618994
1.47948689
1.47427538
1.46037995
1.44249976
1.42657684
1.41710916
1.41462988
1.41718398
1.42186651
1.42619639
1.43006477
1.43636570
1.44737443
1.45941472
1.46556035
1.46404410
1.45810154
1.44842921
1.43376388
1.41838908
1.41151772
1.41826100
1.43393530
1.44758747
1.45104412
1.44400385
1.43377418
1.42998978
1.43580550
1.44621830
1.45393401
1.45457858
1.44910674
1.44332625
1.44269311
1.44626948
1.44815792
1.44543053
1.44069733
1.43815017
1.44134199
1.45056087
1.46098646
1.46750496
1.46815898
1.46269359
1.45315324
1.44337915
1.43492355
1.42699391
1.42193562
1.42476688
1.43692611
1.45488198
1.47057883
1.47597746
1.47132601
1.46289639
1.45622700
1.45306481
1.44985557
1.44183176
1.42890338
1.41706884
1.41581064
1.43062823
1.45607688
1.47941737
1.49197129
1.49507691
1.49413584
1.49396545
1.49763301
1.50112333
1.49928859
1.49750370
1.50395672
1.51448160
1.51611180
1.50359486
1.48448206
1.46963692
1.46576977
1.47278505
1.48508554
1.49690824
1.50418573
1.50567734
1.50441023
1.50231405
1.49719254
1.49112652
1.49047272
1.49594460
1.50443083
1.51521680
1.52775689
1.53948700
1.54646327
1.54406239
1.53345281
1.52371654
1.52174435
1.52640420
1.53288217
1.53644896
1.53400786
1.52622328
1.51595312
1.50507995
1.49578195
1.49018980
1.48720207
1.48302383
1.47369180
1.45944300
1.44522402
1.43633353
1.43818503
1.45268803
1.47326081
1.49101340
1.50247405
1.50916176
1.51344174
1.51661833
1.51841800
1.51710512
1.51286735
1.50764894
1.50164858
1.49536837
1.49053850
1.48741755
1.48655178
1.49038871
1.50063190
1.51466384
1.52702048
1.53311599
1.52957844
1.51708439
1.50079039
1.48595720
1.47603493
1.47297221
1.47625329
1.48223275
1.48591148
1.48348246
1.47453969
1.46355188
1.45802980
1.46329813
1.47919024
1.49976338
1.51562417
1.52078916
1.51823145
1.51525058
1.51640533
1.52201141
1.52982402
1.53719535
1.54149496
1.54080930
1.53550061
1.52817198
1.52205127
1.51947986
1.52117425
1.52595756
1.52945483
1.52607382
1.51827291
1.51472472
1.51750801
1.52239519
1.52577075
1.52740245
1.53102619
1.53936752
1.54927120
1.55579665
1.55781593
1.55662608
1.55235789
1.54398210
1.53276115
1.52337728
1.51874724
1.51777919
1.51840710
1.51962090
1.52221255
1.52798673
1.53607380
1.54108406
1.43716789
1.43515451
1.44283273
1.45576902
1.46986207
1.48310675
1.49200938
1.49132984
1.48145826
1.47087390
1.46698441
1.47026930
1.47677132
1.48313649
1.48751864
1.48798596
1.48466865
1.48068413
1.47936487
1.47953396
1.47453033
1.46098967
1.44481226
1.43319801
1.42808081
1.42874717
1.43424265
1.44261294
1.44960591
1.45189189
1.45044400
1.44747554
1.44432653
1.44352875
1.44846819
1.46008818
1.47589804
1.48978281
1.49380315
1.48509177
1.46858612
1.45233551
1.44223145
1.43862934
1.43556315
1.42638874
1.41134641
1.39708817
1.38954182
1.39005100
1.39656259
1.40588574
1.41724736
1.43092014
1.44483303
1.45729438
1.46910721
1.48150171
1.49259327
1.49750062
1.49439779
1.48562512
1.47189337
1.45255029
1.43036852
1.41229242
1.40577407
1.41220252
1.42413865
1.43052811
1.42598837
1.41523492
1.40666746
1.40504523
1.41060360
1.42042475
1.43032057
1.43883157
1.44780356
1.45695740
1.46382898
1.46780784
1.46961550
1.46937976
1.46683625
1.46319010
1.45893071
1.45186845
1.44182357
1.43201941
1.42851425
1.43630691
1.45328672
1.47277443
1.48869857
1.50039892
1.51084943
1.52090735
1.52816978
1.52919865
1.52335606
1.51101043
1.49175264
1.46657120
1.43877519
1.41519650
1.40335543
1.40500664
1.41589909
1.43014406
1.44464731
1.45971837
1.47533179
1.48960989
1.50015971
1.50642043
1.50815987
1.50444355
1.49701720
1.48996662
1.48543995
1.48049076
1.47065549
1.45725945
1.44798620
1.44981641
1.46276440
1.47830389
1.48496269
1.48004745
1.47082831
1.46423384
1.46092032
1.45813439
1.45665569
1.45909088
1.46343354
1.46678074
1.47019695
1.47500363
1.47965025
1.48197991
1.48142185
1.47900209
1.47625764
1.47445739
1.47340401
1.47162439
1.46793443
1.46131540
1.45241050
1.44504513
1.44290799
1.44566078
1.45044526
1.45287972
1.44866946
1.44071327
1.43826269
1.44730199
1.46433858
1.47956498
1.48660663
1.48606981
1.48069995
1.47233934
1.46411547
1.45934104
1.45819550
1.45909831
1.46039401
1.46140578
1.46296016
1.46520366
1.46529287
1.45810000
1.43980634
1.41340683
1.38985158
1.37927813
1.38281884
1.39465613
1.40704596
1.41437485
1.41627006
1.41542695
1.41368095
1.41200119
1.41178304
1.41398011
1.41929933
1.42638598
1.42947564
1.42450101
1.41670342
1.41674389
1.42940122
1.45123351
1.47496698
1.49306539
1.50303760
1.50736666
1.50861628
1.50740515
1.50325346
1.49672438
1.48801639
1.47665748
1.46561264
1.46023471
1.46308597
1.47203877
1.48262248
1.49087897
1.49567359
1.50002919
1.50614837
1.50962362
1.50450806
1.49199965
1.47815799
1.46848178
1.46564481
1.46731326
1.46934600
1.47061075
1.47157102
1.47121372
1.46896150
1.46743537
1.46962820
1.47393858
1.47662520
1.47806137
1.48136004
1.48510039
1.48191855
1.46908244
1.45537065
1.45155881
1.45818554
1.46656132
1.46757726
1.45744870
1.43985583
1.42241686
1.41180539
1.41166814
1.42065213
1.43300373
1.44391131
1.45232507
1.45779299
1.45902558
1.45488031
1.44638483
1.43716356
1.42921408
1.42139347
1.41321126
1.40691061
1.40524180
1.40976295
1.42124833
1.43701266
1.44924444
1.45181240
1.44561325
1.43428334
1.42193043
1.41491676
1.41563422
1.41922087
1.42326541
1.43013884
1.43862525
1.44264105
1.43634592
1.41737705
1.38920797
1.36175379
1.34552452
1.34369558
1.35338670
1.37089560
1.39242375
1.41588151
1.44023948
1.46243349
1.47840519
1.48609962
1.48662847
1.48291481
1.47777638
1.47354884
1.47234975
1.47415570
1.47552473
1.47303101
1.46736404
1.46177147
1.45972892
1.46301597
1.46938525
1.47641801
1.48316191
1.48659990
1.48211666
1.46951007
1.45675869
1.45182693
1.45320681
1.45485774
1.45400395
1.45067400
1.44744553
1.44680265
1.44748097
1.44721898
1.44586756
1.44523519
1.44691976
1.45212976
1.46105613
1.47082894
1.47831426
1.48363973
1.48843792
1.49185247
1.49269701
1.49238141
1.49283001
1.49318355
1.48994469
1.48323410
1.47706186
1.47330798
1.46966754
1.46316421
1.45446760
1.44613461
1.43888135
1.43240654
1.42838610
1.43046820
1.44044212
1.45498718
1.46718909
1.47183448
1.46932480
1.46331638
1.45777436
1.45652562
1.46111724
1.47090152
1.48228006
1.48753147
1.48179248
1.46832077
1.45443954
1.44664360
1.44727476
1.45357847
1.46013696
1.46266687
1.46090517
1.45943941
1.46431321
1.47492772
1.48392221
1.48649195
1.48418832
1.47935266
1.47268579
1.46741569
1.46856688
1.47771923
1.49198295
1.50611627
1.51578722
1.51970398
1.51796919
1.51149073
1.50213239
1.49139234
1.47939340
1.46641337
1.45448813
1.44552444
1.43899566
1.43414001
1.43313469
1.43694924
1.44280173
1.44754645
1.45050542
1.45379441
1.45890542
1.46448312
1.46773529
1.46712356
1.46313587
1.45675590
1.44887436
1.44084306
1.43438623
1.43154380
1.43338882
1.43861699
1.44699934
1.45868389
1.46917391
1.47341338
1.47084086
1.46249970
1.44897793
1.43400687
1.42403704
1.42237605
1.42729499
1.43435879
1.44172080
1.45017869
1.45777180
1.46083624
1.45790746
1.45112378
1.44559236
1.44630010
1.45373472
1.46419174
1.47484397
1.48304033
1.48436059
1.47774180
1.46857018
1.46475969
1.46977110
1.47908234
1.48546895
1.48586932
1.48139073
1.47334030
1.46367171
1.45864581
1.46424227
1.47729713
1.48801062
1.49110354
1.48790026
1.48235105
1.47937321
1.48012590
1.48229589
1.48512481
1.48825047
1.48960990
1.48855466
1.48717335
1.48594973
1.48357745
1.48047046
1.47714263
1.47320627
1.47037032
1.47185776
1.47931212
1.49151233
1.50466349
1.51504471
1.52289669
1.53056126
1.53796205
1.54370738
1.54709046
1.54794226
1.54473701
1.53510905
1.51975046
1.50231049
1.48773598
1.48072139
1.48227449
1.48831232
1.49441148
1.50102924
1.51085200
1.52418827
1.53682395
1.54260887
1.54022549
1.53254009
1.52290627
1.51542135
1.51254785
1.51447618
1.52093819
1.52976361
1.53613799
1.53543833
1.52845302
1.52070953
1.51533747
1.51220086
1.51178222
1.51478577
1.52033759
1.52684253
1.53182491
1.53341915
1.53286297
1.53041120
1.52457370
1.51695158
1.51113184
1.50910602
1.51035088
1.51162896
1.50855525
1.50002741
1.49121136
1.48920646
1.49745362
1.51496084
1.53558746
1.55090699
1.55620321
1.55300573
1.54655365
1.54059545
1.53632013
1.53339450
1.53202451
1.53245439
1.53031084
1.51874142
1.49717125
1.47296663
1.45354605
1.44465341
1.45165713
1.47446230
1.50379664
1.52630295
1.53518969
1.53386917
1.52949553
1.52621569
1.52472265
1.52319602
1.52076475
1.51950060
1.52002428
1.52225439
1.52664576
1.53164503
1.53578758
1.53849089
1.53929171
1.53909110
1.53790399
1.53450705
1.53056764
1.52960624
1.53262638
1.53763316
1.53971278
1.53334866
1.51823627
1.49982690
1.48635862
1.49318228
1.48551827
1.47893121
1.47601347
1.47443275
1.46932735
1.46059024
1.45237366
1.44892094
1.45026412
1.45160030
1.45072355
1.45007049
1.45121382
1.45443065
1.46186516
1.47361830
1.48592890
1.49690098
1.50693323
1.51530196
1.52111190
1.52582577
1.53010189
1.53170866
1.53052554
1.52894422
1.52727136
1.52507930
1.52419719
1.52618456
1.52867549
1.52787164
1.52314230
1.51697498
1.51350247
1.51584265
1.52381072
1.53407493
1.54282307
1.54935691
1.55414650
1.55502598
1.54869857
1.53487944
1.51857639
1.50691740
1.50345744
1.50880267
1.52167985
1.53756905
1.55160450
1.56071774
1.56418219
1.56335076
1.56016619
1.55709465
1.55586348
1.55670524
1.55904407
1.56222220
1.56562907
1.56875792
1.57123333
1.57222428
1.57146661
1.56903361
1.56597045
1.56426172
1.56378222
1.56220260
1.55704080
1.54939673
1.54650557
1.55512153
1.57349655
1.59377270
1.60871941
1.61502079
1.61322257
1.60599281
1.59752277
1.59285254
1.59329474
1.59423235
1.58987856
1.58004426
1.56830130
1.55588324
1.54346537
1.53324023
1.52852871
1.53202845
1.54250879
1.55582520
1.56739476
1.57283779
1.56976393
1.55771538
1.53791152
1.51312517
1.48539501
1.45741839
1.43195134
1.40919713
1.38792869
1.36682047
1.34676162
1.33224269
1.32839912
1.33503327
1.34677583
1.35983899
1.37405580
1.39112072
1.41090042
1.42787908
1.43685261
1.43894241
1.43635621
1.42927280
1.41991221
1.41241069
1.40940541
1.41141513
1.41754208
1.42598311
1.43493522
1.44216532
1.44504506
1.44364721
1.44023352
1.43465721
1.42617069
1.41545965
1.40118798
1.38259083
1.36225649
1.34328215
1.33002106
1.32906524
1.34345035
1.36808687
1.39384590
1.41361654
1.42410103
1.42649188
1.42608669
1.42608405
1.42581406
1.42695399
1.43267851
1.44257860
1.45257649
1.45797112
1.45722763
1.45288040
1.44945687
1.45058707
1.45711976
1.46687007
1.47552686
1.47803520
1.47128159
1.45874749
1.44867269
1.44487253
1.44423760
1.44344017
1.44267826
1.44369658
1.44667070
1.45083980
1.45801195
1.47056778
1.48758710
1.50521805
1.51787788
1.52077569
1.51316858
1.49930520
1.48746830
1.48427748
1.49029326
1.50081833
1.50883711
1.51053762
1.50556863
1.49465190
1.48237599
1.47566577
1.47666613
1.48217168
1.48774591
1.49104031
1.49207048
1.49163068
1.49171595
1.49390878
1.49758612
1.50199375
1.50864969
1.51741311
1.52255903
1.52007880
1.51262691
1.50329996
1.49269207
1.48234297
1.47490920
1.47097417
1.46944867
1.47040698
1.47530030
1.48430925
1.49493440
1.50281303
1.50418338
1.49997240
1.49507611
1.49179701
1.48535807
1.46901101
1.44537758
1.42739683
1.42666880
1.44411492
1.46795852
1.48315257
1.48702566
1.48897589
1.49764743
1.51429649
1.53305943
1.54649049
1.55110518
1.54723283
1.53791049
1.52708467
1.51814112
1.51412464
1.51605633
1.52056553
1.52160902
1.51740214
1.51185744
1.50794810
1.50510928
1.50162884
1.49689274
1.49097020
1.48388828
1.47712892
1.47350056
1.47507071
1.48100072
1.48867436
1.49620346
1.50239728
1.50741403
1.51232819
1.51494125
1.50953064
1.49528790
1.48075976
1.47595221
1.48021785
1.48225317
1.47413404
1.45930166
1.44653642
1.44239505
1.44942840
1.46610855
1.48704678
1.50628041
1.52040879
1.52752397
1.45437314
1.43575029
1.41724089
1.40275934
1.39730568
1.40412659
1.41983510
1.43593891
1.44496589
1.44623956
1.44247329
1.43540729
1.42825848
1.42588319
1.43018821
1.43726333
1.43972917
1.43314568
1.42182069
1.41524488
1.41748592
1.42408065
1.42852205
1.42682336
1.41965494
1.41328858
1.41344206
1.42050740
1.43183262
1.44374219
1.45290468
1.45709394
1.45568749
1.45080669
1.44572819
1.44433469
1.45114273
1.46596463
1.48093169
1.48563195
1.47668804
1.46098688
1.44827674
1.44426749
1.44819653
1.45447104
1.45810694
1.45824123
1.45744062
1.45685607
1.45275513
1.44284103
1.43188353
1.42715087
1.43221536
1.44420343
1.45745535
1.46947069
1.48012988
1.49058578
1.50130481
1.50843611
1.50860794
1.50360897
1.49784038
1.49479019
1.49485919
1.49526441
1.49195183
1.48351130
1.47416992
1.47067618
1.47467225
1.48266007
1.49308351
1.50490035
1.51320334
1.51252432
1.50278831
1.49115248
1.48561924
1.48770064
1.49308750
1.49653586
1.49574469
1.49254844
1.48938261
1.48558786
1.48048275
1.47582821
1.47372525
1.47507643
1.47930624
1.48554514
1.49364797
1.50366301
1.51478868
1.52399810
1.52763178
1.52566744
1.51860923
1.50335968
1.47869527
1.44874200
1.41785239
1.38783459
1.36026122
1.33824192
1.32555024
1.32454012
1.33348167
1.34537309
1.35409965
1.35826451
1.35905263
1.35839502
1.35627267
1.35130387
1.34455474
1.33939030
1.33950611
1.34715802
1.36105088
1.37769558
1.39236826
1.39942127
1.39618289
1.38678771
1.37754682
1.36976940
1.36327935
1.36084099
1.36541311
1.37914001
1.40127299
1.42629173
1.44808311
1.46300019
1.47062038
1.47262550
1.47225416
1.47423462
1.48131548
1.49158259
1.49897943
1.49814566
1.48889633
1.47548435
1.46601535
1.46766055
1.47952901
1.49588914
1.51213368
1.52623112
1.53850115
1.54845912
1.55231514
1.54534252
1.52572954
1.49681446
1.46631286
1.44359539
1.43639659
1.44589316
1.46565372
1.48571865
1.49827588
1.50302693
1.50480147
1.50666975
1.50804047
1.50703470
1.50279432
1.49550014
1.48699965
1.47867047
1.46944286
1.46140139
1.46084410
1.47123022
1.48847783
1.50256925
1.50327308
1.48771040
1.46450167
1.44825869
1.44863393
1.46483853
1.48960605
1.51410434
1.53064296
1.53634550
1.53298052
1.52388555
1.51376954
1.50773064
1.50831723
1.51498655
1.52444198
1.53302696
1.54097869
1.54785833
1.54877231
1.54187885
1.53270577
1.52894265
1.53087269
1.53020940
1.52037203
1.50274372
1.48535310
1.47732040
1.48131687
1.49188644
1.50270350
1.51182984
1.52083536
1.53234675
1.54553379
1.55525935
1.55485263
1.54241215
1.52528904
1.51201105
1.50506095
1.50435131
1.51030119
1.52257332
1.53887229
1.55426916
1.56235695
1.55937515
1.54818956
1.53642648
1.52930368
1.52656509
1.52372161
1.51553892
1.50079836
1.48258365
1.46725446
1.46088724
1.46365260
1.47156466
1.47951470
1.48240829
1.47995711
1.47662035
1.47605383
1.47990376
1.48851042
1.49825408
1.50188172
1.45179031
1.44760836
1.44980879
1.45681637
1.46412663
1.47129413
1.48023208
1.48787522
1.48809678
1.47934087
1.46631454
1.45516882
1.44851440
1.44618496
1.44826367
1.45523585
1.46570807
1.47629517
1.48531143
1.49398051
1.50325504
1.51032529
1.51149005
1.50821405
1.50550060
1.50663029
1.51166309
1.51757636
1.52061714
1.52015599
1.51689408
1.50999489
1.49893657
1.48588037
1.47597257
1.47262708
1.47384207
1.47542169
1.47648438
1.47955581
1.48526526
1.49179369
1.49525828
1.49084613
1.47834196
1.46506715
1.46036331
1.46482515
1.46940607
1.46602935
1.45510021
1.44387367
1.43936509
1.44291510
1.45270975
1.46644396
1.48133125
1.49505786
1.50447293
1.50577232
1.49733998
1.48200307
1.46567044
1.45370357
1.44969483
1.45343019
1.46109138
1.46957653
1.47704513
1.48177334
1.48074936
1.47003618
1.45195780
1.43738956
1.43561521
1.44521378
1.45659556
1.46094630
1.45843841
1.45766793
1.46583168
1.48220327
1.49941124
1.50918530
1.50862159
1.50120850
1.49087743
1.47947572
1.47059590
1.46820878
1.47199258
1.47928096
1.48823670
1.49655790
1.50182511
1.50339720
1.50375956
1.50727201
1.51300269
1.51403390
1.50633346
1.49329475
1.48205300
1.47650012
1.47439184
1.47158857
1.46911004
1.47137455
1.47704456
1.47996902
1.47785102
1.47526832
1.47660017
1.47862571
1.47508380
1.46392711
1.44622038
1.42550535
1.41019929
1.40662754
1.41084162
1.41288685
1.40809726
1.40116744
1.39758809
1.39725825
1.39792457
1.39833983
1.39699548
1.39282685
1.38704105
1.38263129
1.38184498
1.38390848
1.38737965
1.39147637
1.39419519
1.39374604
1.39055032
1.38563565
1.38112840
1.38115766
1.38663813
1.39337260
1.39758536
1.39936313
1.40192369
1.40813715
1.41759152
1.42716762
1.43310043
1.43395032
1.43152378
1.42819039
1.42403112
1.41738843
1.40807123
1.39802500
1.38921448
1.38152223
1.37487146
1.37150658
1.37227162
1.37450292
1.37422855
1.36932704
1.36166681
1.35396971
1.34637215
1.33813162
1.32979057
1.32381945
1.32276976
1.32766953
1.33727353
1.34802933
1.35754858
1.36582229
1.37300593
1.37912006
1.38368977
1.38598687
1.38757840
1.39033091
1.39446040
1.40005442
1.40480794
1.40429722
1.39851863
1.39389373
1.39654146
1.40668768
1.42010259
1.42994450
1.43018784
1.42144979
1.41044521
1.40186024
1.39322923
1.38211543
1.37276640
1.37019054
1.37380753
1.37860295
1.37882757
1.37104162
1.35753050
1.34420799
1.33259596
1.32266812
1.32037615
1.33086094
1.34975763
1.36665813
1.37315673
1.36965164
1.36444235
1.36493683
1.37210729
1.38165887
1.38988956
1.39561151
1.39817495
1.39901630
1.40067275
1.40434164
1.40939525
1.41388206
1.41782489
1.42240920
1.42534591
1.42367400
1.41955364
1.41717475
1.41702507
1.41764300
1.41961726
1.42399894
1.42939833
1.43221704
1.42896410
1.42104287
1.41317106
1.40544939
1.39596511
1.38651102
1.38031185
1.38029724
1.38774475
1.39943142
1.40739882
1.40560191
1.39693004
1.38803343
1.38199134
1.38007666
1.38356675
1.39286545
1.40674908
1.41934217
1.42326027
1.41937188
1.41520786
1.41507713
1.41794933
1.42128615
1.42549052
1.43289099
1.44191382
1.44854459
1.45116043
1.45009432
1.44739388
1.44728849
1.45112940
1.45630278
1.46048558
1.46190856
1.46056999
1.45944973
1.46243695
1.47010921
1.47861028
1.48474158
1.48815986
1.48805628
1.48326205
1.47531622
1.46792386
1.46383213
1.46291458
1.46460028
1.46857835
1.47283141
1.47321988
1.46650448
1.45545202
1.44615429
1.44255028
1.44485838
1.45047993
1.45624194
1.45962270
1.46210538
1.46806666
1.47710411
1.48487642
1.48922521
1.49206492
1.49711796
1.50353858
1.50449728
1.49457966
1.47762141
1.46593497
1.46879332
1.48235263
1.49467648
1.49840465
1.49407257
1.48566825
1.47775408
1.47269230
1.46909624
1.46512951
1.46055223
1.45436867
1.44568449
1.43602750
1.42738448
1.42200673
1.42195289
1.42563913
1.42866848
1.42914577
1.42940574
1.43280276
1.44034149
1.45000038
1.46037286
1.47227792
1.48362981
1.48786272
1.48068112
1.46374549
1.44238345
1.42352676
1.41381574
1.41518032
1.42401351
1.43505814
1.44191270
1.44036331
1.43261062
1.42429253
1.42086423
1.42394980
1.43016228
1.43549072
1.43933815
1.44481695
1.45383320
1.46433757
1.47484134
1.48487487
1.49168536
1.49219167
1.48651731
1.47877726
1.47233725
1.46563049
1.45708508
1.44905710
1.44424514
1.44139975
1.43564687
1.42405422
1.40880436
1.39467995
1.38635904
1.38795406
1.40088342
1.41940963
1.43410561
1.44010299
1.43759442
1.42905101
1.41654220
1.40065733
1.38366033
1.36876398
1.35746752
1.35154143
1.35370919
1.36493758
1.38203905
1.39939515
1.41387809
1.42542225
1.43522772
1.44544914
1.45736227
1.46928429
1.47731770
1.47792756
1.47078920
1.45744110
1.43906806
1.41921977
1.40299219
1.39431038
1.48865757
1.48383255
1.48101125
1.48260888
1.48629112
1.48691331
1.48394936
1.48186480
1.48276429
1.48462072
1.48590488
1.48663848
1.48660913
1.48582244
1.48581993
1.48939048
1.49689817
1.50498643
1.50957195
1.50764663
1.49972545
1.48921491
1.48019804
1.47767238
1.48379895
1.49531793
1.50659814
1.51351387
1.51521799
1.51413405
1.51405723
1.51473854
1.51085286
1.49884495
1.48206019
1.46919944
1.46567444
1.46817664
1.47136596
1.47354415
1.47523187
1.47766093
1.48154184
1.48576297
1.48983796
1.49299436
1.49162297
1.48442633
1.47448308
1.46721470
1.46733789
1.47549685
1.48972498
1.50504790
1.51347178
1.51166051
1.50291246
1.49017138
1.47499006
1.46286548
1.46127299
1.47058532
1.48355910
1.49214743
1.49311821
1.48934767
1.48627769
1.48765435
1.49256978
1.49753933
1.49810247
1.48818701
1.46774376
1.44674980
1.43569625
1.43801690
1.44922077
1.46187272
1.47365467
1.48604778
1.49719875
1.50111313
1.49530689
1.48676513
1.48370902
1.48551107
1.48796390
1.48941242
1.48854374
1.48470135
1.47952628
1.47506877
1.47080750
1.46594361
1.46246499
1.46221765
1.46618537
1.47495572
1.48646221
1.49652422
1.50081436
1.49709335
1.48791714
1.47857897
1.47209565
1.46765560
1.46147763
1.45016997
1.43696528
1.42945133
1.42904798
1.43022523
1.42750760
1.41933189
1.40835891
1.39814659
1.38936335
1.38313788
1.38455321
1.39551156
1.41139273
1.42715995
1.44053963
1.44938794
1.45106729
1.44635886
1.44086297
1.44228247
1.45316958
1.46800266
1.48007639
1.48669185
1.48951038
1.49033876
1.48690556
1.47657639
1.46084817
1.44232632
1.42168220
1.40019981
1.38170714
1.37012989
1.36530309
1.36456526
1.36722621
1.37214829
1.37678826
1.38194150
1.39070876
1.40432771
1.42044016
1.43464973
1.44367685
1.44721223
1.44870072
1.45201440
1.45825918
1.46578197
1.47270314
1.47778188
1.47748101
1.46888099
1.45420602
1.43815238
1.42479979
1.41712995
1.41673816
1.42165978
1.42723775
1.43143687
1.43602452
1.44405391
1.45582462
1.46750770
1.47442616
1.47456791
1.46881830
1.45940579
1.45050628
1.44495961
1.44071751
1.43453997
1.42668925
1.42145624
1.41982549
1.41629413
1.40746294
1.39491875
1.37999679
1.36348776
1.34939497
1.34188732
1.34206685
1.35040508
1.36579587
1.38475393
1.40394517
1.42045077
1.43210179
1.43739896
1.43433382
1.42463920
1.41512930
1.41054535
1.40870096
1.40538118
1.40165655
1.40274217
1.41151937
1.42359619
1.43109071
1.43082774
1.42658104
1.42387820
1.42279926
1.41877373
1.41111201
1.40631635
1.40891905
1.41480633
1.41722839
1.41496110
1.41292980
1.41667435
1.42746999
1.43866549
1.44156936
1.43787061
1.43675441
1.44184633
1.44917242
1.45623210
1.46441305
1.47306886
1.47929570
1.48348303
1.48782153
1.49101965
1.49035914
1.48513181
1.47664744
1.46638986
1.45401869
1.43668287
1.41042791
1.37533640
1.34040452
1.31761753
1.31191076
1.31908858
1.32805628
1.32900664
1.32026352
1.30564828
1.29163581
1.28811824
1.30536963
1.34437528
1.39301397
1.43655826
1.46784259
1.48723307
1.49965005
1.50992299
1.51883882
1.52252109
1.51687368
1.50380056
1.49070704
1.48482092
1.48568547
1.48558132
1.48081134
1.47553100
1.47387712
1.47696488
1.48614636
1.50208850
1.52097481
1.53615746
1.54400990
1.54626735
1.54710175
1.54771863
1.54481452
1.53273281
1.50968488
1.48298947
1.46191096
1.45070412
1.45097063
1.46207715
1.47873055
1.49248874
1.49614486
1.48899933
1.47851875
1.47336524
1.47638482
1.48593593
1.49896744
1.51119001
1.51865495
1.51913430
1.51330370
1.50552487
1.50013431
1.49798825
1.49636138
1.49308798
1.48945524
1.48708858
1.48737882
1.49241868
1.50212823
1.51405655
1.52558002
1.53414874
1.53781868
1.53553305
1.52812482
1.52026314
1.51788977
1.52263600
1.53125999
1.53867532
1.54188615
1.54214119
1.54183096
1.54244863
1.54585590
1.55115186
1.55261416
1.54857726
1.54435666
1.54337020
1.54483734
1.54912477
1.55715073
1.56508512
1.56670760
1.56028507
1.54899364
1.53618184
1.52418901
1.51607574
1.51516261
1.52229286
1.53365007
1.54333395
1.54895826
1.55328696
1.56052857
1.57116800
1.57961560
1.57900893
1.56936023
1.55740838
1.54842221
1.54326184
1.54089624
1.53951847
1.53774619
1.43801281
1.43615704
1.43800091
1.44383367
1.45049514
1.45460769
1.45404950
1.44809525
1.43997615
1.43514833
1.43618226
1.44223571
1.45040048
1.45678348
1.45876269
1.45657264
1.45326851
1.45269583
1.45631617
1.46223448
1.46690945
1.46802459
1.46524644
1.45947175
1.45314975
1.44909569
1.44978967
1.45548898
1.46258518
1.46890620
1.47432747
1.47608113
1.47284019
1.46944122
1.47157417
1.47974140
1.49056004
1.49852478
1.49828936
1.48942516
1.47656021
1.46528981
1.45874794
1.45632521
1.45389244
1.44813953
1.44208583
1.44178719
1.44896260
1.46082540
1.47171181
1.47470641
1.46733087
1.45340271
1.44104238
1.43811632
1.44619471
1.46126783
1.47831352
1.49268390
1.49919369
1.49534664
1.48630022
1.48020202
1.48087435
1.48750532
1.49622212
1.50158241
1.50031531
1.49486914
1.48833103
1.47855493
1.46363087
1.44782627
1.43851188
1.43968106
1.44764468
1.45467212
1.45912746
1.46474448
1.47135186
1.47632794
1.47969002
1.48266879
1.48555406
1.48680202
1.48346704
1.47465301
1.46465274
1.45927346
1.46064659
1.46622180
1.47048340
1.47014192
1.46771902
1.46861275
1.47537880
1.48702130
1.50036594
1.50941339
1.50821479
1.49579241
1.47811628
1.46230098
1.45039536
1.44222242
1.43964506
1.44562149
1.45859847
1.47196094
1.48105687
1.48592120
1.48767798
1.48624660
1.48131215
1.47381850
1.46719384
1.46413064
1.46124123
1.45330086
1.44163852
1.43366114
1.43466465
1.44175834
1.44813328
1.45236276
1.45818397
1.46473199
1.46624290
1.46176080
1.45615888
1.45356829
1.45457628
1.45676565
1.45777442
1.45800756
1.45925679
1.46211624
1.46454721
1.46339525
1.45690968
1.44632157
1.43778137
1.43951548
1.45203495
1.46612716
1.47320641
1.47282694
1.46980862
1.46801107
1.46670392
1.46127187
1.44908929
1.43586325
1.43121107
1.43727182
1.44811380
1.45637976
1.45800682
1.45421884
1.44966791
1.44763823
1.44763121
1.44907219
1.45212128
1.45539748
1.45907355
1.46583086
1.47608966
1.48629638
1.49261791
1.49389301
1.49005511
1.48163610
1.47115308
1.46226058
1.45703518
1.45331823
1.44907180
1.44594557
1.44414135
1.44259771
1.44172290
1.44189094
1.44369858
1.44657985
1.44764730
1.44354476
1.43251268
1.41733486
1.40413891
1.39729979
1.39813055
1.40782168
1.42569619
1.44624302
1.46131974
1.46310662
1.45215451
1.43774090
1.42689716
1.42212553
1.42476656
1.43617191
1.45553184
1.47679546
1.48942464
1.48525543
1.46582017
1.44035760
1.42051565
1.41320463
1.41630382
1.42434374
1.43299365
1.44070330
1.44912894
1.45787654
1.46118022
1.45505697
1.44288286
1.43157619
1.42821366
1.43619453
1.45009800
1.45933362
1.45795857
1.44959916
1.44384473
1.44666888
1.45463641
1.46079215
1.46201406
1.45836070
1.45173458
1.44594257
1.44371421
1.44461964
1.44710511
1.44957219
1.44961302
1.44566598
1.43927215
1.43269286
1.42536770
1.41599604
1.40760060
1.40481653
1.40534127
1.40033564
1.38397616
1.35968862
1.33583503
1.31811432
1.30703122
1.30077796
1.29820573
1.29840996
1.30039677
1.30242252
1.30406251
1.31037583
1.32804400
1.35769417
1.39176868
1.41857204
1.43060647
1.42922822
1.42065867
1.41077339
1.40333389
1.40055176
1.40304826
1.40898009
1.41529239
1.42065361
1.42700618
1.43535087
1.44323127
1.44879373
1.45242920
1.45465816
1.45470798
1.45043529
1.44138182
1.43107681
1.42298742
1.41654790
1.40939086
1.40285555
1.40179802
1.40801535
1.41678047
1.42183600
1.42129423
1.41559672
1.40752304
1.40342922
1.40563714
1.40743830
1.39982054
1.38236095
1.36415042
1.35427465
1.35553801
1.36509548
1.37848932
1.39345538
1.40847395
1.42055548
1.42826125
1.43212978
1.43173005
1.42764982
1.42421265
1.42515271
1.42857885
1.43001608
1.42763910
1.42262421
1.41840424
1.41931787
1.42464521
1.42820203
1.42841177
1.43007810
1.43517695
1.43927162
1.43768153
1.43197047
1.42772359
1.42791281
1.42967314
1.42822970
1.42223462
1.41345325
1.40299624
1.39074489
1.37864611
1.37087194
1.37032580
1.37548397
1.38181417
1.38563356
1.38658180
1.38790631
1.39272776
1.40122999
1.41291389
1.42542834
1.43309165
1.43231021
1.42357356
1.40987360
1.39727452
1.39349891
1.40104257
1.41374837
1.42385413
1.42636434
1.41766379
1.39996049
1.38309242
1.37446568
1.37427052
1.38105026
1.39306141
1.40585680
1.41383479
1.41519480
1.41261964
1.40842331
1.40480260
1.40598287
1.41411771
1.42651487
1.43694052
1.43949347
1.43302561
1.42071931
1.40909822
1.40448202
1.40556301
1.40569669
1.40154343
1.39561538
1.39262887
1.39561875
1.40289043
1.40850407
1.40839650
1.40409065
1.40056448
1.40041843
1.40209309
1.40398707
1.40436693
1.39988605
1.39298333
1.39334424
1.40569287
1.42502973
1.44291837
1.45313090
1.45381666
1.44834224
1.44168941
1.43578232
1.43301531
1.43809692
1.44943789
1.45681276
1.45469038
1.44790142
1.44164511
1.43657305
1.43321366
1.43373535
1.43784129
1.44164347
1.44324898
1.44496193
1.44998819
1.45766356
1.46267284
1.46252806
1.45895990
1.45225553
1.44027577
1.42232261
1.40396549
1.39431890
1.39645155
1.40542838
1.41524261
1.42297957
1.42881681
1.43469113
1.44073267
1.44497186
1.44634217
1.44381042
1.43880707
1.43632070
1.43908238
1.44619233
1.45481926
1.46198592
1.46589233
1.46381246
1.45343785
1.43944707
1.43118024
1.43295882
1.44099356
1.44797939
1.44918956
1.44450464
1.43794266
1.43429021
1.43616951
1.44542199
1.46138126
1.47898731
1.49241010
1.49832920
1.49646581
1.48849914
1.47495186
1.45592113
1.43493694
1.41728049
1.40642121
1.40337251
1.40622015
1.41184315
1.41949094
1.42933661
1.43822104
1.44164177
1.43913397
1.43440520
1.43122566
1.43063715
1.43113227
1.43022028
1.42688277
1.42194885
1.41715647
1.41485747
1.41623446
1.42084812
1.42719343
1.43366726
1.43984656
1.44468728
1.44652745
1.44494379
1.44160211
1.44051101
1.44196214
1.43858700
1.42567081
1.40961533
1.39992515
1.39928876
1.40408934
1.40914745
1.41190173
1.41318698
1.41396934
1.41293381
1.40784084
1.39942363
1.39060262
1.38459006
1.38544413
1.39483678
1.41014112
1.42800219
1.44594312
1.45986422
1.46602166
1.46440188
1.45555384
1.44043219
1.42379349
1.41113060
1.40518214
1.40682696
1.41507055
1.42524517
1.43110747
1.43045567
1.42579504
1.42088182
1.41791375
1.41627609
1.41479321
1.41351702
1.41320120
1.41494314
1.41849587
1.42367090
1.43231685
1.44400298
1.45570475
1.46604077
1.47260598
1.47005342
1.45746201
1.44269262
1.43406494
1.43239124
1.43354120
1.43215305
1.42418941
1.41107661
1.39839532
1.39052002
1.38881213
1.39213737
1.39947364
1.41168086
1.42720468
1.43957120
1.44263369
1.43567363
1.42370409
1.41288018
1.40517630
1.40130545
1.40388897
1.41368270
1.42927834
1.44909195
1.46920870
1.48350800
1.48810592
1.48404897
1.47381494
1.45957871
1.44685614
1.44208322
1.44736392
1.45945492
1.47064449
1.47467945
1.47311223
1.47029859
1.46652342
1.46044292
1.45286419
1.44502321
1.43785479
1.43304294
1.42989108
1.42618418
1.42320010
1.42503465
1.43365450
1.44722049
1.46182147
1.47213808
1.47421954
1.46958979
1.46359967
1.45929146
1.45645401
1.45508579
1.45527223
1.45617878
1.45774913
1.46097102
1.46577443
1.47048143
1.47186828
1.46830991
1.46137048
1.45310649
1.44689542
1.44681017
1.45302393
1.46107803
1.46715578
1.47076170
1.47187572
1.47002008
1.46597572
1.46170096
1.45843628
1.45510242
1.45043621
1.44673638
1.44832574
1.45750763
1.47167247
1.48381500
1.48961093
1.49040289
1.48717859
1.47927437
1.46790417
1.45466512
1.44208779
1.43612037
1.43991151
1.44910436
1.45766064
1.46372589
1.46813951
1.47063220
1.46958468
1.46562149
1.46548037
1.47705497
1.49737084
1.51304728
1.51352423
1.49931557
1.47983884
1.46477755
1.45836902
1.45915927
1.46087453
1.45808613
1.45214849
1.44794428
1.44954634
1.45731053
1.46536268
1.46894867
1.47200717
1.47941034
1.48728494
1.49014156
1.48903020
1.48661287
1.48290950
1.47817881
1.47537802
1.47588261
1.47705262
1.47737751
1.47908318
1.48429205
1.49127850
1.49508723
1.49141010
1.47955574
1.45949915
1.43148107
1.40217177
1.38150823
1.37310917
1.37501443
1.38466383
1.39841240
1.41409979
1.43277169
1.45231756
1.46711114
1.47442350
1.47577394
1.47447582
1.47282061
1.47062831
1.46711716
1.46248112
1.45621924
1.44690690
1.43635519
1.42987585
1.42972074
1.43282926
1.43564213
1.43741317
1.43903217
1.43974950
1.43721526
1.43008233
1.41734675
1.39869054
1.37816925
1.36201307
1.35158386
1.34425812
1.33859798
1.33467013
1.33253329
1.33102078
1.32694151
1.31833589
1.30833426
1.30037458
1.29156179
1.27710330
1.25956760
1.24809852
1.25009272
1.26625749
1.29015035
1.31167112
1.32418653
1.32997750
1.33574021
1.34394094
1.35220588
1.35648209
1.35433936
1.34702110
1.33753067
1.32648777
1.31075552
1.29040080
1.27403211
1.27183110
1.28501432
1.39052002
1.38881213
1.39213737
1.39947364
1.41168086
1.42720468
1.43957120
1.44263369
1.43567363
1.42370409
1.41288018
1.40517630
1.40130545
1.40388897
1.41368270
1.42927834
1.44909195
1.46920870
1.48350800
1.48810592
1.48404897
1.47381494
1.45957871
1.44685614
1.44208322
1.44736392
1.45945492
1.47064449
1.47467945
1.47311223
1.47029859
1.46652342
1.46044292
1.45286419
1.44502321
1.43785479
1.43304294
1.42989108
1.42618418
1.42320010
1.42503465
1.43365450
1.44722049
1.46182147
1.47213808
1.47421954
1.46958979
1.46359967
1.45929146
1.45645401
1.45508579
1.45527223
1.45617878
1.45774913
1.46097102
1.46577443
1.47048143
1.47186828
1.46830991
1.46137048
1.45310649
1.44689542
1.44681017
1.45302393
1.46107803
1.46715578
1.47076170
1.47187572
1.47002008
1.46597572
1.46170096
1.45843628
1.45510242
1.45043621
1.44673638
1.44832574
1.45750763
1.47167247
1.48381500
1.48961093
1.49040289
1.48717859
1.47927437
1.46790417
1.45466512
1.44208779
1.43612037
1.43991151
1.44910436
1.45766064
1.46372589
1.46813951
1.47063220
1.46958468
1.46562149
1.46548037
1.47705497
1.49737084
1.51304728
1.51352423
1.49931557
1.47983884
1.46477755
1.45836902
1.45915927
1.46087453
1.45808613
1.45214849
1.44794428
1.44954634
1.45731053
1.46536268
1.46894867
1.47200717
1.47941034
1.48728494
1.49014156
1.48903020
1.48661287
1.48290950
1.47817881
1.47537802
1.47588261
1.47705262
1.47737751
1.47908318
1.48429205
1.49127850
1.49508723
1.49141010
1.47955574
1.45949915
1.43148107
1.40217177
1.38150823
1.37310917
1.37501443
1.38466383
1.39841240
1.41409979
1.43277169
1.45231756
1.46711114
1.47442350
1.47577394
1.47447582
1.47282061
1.47062831
1.46711716
1.46248112
1.45621924
1.44690690
1.43635519
1.42987585
1.42972074
1.43282926
1.43564213
1.43741317
1.43903217
1.43974950
1.43721526
1.43008233
1.41734675
1.39869054
1.37816925
1.36201307
1.35158386
1.34425812
1.33859798
1.33467013
1.33253329
1.33102078
1.32694151
1.31833589
1.30833426
1.30037458
1.29156179
1.27710330
1.25956760
1.24809852
1.25009272
1.26625749
1.29015035
1.31167112
1.32418653
1.32997750
1.33574021
1.34394094
1.35220588
1.35648209
1.35433936
1.34702110
1.33753067
1.32648777
1.31075552
1.29040080
1.27403211
1.27183110
1.28501432
1.30414325
1.31800806
1.32388417
1.32563292
1.32535078
1.32351836
1.32158867
1.32078280
1.32085126
1.32028114
1.31720493
1.31199433
1.30861126
1.31043359
1.31729035
1.32550101
1.32948194
1.32742619
1.32303111
1.31933872
1.31675578
1.31516692
1.31332351
1.31151860
1.31341700
1.32057771
1.33093782
1.34416556
1.36195562
1.38215221
1.39810183
1.40757661
1.41500642
1.42278779
1.42781057
1.42479085
1.41029188
1.38451270
1.35220345
1.32200822
1.30166927
1.29391039
1.29670287
1.30550989
1.31471288
1.31977884
1.32000105
1.31808339
1.31578372
1.31327138
1.31274832
1.31482799
1.31563576
1.31254836
1.30828401
1.31061891
1.32546949
1.34781610
1.36642338
1.37882025
1.39233659
1.40988913
1.42569054
1.43586223
1.44374773
1.45402989
1.46609738
1.47392496
1.47481847
1.47275324
1.47134267
1.46998788
1.46519400
1.45390525
1.43600150
1.41423123
1.39168900
1.37146881
1.35692320
1.34821054
1.34489989
1.34656199
1.34736773
1.34104087
1.32918273
1.31857857
1.31276855
1.30968501
1.30622700
1.30115115
1.29423598
1.28784843
1.28801788
1.29948469
1.32041763
1.34240842
1.35657035
1.35999642
1.35539657
1.34835483
1.34432799
1.34498028
1.34668049
1.34348150
1.33527953
1.32926790
1.33166872
1.34242685
1.35651439
1.36878633
1.37731923
1.38242444
1.38314502
1.37764754
1.36928142
1.36531757
1.37057705
1.38711849
1.41379296
1.44422381
1.46958657
1.48472720
1.49024409
1.48973681
1.48557694
1.47699497
1.46396579
1.45057384
1.44323488
1.44547299
1.45495263
1.46584481
1.47130937
1.46550012
1.44714793
1.42236192
1.40205813
1.39442241
1.39999476
1.41421199
1.43144259
1.44687620
1.45885113
1.46830620
1.47431463
1.47348360
1.46447281
1.44877520
1.42811978
1.40481530
1.38257211
1.36353609
1.34806546
1.33799971
1.33476270
1.33886877
1.35343802
1.38127754
1.41781046
1.45084089
1.46817377
1.46801334
1.46141474
1.46027543
1.46631283
1.47366770
1.47811841
1.48055537
1.48213072
1.48141357
1.47825492
1.47463510
1.47297564
1.47431010
1.47524986
1.47061061
1.45859964
1.44231547
1.42698855
1.41831522
1.42103311
1.43421734
1.45335938
1.47611635
1.49977375
1.51721051
1.52116669
1.51147860
1.49674577
1.48884306
1.49295240
1.50366166
1.51299960
1.51791704
1.51911996
1.51796640
1.51574925
1.51354655
1.51014289
1.50354328
1.49560385
1.49060450
1.49019415
1.49122597
1.49041965
1.48920076
1.48989346
1.49197640
1.49439288
1.49722781
1.49985654
1.49916589
1.49106738
1.47381351
1.45137261
1.43379439
1.43087912
1.44520877
1.47091242
1.49653094
1.51045754
1.50820903
1.49517789
1.48066496
1.47212594
1.47120359
1.47369036
1.47625407
1.47761097
1.47639883
1.47363303
1.47259649
1.47466029
1.47915181
1.48362657
1.48336494
1.47539682
1.46179779
1.44955971
1.44559215
1.44855376
1.45037621
1.44678180
1.44002340
1.43286576
1.42742635
1.42562741
1.42594532
1.42592549
1.42546603
1.42673422
1.43228148
1.44068767
1.44720173
1.44821790
1.44350599
1.43580315
1.42807559
1.42271236
1.42160565
1.42303714
1.42405262
1.42478318
1.42634088
1.43026429
1.43807806
1.44780183
1.45470934
1.45584035
1.45252867
1.44776195
1.44226548
1.43577968
1.42806228
1.41871834
1.41098292
1.41095211
1.42102562
1.43771466
1.45538167
1.46987558
1.47844122
1.47980393
1.47522018
1.46755295
1.48472720
1.49024409
1.48973681
1.48557694
1.47699497
1.46396579
1.45057384
1.44323488
1.44547299
1.45495263
1.46584481
1.47130937
1.46550012
1.44714793
1.42236192
1.40205813
1.39442241
1.39999476
1.41421199
1.43144259
1.44687620
1.45885113
1.46830620
1.47431463
1.47348360
1.46447281
1.44877520
1.42811978
1.40481530
1.38257211
1.36353609
1.34806546
1.33799971
1.33476270
1.33886877
1.35343802
1.38127754
1.41781046
1.45084089
1.46817377
1.46801334
1.46141474
1.46027543
1.46631283
1.47366770
1.47811841
1.48055537
1.48213072
1.48141357
1.47825492
1.47463510
1.47297564
1.47431010
1.47524986
1.47061061
1.45859964
1.44231547
1.42698855
1.41831522
1.42103311
1.43421734
1.45335938
1.47611635
1.49977375
1.51721051
1.52116669
1.51147860
1.49674577
1.48884306
1.49295240
1.50366166
1.51299960
1.51791704
1.51911996
1.51796640
1.51574925
1.51354655
1.51014289
1.50354328
1.49560385
1.49060450
1.49019415
1.49122597
1.49041965
1.48920076
1.48989346
1.49197640
1.49439288
1.49722781
1.49985654
1.49916589
1.49106738
1.47381351
1.45137261
1.43379439
1.43087912
1.44520877
1.47091242
1.49653094
1.51045754
1.50820903
1.49517789
1.48066496
1.47212594
1.47120359
1.47369036
1.47625407
1.47761097
1.47639883
1.47363303
1.47259649
1.47466029
1.47915181
1.48362657
1.48336494
1.47539682
1.46179779
1.44955971
1.44559215
1.44855376
1.45037621
1.44678180
1.44002340
1.43286576
1.42742635
1.42562741
1.42594532
1.42592549
1.42546603
1.42673422
1.43228148
1.44068767
1.44720173
1.44821790
1.44350599
1.43580315
1.42807559
1.42271236
1.42160565
1.42303714
1.42405262
1.42478318
1.42634088
1.43026429
1.43807806
1.44780183
1.45470934
1.45584035
1.45252867
1.44776195
1.44226548
1.43577968
1.42806228
1.41871834
1.41098292
1.41095211
1.42102562
1.43771466
1.45538167
1.46987558
1.47844122
1.47980393
1.47522018
1.46755295
1.46069771
1.45835932
1.46028552
1.46412789
1.46957401
1.47527414
1.47979843
1.48364588
1.48562899
1.48600184
1.48755537
1.48949874
1.48797475
1.48197287
1.47411761
1.46649100
1.45989083
1.45342057
1.44400539
1.43144399
1.42010469
1.41511175
1.41945739
1.43217871
1.44915475
1.46520442
1.47504546
1.47532594
1.46724182
1.45655119
1.44916482
1.44719403
1.44766889
1.44503673
1.43761856
1.42932567
1.42522519
1.42807888
1.43780980
1.45204808
1.46760216
1.48019413
1.48446677
1.47887724
1.46795855
1.45770567
1.45110521
1.44665157
1.44201817
1.43846427
1.43774625
1.43831220
1.43833878
1.43881100
1.44028865
1.44041561
1.43702371
1.43124492
1.42618481
1.42442712
1.42767521
1.43539412
1.44395340
1.44611132
1.43243575
1.40132714
1.36422698
1.33517856
1.31888397
1.31085161
1.30550234
1.30056503
1.29597202
1.29292126
1.29411258
1.30056125
1.30806741
1.31081650
1.30622831
1.29520140
1.28130751
1.26954478
1.26460182
1.26922763
1.28107450
1.29325252
1.30331062
1.31748329
1.34073995
1.36899802
1.39525029
1.41722582
1.43662071
1.45393080
1.46625646
1.47017528
1.46527230
1.45390129
1.43948674
1.42632206
1.41817431
1.41694962
1.42397925
1.43821276
1.45323605
1.46332557
1.46860783
1.47038387
1.46889847
1.46590463
1.46246868
1.45736493
1.45222610
1.45146680
1.45548646
1.45925242
1.45885791
1.45638600
1.45602333
1.45810882
1.45882487
1.45481001
1.44638735
1.43602143
1.42681400
1.42283680
1.42620892
1.43451942
1.44314079
1.44938737
1.45367581
1.45493736
1.45206796
1.44915205
1.45087963
1.45667936
1.46124425
1.45998273
1.45511251
1.45374960
1.45843197
1.46426604
1.46515764
1.45965127
1.45189591
1.44633402
1.44206861
1.43575815
1.42726656
1.41918476
1.41544700
1.41935187
1.42957164
1.43904566
1.44108809
1.43722793
1.43398304
1.43493945
1.43909295
1.44330076
1.44510903
1.44452214
1.44262240
1.44027514
1.43979176
1.44263671
1.44584673
1.44348437
1.43299394
1.42011319
1.41324330
1.41535621
1.42221537
1.42641684
1.42613601
1.42615531
1.42844835
1.43054664
1.43166064
1.43337043
1.43632836
1.43887475
1.43881118
1.43541971
1.42992916
1.42560038
1.42679509
1.43498139
1.44677201
1.45762504
1.46434245
1.46514387
1.45818872
1.44202783
1.42099142
1.40459949
1.39860053
1.40098717
1.40752628
1.41641145
1.42747016
1.43898329
1.44711112
1.45160020
1.45739659
1.46692910
1.47689533
1.48272716
1.48199791
1.47420563
1.46100061
1.44864172
1.44545097
1.45292065
1.46316147
1.46903293
1.47090532
1.47216561
1.47337998
1.47128854
1.46395798
1.45560634
1.45305904
1.45841987
1.46802719
1.47734201
1.48439266
1.48994109
1.49629936
1.50512008
1.51461977
1.52116107
1.52291491
1.51935656
1.50990149
1.49416255
1.47501029
1.45833009
1.44805556
1.44528832
1.44955113
1.45786558
1.46565739
1.47013392
1.47127817
1.47163871
1.47374962
1.47617433
1.47572628
1.47226725
1.46700292
1.45773375
1.43955028
1.41151235
1.37893041
1.34861612
1.32537486
1.31055237
1.30503800
1.31061149
1.32485498
1.33936498
1.34643522
1.34556742
1.34355469
1.34954112
1.36544864
1.38503532
1.40363815
1.42115772
1.43686422
1.44784167
1.45110664
1.44577163
1.43412848
1.42053008
1.40958461
1.40325048
1.39982138
1.39700497
1.39386654
1.39028406
1.38557108
1.37889689
1.37210422
1.36785134
1.36679151
1.36854195
1.37215418
1.37621970
1.37805662
1.37275251
1.35694157
1.33285739
1.30719248
1.28751048
1.27744228
1.27542630
1.28129889
1.29809084
1.32270780
1.34357503
1.35253565
1.35160631
1.34583194
1.33807165
1.32838503
1.31274898
1.28890472
1.26334533
1.24569524
1.23957849
1.24075768
1.24049727
1.23426085
1.22624312
1.22307901
1.22666421
1.23325828
1.23844674
1.24109212
1.24303538
1.24488820
1.24493324
1.24333530
1.24359710
1.24852837
1.25624390
1.26365419
1.26872994
1.47122643
1.46864028
1.46696648
1.46663558
1.46691615
1.46647281
1.46474056
1.46402117
1.46621380
1.46832534
1.46481590
1.45412723
1.44046412
1.42974222
1.42526644
1.42801839
1.43817394
1.45245710
1.46449376
1.47003942
1.46893254
1.46301400
1.45379518
1.44293524
1.43501963
1.43632539
1.44751847
1.46051272
1.46784951
1.46940775
1.46885169
1.46914899
1.46751503
1.45790156
1.44112283
1.42639601
1.42173276
1.42717813
1.43711226
1.44681397
1.45629481
1.46643935
1.47605057
1.48419926
1.49184533
1.50040520
1.50930032
1.51631972
1.51989887
1.51986986
1.51832705
1.51815172
1.51990698
1.52224290
1.52322330
1.51918205
1.50449263
1.47939992
1.45388840
1.43881870
1.43735237
1.44455081
1.45285306
1.45832547
1.46279356
1.46755531
1.47014026
1.46845945
1.46207782
1.45298478
1.44567627
1.44332797
1.44576770
1.45147164
1.45852793
1.46428678
1.46821350
1.47418423
1.48517745
1.49828520
1.50737814
1.50878995
1.50388383
1.49656765
1.48905663
1.48223738
1.47849254
1.47892499
1.48107772
1.48088302
1.47454500
1.46249204
1.45170198
1.44884775
1.45362599
1.46242073
1.47402257
1.48852579
1.50203427
1.50561710
1.49194528
1.46205400
1.42505706
1.39213417
1.37013016
1.36025930
1.35857503
1.35725082
1.34972611
1.33554467
1.32120343
1.31438087
1.31625014
1.32173377
1.32703682
1.33239448
1.33960991
1.35092044
1.36614470
1.38119263
1.39027410
1.38837911
1.37413353
1.35178219
1.32835232
1.30798465
1.29133708
1.27877104
1.27279221
1.27709636
1.29127083
1.30879916
1.32237132
1.32958686
1.33207065
1.33130378
1.32715038
1.32045204
1.31571668
1.31786196
1.32646629
1.33629984
1.34327989
1.34846917
1.35393142
1.35576487
1.34799859
1.33144952
1.31398719
1.30359361
1.30310390
1.31022809
1.31926460
1.32430422
1.32261904
1.31446324
1.30173592
1.28716214
1.27415018
1.26659653
1.26510329
1.26503512
1.26201936
1.25702447
1.25561599
1.26301571
1.27741035
1.29064771
1.29756798
1.30076919
1.30694299
1.32112143
1.34375264
1.37249965
1.40336446
1.43094091
1.45287140
1.47073538
1.48657159
1.50149535
1.51439592
1.52187077
1.52093968
1.51191681
1.49861086
1.48511676
1.47174433
1.45675519
1.44302016
1.43807628
1.44612057
1.46390150
1.48460305
1.50145524
1.50914782
1.50601414
1.49353149
1.47486443
1.45403333
1.43374810
1.41499620
1.39949236
1.39235922
1.39858315
1.41565356
1.43623013
1.45630454
1.47540305
1.49293400
1.50653508
1.51494053
1.51803263
1.51385125
1.50213452
1.48697868
1.47450860
1.46926202
1.47055193
1.47197269
1.46772471
1.45845519
1.44980687
1.44739923
1.45117660
1.45639143
1.45873400
1.45518991
1.44481658
1.42918015
1.41166600
1.39641372
1.38474702
1.37408979
1.36272025
1.35502505
1.35775804
1.37033059
1.38468230
1.39314593
1.39464371
1.39463094
1.39850120
1.40691857
1.41611583
1.42144867
1.42004835
1.41183977
1.39983514
1.38752444
1.37728331
1.37146391
1.37180622
1.37770366
1.38636159
1.39305098
1.39327908
1.38696683
1.37969005
1.37785444
1.38159078
1.38597579
1.38886643
1.39085879
1.39183019
1.39351721
1.39744077
1.39929900
1.39422262
1.38437247
1.37512908
1.36972383
1.36853546
1.36911898
1.36722080
1.36130433
1.35648345
1.36015420
1.37409166
1.39128891
1.40178212
1.53800758
1.52000284
1.50021232
1.48790333
1.48547778
1.49105136
1.49834272
1.49921331
1.48902852
1.46824703
1.44039987
1.41287178
1.39636083
1.39652416
1.40843179
1.42208713
1.43004539
1.42882453
1.41783956
1.40231409
1.39314011
1.39704035
1.41062470
1.42484689
1.43194069
1.43231224
1.43177065
1.43125558
1.42643555
1.41341932
1.39183106
1.36648217
1.34534303
1.33267475
1.32894783
1.33594847
1.35283830
1.37086143
1.37908562
1.37602797
1.36981363
1.36762373
1.37183530
1.38187925
1.39494985
1.40778562
1.41828337
1.42554636
1.43131557
1.43626243
1.43720307
1.43390415
1.42943970
1.42439602
1.41925187
1.41619404
1.41483859
1.41147983
1.40154219
1.38442948
1.36636688
1.35439408
1.35041725
1.35161832
1.35448804
1.35933083
1.36971239
1.38779740
1.41124294
1.43467628
1.45194261
1.45684185
1.44765873
1.43152160
1.42006841
1.41823870
1.42211362
1.42987110
1.44378029
1.46068957
1.47107436
1.46924126
1.45906372
1.44852545
1.44373740
1.44642653
1.45289194
1.45524755
1.44751923
1.43221328
1.41827902
1.41487863
1.42409389
1.43969726
1.45585043
1.47020407
1.48163063
1.48956988
1.49284986
1.49198662
1.48977464
1.48691117
1.48209075
1.47671780
1.47279166
1.46552044
1.44725081
1.41616674
1.37811228
1.34342769
1.32045778
1.31107860
1.31054803
1.31344345
1.32070305
1.33681163
1.36075042
1.38461453
1.40271642
1.41682015
1.42984241
1.44146169
1.45100712
1.45816628
1.46076825
1.45692712
1.45009567
1.44731475
1.45139503
1.45765699
1.45957568
1.45447156
1.44519200
1.43981266
1.44555218
1.46115195
1.47749745
1.48523730
1.48132145
1.46948530
1.45442110
1.43811659
1.42262760
1.41146152
1.40742476
1.40896415
1.41118381
1.41326228
1.41875838
1.42641781
1.42868995
1.42387934
1.41969453
1.42239744
1.43191042
1.44354948
1.45146220
1.45597507
1.46228952
1.47002411
1.47408685
1.47241760
1.46617895
1.45751795
1.44847308
1.43986076
1.43083983
1.42069085
1.41180141
1.41001194
1.42051377
1.44071819
1.45825400
1.46151332
1.45016761
1.43117419
1.41213830
1.40074613
1.40211267
1.41304126
1.42482357
1.43345753
1.44077811
1.44762376
1.45170254
1.45299180
1.45585345
1.46274135
1.47171653
1.48038610
1.48848802
1.49843144
1.51108386
1.52182666
1.52703303
1.52891908
1.52916684
1.52379844
1.50847353
1.48691740
1.46865353
1.46029529
1.46170693
1.46739793
1.47241928
1.47539118
1.47592713
1.47285229
1.46622168
1.45991233
1.45773779
1.45811417
1.45590385
1.44884767
1.44132511
1.43895280
1.44257921
1.44921519
1.45314792
1.44922647
1.43834434
1.42721949
1.42214835
1.42255277
1.42296940
1.42043204
1.41695782
1.41541739
1.41607192
1.41940190
1.42694239
1.43780498
1.44910223
1.45946060
1.46864681
1.47236162
1.46350367
1.44190670
1.41505645
1.39363622
1.38858401
1.40372977
1.43189164
1.45925925
1.47592328
1.48273977
1.48624124
1.49083901
1.49636959
1.50027830
1.50064552
1.49557583
1.48377562
1.46736322
1.45085384
1.43871076
1.43463790
1.43914471
1.44798752
1.45752085
1.46549067
1.46801102
1.46269658
1.44926142
1.42688378
1.39676884
1.36539377
1.33984129
1.32292759
1.31314655
1.30650445
1.30065048
1.29647622
1.29508661
1.29544660
1.29546674
1.29390981
1.29077101
1.28563889
1.27891362
1.27556471
1.28157343
1.29834750
1.32382062
1.35463181
1.38684363
1.41600822
1.43840983
1.45326183
1.46086131
1.46248364
1.46140991
1.42387934
1.41969453
1.42239744
1.43191042
1.44354948
1.45146220
1.45597507
1.46228952
1.47002411
1.47408685
1.47241760
1.46617895
1.45751795
1.44847308
1.43986076
1.43083983
1.42069085
1.41180141
1.41001194
1.42051377
1.44071819
1.45825400
1.46151332
1.45016761
1.43117419
1.41213830
1.40074613
1.40211267
1.41304126
1.42482357
1.43345753
1.44077811
1.44762376
1.45170254
1.45299180
1.45585345
1.46274135
1.47171653
1.48038610
1.48848802
1.49843144
1.51108386
1.52182666
1.52703303
1.52891908
1.52916684
1.52379844
1.50847353
1.48691740
1.46865353
1.46029529
1.46170693
1.46739793
1.47241928
1.47539118
1.47592713
1.47285229
1.46622168
1.45991233
1.45773779
1.45811417
1.45590385
1.44884767
1.44132511
1.43895280
1.44257921
1.44921519
1.45314792
1.44922647
1.43834434
1.42721949
1.42214835
1.42255277
1.42296940
1.42043204
1.41695782
1.41541739
1.41607192
1.41940190
1.42694239
1.43780498
1.44910223
1.45946060
1.46864681
1.47236162
1.46350367
1.44190670
1.41505645
1.39363622
1.38858401
1.40372977
1.43189164
1.45925925
1.47592328
1.48273977
1.48624124
1.49083901
1.49636959
1.50027830
1.50064552
1.49557583
1.48377562
1.46736322
1.45085384
1.43871076
1.43463790
1.43914471
1.44798752
1.45752085
1.46549067
1.46801102
1.46269658
1.44926142
1.42688378
1.39676884
1.36539377
1.33984129
1.32292759
1.31314655
1.30650445
1.30065048
1.29647622
1.29508661
1.29544660
1.29546674
1.29390981
1.29077101
1.28563889
1.27891362
1.27556471
1.28157343
1.29834750
1.32382062
1.35463181
1.38684363
1.41600822
1.43840983
1.45326183
1.46086131
1.46248364
1.46140991
1.45925565
1.45615907
1.45436141
1.45707492
1.46308963
1.46683386
1.46559096
1.46276945
1.46419083
1.47022885
1.47323042
1.46749437
1.45637002
1.44640894
1.44125619
1.44005763
1.43970505
1.43855847
1.43565658
1.42969306
1.42261128
1.42124057
1.42912677
1.44060412
1.44583530
1.43670329
1.41191554
1.37844356
1.34429072
1.31212429
1.28188213
1.25749035
1.24587445
1.24876198
1.26082982
1.27500725
1.28623015
1.29228854
1.29413000
1.29376601
1.29210735
1.28852836
1.28217924
1.27656054
1.27850089
1.29109547
1.31210392
1.33691590
1.36047910
1.38024073
1.39634965
1.40912917
1.42019006
1.43143294
1.44113264
1.44659709
1.44866189
1.44849278
1.44508300
1.43844104
1.43195140
1.43063694
1.43491741
1.43951624
1.44152602
1.44250372
1.44489840
1.45202448
1.46429519
1.47584511
1.48016950
1.47638805
1.46852781
1.45920694
1.44681250
1.43165272
1.42069626
1.42105725
1.43093005
1.44032854
1.44048187
1.43225820
1.42303665
1.41774083
1.41629861
1.41694889
1.42032999
1.42588816
1.42708199
1.41877018
1.40496556
1.39334199
1.38765279
1.38914881
1.39827326
1.41151037
1.42364550
1.43530010
1.45088100
1.46786712
1.47731193
1.47421191
1.45943618
1.43485339
1.40399369
1.37636058
1.36293524
1.36660441
1.38032867
1.39289234
1.39738942
1.39568669
1.39355668
1.39439823
1.39878042
1.40609541
1.41472198
1.42204482
1.42529361
1.42471351
1.42431761
1.42593799
1.42743882
1.42795463
1.42940426
1.43129854
1.43025988
1.42595877
1.42053866
1.41563661
1.41421709
1.41886397
1.42799385
1.43966306
1.45490909
1.47367755
1.49245454
1.50634553
1.51156055
1.50747685
1.49671625
1.48480017
1.47624953
1.46946538
1.46228176
1.45486119
1.44587120
1.43597324
1.43015632
1.43118001
1.43587708
1.44067843
1.44604465
1.45321965
1.45967175
1.46172038
1.45917908
1.45447988
1.45097805
1.45025021
1.45026882
1.44899837
1.44610723
1.44136508
1.43535320
1.43158118
1.43436724
1.44348322
1.45373356
1.46017464
1.46150404
1.45867597
1.45330259
1.44673618
1.43728365
1.42040911
1.39754547
1.37845903
1.36994157
1.37083532
1.37802650
1.39057306
1.40670545
1.42195944
1.43316921
1.44127706
1.44882770
1.45549411
1.45559015
1.44125598
1.41158060
1.37550591
1.34440039
1.32483271
1.31807385
1.32300970
1.33702200
1.35670959
1.37933012
1.40205957
1.42201411
1.43717593
1.44724937
1.45564039
1.46658917
1.47945114
1.48913389
1.49249533
1.49084465
1.48748995
1.48526979
1.48422960
1.48239716
1.47780508
1.47102913
1.46693295
1.46927794
1.47622234
1.48325597
1.48657913
1.48568876
1.48304196
1.48057726
1.47795213
1.47468249
1.46992220
1.46110270
1.44985114
1.44379979
1.44800917
1.45699101
1.46127363
1.45929259
1.45498703
1.44980610
1.44185017
1.43200052
1.29210735
1.28852836
1.28217924
1.27656054
1.27850089
1.29109547
1.31210392
1.33691590
1.36047910
1.38024073
1.39634965
1.40912917
1.42019006
1.43143294
1.44113264
1.44659709
1.44866189
1.44849278
1.44508300
1.43844104
1.43195140
1.43063694
1.43491741
1.43951624
1.44152602
1.44250372
1.44489840
1.45202448
1.46429519
1.47584511
1.48016950
1.47638805
1.46852781
1.45920694
1.44681250
1.43165272
1.42069626
1.42105725
1.43093005
1.44032854
1.44048187
1.43225820
1.42303665
1.41774083
1.41629861
1.41694889
1.42032999
1.42588816
1.42708199
1.41877018
1.40496556
1.39334199
1.38765279
1.38914881
1.39827326
1.41151037
1.42364550
1.43530010
1.45088100
1.46786712
1.47731193
1.47421191
1.45943618
1.43485339
1.40399369
1.37636058
1.36293524
1.36660441
1.38032867
1.39289234
1.39738942
1.39568669
1.39355668
1.39439823
1.39878042
1.40609541
1.41472198
1.42204482
1.42529361
1.42471351
1.42431761
1.42593799
1.42743882
1.42795463
1.42940426
1.43129854
1.43025988
1.42595877
1.42053866
1.41563661
1.41421709
1.41886397
1.42799385
1.43966306
1.45490909
1.47367755
1.49245454
1.50634553
1.51156055
1.50747685
1.49671625
1.48480017
1.47624953
1.46946538
1.46228176
1.45486119
1.44587120
1.43597324
1.43015632
1.43118001
1.43587708
1.44067843
1.44604465
1.45321965
1.45967175
1.46172038
1.45917908
1.45447988
1.45097805
1.45025021
1.45026882
1.44899837
1.44610723
1.44136508
1.43535320
1.43158118
1.43436724
1.44348322
1.45373356
1.46017464
1.46150404
1.45867597
1.45330259
1.44673618
1.43728365
1.42040911
1.39754547
1.37845903
1.36994157
1.37083532
1.37802650
1.39057306
1.40670545
1.42195944
1.43316921
1.44127706
1.44882770
1.45549411
1.45559015
1.44125598
1.41158060
1.37550591
1.34440039
1.32483271
1.31807385
1.32300970
1.33702200
1.35670959
1.37933012
1.40205957
1.42201411
1.43717593
1.44724937
1.45564039
1.46658917
1.47945114
1.48913389
1.49249533
1.49084465
1.48748995
1.48526979
1.48422960
1.48239716
1.47780508
1.47102913
1.46693295
1.46927794
1.47622234
1.48325597
1.48657913
1.48568876
1.48304196
1.48057726
1.47795213
1.47468249
1.46992220
1.46110270
1.44985114
1.44379979
1.44800917
1.45699101
1.46127363
1.45929259
1.45498703
1.44980610
1.44185017
1.43200052
1.42777404
1.43718948
1.45871819
1.48025858
1.48959087
1.48422493
1.47267936
1.46615293
1.46929736
1.47938100
1.48993003
1.49464048
1.49071632
1.48090927
1.47098215
1.46347496
1.45693375
1.45152696
1.44936610
1.45073646
1.45341990
1.45474732
1.45370938
1.44949835
1.44334461
1.43886954
1.43660045
1.43511445
1.43345205
1.43052495
1.42688454
1.42362636
1.41881578
1.41001450
1.39964082
1.39288060
1.39236310
1.39655647
1.40069457
1.40105578
1.39882764
1.39862460
1.40498948
1.41858827
1.43409328
1.44333889
1.44287417
1.43629093
1.43001970
1.42931661
1.43446304
1.44219555
1.44894137
1.45079001
1.44551866
1.43604470
1.42850186
1.42655762
1.42984539
1.43559595
1.44208205
1.45107802
1.46368445
1.47560207
1.47983827
1.47257162
1.45672754
1.44173033
1.43558415
1.43706594
1.41078414
1.41738102
1.42945292
1.43985220
1.44521114
1.44482406
1.43970884
1.43360386
1.43201841
1.43708481
1.44616762
1.45458633
1.45750017
1.45273965
1.44321686
1.43601848
1.43554956
1.43903046
1.44283274
1.44578998
1.44523634
1.43904048
1.43053077
1.42571005
1.42736363
1.43306098
1.43755547
1.43630399
1.42743757
1.41426580
1.40317635
1.39809373
1.39972484
1.40777227
1.42039806
1.43256853
1.44089730
1.44737110
1.45438809
1.45944648
1.45879333
1.45443084
1.45053443
1.44694896
1.44299576
1.44214466
1.44661533
1.45373306
1.46037681
1.46673702
1.47459315
1.48192810
1.48340195
1.47626892
1.46284365
1.44934973
1.44350514
1.44881216
1.46041066
1.46908048
1.46940943
1.46355286
1.45833139
1.45788489
1.45922442
1.45780367
1.45337525
1.44799953
1.44250921
1.43679648
1.43198654
1.42958689
1.42971423
1.43315019
1.43895476
1.44307728
1.44571476
1.45190059
1.46388092
1.47928257
1.49367777
1.50237420
1.50468301
1.50304048
1.49766898
1.48866932
1.47924931
1.47330720
1.47099914
1.46787086
1.46170991
1.45673139
1.45660781
1.46069286
1.46983572
1.48572410
1.50477397
1.51887916
1.52170138
1.51371680
1.50032163
1.48673116
1.47572996
1.46952185
1.47044124
1.47759299
1.48468014
1.48643493
1.48479131
1.48214006
1.47723108
1.47006102
1.46178541
1.45255231
1.44493278
1.44204556
1.44259852
1.44442238
1.44637525
1.44671260
1.44381532
1.43618305
1.42410413
1.41214610
1.40541049
1.40480318
1.41004169
1.42210181
1.43890242
1.45381830
1.46037727
1.45708497
1.44675456
1.43437626
1.42666367
1.42606206
1.42577590
1.41847609
1.40563497
1.39448584
1.39209336
1.39936493
1.41027208
1.41970486
1.42563002
1.42601571
1.42061720
1.41327440
1.40950654
1.41167274
1.41554323
1.41463410
1.40733329
1.39699975
1.38961778
1.39046382
1.40021959
1.41478433
1.42705053
1.43200250
1.43147322
1.43009460
1.42754725
1.42023526
1.40972891
1.40229877
1.40181013
1.40739058
1.41598095
1.42495947
1.43257625
1.43812254
1.44160710
1.44239974
1.44000171
1.43497152
1.42870026
1.42386615
1.42263439
1.42429958
1.42555338
1.42340419
1.41854848
1.41404651
1.41225623
1.41520449
1.42391294
1.43552826
1.44482351
1.44779027
1.44300183
1.43183308
1.41776325
1.40609920
1.40005506
1.39757568
1.39516217
1.38884355
1.37316123
1.34610468
1.31570269
1.29543582
1.29297505
1.30849983
1.33776210
1.37250321
1.40442616
1.43083416
1.45295440
1.47187143
1.48693519
1.49542707
1.49526404
1.48777674
1.47516907
1.45900865
1.44180185
1.42698852
1.41952431
1.42272065
1.43358847
1.44634722
1.45893678
1.47015031
1.47553468
1.47188134
1.46025614
1.44554983
1.43328238
1.42587853
1.42395970
1.42789460
1.43794466
1.45163501
1.46281248
1.46865011
1.47099782
1.46926110
1.46066193
1.44604991
1.43064685
1.42063332
1.41985659
1.42812018
1.43951029
1.44586906
1.44324047
1.43333318
1.42138967
1.41300224
1.41159455
1.41661621
1.42386975
1.42851137
1.42918195
1.42859522
1.43115380
1.43990108
1.45263833
1.46289432
1.46564369
1.46276729
1.46233318
1.46794565
1.47458804
1.47782084
1.47850047
1.48035515
1.48695491
1.49698138
1.50269352
1.49805535
1.48446156
1.46697895
1.45148243
1.44212890
1.43974882
1.44328589
1.44739449
1.44484070
1.43589952
1.42802075
1.42682354
1.43052485
1.43357702
1.43462096
1.43732042
1.44447803
1.45337812
1.45913257
1.46176241
1.46408149
1.46588780
1.46639998
1.46699563
1.46748111
1.46640702
1.46504328
1.46558444
1.46941955
1.47732685
1.48534449
1.48526163
1.47360685
1.45465882
1.43531989
1.41987970
1.41035975
1.40832909
1.41238249
1.41790194
1.42007669
1.43812254
1.44160710
1.44239974
1.44000171
1.43497152
1.42870026
1.42386615
1.42263439
1.42429958
1.42555338
1.42340419
1.41854848
1.41404651
1.41225623
1.41520449
1.42391294
1.43552826
1.44482351
1.44779027
1.44300183
1.43183308
1.41776325
1.40609920
1.40005506
1.39757568
1.39516217
1.38884355
1.37316123
1.34610468
1.31570269
1.29543582
1.29297505
1.30849983
1.33776210
1.37250321
1.40442616
1.43083416
1.45295440
1.47187143
1.48693519
1.49542707
1.49526404
1.48777674
1.47516907
1.45900865
1.44180185
1.42698852
1.41952431
1.42272065
1.43358847
1.44634722
1.45893678
1.47015031
1.47553468
1.47188134
1.46025614
1.44554983
1.43328238
1.42587853
1.42395970
1.42789460
1.43794466
1.45163501
1.46281248
1.46865011
1.47099782
1.46926110
1.46066193
1.44604991
1.43064685
1.42063332
1.41985659
1.42812018
1.43951029
1.44586906
1.44324047
1.43333318
1.42138967
1.41300224
1.41159455
1.41661621
1.42386975
1.42851137
1.42918195
1.42859522
1.43115380
1.43990108
1.45263833
1.46289432
1.46564369
1.46276729
1.46233318
1.46794565
1.47458804
1.47782084
1.47850047
1.48035515
1.48695491
1.49698138
1.50269352
1.49805535
1.48446156
1.46697895
1.45148243
1.44212890
1.43974882
1.44328589
1.44739449
1.44484070
1.43589952
1.42802075
1.42682354
1.43052485
1.43357702
1.43462096
1.43732042
1.44447803
1.45337812
1.45913257
1.46176241
1.46408149
1.46588780
1.46639998
1.46699563
1.46748111
1.46640702
1.46504328
1.46558444
1.46941955
1.47732685
1.48534449
1.48526163
1.47360685
1.45465882
1.43531989
1.41987970
1.41035975
1.40832909
1.41238249
1.41790194
1.42007669
1.41909385
1.42065916
1.42722846
1.43581172
1.44437391
1.45209674
1.45645650
1.45701326
1.45773158
1.45954505
1.45750970
1.44841986
1.43520373
1.42386633
1.41779489
1.41664515
1.41914000
1.42455692
1.43354613
1.44546041
1.45650929
1.46309394
1.46356626
1.46024611
1.45887774
1.46169172
1.46510300
1.46457565
1.45849582
1.44698786
1.42880152
1.40366266
1.37830354
1.36337884
1.36466895
1.38002411
1.40135232
1.42045286
1.43241865
1.43354662
1.42114744
1.39650643
1.36585358
1.33571473
1.30989949
1.29230381
1.28809180
1.30056053
1.32780858
1.36377668
1.39955786
1.42517313
1.43488773
1.43149316
1.42466449
1.42281211
1.42748616
1.43592514
1.44565160
1.45473257
1.46038921
1.45951957
1.45118883
1.43842346
1.42653203
1.42013983
1.42050869
1.42639953
1.43619689
1.44780996
1.45858302
1.46562005
1.46735053
1.46441320
1.45868505
1.45298052
1.45041713
1.45140206
1.45273362
1.45087369
1.44490124
1.43649457
1.42885279
1.42522909
1.42765131
1.43564689
1.44442909
1.44893091
1.44792614
1.44202449
1.43516306
1.43469414
1.44448506
1.46021178
1.47139527
1.46991787
1.45664890
1.43638329
1.41302040
1.39244728
1.38187376
1.38518049
1.39946832
1.41687856
1.42933616
1.43249598
1.42868135
1.42502726
1.42649429
1.43189888
1.43650566
1.43609843
1.43070777
1.42305795
1.41610539
1.41339127
1.41465479
1.41427624
1.40798257
1.39808258
1.39000842
1.38596017
1.38542201
1.38948546
1.40081726
1.41899132
1.43854391
1.45282696
1.45760702
1.45244620
1.44126125
1.43147592
1.43092354
1.44221204
1.45997439
1.47293070
1.47119186
1.45607204
1.43989417
1.43319315
1.43616858
1.44315585
1.44865946
1.45147056
1.45377872
1.45450059
1.45120459
1.44675336
1.44732033
1.45570816
1.46872807
1.47953591
1.48154491
1.47387942
1.46264818
1.45369913
1.44736701
1.44261751
1.44038181
1.44213510
1.44847149
1.45748289
1.46608379
1.47217844
1.47532063
1.47655705
1.47804018
1.48224850
1.48699310
1.48691555
1.48395162
1.48488997
1.49003263
1.49317519
1.48946558
1.48080828
1.47435832
1.47583499
1.48481713
1.49590532
1.50128463
1.49640673
1.48442933
1.46958473
1.45439366
1.44299762
1.43921835
1.44365582
1.45318273
1.46317280
1.46998306
1.47195447
1.46932180
1.46450180
1.46204146
1.46491805
1.47095849
1.47360336
1.46839140
1.45873705
1.45228229
1.45162400
1.45155796
1.44778184
1.44093591
1.43333509
1.42951602
1.43280772
1.44203858
1.45483294
1.46998843
1.48529409
1.49563134
1.49649664
1.48710704
1.47083910
1.45443253
1.44373043
1.44016855
1.44360309
1.45451539
1.47209967
1.49210016
1.50903638
1.52094205
1.52720488
1.52605506
1.51737900
1.50377169
1.48744191
1.46907106
1.45047221
1.43370976
1.42074864
1.41616691
1.42272957
1.43461470
1.44302946
1.44627765
1.44822140
1.45069440
1.45220395
1.45221693
1.45297564
1.45747213
1.46511279
1.46949698
1.46535513
1.45580382
1.44817272
1.44726923
1.45334301
1.46281324
1.47264203
1.48300643
1.49346511
1.49898568
1.49472207
1.48308291
1.47326044
1.47521724
1.48938903
1.50550305
1.51491874
1.51560320
1.50923394
1.50041702
1.49554192
1.49981728
1.41616691
1.42272957
1.43461470
1.44302946
1.44627765
1.44822140
1.45069440
1.45220395
1.45221693
1.45297564
1.45747213
1.46511279
1.46949698
1.46535513
1.45580382
1.44817272
1.44726923
1.45334301
1.46281324
1.47264203
1.48300643
1.49346511
1.49898568
1.49472207
1.48308291
1.47326044
1.47521724
1.48938903
1.50550305
1.51491874
1.51560320
1.50923394
1.50041702
1.49554192
1.49981728
1.51199147
1.52335342
1.52637702
1.52036618
1.50909559
1.49713477
1.48872745
1.48862294
1.49675057
1.50566529
1.50949210
1.50869038
1.50678938
1.50652362
1.50813037
1.51121843
1.51622374
1.52380606
1.53256136
1.53837706
1.53808099
1.53225400
1.52312679
1.51111148
1.49681972
1.48447951
1.47949106
1.48345087
1.49294705
1.50314741
1.51305735
1.52626880
1.54424214
1.56295018
1.57746050
1.58666053
1.59337334
1.59875993
1.59925079
1.59142860
1.57787873
1.56412482
1.55153715
1.53954648
1.52979923
1.52209632
1.51263567
1.50156044
1.49451178
1.49413113
1.49856781
1.50522733
1.51044468
1.51200243
1.51185435
1.51327755
1.51761899
1.52114129
1.51940264
1.51470694
1.51160149
1.51013516
1.50742523
1.50308365
1.49891831
1.49392322
1.48557499
1.47568273
1.46978430
1.46969927
1.47091118
1.46930795
1.46588159
1.46224117
1.45754865
1.45312507
1.45227372
1.45487971
1.45673015
1.45267123
1.44089940
1.42267084
1.39918481
1.37385061
1.35288442
1.34034344
1.33624033
1.33794975
1.34227283
1.34732859
1.35302739
1.35978597
1.36652543
1.37124557
1.37289358
1.37097923
1.36499084
1.35618635
1.34820904
1.34491286
1.34636836
1.34780045
1.34499272
1.33802412
1.32899878
1.31917942
1.30901203
1.29834041
1.28638376
1.27559496
1.27345832
1.28347893
1.30137890
1.32439204
1.35332592
1.38628915
1.41750570
1.44261794
1.46300195
1.48281745
1.50089536
1.51000085
1.50665736
1.49643951
1.48892320
1.49025948
1.49982691
1.51132038
1.51827226
1.51996183
1.51982737
1.51865458
1.51305946
1.50021688
1.48255657
1.46563013
1.45186899
1.44015226
1.42772868
1.41151427
1.39079241
1.36678906
1.34221448
1.32398658
1.31762308
1.32030272
1.32472182
1.32606123
1.32422401
1.32157119
1.32064841
1.32019023
1.31699179
1.31230288
1.30943789
1.31136362
1.32214536
1.34385401
1.37333468
1.40422878
1.43142327
1.45480285
1.47700575
1.49675276
1.50924111
1.51436634
1.51670958
1.51801197
1.51800256
1.51962532
1.52725762
1.54040951
1.55270938
1.55892638
1.56114788
1.56372601
1.56466211
1.55903888
1.54833324
1.53835386
1.53238013
1.53015425
1.52771192
1.52066064
1.51098790
1.50581820
1.50914519
1.51815371
1.52633708
1.52734000
1.51608588
1.49045720
1.45529183
1.42234896
1.40321679
1.40355214
1.42080731
1.44397762
1.46079683
1.46727175
1.46793854
1.46712142
1.46227756
1.45008251
1.43502333
1.42528967
1.42609006
1.43739165
1.45176392
1.45857239
1.45379542
1.44269436
1.43316811
1.42940340
1.43093060
1.43596715
1.44402043
1.45416959
1.46392508
1.47112705
1.47549252
1.56295018
1.57746050
1.58666053
1.59337334
1.59875993
1.59925079
1.59142860
1.57787873
1.56412482
1.55153715
1.53954648
1.52979923
1.52209632
1.51263567
1.50156044
1.49451178
1.49413113
1.49856781
1.50522733
1.51044468
1.51200243
1.51185435
1.51327755
1.51761899
1.52114129
1.51940264
1.51470694
1.51160149
1.51013516
1.50742523
1.50308365
1.49891831
1.49392322
1.48557499
1.47568273
1.46978430
1.46969927
1.47091118
1.46930795
1.46588159
1.46224117
1.45754865
1.45312507
1.45227372
1.45487971
1.45673015
1.45267123
1.44089940
1.42267084
1.39918481
1.37385061
1.35288442
1.34034344
1.33624033
1.33794975
1.34227283
1.34732859
1.35302739
1.35978597
1.36652543
1.37124557
1.37289358
1.37097923
1.36499084
1.35618635
1.34820904
1.34491286
1.34636836
1.34780045
1.34499272
1.33802412
1.32899878
1.31917942
1.30901203
1.29834041
1.28638376
1.27559496
1.27345832
1.28347893
1.30137890
1.32439204
1.35332592
1.38628915
1.41750570
1.44261794
1.46300195
1.48281745
1.50089536
1.51000085
1.50665736
1.49643951
1.48892320
1.49025948
1.49982691
1.51132038
1.51827226
1.51996183
1.51982737
1.51865458
1.51305946
1.50021688
1.48255657
1.46563013
1.45186899
1.44015226
1.42772868
1.41151427
1.39079241
1.36678906
1.34221448
1.32398658
1.31762308
1.32030272
1.32472182
1.32606123
1.32422401
1.32157119
1.32064841
1.32019023
1.31699179
1.31230288
1.30943789
1.31136362
1.32214536
1.34385401
1.37333468
1.40422878
1.43142327
1.45480285
1.47700575
1.49675276
1.50924111
1.51436634
1.51670958
1.51801197
1.51800256
1.51962532
1.52725762
1.54040951
1.55270938
1.55892638
1.56114788
1.56372601
1.56466211
1.55903888
1.54833324
1.53835386
1.53238013
1.53015425
1.52771192
1.52066064
1.51098790
1.50581820
1.50914519
1.51815371
1.52633708
1.52734000
1.51608588
1.49045720
1.45529183
1.42234896
1.40321679
1.40355214
1.42080731
1.44397762
1.46079683
1.46727175
1.46793854
1.46712142
1.46227756
1.45008251
1.43502333
1.42528967
1.42609006
1.43739165
1.45176392
1.45857239
1.45379542
1.44269436
1.43316811
1.42940340
1.43093060
1.43596715
1.44402043
1.45416959
1.46392508
1.47112705
1.47549252
1.47726795
1.47451988
1.46461503
1.44844565
1.42842421
1.40592654
1.38526049
1.37401455
1.37725045
1.39340750
1.41457563
1.43232590
1.44463174
1.45339614
1.45958826
1.46410923
1.46651142
1.46250170
1.44948080
1.43340677
1.42241984
1.41776790
1.41608562
1.41638872
1.41984199
1.42322965
1.42038500
1.40878750
1.39049817
1.37132561
1.35905235
1.35636430
1.35829400
1.35858573
1.35374812
1.34468889
1.33830948
1.34406944
1.36451203
1.39162725
1.41668958
1.43689226
1.45267737
1.42528967
1.42609006
1.43739165
1.45176392
1.45857239
1.45379542
1.44269436
1.43316811
1.42940340
1.43093060
1.43596715
1.44402043
1.45416959
1.46392508
1.47112705
1.47549252
1.47726795
1.47451988
1.46461503
1.44844565
1.42842421
1.40592654
1.38526049
1.37401455
1.37725045
1.39340750
1.41457563
1.43232590
1.44463174
1.45339614
1.45958826
1.46410923
1.46651142
1.46250170
1.44948080
1.43340677
1.42241984
1.41776790
1.41608562
1.41638872
1.41984199
1.42322965
1.42038500
1.40878750
1.39049817
1.37132561
1.35905235
1.35636430
1.35829400
1.35858573
1.35374812
1.34468889
1.33830948
1.34406944
1.36451203
1.39162725
1.41668958
1.43689226
1.45267737
1.46562843
1.47684215
1.48484371
1.48681926
1.48249336
1.47390290
1.46366659
1.45515902
1.45049689
1.44938774
1.45221570
1.46143827
1.47784019
1.49593237
1.50599688
1.50277871
1.49065170
1.47908419
1.47291130
1.46934428
1.46401992
1.45702654
1.45168146
1.44948831
1.44915585
1.44845892
1.44633607
1.44461553
1.44687049
1.45398575
1.46292444
1.47001101
1.47286089
1.47230837
1.47251073
1.47544682
1.47871918
1.47984823
1.48068850
1.48565379
1.49278341
1.49296435
1.48049808
1.45980598
1.44107625
1.43108904
1.42927110
1.43117122
1.43386831
1.43639181
1.43761594
1.43659030
1.43177658
1.42029711
1.40170110
1.37862327
1.35271723
1.32697262
1.30859491
1.30413535
1.31394209
1.33197752
1.35016777
1.36028121
1.35717495
1.34335442
1.32742482
1.31875039
1.32052572
1.32837118
1.33552800
1.33714039
1.33176708
1.32177554
1.31218753
1.30811937
1.31131948
1.31956743
1.33066502
1.34457638
1.36028623
1.37338420
1.37948964
1.37843972
1.37510532
1.37352883
1.37025675
1.36068633
1.34826769
1.33929465
1.33643271
1.34133663
1.35532812
1.37601830
1.39776697
1.41659322
1.43366866
1.45062480
1.46350338
1.46836113
1.46713362
1.46475461
1.46400568
1.46401915
1.46304100
1.45995536
1.45353540
1.44296812
1.42839368
1.40923030
1.38697459
1.36869154
1.36259439
1.37135878
1.39175760
1.41835453
1.44502975
1.46790101
1.48608653
1.49846022
1.50263546
1.49560943
1.47578758
1.44807106
1.42396298
1.41299576
1.41726348
1.43176686
1.44833521
1.46155891
1.46922276
1.46893722
1.46073500
1.44917809
1.43821278
1.42860087
1.42072587
1.41588569
1.41455314
1.41633079
1.42089086
1.42720254
1.43322580
1.43678108
1.43720034
1.43577769
1.43388204
1.43354099
1.43729496
1.44232153
1.44312373
1.44077555
1.43866109
1.43484951
1.42634804
1.41495575
1.40584606
1.40282243
1.40549111
1.41202500
1.42236386
1.43611557
1.45044440
1.46190114
1.46951521
1.47434096
1.47703526
1.47731858
1.47379616
1.46598631
1.45542601
1.44333103
1.43145362
1.42253307
1.41781904
1.41577568
1.41332754
1.41026318
1.40989417
1.41496709
1.42455233
1.43379994
1.43885297
1.44119704
1.44383288
1.44570103
1.44377294
1.43779053
1.43065506
1.42615902
1.42550959
1.42536882
1.42206652
1.41560003
1.40751359
1.39994321
1.39596336
1.39407314
1.38660786
1.37280842
1.36511929
1.37315635
1.38932823
1.39714491
1.38882110
1.36942222
1.35039627
1.34320349
1.35354723
1.37945219
1.41395820
1.44849404
1.47523544
1.48858470
1.48862228
1.48278475
1.47953872
1.48233936
1.48811876
1.37252597
1.38252260
1.39002849
1.38695430
1.37854087
1.37915153
1.39670328
1.42585650
1.45307453
1.46417276
1.45380146
1.42945326
1.40452194
1.38950248
1.38722684
1.39405849
1.40513830
1.41737849
1.42993112
1.44384147
1.46031657
1.47822984
1.49468570
1.50794929
1.51684703
1.52019081
1.51847410
1.51320172
1.50518229
1.49516914
1.48754938
1.48705857
1.49117089
1.49388655
1.49218899
1.48623281
1.47805111
1.46803828
1.45416542
1.43583240
1.41341592
1.38888095
1.36722881
1.35415284
1.35346862
1.36347202
1.37846902
1.39345904
1.40623497
1.41807529
1.43051609
1.44320926
1.45650586
1.47079008
1.48251235
1.48575223
1.48045099
1.47387456
1.47028311
1.46738114
1.46178348
1.45169430
1.43824356
1.42674497
1.42357751
1.43005932
1.44121997
1.44764992
1.44310669
1.43236470
1.42286289
1.41785209
1.41800928
1.42175311
1.42762383
1.43193611
1.42837839
1.41786793
1.41107054
1.41719305
1.43360688
1.44842491
1.45245850
1.44675436
1.44003309
1.43891913
1.44252726
1.44677340
1.44830379
1.44632202
1.44464742
1.44805459
1.45489177
1.45827654
1.45581684
1.45271791
1.45461398
1.46222578
1.47284509
1.48227482
1.48521139
1.47792055
1.46329294
1.45085406
1.44738716
1.45053752
1.45352698
1.45188007
1.44541843
1.43652553
1.42716290
1.41800971
1.40954711
1.40054905
1.38740518
1.36889140
1.34940910
1.33590950
1.33302518
1.34044754
1.35290409
1.36605588
1.38089947
1.39663388
1.40501673
1.39835691
1.38041714
1.36468792
1.36337887
1.37852382
1.40219648
1.42441727
1.43872431
1.44485884
1.44615751
1.44461096
1.44184080
1.43860534
1.43500543
1.43264455
1.43281525
1.43548062
1.44112633
1.44725097
1.44508566
1.42850303
1.40259495
1.37939361
1.36833029
1.37311096
1.39214839
1.41846386
1.44320823
1.46164070
1.47442403
1.48214989
1.48173101
1.46965182
1.44892602
1.42999799
1.42103641
1.42183963
1.42777582
1.43310342
1.43034141
1.41301980
1.38221934
1.34713733
1.31775950
1.29932251
1.29116466
1.28940297
1.29085347
1.29261135
1.29222055
1.28924696
1.28473900
1.27963998
1.27646084
1.27983722
1.29097535
1.30419391
1.31203492
1.31348182
1.31267078
1.31297991
1.31693281
1.32796540
1.34658288
1.36533444
1.37374236
1.36776346
1.35189433
1.33344202
1.31866097
1.31261626
1.31571699
1.32281778
1.32743447
1.32458535
1.31369768
1.30064424
1.29296899
1.29434525
1.30540712
1.32553987
1.35155976
1.37741185
1.39700729
1.40783208
1.41193866
1.41132761
1.40718101
1.40426986
1.40799362
1.41851754
1.43232200
1.44510689
1.45275075
1.45424782
1.45426705
1.45938036
1.47091008
1.48490457
1.49562587
1.49970685
1.49917362
1.49707250
1.49373311
1.48925576
1.48580622
1.48588288
1.48921181
1.49267950
1.49266341
1.48704818
1.47722721
1.46680825
1.45786008
1.45135448
1.44944594
1.45292532
1.45910529
1.46381590
1.46245137
1.45402591
1.44373677
1.43698239
1.43469974
1.43410698
1.43221667
1.43039727
1.43329560
1.44265056
1.45415700
1.46177431
1.46286816
1.45815952
1.45111990
1.44559645
1.44238221
1.43878517
1.43302538
1.42876323
1.43165700
1.44391286
1.46155128
1.47631470
1.48341502
1.48303988
1.47601325
1.46471122
1.45384144
1.44650112
1.44251793
1.44065759
1.44030419
1.44142410
1.44235145
1.44135692
1.43999819
1.44131639
1.44547470
1.44876668
1.45016950
1.45187747
1.45350790
1.45384618
1.45328637
1.45131677
1.44517950
1.43402433
1.42240848
1.41584347
1.41567588
1.41956141
1.42342837
1.42149991
1.40956164
1.39288485
1.38330311
1.38517006
1.39183827
1.39582652
1.39668349
1.39949047
1.40903539
1.42497813
1.44133486
1.45193733
1.45572757
1.45655148
1.46017439
1.46931463
1.47927940
1.48306818
1.48077630
1.47855480
1.47971189
1.48245002
1.48529499
1.48765766
1.48738249
1.48411450
1.43720817
1.42915623
1.43102282
1.44206082
1.45609375
1.46436008
1.46364105
1.45855449
1.45528902
1.45508775
1.45593229
1.45551715
1.45286061
1.45174860
1.45738004
1.46987245
1.48291997
1.48765838
1.48008120
1.46441465
1.44854236
1.43891030
1.43863463
1.44464373
1.44881135
1.44773304
1.44714431
1.45333349
1.46396363
1.47127504
1.47146429
1.46512426
1.45463134
1.44414560
1.43771439
1.43757096
1.44335877
1.45177024
1.45835188
1.46042412
1.45957719
1.45963540
1.46085569
1.45995878
1.45473089
1.44666511
1.43831756
1.43025654
1.42411893
1.42363180
1.42990269
1.43899213
1.44640656
1.45259249
1.46038161
1.46811397
1.46965157
1.46234696
1.45177102
1.44633295
1.45090005
1.46394566
1.47727681
1.48280258
1.47991633
1.47526913
1.47573247
1.48191157
1.48883115
1.49221119
1.49279995
1.49257615
1.49008309
1.48229209
1.47000964
1.45809356
1.44967258
1.44520778
1.44491567
1.44721292
1.44745033
1.44370160
1.44070195
1.44362959
1.45172010
1.45848832
1.45963581
1.45751015
1.45496068
1.45038312
1.43988302
1.42412625
1.41088526
1.40891368
1.42037647
1.44061254
1.46290211
1.48137609
1.49234145
1.49340481
1.48406272
1.46907005
1.45652995
1.45086259
1.45075158
1.45426688
1.46101640
1.46787493
1.46961487
1.46415667
1.45314699
1.44194784
1.43851701
1.44520140
1.45200622
1.44542910
1.42341051
1.39705067
1.37929203
1.37159647
1.36580517
1.35662108
1.34372189
1.32866851
1.31471297
1.30478312
1.29995025
1.30162936
1.30843845
1.31428959
1.31578630
1.31466351
1.31374337
1.31442568
1.31667901
1.31837781
1.31586723
1.30893516
1.30214480
1.29853173
1.29818618
1.30272436
1.31238030
1.32270141
1.32937039
1.33057727
1.32745074
1.32392578
1.32104271
1.31749778
1.31450748
1.31263339
1.31024613
1.30724581
1.30385310
1.29928392
1.29277615
1.28513333
1.28064417
1.28140216
1.28518310
1.29022101
1.29404858
1.29516973
1.29588436
1.29781443
1.30115682
1.30636759
1.31325956
1.32020822
1.32434043
1.32384699
1.31787821
1.30635452
1.29260750
1.28242387
1.27837280
1.27791416
1.28001110
1.28573328
1.29217998
1.29551372
1.29548888
1.29453463
1.29514288
1.29766336
1.30090426
1.30335900
1.30474647
1.30789222
1.31564329
1.32587375
1.33303245
1.33298699
1.32636132
1.31806729
1.31212658
1.30782746
1.30258370
1.29820403
1.29893314
1.30501610
1.31652475
1.33562731
1.36044611
1.38588138
1.40914696
1.43112558
1.45378330
1.47647797
1.49587885
1.50752733
1.50659257
1.49283518
1.47529330
1.46642258
1.47097108
1.48176168
1.48848635
1.48774574
1.48153398
1.47308327
1.46610107
1.46413398
1.46927103
1.48000742
1.49112329
1.49613174
1.49187997
1.48281380
1.47570217
1.47277975
1.47126548
1.46598063
1.45458252
1.43931359
1.42445985
1.41457340
1.41389206
1.42161716
1.43003649
1.43444430
1.43837095
1.44588036
1.45430605
1.45667117
1.45092680
1.44201774
1.43531585
1.43255566
1.43186180
1.42812316
1.41527489
1.39320704
1.36836645
1.34488622
1.32238461
1.30225733
1.28831579
1.28271586
1.28427366
1.28783511
1.28794970
1.28522740
1.28440055
1.28609101
1.28788201
1.29164366
1.30017335
1.31007454
1.31352806
1.30531467
1.28827735
1.27222667
1.26483826
1.26464354
1.26586266
1.26489192
1.26070592
1.25436004
1.24926905
1.24991348
1.25903991
1.27608858
1.29703430
1.31546498
1.32913891
1.34373750
1.36439618
1.38942855
1.41583260
1.44121091
1.45896439
1.46400353
1.45899282
1.44983457
1.44275408
1.44325045
1.45417078
1.47405469
1.49777393
1.51889583
1.53075361
1.52976577
1.51856318
1.50404371
1.49020711
1.47700846
1.46637999
1.46259123
1.46970846
1.31428959
1.31578630
1.31466351
1.31374337
1.31442568
1.31667901
1.31837781
1.31586723
1.30893516
1.30214480
1.29853173
1.29818618
1.30272436
1.31238030
1.32270141
1.32937039
1.33057727
1.32745074
1.32392578
1.32104271
1.31749778
1.31450748
1.31263339
1.31024613
1.30724581
1.30385310
1.29928392
1.29277615
1.28513333
1.28064417
1.28140216
1.28518310
1.29022101
1.29404858
1.29516973
1.29588436
1.29781443
1.30115682
1.30636759
1.31325956
1.32020822
1.32434043
1.32384699
1.31787821
1.30635452
1.29260750
1.28242387
1.27837280
1.27791416
1.28001110
1.28573328
1.29217998
1.29551372
1.29548888
1.29453463
1.29514288
1.29766336
1.30090426
1.30335900
1.30474647
1.30789222
1.31564329
1.32587375
1.33303245
1.33298699
1.32636132
1.31806729
1.31212658
1.30782746
1.30258370
1.29820403
1.29893314
1.30501610
1.31652475
1.33562731
1.36044611
1.38588138
1.40914696
1.43112558
1.45378330
1.47647797
1.49587885
1.50752733
1.50659257
1.49283518
1.47529330
1.46642258
1.47097108
1.48176168
1.48848635
1.48774574
1.48153398
1.47308327
1.46610107
1.46413398
1.46927103
1.48000742
1.49112329
1.49613174
1.49187997
1.48281380
1.47570217
1.47277975
1.47126548
1.46598063
1.45458252
1.43931359
1.42445985
1.41457340
1.41389206
1.42161716
1.43003649
1.43444430
1.43837095
1.44588036
1.45430605
1.45667117
1.45092680
1.44201774
1.43531585
1.43255566
1.43186180
1.42812316
1.41527489
1.39320704
1.36836645
1.34488622
1.32238461
1.30225733
1.28831579
1.28271586
1.28427366
1.28783511
1.28794970
1.28522740
1.28440055
1.28609101
1.28788201
1.29164366
1.30017335
1.31007454
1.31352806
1.30531467
1.28827735
1.27222667
1.26483826
1.26464354
1.26586266
1.26489192
1.26070592
1.25436004
1.24926905
1.24991348
1.25903991
1.27608858
1.29703430
1.31546498
1.32913891
1.34373750
1.36439618
1.38942855
1.41583260
1.44121091
1.45896439
1.46400353
1.45899282
1.44983457
1.44275408
1.44325045
1.45417078
1.47405469
1.49777393
1.51889583
1.53075361
1.52976577
1.51856318
1.50404371
1.49020711
1.47700846
1.46637999
1.46259123
1.46970846
1.48704655
1.50791413
1.52460817
1.52915657
1.51816825
1.49913159
1.48351732
1.47682581
1.47837327
1.48657109
1.49869567
1.50968440
1.51767348
1.52614459
1.53716079
1.54665725
1.54855738
1.54150178
1.52966163
1.51786710
1.50744041
1.49719128
1.48677342
1.47859831
1.47485752
1.47389224
1.47290179
1.47117108
1.47035766
1.47167021
1.47527530
1.48245652
1.49192646
1.49734144
1.49413729
1.48502318
1.47586428
1.46930291
1.46466748
1.46124152
1.45928748
1.46075201
1.46728539
1.47656075
1.48346819
1.48418921
1.47831817
1.46888156
1.46320506
1.46733491
1.47673049
1.48000709
1.47043320
1.44959797
1.42172671
1.39020475
1.35997176
1.33746341
1.32690282
1.32631098
1.32888424
1.32743795
1.31845043
1.30676456
1.30094556
1.30321956
1.30908926
1.31411969
1.31741419
1.31966606
1.32052611
1.31903563
1.31567433
1.31357349
1.31590499
1.32278225
1.33265566
1.34510640
1.36190370
1.38527484
1.41594154
1.45178293
1.48716603
1.51419594
1.52847407
1.53279943
1.53250857
1.53010112
1.52446208
1.51716106
1.32238461
1.30225733
1.28831579
1.28271586
1.28427366
1.28783511
1.28794970
1.28522740
1.28440055
1.28609101
1.28788201
1.29164366
1.30017335
1.31007454
1.31352806
1.30531467
1.28827735
1.27222667
1.26483826
1.26464354
1.26586266
1.26489192
1.26070592
1.25436004
1.24926905
1.24991348
1.25903991
1.27608858
1.29703430
1.31546498
1.32913891
1.34373750
1.36439618
1.38942855
1.41583260
1.44121091
1.45896439
1.46400353
1.45899282
1.44983457
1.44275408
1.44325045
1.45417078
1.47405469
1.49777393
1.51889583
1.53075361
1.52976577
1.51856318
1.50404371
1.49020711
1.47700846
1.46637999
1.46259123
1.46970846
1.48704655
1.50791413
1.52460817
1.52915657
1.51816825
1.49913159
1.48351732
1.47682581
1.47837327
1.48657109
1.49869567
1.50968440
1.51767348
1.52614459
1.53716079
1.54665725
1.54855738
1.54150178
1.52966163
1.51786710
1.50744041
1.49719128
1.48677342
1.47859831
1.47485752
1.47389224
1.47290179
1.47117108
1.47035766
1.47167021
1.47527530
1.48245652
1.49192646
1.49734144
1.49413729
1.48502318
1.47586428
1.46930291
1.46466748
1.46124152
1.45928748
1.46075201
1.46728539
1.47656075
1.48346819
1.48418921
1.47831817
1.46888156
1.46320506
1.46733491
1.47673049
1.48000709
1.47043320
1.44959797
1.42172671
1.39020475
1.35997176
1.33746341
1.32690282
1.32631098
1.32888424
1.32743795
1.31845043
1.30676456
1.30094556
1.30321956
1.30908926
1.31411969
1.31741419
1.31966606
1.32052611
1.31903563
1.31567433
1.31357349
1.31590499
1.32278225
1.33265566
1.34510640
1.36190370
1.38527484
1.41594154
1.45178293
1.48716603
1.51419594
1.52847407
1.53279943
1.53250857
1.53010112
1.52446208
1.51716106
1.51522892
1.52140597
1.53064692
1.53782295
1.54095590
1.54075431
1.53741328
1.52673010
1.50681194
1.48499815
1.47232440
1.47321201
1.48214407
1.49039466
1.49311424
1.49196442
1.49055681
1.48948694
1.48968145
1.49275781
1.49862220
1.50651580
1.51485412
1.52062760
1.52137213
1.51826372
1.51522373
1.51417410
1.51443838
1.51539888
1.51820497
1.52434486
1.53232717
1.53844986
1.54006213
1.53731889
1.53203828
1.52589671
1.52070303
1.51709293
1.51311639
1.50623385
1.49579514
1.48485551
1.47830127
1.47699839
1.47683173
1.47331926
1.46448425
1.45187965
1.43894879
1.42774792
1.41836961
1.40910584
1.39928497
1.39223782
1.39048871
1.39183281
1.39299751
1.39417596
1.39941658
1.41062935
1.42369438
1.43272829
1.43481399
1.42988228
1.41791636
1.40035697
1.37940459
1.35722081
1.34035354
1.33479953
1.33882375
1.34666494
1.35443245
1.36131207
1.36817221
1.37730653
1.38990061
1.40087855
1.40224455
1.39012314
1.36775990
1.34440453
1.32801890
1.32071676
1.32109665
1.32851760
1.34563995
1.37343706
1.40401061
1.42757740
1.44313134
1.42334936
1.42914927
1.43614075
1.43951827
1.43869137
1.43556395
1.43299010
1.42976315
1.42171745
1.40989714
1.40057651
1.39682906
1.39568573
1.39394772
1.39196679
1.39259123
1.39635817
1.39969829
1.39969334
1.39589649
1.38975756
1.38393831
1.37964428
1.37630219
1.37394926
1.37407090
1.37904104
1.39001100
1.40358562
1.41407417
1.41971896
1.42264529
1.42481780
1.42665583
1.42707180
1.42468168
1.41926923
1.41090130
1.40004909
1.38849415
1.37992770
1.37963459
1.38857730
1.40044748
1.40882763
1.41260532
1.41224152
1.40777347
1.40072602
1.39208686
1.38225898
1.37404535
1.37130359
1.37500209
1.38259667
1.38968605
1.39246680
1.38977552
1.38307483
1.37583548
1.37129205
1.37053486
1.37168968
1.37245372
1.37478020
1.38233469
1.39530012
1.40917201
1.41970732
1.42779172
1.43368016
1.43337428
1.42440211
1.41025271
1.39812168
1.39260594
1.39285319
1.39842015
1.41124270
1.42992104
1.45047996
1.46954880
1.48478728
1.49471888
1.49905632
1.49787169
1.49117292
1.48135175
1.47107427
1.46072788
1.44960654
1.43714541
1.42475946
1.41663109
1.41774463
1.42854850
1.44450632
1.46122908
1.47571752
1.48458630
1.48356369
1.47057994
1.44815277
1.42266791
1.40077079
1.38594135
1.38110254
1.38922015
1.40786169
1.43019210
1.45044855
1.46356302
1.46581626
1.45890910
1.44778440
1.43512201
1.42170326
1.40858551
1.39679947
1.38518904
1.36985225
1.34917060
1.32644309
1.30647844
1.29299294
1.28879600
1.29538770
1.31152164
1.33367440
1.35696624
1.37782100
1.39508231
1.40782711
1.41626581
1.42118071
1.42099895
1.41379280
1.40107996
1.38892910
1.38442200
1.38850001
1.39743402
1.40863172
1.42005840
1.42883418
1.43225002
1.42982974
1.42208300
1.40967635
1.39805036
1.39531948
1.40293184
1.41528489
1.42713024
1.43674392
1.44356610
1.44636588
1.44374234
1.43574418
1.42432419
1.41204805
1.40194281
1.39591063
1.39407197
1.39676033
1.40281147
1.40799082
1.40996537
1.41172462
1.41615292
1.42175868
1.42738331
1.43469853
1.44231392
1.44463715
1.43877733
1.42833836
1.41940471
1.41559369
1.41675902
1.42017881
1.42336528
1.42503276
1.42274449
1.41405304
1.40191130
1.39324571
1.39144110
1.39353460
1.39527318
1.39562418
1.39561325
1.39605092
1.39698992
1.39699797
1.39349952
1.38610411
1.37698866
1.36637402
1.35190928
1.33515847
1.32312556
1.32075789
1.32663748
1.33740689
1.35167955
1.36890280
1.38719999
1.40402706
1.41855359
1.43055893
1.43971557
1.44619056
1.44961849
1.45041336
1.44950476
1.44632080
1.44138406
1.43681458
1.43205356
1.42457393
1.41509537
1.40850710
1.40823478
1.41149554
1.41388751
1.41680329
1.42529210
1.43779558
1.44512485
1.44155376
1.43124611
1.42206459
1.41801256
1.41829709
1.41913704
1.41866085
1.41878304
1.42159599
1.42698010
1.43329161
1.43784875
1.43742854
1.43122332
1.42261565
1.41841056
1.42421774
1.43736764
1.44832791
1.44904219
1.43599020
1.41091853
1.38348461
1.36817104
1.37328268
1.39464588
1.42127972
1.44378747
1.45599393
1.45327252
1.43590783
1.41141008
1.39024008
1.38101283
1.38729482
1.40476531
1.42197972
1.42791406
1.42229959
1.41711556
1.42367217
1.44162093
1.46129502
1.47227178
1.47132492
1.46255926
1.45100125
1.43968831
1.43006550
1.42201596
1.41323356
1.40146839
1.39005424
1.38545120
1.38839170
1.39395833
1.39847981
1.40131771
1.40361161
1.40734573
1.41336871
1.42204050
1.43433892
1.44888494
1.46054652
1.46420403
1.45840806
1.44681578
1.43737389
1.43622425
1.44157408
1.44769700
1.45203665
1.45458181
1.45560297
1.45539783
1.45477400
1.45504628
1.45492344
1.45221002
1.45063895
1.45699143
1.47149461
1.48696090
1.49746152
1.50364190
1.50730408
1.50636539
1.49739593
1.48116281
1.46468694
1.45498486
1.45462100
1.46350132
1.47725930
1.48817674
1.49023148
1.48143116
1.46526535
1.44907001
1.43941955
1.43843600
1.44354711
1.45096904
1.45843589
1.46514494
1.47170907
1.47803442
1.48273140
1.48436308
1.48132991
1.47431072
1.46631774
1.45845512
1.44765355
1.43121960
1.41149107
1.39320075
1.38008542
1.37478412
1.37869024
1.38968553
1.40212007
1.41164889
1.41641004
1.41571513
1.41247296
1.41056584
1.41028731
1.41173726
1.41677426
1.42568015
1.43485767
1.43943554
1.43816150
1.43423658
1.43217414
1.43388160
1.43887180
1.44682985
1.45648724
1.46380613
1.46390691
1.45398885
1.43669270
1.42156455
1.41784628
1.42617784
1.43972835
1.45102115
1.45793286
1.46176619
1.46199175
1.45754714
1.45049225
1.44489061
1.44276734
1.44397163
1.44693223
1.44877364
1.44729205
1.44165412
1.43143115
1.41827836
1.40748110
1.40449370
1.40928353
1.41468871
1.41432202
1.41078710
1.41008246
1.41219982
1.41360811
1.41207606
1.40570689
1.39434729
1.38206278
1.37402986
1.37218710
1.37354161
1.37211929
1.36461114
1.35280504
1.34093067
1.53037719
1.53073289
1.53267397
1.53061253
1.52185830
1.50958333
1.49812167
1.49132671
1.49192626
1.49120285
1.47526820
1.44982719
1.43086462
1.42342403
1.42138034
1.41724290
1.41258557
1.41591795
1.42907949
1.44292417
1.44900515
1.44740995
1.44405748
1.44305531
1.44351891
1.44446248
1.44707043
1.45239579
1.45968974
1.46790293
1.47614508
1.48198228
1.48512305
1.48770247
1.48848573
1.48448852
1.47544715
1.46443112
1.45578137
1.44991161
1.44280080
1.43207856
1.42049095
1.41453539
1.41896083
1.43320000
1.45453162
1.47859987
1.49788265
1.50656150
1.50676830
1.50358284
1.49647922
1.48390121
1.46949799
1.45912824
1.45672749
1.46360355
1.47684434
1.49108584
1.50228376
1.50523145
1.49463411
1.47173560
1.44548277
1.42557214
1.41680409
1.41926339
1.42940886
1.44200005
1.45196223
1.45498288
1.44877452
1.43642700
1.42553624
1.42140191
1.42408311
1.43089683
1.43920230
1.44613991
1.44904878
1.44817485
1.44587868
1.44390445
1.44177559
1.43837213
1.43687261
1.44164575
1.45018099
1.45600416
1.45598438
1.45212660
1.44725900
1.44158318
1.43684787
1.43734883
1.44566589
1.46252414
1.48524285
1.50413821
1.50873376
1.49653680
1.47322045
1.44726294
1.42509615
1.41008925
1.40454779
1.40833304
1.41623364
1.42363697
1.43102468
1.44180024
1.45684050
1.47056409
1.47664781
1.47481624
1.46823327
1.45868285
1.44947117
1.44460565
1.44128705
1.43480633
1.42642086
1.42004241
1.41664773
1.41313306
1.40574067
1.39190707
1.37216728
1.35221167
1.33814648
1.33167497
1.33310781
1.34495971
1.36928512
1.40435454
1.44369238
1.47917973
1.50646154
1.52362211
1.52859699
1.52329121
1.51343623
1.50174097
1.48774554
1.47297437
1.46145040
1.45522866
1.45224723
1.45018558
1.44938155
1.45084146
1.45469149
1.45890749
1.45866317
1.45318578
1.44820013
1.44883160
1.45523002
1.46416429
1.47314998
1.47910514
1.47856781
1.47297038
1.46623154
1.45878121
1.44807792
1.43364469
1.42092282
1.41721306
1.42285628
1.43196354
1.43967354
1.44297341
1.44021722
1.43255259
1.42020153
1.39988842
1.37181434
1.34668015
1.33832238
1.34864986
1.36694367
1.38286622
1.39184109
1.39261539
1.38641821
1.37484993
1.36032599
1.34758410
1.34162126
1.34596805
1.35981475
1.37765849
1.39355985
1.40430454
1.41037523
1.41321622
1.41207579
1.40643126
1.39893867
1.39339640
1.39317817
1.40023436
1.41205637
1.42299362
1.42696379
1.41925097
1.40067477
1.37799462
1.35853375
1.34645688
1.34298653
1.34717363
1.35574003
1.36422095
1.37094115
1.37607014
1.37867589
1.38003553
1.38336052
1.38832050
1.39147523
1.39148961
1.39015552
1.38925196
1.38987962
1.39209581
1.39456277
1.39666059
1.39913359
1.40281505
1.40651666
1.40913133
1.41160501
1.41422151
1.41620706
1.41488753
1.40705944
1.42049095
1.41453539
1.41896083
1.43320000
1.45453162
1.47859987
1.49788265
1.50656150
1.50676830
1.50358284
1.49647922
1.48390121
1.46949799
1.45912824
1.45672749
1.46360355
1.47684434
1.49108584
1.50228376
1.50523145
1.49463411
1.47173560
1.44548277
1.42557214
1.41680409
1.41926339
1.42940886
1.44200005
1.45196223
1.45498288
1.44877452
1.43642700
1.42553624
1.42140191
1.42408311
1.43089683
1.43920230
1.44613991
1.44904878
1.44817485
1.44587868
1.44390445
1.44177559
1.43837213
1.43687261
1.44164575
1.45018099
1.45600416
1.45598438
1.45212660
1.44725900
1.44158318
1.43684787
1.43734883
1.44566589
1.46252414
1.48524285
1.50413821
1.50873376
1.49653680
1.47322045
1.44726294
1.42509615
1.41008925
1.40454779
1.40833304
1.41623364
1.42363697
1.43102468
1.44180024
1.45684050
1.47056409
1.47664781
1.47481624
1.46823327
1.45868285
1.44947117
1.44460565
1.44128705
1.43480633
1.42642086
1.42004241
1.41664773
1.41313306
1.40574067
1.39190707
1.37216728
1.35221167
1.33814648
1.33167497
1.33310781
1.34495971
1.36928512
1.40435454
1.44369238
1.47917973
1.50646154
1.52362211
1.52859699
1.52329121
1.51343623
1.50174097
1.48774554
1.47297437
1.46145040
1.45522866
1.45224723
1.45018558
1.44938155
1.45084146
1.45469149
1.45890749
1.45866317
1.45318578
1.44820013
1.44883160
1.45523002
1.46416429
1.47314998
1.47910514
1.47856781
1.47297038
1.46623154
1.45878121
1.44807792
1.43364469
1.42092282
1.41721306
1.42285628
1.43196354
1.43967354
1.44297341
1.44021722
1.43255259
1.42020153
1.39988842
1.37181434
1.34668015
1.33832238
1.34864986
1.36694367
1.38286622
1.39184109
1.39261539
1.38641821
1.37484993
1.36032599
1.34758410
1.34162126
1.34596805
1.35981475
1.37765849
1.39355985
1.40430454
1.41037523
1.41321622
1.41207579
1.40643126
1.39893867
1.39339640
1.39317817
1.40023436
1.41205637
1.42299362
1.42696379
1.41925097
1.40067477
1.37799462
1.35853375
1.34645688
1.34298653
1.34717363
1.35574003
1.36422095
1.37094115
1.37607014
1.37867589
1.38003553
1.38336052
1.38832050
1.39147523
1.39148961
1.39015552
1.38925196
1.38987962
1.39209581
1.39456277
1.39666059
1.39913359
1.40281505
1.40651666
1.40913133
1.41160501
1.41422151
1.41620706
1.41488753
1.40705944
1.39405718
1.38173575
1.37707277
1.38536923
1.40636202
1.43154729
1.44960914
1.45548248
1.45408024
1.45558540
1.46420508
1.47530144
1.48231932
1.48082269
1.47135813
1.45908348
1.44820489
1.43955128
1.43161002
1.42396653
1.41969846
1.42144923
1.42657922
1.43086760
1.43643375
1.44773193
1.46085671
1.46488980
1.45293638
1.42911737
1.40381965
1.38472130
1.37503994
1.37488169
1.38122225
1.38745719
1.38694845
1.37734406
1.36012732
1.34126143
1.32870293
1.32351978
1.32144486
1.32269249
1.33111858
1.34808272
1.36943002
1.38748612
1.39628815
1.39357178
1.38052916
1.36270630
1.34865191
1.34423937
1.34916300
1.36085790
1.37772487
1.39606780
1.41081051
1.42010524
1.42482004
1.42408836
1.41545171
1.40030156
1.38447581
1.37338108
1.37143049
1.38238510
1.40236940
1.42070508
1.43315553
1.44214911
1.44839875
1.45121827
1.45166807
1.45265870
1.45498841
1.45552144
1.45090710
1.44044344
1.42352123
1.40065056
1.37834316
1.36376690
1.35711916
1.35463740
1.35419117
1.35587967
1.36066351
1.36873124
1.37901735
1.39070855
1.40428013
1.42125431
1.44167913
1.46327634
1.48174951
1.48986365
1.48363174
1.47042522
1.46333889
1.46755829
1.47799203
1.48647107
1.48796339
1.48343487
1.47630797
1.46700791
1.45475267
1.44378012
1.44083298
1.44667398
1.45688260
1.46856814
1.48235824
1.49755813
1.50925481
1.51081693
1.49450586
1.45702838
1.40910488
1.37081322
1.35442048
1.35784338
1.37223771
1.38894977
1.40296171
1.41405647
1.42315671
1.42901036
1.42970888
1.42575891
1.42056985
1.41781332
1.41952267
1.42396527
1.42724384
1.42841746
1.42834117
1.42683670
1.42429625
1.42063051
1.41342045
1.40440898
1.40020538
1.40272319
1.40783482
1.41178558
1.41343525
1.41081113
1.40230606
1.39125577
1.38429148
1.38451158
1.38752545
1.38748594
1.38243334
1.37394059
1.36733248
1.36828704
1.37829772
1.39405789
1.40859841
1.41715211
1.42214874
1.42728799
1.43167843
1.43151944
1.42595500
1.41978923
1.41714571
1.41612266
1.41012619
1.39687562
1.38407718
1.38086924
1.38885455
1.40282794
1.41709506
1.42850233
1.43544204
1.43784486
1.43672938
1.43299900
1.42773221
1.42445847
1.42583390
1.42801759
1.42672922
1.42382449
1.42441362
1.43098217
1.44107724
1.45070833
1.45825686
1.46499968
1.47108623
1.47255771
1.46489196
1.44839814
1.43005683
1.41916652
1.41988716
1.43040104
1.44623787
1.46057788
1.46743939
1.46807577
1.46918723
1.47387782
1.47873202
1.47930438
1.47440052
1.46617899
1.45867761
1.45507365
1.45564314
1.38908449
1.39660993
1.40223777
1.40344086
1.40049856
1.39483768
1.38803805
1.38210448
1.37927129
1.37964035
1.37943047
1.37482459
1.36594778
1.35697937
1.35423676
1.36014360
1.36974800
1.37629303
1.37767019
1.37549708
1.37120639
1.36760135
1.37020550
1.38070114
1.39335937
1.40085731
1.40114628
1.39805977
1.39529721
1.39294736
1.39029222
1.38735900
1.38519893
1.38622459
1.39042756
1.39521016
1.39887724
1.40043500
1.39885220
1.39191300
1.37816982
1.36180405
1.35166637
1.35455468
1.36940661
1.38834197
1.40359648
1.41287782
1.41789675
1.41755040
1.40786163
1.39006325
1.37172535
1.36062157
1.36071083
1.36970666
1.38156012
1.39266543
1.40410012
1.41868076
1.43543458
1.44983548
1.45781942
1.45868429
1.45677910
1.45784698
1.46307055
1.46999936
1.47616461
1.47756886
1.46926305
1.44899362
1.41931569
1.38930675
1.36959020
1.36389719
1.36864923
1.37794256
1.38819517
1.39921351
1.41125787
1.42222897
1.42841367
1.42891129
1.42633194
1.42221342
1.41747718
1.41506658
1.41765984
1.42528583
1.43484552
1.44098363
1.44037020
1.43571997
1.43376200
1.44010190
1.45589226
1.47724162
1.49670133
1.50715506
1.50526466
1.49211437
1.47231572
1.45196250
1.43585890
1.42545257
1.41945005
1.41617739
1.41428744
1.41172521
1.40785597
1.40507017
1.40626557
1.41167673
1.41691781
1.41657347
1.41057471
1.40218780
1.39382357
1.38978411
1.39336422
1.39923631
1.39811750
1.38844807
1.37721463
1.37137403
1.37271285
1.37882527
1.38722104
1.39596662
1.40080821
1.39818049
1.39070171
1.38471794
1.38278319
1.38111200
1.37297243
1.35657496
1.33887712
1.32781403
1.32567528
1.32971141
1.33433905
1.33603232
1.33805163
1.34385823
1.35136625
1.35858008
1.36596152
1.37426708
1.38179064
1.38384135
1.37748281
1.36536402
1.35347792
1.34619768
1.34553322
1.35331145
1.36919865
1.38742739
1.39935616
1.39914519
1.38722517
1.36969943
1.35362348
1.34267663
1.33609315
1.33012803
1.32499841
1.32632605
1.33604024
1.34944193
1.35996172
1.36465214
1.36748796
1.37445411
1.38693888
1.40124404
1.41112204
1.41380533
1.41197442
1.40825942
1.40209934
1.39192808
1.37787591
1.36278069
1.35300049
1.35487226
1.36725680
1.38125056
1.38918968
1.38954420
1.38390591
1.37443633
1.36341531
1.35323188
1.34712294
1.34770554
1.35454397
1.36432298
1.37119770
1.37120700
1.36854055
1.37024946
1.37664861
1.38275871
1.38489754
1.38342075
1.38120369
1.38124133
1.38564124
1.39448237
1.40651857
1.42129003
1.43780458
1.45283427
1.46280969
1.46572339
1.46239476
1.45563443
1.44701393
1.43679935
1.42610962
1.41666063
1.40823086
1.39973016
1.39206249
1.38828720
1.39104542
1.40003442
1.41492764
1.43768010
1.46823271
1.50016235
1.52460804
1.53644135
1.53587083
1.52782502
1.51783504
1.50785634
1.49534792
1.47656609
1.45276782
1.43002311
1.41354473
1.40599706
1.40915814
1.42270591
1.44068134
1.45404218
1.45904646
1.45978160
1.46286623
1.47015731
1.47687981
1.47938258
1.47954854
1.48008819
1.47997710
1.47404670
1.46017355
1.44567128
1.44017783
1.44667231
1.46249054
1.48108999
1.49385694
1.49732975
1.49409897
1.48688193
1.47850317
1.47266150
1.47064954
1.47228919
1.47883757
1.48940872
1.49804836
1.49855782
1.48772538
1.46677085
1.44359289
1.42811513
1.42447930
1.43026711
1.44195367
1.45504485
1.46275511
1.46101729
1.45042837
1.43597104
1.42552248
1.42422801
1.43233675
1.44596689
1.45742660
1.46111887
1.45863034
1.45275005
1.44306777
1.43119590
1.42197726
1.41722582
1.41447470
1.41274482
1.41557010
1.42634854
1.44301813
1.45850633
1.46580570
1.46514981
1.46426575
1.46827040
1.47202247
1.46717948
1.45499700
1.44321660
1.43507026
1.42954459
1.42638262
1.42578934
1.42660949
1.42775964
1.42926640
1.43135013
1.43336711
1.43395994
1.43245397
1.43000548
1.42845581
1.42775963
1.42615618
1.42406404
1.42495613
1.43047407
1.49123123
1.48693007
1.48654492
1.48908644
1.49424107
1.50194627
1.50975110
1.51552331
1.51922064
1.52038836
1.51910318
1.51826191
1.51968039
1.52063575
1.51789346
1.51229006
1.50852926
1.51130430
1.52114282
1.53314026
1.53949481
1.53558142
1.52573519
1.51903972
1.52003500
1.52667053
1.53291116
1.53436180
1.53157815
1.52725085
1.52297145
1.51848339
1.51293293
1.50585224
1.49813656
1.49166165
1.48789632
1.48742342
1.48956300
1.49257361
1.49487416
1.49793344
1.50622197
1.52088184
1.53781875
1.55122218
1.55334258
1.53947395
1.51451280
1.48841073
1.46873584
1.45729618
1.45063796
1.44593273
1.44614990
1.45543286
1.47095514
1.48264538
1.48273220
1.47408153
1.46605590
1.46465133
1.47000967
1.48110450
1.49570697
1.50863757
1.51544306
1.51310730
1.50080924
1.48339079
1.46863892
1.46113934
1.45957377
1.45880552
1.45606481
1.45307245
1.45369457
1.46091598
1.47351273
1.48790483
1.49974982
1.50699352
1.51302084
1.52013623
1.52650463
1.53256716
1.54120995
1.54900401
1.54939128
1.54282101
1.53375229
1.52378325
1.51042310
1.49259367
1.47448138
1.46165405
1.45890822
1.46825386
1.48523176
1.49986256
1.50344929
1.49510836
1.48018615
1.46525474
1.45513638
1.45152019
1.45338116
1.45778904
1.45974304
1.45499433
1.44404786
1.42889689
1.40998696
1.38915955
1.37026540
1.35630240
1.35034581
1.35586319
1.37064324
1.38718886
1.39978988
1.40737863
1.41178349
1.41383026
1.41139214
1.40163303
1.38421569
1.36386563
1.35020822
1.34972112
1.35912840
1.36950283
1.37401950
1.37120038
1.36267202
1.35095190
1.33876068
1.32866732
1.32262975
1.32103734
1.32322132
1.32809575
1.33477591
1.34384071
1.35528776
1.36451697
1.36525830
1.35703680
1.34620798
1.33949235
1.33829699
1.33960644
1.34013304
1.33987274
1.34217231
1.34834979
1.35394662
1.35433586
1.34907694
1.34012313
1.33231731
1.33032417
1.33335904
1.33851908
1.34605897
1.35671223
1.36764180
1.37628321
1.38322452
1.38821832
1.38980631
1.38906134
1.38768300
1.38536974
1.38220108
1.37993635
1.37926699
1.37687967
1.37076049
1.36488054
1.36300177
1.36405358
1.36580619
1.36798634
1.37051061
1.37375027
1.37856620
1.38340884
1.38492945
1.38125891
1.37547089
1.37358704
1.37654109
1.37775206
1.37273813
1.36588019
1.36522573
1.37510871
1.39158012
1.40660032
1.41431506
1.41193081
1.40082633
1.38611090
1.37347333
1.36605225
1.36405743
1.36717282
1.37461282
1.38340664
1.39156058
1.40213938
1.41774813
1.43339283
1.44116426
1.43837795
1.42921898
1.42250605
1.42429127
1.43146699
1.43603690
1.43456692
1.43112896
1.42970399
1.43023425
1.43183063
1.43221409
1.42760285
1.41800861
1.40934817
1.40749495
1.41355143
1.42577416
1.44039657
1.45085794
1.45171291
1.44354688
1.43424632
1.43298573
1.44173679
1.45517040
1.46631725
1.47135739
1.47039384
1.46700286
1.46775452
1.47773311
1.49558285
1.51302351
1.52061993
1.51497838
1.49931517
1.48068556
1.46754675
1.46330753
1.46419148
1.46714476
1.47280904
1.48002615
1.48373362
1.48003853
1.47203308
1.46834860
1.47461481
1.48791364
1.50126703
1.50999455
1.51191657
1.50640961
1.49633049
1.48798417
1.48622375
1.49045536
1.49531107
1.49485235
1.48688767
1.47602758
1.47071413
1.47309641
1.47627579
1.47368344
1.46733331
1.46283404
1.45971773
1.45449108
1.44824352
1.44504542
1.44692826
1.45160669
1.45477762
1.45565045
1.45813747
1.46613612
1.47931780
1.49363948
1.50559674
1.51569971
1.52568856
1.53346583
1.53480609
1.52841530
1.51854718
1.51247945
1.51394396
1.52024553
1.52476888
1.52484490
1.52425466
1.52420803
1.52150351
1.51370327
1.50204434
1.49095734
1.48300144
1.47743935
1.47396414
1.47429841
1.47979796
1.48943578
1.50027212
1.50946740
1.51505386
1.51600282
1.51434714
1.51460402
1.51778442
1.51820958
1.51094962
1.49985465
1.49256656
1.49235460
1.49844998
1.50825449
1.51808654
1.52625810
1.53330842
1.53744677
1.53622684
1.53117816
1.52702090
1.52715170
1.52993404
1.53140370
1.52733531
1.51418199
1.49490905
1.47784376
1.46724325
1.48413916
1.48447747
1.49134931
1.50112260
1.50911884
1.51317860
1.51469487
1.51677848
1.51993325
1.52288805
1.52414283
1.52136590
1.51532590
1.51046924
1.51022594
1.51405952
1.51775361
1.51637273
1.50907193
1.50057357
1.49618977
1.49899746
1.50940389
1.52406338
1.53795446
1.54596291
1.54590831
1.54170370
1.53706518
1.53121538
1.52446581
1.52051693
1.52305157
1.53082740
1.53680312
1.53574336
1.52976547
1.52428705
1.52001051
1.51468212
1.50955312
1.50638890
1.50582231
1.50821783
1.51173655
1.51391713
1.51486046
1.51618040
1.51739615
1.51808003
1.52130294
1.52848376
1.53400993
1.53155616
1.52296433
1.51451079
1.51000355
1.51006232
1.51219917
1.51305726
1.51085614
1.50554154
1.49904081
1.49555749
1.49930957
1.50905669
1.51948489
1.52802378
1.53365570
1.53412346
1.53075715
1.52628220
1.51843988
1.50635401
1.49532710
1.49091307
1.49423142
1.50233914
1.51102435
1.51845687
1.52378497
1.52280215
1.51097168
1.49029658
1.46833246
1.45169828
1.44484042
1.44915981
1.45956527
1.46710224
1.46608204
1.45628838
1.44192913
1.43131262
1.43120098
1.44076315
1.45461740
1.46915888
1.48248893
1.49234938
1.49625143
1.49231476
1.48335785
1.47593545
1.47303089
1.47185831
1.46776077
1.46034488
1.45529704
1.45768693
1.46602437
1.47464777
1.47990450
1.48304463
1.48538047
1.48286205
1.47252193
1.45945925
1.45098451
1.45009985
1.45446876
1.45887866
1.46152054
1.46545379
1.47188236
1.47659324
1.47522289
1.47068266
1.47067466
1.47625481
1.48072228
1.47844292
1.46738352
1.45005485
1.43351119
1.42040448
1.40684928
1.39028513
1.37265417
1.35742621
1.34499922
1.33304483
1.32359435
1.32377448
1.33745068
1.36283442
1.39628576
1.43282265
1.46497239
1.48676508
1.49732472
1.49977090
1.49840080
1.49527818
1.49251592
1.49487745
1.50291446
1.50995172
1.51075332
1.50694721
1.50442108
1.50657877
1.51074714
1.51133995
1.50330089
1.48470061
1.45801047
1.43140298
1.41352064
1.40429023
1.39867736
1.39504301
1.39196767
1.38667203
1.38184046
1.38265343
1.38990333
1.39984848
1.40807808
1.41373279
1.41647716
1.41668459
1.41865150
1.42563879
1.43757362
1.45284975
1.46779574
1.47677145
1.47582694
1.46705373
1.45805931
1.45659512
1.46583951
1.48249426
1.49707089
1.50177450
1.49857625
1.49322028
1.48763070
1.48224668
1.47721012
1.47110277
1.46349939
1.45617206
1.44890935
1.44115622
1.43704561
1.44088719
1.45068998
1.45751021
1.45259048
1.43543514
1.41272747
1.39337231
1.38568951
1.39340575
1.41289121
1.43603026
1.45490051
1.46620937
1.47227830
1.47789182
1.48460107
1.48980760
1.49295682
1.49490561
1.49475551
1.49321659
1.49394806
1.49808909
1.50067077
1.49628324
1.48460592
1.47019135
1.46016054
1.45832880
1.46203239
1.46552598
1.46355145
1.45343547
1.43601394
1.41543649
1.39595632
1.37874359
1.36432895
1.35420285
1.34906178
1.34792861
1.34986536
1.35767715
1.37347777
1.47460021
1.49158846
1.50833599
1.52134986
1.52976138
1.53252382
1.52941058
1.52398816
1.52047478
1.51905126
1.51675162
1.51035242
1.50027248
1.49296900
1.49294768
1.49508581
1.49202212
1.48200886
1.46882114
1.45910360
1.45821709
1.46747136
1.48348078
1.50112734
1.51587840
1.52241445
1.51736273
1.50409800
1.49131153
1.48635401
1.48934327
1.49583569
1.50350204
1.51212550
1.51976615
1.52148172
1.51438620
1.50342898
1.49669682
1.49621104
1.49756641
1.49539195
1.48763488
1.47702878
1.46875165
1.46688580
1.47156340
1.47943303
1.48553198
1.48634342
1.48394909
1.48111870
1.47618621
1.46705291
1.45532077
1.44592264
1.44261310
1.44336931
1.44254413
1.43829743
1.43391284
1.43250389
1.43450470
1.43806477
1.44006954
1.43917051
1.43591618
1.42914208
1.41682443
1.40033119
1.38508488
1.37779617
1.38191865
1.39401382
1.40813085
1.42277942
1.43861620
1.45350092
1.46429806
1.47041414
1.47328537
1.47428362
1.47448059
1.47405241
1.47198601
1.46729204
1.45967598
1.45048019
1.44181083
1.43585876
1.43470905
1.43855384
1.44580320
1.45446401
1.46486052
1.47973004
1.49872220
1.51507976
1.52041981
1.51311278
1.49914710
1.48436752
1.47058617
1.45887681
1.44878591
1.43713241
1.42366807
1.41279970
1.40797796
1.40885103
1.41179111
1.41223404
1.41051343
1.41100151
1.41551832
1.42181433
1.42589154
1.42441455
1.41644368
1.40454940
1.39395536
1.38720688
1.38222632
1.37837055
1.37822278
1.38237959
1.38818886
1.39287157
1.39494120
1.39682113
1.40430731
1.41837612
1.43392332
1.44630397
1.45275031
1.45208058
1.44500328
1.43345935
1.42109566
1.41333781
1.41410980
1.42034968
1.42399479
1.42106604
1.41454123
1.40875889
1.40661234
1.41034132
1.41825578
1.42593942
1.43311109
1.44247863
1.45209068
1.45666906
1.45568261
1.45292248
1.45258731
1.45639929
1.46150581
1.46343691
1.45954765
1.44933563
1.43421904
1.41940360
1.41199086
1.41579371
1.42940816
1.44714663
1.46228375
1.46835466
1.46029602
1.44036088
1.41979232
1.40969070
1.41279513
1.42541859
1.44237703
1.45717643
1.46416434
1.46496464
1.46500506
1.46529987
1.46370632
1.45785515
1.44592288
1.42857244
1.41016088
1.39711541
1.39464588
1.40211363
1.41224751
1.41904290
1.42217630
1.42399794
1.42600885
1.42744272
1.42665932
1.42493076
1.42639848
1.43208653
1.43915603
1.44361776
1.44176241
1.43336117
1.42317365
1.41708830
1.41441871
1.40976231
1.40099078
1.38902743
1.37603136
1.36531145
1.36147930
1.36774838
1.38048422
1.38997644
1.38852431
1.37852345
1.37044221
1.37011043
1.37427333
1.37945790
1.38548264
1.39064674
1.39097433
1.38725493
1.38606894
1.39092878
1.39941762
1.40729095
1.41059857
1.40715660
1.39880141
1.39054379
1.38886466
1.39860456
1.41716883
1.43502619
1.44458908
1.44510813
1.43937359
1.43033720
1.42047827
1.41289169
1.41018790
1.40961814
1.40427723
1.39321320
1.38257897
1.37748431
1.37819001
1.37889639
1.37291509
1.35983644
1.34434944
1.33124286
1.32212461
1.31806192
1.32149250
1.33283216
1.34925005
1.36552158
1.37724579
1.38487831
1.39168936
1.39945966
1.40803824
1.41658180
1.42479991
1.43286955
1.43945644
1.44188489
1.43819424
1.42903320
1.41920125
1.41333740
1.41122450
1.41057072
1.40993979
1.41008358
1.41267953
1.41743679
1.42236552
1.42683929
1.43525757
1.45186205
1.47178829
1.48245021
1.47386659
1.44895950
1.42228151
1.40913102
1.41323470
1.42357883
1.42936566
1.43204757
1.43779014
1.44659186
1.45400810
1.45795073
1.45954040
1.45960118
1.45525111
1.44398175
1.42868316
1.41446609
1.40475669
1.39992993
1.39874274
1.39841334
1.39449019
1.38596061
1.37726808
1.37408630
1.37868575
1.38742741
1.39547206
1.40470910
1.41932794
1.43806189
1.45760514
1.47510415
1.48610491
1.48775594
1.48209447
1.47468466
1.47231578
1.47823153
1.48984690
1.50338290
1.51549079
1.52255209
1.52282649
1.51556125
1.50072699
1.48191389
1.46458849
1.45160311
1.44363961
1.43994611
1.43809516
1.43681269
1.43685072
1.43914445
1.44321395
1.44905744
1.45836667
1.47103353
1.48356637
1.49174557
1.49289714
1.48520806
1.46949510
1.45150911
1.43891741
1.43725726
1.44699064
1.46335240
1.48014243
1.49299709
1.50006721
1.50147478
1.49834771
1.49178010
1.48225130
1.46990580
1.45602964
1.44243516
1.43003574
1.42073546
1.41615672
1.41342763
1.40940007
1.40487784
1.40243306
1.40465769
1.41054159
1.41667009
1.42322414
1.43387867
1.44989669
1.46647645
1.47686855
1.47900749
1.47685682
1.47631406
1.48114896
1.49127368
1.50212069
1.50783023
1.50624379
1.49848721
1.48640056
1.47205652
1.45788476
1.44599968
1.43627116
1.42637491
1.41669942
1.41104447
1.41090701
1.41466035
1.42212712
1.43466061
1.44977975
1.46150082
1.46545613
1.45978299
1.44534548
1.42837110
1.41634482
1.41142340
1.41102011
1.41016225
1.40598696
1.40168140
1.40121783
1.40352676
1.40624459
1.40955585
1.41342483
1.41630319
1.41833369
1.42200739
1.42914758
1.44032747
1.45507966
1.47081596
1.48292158
1.48751198
1.41615672
1.41342763
1.40940007
1.40487784
1.40243306
1.40465769
1.41054159
1.41667009
1.42322414
1.43387867
1.44989669
1.46647645
1.47686855
1.47900749
1.47685682
1.47631406
1.48114896
1.49127368
1.50212069
1.50783023
1.50624379
1.49848721
1.48640056
1.47205652
1.45788476
1.44599968
1.43627116
1.42637491
1.41669942
1.41104447
1.41090701
1.41466035
1.42212712
1.43466061
1.44977975
1.46150082
1.46545613
1.45978299
1.44534548
1.42837110
1.41634482
1.41142340
1.41102011
1.41016225
1.40598696
1.40168140
1.40121783
1.40352676
1.40624459
1.40955585
1.41342483
1.41630319
1.41833369
1.42200739
1.42914758
1.44032747
1.45507966
1.47081596
1.48292158
1.48751198
1.48396600
1.47385269
1.46134478
1.45146451
1.44403216
1.43463012
1.42024541
1.40302119
1.38997993
1.38739495
1.39644986
1.41330243
1.43056363
1.44172782
1.44601189
1.44594607
1.44397370
1.44364426
1.44839205
1.45808790
1.46825554
1.47449137
1.47811315
1.48368318
1.49280034
1.50230486
1.50692806
1.50483104
1.50044530
1.50064044
1.50770778
1.51675043
1.52206178
1.52131186
1.51432195
1.50477661
1.49884265
1.49932967
1.50301136
1.50475076
1.50250111
1.49602740
1.48532702
1.47178056
1.45675804
1.44125545
1.42830625
1.42070920
1.41778951
1.41733112
1.41690274
1.41446336
1.41077449
1.40769383
1.40635486
1.40923224
1.41722308
1.42777402
1.43770895
1.44281118
1.44092320
1.43608009
1.43307687
1.43125752
1.42749075
1.42184570
1.41826722
1.42073710
1.42815734
1.43524904
1.43977699
1.44374572
1.44605893
1.44178951
1.43117822
1.41930037
1.40912355
1.40151030
1.39770107
1.39911142
1.40316431
1.40401407
1.39798895
1.38365915
1.36230533
1.34079016
1.32808541
1.33059950
1.34981457
1.37977763
1.41062810
1.43504864
1.45109416
1.46020543
1.46322386
1.46025909
1.45348542
1.44752999
1.44544916
1.44747521
1.45277281
1.45800759
1.45813715
1.45089747
1.44028546
1.43429687
1.43660922
1.44334861
1.44818323
1.44894891
1.44942052
1.45266701
1.45531455
1.45275467
1.44532638
1.43737805
1.43245329
1.42962299
1.42705395
1.42517336
1.42525841
1.42680740
1.42780295
1.42916989
1.43356999
1.44107455
1.44965307
1.45864399
1.46914254
1.47979487
1.48710572
1.48890951
1.48473676
1.47706771
1.46984775
1.46553322
1.46568903
1.47084861
1.48017151
1.49221961
1.50521362
1.51567103
1.52008855
1.51805464
1.51110801
1.50251206
1.49717897
1.49697982
1.49734544
1.49302075
1.48522494
1.47898425
1.47614692
1.47388789
1.46702513
1.45292475
1.43674638
1.42574805
1.42336166
1.43180021
1.45117935
1.47742078
1.50367638
1.52286958
1.53107383
1.52910255
1.52002101
1.50662707
1.49125536
1.47815337
1.47261139
1.47564184
1.48267994
1.48710924
1.48580875
1.48069265
1.47515674
1.46965461
1.46050460
1.44483920
1.42435848
1.40349195
1.38716359
1.37851352
1.37814931
1.38598381
1.40018703
1.41574408
1.42679392
1.43202064
1.43554011
1.43989801
1.44320100
1.44241109
1.43602762
1.42621090
1.41580835
1.40472212
1.39382000
1.38603199
1.38370550
1.38657718
1.38951714
1.38620787
1.37667652
1.36722887
1.36071876
1.35410606
1.34767525
1.34630337
1.35314756
1.36626493
1.37986387
1.38902737
1.39256866
1.39514946
1.40390674
1.42113330
1.44190402
1.45668392
1.45939004
1.45306892
1.44440525
1.43513406
1.42357835
1.41204250
1.40639366
1.40966869
1.42082592
1.43496051
1.44459654
1.44749183
1.44737013
1.44638965
1.44425778
1.44064974
1.43568501
1.42920002
1.41836917
1.40141349
1.38442982
1.47159074
1.47028067
1.47719872
1.48830034
1.49940401
1.50797893
1.51345359
1.51490075
1.51186643
1.50532414
1.49810188
1.49200084
1.48484056
1.47505789
1.46546523
1.45990631
1.45994092
1.46557214
1.47493735
1.48420157
1.49124608
1.49701745
1.50146190
1.50168267
1.49633701
1.48852764
1.48375436
1.48591287
1.49417806
1.50400451
1.51209748
1.51865824
1.52436020
1.52638397
1.51991027
1.50541943
1.49000118
1.48209143
1.48567154
1.49737099
1.50854165
1.51069020
1.50161918
1.48529824
1.46897298
1.45981705
1.45980615
1.46542279
1.47067296
1.47178206
1.47126843
1.47533777
1.48690742
1.50227915
1.51479936
1.52096299
1.52237315
1.52240552
1.52184430
1.51652551
1.50225065
1.48370767
1.47144570
1.46920222
1.46986633
1.46296339
1.44513369
1.42191098
1.40105542
1.39034247
1.39399240
1.40540097
1.41194843
1.40827347
1.39911870
1.39227883
1.39230897
1.39661436
1.39693935
1.38816773
1.37471084
1.36550796
1.36546554
1.37379957
1.38675221
1.39974086
1.40829090
1.41072352
1.41068213
1.41323313
1.41912516
1.42594843
1.43216744
1.43919303
1.44994710
1.46491928
1.48140447
1.49433958
1.49889347
1.49538148
1.48857077
1.47934116
1.46407672
1.44368508
1.42289960
1.40402173
1.38890206
1.37926865
1.37420980
1.37322453
1.37737105
1.38568543
1.39291403
1.39193817
1.37815708
1.35241904
1.32270709
1.29985410
1.28915091
1.28754123
1.28757865
1.28371843
1.27567225
1.26666994
1.26005577
1.25939642
1.27041156
1.29546443
1.32762578
1.35722805
1.37836558
1.38927622
1.39347156
1.39705976
1.40457559
1.41618794
1.42709789
1.43265125
1.43290281
1.43075316
1.42790282
1.42456736
1.42165821
1.42086794
1.42193755
1.42274651
1.42144444
1.41785318
1.41383563
1.41056530
1.40861448
1.41059742
1.41817231
1.42755562
1.43420477
1.43879963
1.44370300
1.44789317
1.44790821
1.44178907
1.42973886
1.41394033
1.40016571
1.39489955
1.39738107
1.39788816
1.38872663
1.37333365
1.36008455
1.35372382
1.35562186
1.36405167
1.37520308
1.38766951
1.40202727
1.41789136
1.43316859
1.44400104
1.44968986
1.45442230
1.46020099
1.46507752
1.46596604
1.45967737
1.44585056
1.42855777
1.41269894
1.40151809
1.39792270
1.40315700
1.41329360
1.42148044
1.42340476
1.41992487
1.41500831
1.41199930
1.41406348
1.42321341
1.43659892
1.44826594
1.45348626
1.44961904
1.43773668
1.42361278
1.41216543
1.40532985
1.40526592
1.41242122
1.42541859
1.44320683
1.46097148
1.47134381
1.47173268
1.46479149
1.45457443
1.44354247
1.43384809
1.42864038
1.42903797
1.43413497
1.44304530
1.45369879
1.46213299
1.46620132
1.46717670
1.46788265
1.47079578
1.47586042
1.48121861
1.48501099
1.48512343
1.48053426
1.47405241
1.46947096
1.46806814
1.47030196
1.47526766
1.47941011
1.48048674
1.48005554
1.48112859
1.48396440
1.48330497
1.47375747
1.45661973
1.43950933
1.42988967
1.42928688
1.43683079
1.45162057
1.46689045
1.47320452
1.46818347
1.45531886
1.43948711
1.42670227
1.42092463
1.41969500
1.41824609
1.41650255
1.41695733
1.42017504
1.42651170
1.43672016
1.44834565
1.45474959
1.45165732
1.44369420
1.43955191
1.44215734
1.44761722
1.45207458
1.45665234
1.46625251
1.48191340
1.49869714
1.51188216
1.52090858
1.52764838
1.52956714
1.52206252
1.50672620
1.49039725
1.48157045
1.48544330
1.49878870
1.51268476
1.51982608
1.51866574
1.51189874
1.50469143
1.50136993
1.50283243
1.50939724
1.51901496
1.52612382
1.52727145
1.52407252
1.51917050
1.51229882
1.50321950
1.49345925
1.48486133
1.47965817
1.47896504
1.48020810
1.48027461
1.48017523
1.48167462
1.48354198
1.48595801
1.49177629
1.50082256
1.51019182
1.51806701
1.52258940
1.52079244
1.51154838
1.49990705
1.49401970
1.49446029
1.49435458
1.49075492
1.48824423
1.49043085
1.49510838
1.49960032
1.50465313
1.51222486
1.52151134
1.52817978
1.52826921
1.52494323
1.52427304
1.52497648
1.52350003
1.52046065
1.51885061
1.52117599
1.52445022
1.52300297
1.51821201
1.51664648
1.51987443
1.52522337
1.53113039
1.53567394
1.53764066
1.53759486
1.53621600
1.53399951
1.52891527
1.51646024
1.49755241
1.48087351
1.47168968
1.46854421
1.46989805
1.47473816
1.48168960
1.48956688
1.49792026
1.50757752
1.51913970
1.53087740
1.53879675
1.54088018
1.54071609
1.54203264
1.54368558
1.54184702
1.53319310
1.51941293
1.50692925
1.50053636
1.50113280
1.51103321
1.51254479
1.50935254
1.49945097
1.48575242
1.47580698
1.47490301
1.48083799
1.48696542
1.49008763
1.49098211
1.48965417
1.48424504
1.47333561
1.45870868
1.44618824
1.44196845
1.44733154
1.45919186
1.47246400
1.48103309
1.48050776
1.47260666
1.46350321
1.45603809
1.44880289
1.44197440
1.43953650
1.44474744
1.45672756
1.47143778
1.48317720
1.48806210
1.48635485
1.48187235
1.48050938
1.48692938
1.50081268
1.51621808
1.52639035
1.52807125
1.52140282
1.50977403
1.49929963
1.49555358
1.50056528
1.51089561
1.51773927
1.51389906
1.50124881
1.48723321
1.47539032
1.46472884
1.45546965
1.44988271
1.44994063
1.45411439
1.45858759
1.46308713
1.46964824
1.47820098
1.48760014
1.49656562
1.50327074
1.50551276
1.50197836
1.49479372
1.48852328
1.48720090
1.49138183
1.49689943
1.49816702
1.49360701
1.48775918
1.48652794
1.49110499
1.49713423
1.49904825
1.49583611
1.49050613
1.48331158
1.47251204
1.45940713
1.44782507
1.44215180
1.44363282
1.44863247
1.45294758
1.45475435
1.45299569
1.44884055
1.44653813
1.44883826
1.45582722
1.46568041
1.47619635
1.48619095
1.49583071
1.50587515
1.51434141
1.51708954
1.51104247
1.49963510
1.49247029
1.49235128
1.49211721
1.48554615
1.47313051
1.46118582
1.45672738
1.46032558
1.46478303
1.46273138
1.45442920
1.44538483
1.44072602
1.44190082
1.44671070
1.45394272
1.46440473
1.47612733
1.48395287
1.48550106
1.48194947
1.47641468
1.47372579
1.47509228
1.47625236
1.47358863
1.46692905
1.45785973
1.44845760
1.44211436
1.44281428
1.44870950
1.45231206
1.44770789
1.43302954
1.40979014
1.38209828
1.35708109
1.34213756
1.34072394
1.35217636
1.37170384
1.39333255
1.41341835
1.42889508
1.43663675
1.43707011
1.43634781
1.44003946
1.44370473
1.43712267
1.41851731
1.39815151
1.39019334
1.40214525
1.42767930
1.44996838
1.45412854
1.44046723
1.42487221
1.42180565
1.43319773
1.45139261
1.46518653
1.46829539
1.46271294
1.45377843
1.44607998
1.44288280
1.44486705
1.45048123
1.45839493
1.46674693
1.47265640
1.47525547
1.47708941
1.48131310
1.48843933
1.49603103
1.50163784
1.50552358
1.50856712
1.50807765
1.50048817
1.48823617
1.47895751
1.47710881
1.47935674
1.48190119
1.48536110
1.48889258
1.48904010
1.48392326
1.47680772
1.47501675
1.48280645
1.49564967
1.50481382
1.50678612
1.50493580
1.50477296
1.50855108
1.51538116
1.52505381
1.53668340
1.54564517
1.54809623
1.54448037
1.53603877
1.52399083
1.50995773
1.49598063
1.48661817
1.48572356
1.49060837
1.49421284
1.49227950
1.48604075
1.48002972
1.47898329
1.48401584
1.49407582
1.50820893
1.52193086
1.52867664
1.52692702
1.51918337
1.50753268
1.49620657
1.48816698
1.48122484
1.47463070
1.47242009
1.47789056
1.48709824
1.49320914
1.49602295
1.50009382
1.50676957
1.51196347
1.51109143
1.50537744
1.49861138
1.49162838
1.48537854
1.48304761
1.48535965
1.48846593
1.48861736
1.48599640
1.48353325
1.48292564
1.48438981
1.48766508
1.48905122
1.48330080
1.47030193
1.45514856
1.44375739
1.43971080
1.44136401
1.44262420
1.43923283
1.43364624
1.43065509
1.43026613
1.42877257
1.42322145
1.41446965
1.40757825
1.40527635
1.40473421
1.40443756
1.40618788
1.41305529
1.42865760
1.45226004
1.47641509
1.49357308
1.50215164
1.50329782
1.49928146
1.49452326
1.49313900
1.49730043
1.50430087
1.50793078
1.50454203
1.49592165
1.48872203
1.48791134
1.49352708
1.50388293
1.51623180
1.52674688
1.53178610
1.53055158
1.52554858
1.51964831
1.51525915
1.51298364
1.50989481
1.50526119
1.48243620
1.45876960
1.43117900
1.40219200
1.37737809
1.36275124
1.36185692
1.37562165
1.39994183
1.42643170
1.44641237
1.45678697
1.46223031
1.46757881
1.47202400
1.47222716
1.46795467
1.46260146
1.46020861
1.46253006
1.46670193
1.46816395
1.46589345
1.46193891
1.45732693
1.45088959
1.44118987
1.42820926
1.41523774
1.40911514
1.41319720
1.42462004
1.44004386
1.45537002
1.46369002
1.46137269
1.45393858
1.45090125
1.45757481
1.47322714
1.49354120
1.51243744
1.52339823
1.52455548
1.52108016
1.51894611
1.51921207
1.51846708
1.51194120
1.49867841
1.48273936
1.47052697
1.46826237
1.47613509
1.48667943
1.49213635
1.49035396
1.48476140
1.48087407
1.48128059
1.48433097
1.48809999
1.49256398
1.49824936
1.50542986
1.51318784
1.51950910
1.52269537
1.52255378
1.52062632
1.51906070
1.52070442
1.52889051
1.54237721
1.55547447
1.56449108
1.56754082
1.56391112
1.55649319
1.55042968
1.54771929
1.54529098
1.53782852
1.52184203
1.50171294
1.48737969
1.48437241
1.48979504
1.49773297
1.50623998
1.51500243
1.52116831
1.52146252
1.51537760
1.50587274
1.49782630
1.49523880
1.49968790
1.50941160
1.51793311
1.51778893
1.50714268
1.48998381
1.47196797
1.45765529
1.44783253
1.44084102
1.43616491
1.43325600
1.43182931
1.43209099
1.43132251
1.42530229
1.41302921
1.39720850
1.38108814
1.36628274
1.35328094
1.34375986
1.34271559
1.35469982
1.37666085
1.40006344
1.42007857
1.43718683
1.45365756
1.47129111
1.48841009
1.49962006
1.49988194
1.48995702
1.47715400
1.46962486
1.47108083
1.47845841
1.48534093
1.48787832
1.48554107
1.48093768
1.47676957
1.47395403
1.47314807
1.47171656
1.46626376
1.45835460
1.45117952
1.44582531
1.44363241
1.44608630
1.45034310
1.45027141
1.44370397
1.43416854
1.42680100
1.42493774
1.42575292
1.42140675
1.40912281
1.39489844
1.38741010
1.39197617
1.40512714
1.41827357
1.43028333
1.44619046
1.46562223
1.48276156
1.49368670
1.49678289
1.49225760
1.48358776
1.47440449
1.46731021
1.46437556
1.46441624
1.46281147
1.45771177
1.45439486
1.45803218
1.46418603
1.46466834
1.45891596
1.45207768
1.44652368
1.44000705
1.43150618
1.42430302
1.42191110
1.42562449
1.43598656
1.45245694
1.47031781
1.48298456
1.48860980
1.48936018
1.48680212
1.48196030
1.47680669
1.47272194
1.46825066
1.45988891
1.44746514
1.43690976
1.43426776
1.44044614
1.45281217
1.46677609
1.47714938
1.48115079
1.48005910
1.47767417
1.47515766
1.47188273
1.47004683
1.47227561
1.47891002
1.48661835
1.48963441
1.48587907
1.47989144
1.47906888
1.48581115
1.49303678
1.49170938
1.48328529
1.47780717
1.48140806
1.49265819
1.50705395
1.52076171
1.53219158
1.54048164
1.54504577
1.54560197
1.54099236
1.53250269
1.52410695
1.51963969
1.52147330
1.52718225
1.53158355
1.53285829
1.53317391
1.53347484
1.53175859
1.52764631
1.52486073
1.52702517
1.53294879
1.53807002
1.53879240
1.53628173
1.53395018
1.53156579
1.52620045
1.51587365
1.50020593
1.48125369
1.46329311
1.45152082
1.44951621
1.45546193
1.46416282
1.47158904
1.47661399
1.47914711
1.47726622
1.47033957
1.46295773
1.46115917
1.46763486
1.47971913
1.49119579
1.49792578
1.49930437
1.49792499
1.49735540
1.49896246
1.50322165
1.50921159
1.51491091
1.51855041
1.51887799
1.51803951
1.51951911
1.52374365
1.52903897
1.53378175
1.53619653
1.53304242
1.52047962
1.50004069
1.47866492
1.45916405
1.44117967
1.42910809
1.42762360
1.43441604
1.44546219
1.46133084
1.48251559
1.50333092
1.51683341
1.52209781
1.52385983
1.52706189
1.52962452
1.52518470
1.51282824
1.49905821
1.48983538
1.48378804
1.47663044
1.46797051
1.46110745
1.45907342
1.46310374
1.47401805
1.49057064
1.50741297
1.51983048
1.52726391
1.53082720
1.53038400
1.52406420
1.51065503
1.49166522
1.46960934
1.44873292
1.43825426
1.42257836
1.42554081
1.43243112
1.44172125
1.45737583
1.47871913
1.49856569
1.51157093
1.51766399
1.52057844
1.52432140
1.52908511
1.53136050
1.52938938
1.52593983
1.52398476
1.52405868
1.52408176
1.51894728
1.50433629
1.48171444
1.45629280
1.43118703
1.40875600
1.39356189
1.39082647
1.40349298
1.43024498
1.46596651
1.50276428
1.53284369
1.55159948
1.55909231
1.55856312
1.55188994
1.53992969
1.52652126
1.51661536
1.51135886
1.50749396
1.50106486
1.49220803
1.48552685
1.48442527
1.48727512
1.48915377
1.48594313
1.47948761
1.47695651
1.48393337
1.49990031
1.52099555
1.54435380
1.56469172
1.57466058
1.57412110
1.56972705
1.56582807
1.56291208
1.56035238
1.55644320
1.55036200
1.54391533
1.53852651
1.53264817
1.52387587
1.51302723
1.50543877
1.50647047
1.51494761
1.52538496
1.53421733
1.54043824
1.54467456
1.54897501
1.55402325
1.55718175
1.55516976
1.54752952
1.53877505
1.53343453
1.52883746
1.51845403
1.49986337
1.47879985
1.46593707
1.46649194
1.47533077
1.48359608
1.48518083
1.47779051
1.46389673
1.45071333
1.44745955
1.45920212
1.48067327
1.50168578
1.51722532
1.52587849
1.52448111
1.51260545
1.49547543
1.47803223
1.46384753
1.45586457
1.45309423
1.45122890
1.44560869
1.43398827
1.42035669
1.41296641
1.41653138
1.42935003
1.44661485
1.46375852
1.47566355
1.47762638
1.47173892
1.46546994
1.46293829
1.46147456
1.45598968
1.44533918
1.43343581
1.42433960
1.41597777
1.40189275
1.37906534
1.35145472
1.32804899
1.31668288
1.31793709
1.32414300
1.32711600
1.32740547
1.33133385
1.34432468
1.36895387
1.40370735
1.44390960
1.48312076
1.51425375
1.53209171
1.53555950
1.52715790
1.51110575
1.49378211
1.48224830
1.47938487
1.48224022
1.48493286
1.48364744
1.48002133
1.47698637
1.47495000
1.47332850
1.47038586
1.46336563
1.45076663
1.43546869
1.42476041
1.42496356
1.43574361
1.44999145
1.46134394
1.46806821
1.46994182
1.46541554
1.45456347
1.44513792
1.44735213
1.46245840
1.48027407
1.49010709
1.49370222
1.50079645
1.51412740
1.52555137
1.52573989
1.51514422
1.50329349
1.49840021
1.50022426
1.50305853
1.50398507
1.50491946
1.50882149
1.51585492
1.52384324
1.53143734
1.53908730
1.54853995
1.56075367
1.57139063
1.57210575
1.56185788
1.54927060
1.54382612
1.54815473
1.55526934
1.55759368
1.55493321
1.55009656
1.54479814
1.53969337
1.53416425
1.52726604
1.51957322
1.51407837
1.51380401
1.51744737
1.52071172
1.52182913
1.52259508
1.52358825
1.52152844
1.51419668
1.50497826
1.49941432
1.49943344
1.50355335
1.50958928
1.51440155
1.51482095
1.51168946
1.50766369
1.50228034
1.49515158
1.49104314
1.49519235
1.50418792
1.51127728
1.51571513
1.52160825
1.53093474
1.53909772
1.54157041
1.53863063
1.53148359
1.52107046
1.50996370
1.50076332
1.58722335
1.59517112
1.59492135
1.58416610
1.56597736
1.54723146
1.53598331
1.53464464
1.54015413
1.54994708
1.56013643
1.56706465
1.57190308
1.57589210
1.57736055
1.57321081
1.56175016
1.54689005
1.53535992
1.53003632
1.52864687
1.52788934
1.52750059
1.52965268
1.53595586
1.54708058
1.56290327
1.58007892
1.59259976
1.59769778
1.59718206
1.59307287
1.58636964
1.57935888
1.57467571
1.57147720
1.56484940
1.54868742
1.52159625
1.49106322
1.46844146
1.45911346
1.45992903
1.46496915
1.47180850
1.48224128
1.49669794
1.51197065
1.52542141
1.53643677
1.54480948
1.55100618
1.55501860
1.55482731
1.54941418
1.54209984
1.53755034
1.53684931
1.53940570
1.54528671
1.55370342
1.56276143
1.56885209
1.56954947
1.56783231
1.56682012
1.56590566
1.56531046
1.56639075
1.56721182
1.56369977
1.55678949
1.55307499
1.55761644
1.56922969
1.58222087
1.59100504
1.59244981
1.58741933
1.58092844
1.57815929
1.58116357
1.58894096
1.59708874
1.60182394
1.60435526
1.60667692
1.60733672
1.60126234
1.58367378
1.55633187
1.52713044
1.50296590
1.48749719
1.48569422
1.49949163
1.51973723
1.53441575
1.54023020
1.53895113
1.52997469
1.51311821
1.49406717
1.48077841
1.47580198
1.47555139
1.47598440
1.47597163
1.47508671
1.47289044
1.46998955
1.46774134
1.46789702
1.47117418
1.47602967
1.48085380
1.48645407
1.49147480
1.48907971
1.47304395
1.44447844
1.41193477
1.38435873
1.36415102
1.35029845
1.34468866
1.35076592
1.36779574
1.38705159
1.39977916
1.40981934
1.42876243
1.46053468
1.49663707
1.52644228
1.54719809
1.55961507
1.56155649
1.55178248
1.53543509
1.52142836
1.51570534
1.51986731
1.53044458
1.53924005
1.54109913
1.53703610
1.52752365
1.51035136
1.48892513
1.47551260
1.47756697
1.48828232
1.49664210
1.50035860
1.50765293
1.52601939
1.55278188
1.57672197
1.58461015
1.57246980
1.55099505
1.53660783
1.53793807
1.54993288
1.56185521
1.56847217
1.56979490
1.56387914
1.54869104
1.52983312
1.51744343
1.51624544
1.52171148
1.52832493
1.53732660
1.54892201
1.55484085
1.54692856
1.52905686
1.51353649
1.50965576
1.51981304
1.53939330
1.56047507
1.57748549
1.58713186
1.58684148
1.57393945
1.54723453
1.51320795
1.48476110
1.47216328
1.47704986
1.49206525
1.50905986
1.52432848
1.53687164
1.54845956
1.56094921
1.57121308
1.57386457
1.56783345
1.55588915
1.54274854
1.53233806
1.52612088
1.52649658
1.53497663
1.54822914
1.56063181
1.56957840
1.57606743
1.58017708
1.57939729
1.57433282
1.57028139
1.56970337
1.57079555
1.57183220
1.57308086
1.57596178
1.57944679
1.57989279
1.57616557
1.57112626
1.56619740
1.55889680
1.54779438
1.53425842
1.51893137
1.50215966
1.48561797
1.47120605
1.46059700
1.55869885
1.56804970
1.56791308
1.56129151
1.55593465
1.55289907
1.54490219
1.52816957
1.50916129
1.49652966
1.49151470
1.49028943
1.49155421
1.49532296
1.49946226
1.50125456
1.49971274
1.49740360
1.49889069
1.50419725
1.50786351
1.50696855
1.50351548
1.49921440
1.49438895
1.49000574
1.48711642
1.48617019
1.48624922
1.48460724
1.48065539
1.47890704
1.48293061
1.48992378
1.49551611
1.49773463
1.49657872
1.49467946
1.49502829
1.49693474
1.49649305
1.49082677
1.48047982
1.47042963
1.46898733
1.47845132
1.48962262
1.49123120
1.47969324
1.45918336
1.43739990
1.42077536
1.41158630
1.40947387
1.41241267
1.41744781
1.42348540
1.43303603
1.45070736
1.47733610
1.50837404
1.53739271
1.55724942
1.56259471
1.55338281
1.53344223
1.50829359
1.48474107
1.46817024
1.46191181
1.46706709
1.47974053
1.49401175
1.50814755
1.52391355
1.54074637
1.55524680
1.56363353
1.56207110
1.54953781
1.53117745
1.51547824
1.50625540
1.50151908
1.49896388
1.49645457
1.49150516
1.48480928
1.48014800
1.47903177
1.48107932
1.48765981
1.50044734
1.51731631
1.53403644
1.54940022
1.56194027
1.56650554
1.55910075
1.54183716
1.52173633
1.50624173
1.49752092
1.49155308
1.48516365
1.47794397
1.46890399
1.45851216
1.45038230
1.44668248
1.44506988
1.44362823
1.44558923
1.45341135
1.46281290
1.46778865
1.46723072
1.46397613
1.45940896
1.45315207
1.44672794
1.44311002
1.44326713
1.44508493
1.44706562
1.44967272
1.45186713
1.45093495
1.44423533
1.43067432
1.41517374
1.40728461
1.41106702
1.42379332
1.44166696
1.45837058
1.46609575
1.46410603
1.45867504
1.45415734
1.45168591
1.45196440
1.45420353
1.45550600
1.45338458
1.44781680
1.43914430
1.42758996
1.41505265
1.40521900
1.40113290
1.40114916
1.39928416
1.39106656
1.37697580
1.35919656
1.33909516
1.31763705
1.29621408
1.27761070
1.26437064
1.25630587
1.25155639
1.25024504
1.25483999
1.26767743
1.28907384
1.31554778
1.34176711
1.36534210
1.38794576
1.41173700
1.43569439
1.45647268
1.47181181
1.48158703
1.48662090
1.48705268
1.48172096
1.47146019
1.45929571
1.44726348
1.43652206
1.42983898
1.43229550
1.44410210
1.45674356
1.46122055
1.45651963
1.44781885
1.43938035
1.43133275
1.42285174
1.41652843
1.41569685
1.41955995
1.42528363
1.43243430
1.43957947
1.44342745
1.44506907
1.44821966
1.45453647
1.46310953
1.47086368
1.47475620
1.47349546
1.46768142
1.45962661
1.45064900
1.43954741
1.42721932
1.41798471
1.41497943
1.41821920
1.42565559
1.43421704
1.44213905
1.45097259
1.46183567
1.47184382
1.47543738
1.46698610
1.44646686
1.42071273
1.39863694
1.38715611
1.38597720
1.38949769
1.39407254
1.39853978
1.40294738
1.40760459
1.40966081
1.40621260
1.40106874
1.40036008
1.40294401
1.40323074
1.40131779
1.40128061
1.40474574
1.41055508
1.41682608
1.42249622
1.42537522
1.42421837
1.42122519
1.41948779
1.42206666
1.43078141
1.44418075
1.45736199
1.46673579
1.47463008
1.48365949
1.49136445
1.49551094
1.49745566
1.49756469
1.49452239
1.48844295
1.47935670
1.46644705
1.44955616
1.42974134
1.41096204
1.39925336
1.39801323
1.40627003
1.42028820
1.43653694
1.45351976
1.47143403
1.49038333
1.50683421
1.51601370
1.51739884
1.51278032
1.50212097
1.48730879
1.47547051
1.47289492
1.47934107
1.48806160
1.49059147
1.48336976
1.46911772
1.45323584
1.44374870
1.45046164
1.47483637
1.50531276
1.52868556
1.53976384
1.53909484
1.52928610
1.51416960
1.49907522
1.48743552
1.47651881
1.46205926
1.44643620
1.43779695
1.43971112
1.44696096
1.45257554
1.45413457
1.45324498
1.45369145
1.45891128
1.46987175
1.48699928
1.50883807
1.52909326
1.53763269
1.52714669
1.50012117
1.46596919
1.43312080
1.40484894
1.38098036
1.36051275
1.34148751
1.32183847
1.30067196
1.27925080
1.26089901
1.24747935
1.23769018
1.22967687
1.22415673
1.22443608
1.23206794
1.24408519
1.25724346
1.27118217
1.28700543
1.30554507
1.32763381
1.35560090
1.38830709
1.41872832
1.44070565
1.45317088
1.45823355
1.45826327
1.45603045
1.45504219
1.45774528
1.46444326
1.47342764
1.48191270
1.48799870
1.49093758
1.49112497
1.48994907
1.48810956
1.48597780
1.48558719
1.48840096
1.49090982
1.48774285
1.47938840
1.47328575
1.47445537
1.47771636
1.47616817
1.47125124
1.46834502
1.47080023
1.47959879
1.49259818
1.50401716
1.50855046
1.50520660
1.49677925
1.43421704
1.44213905
1.45097259
1.46183567
1.47184382
1.47543738
1.46698610
1.44646686
1.42071273
1.39863694
1.38715611
1.38597720
1.38949769
1.39407254
1.39853978
1.40294738
1.40760459
1.40966081
1.40621260
1.40106874
1.40036008
1.40294401
1.40323074
1.40131779
1.40128061
1.40474574
1.41055508
1.41682608
1.42249622
1.42537522
1.42421837
1.42122519
1.41948779
1.42206666
1.43078141
1.44418075
1.45736199
1.46673579
1.47463008
1.48365949
1.49136445
1.49551094
1.49745566
1.49756469
1.49452239
1.48844295
1.47935670
1.46644705
1.44955616
1.42974134
1.41096204
1.39925336
1.39801323
1.40627003
1.42028820
1.43653694
1.45351976
1.47143403
1.49038333
1.50683421
1.51601370
1.51739884
1.51278032
1.50212097
1.48730879
1.47547051
1.47289492
1.47934107
1.48806160
1.49059147
1.48336976
1.46911772
1.45323584
1.44374870
1.45046164
1.47483637
1.50531276
1.52868556
1.53976384
1.53909484
1.52928610
1.51416960
1.49907522
1.48743552
1.47651881
1.46205926
1.44643620
1.43779695
1.43971112
1.44696096
1.45257554
1.45413457
1.45324498
1.45369145
1.45891128
1.46987175
1.48699928
1.50883807
1.52909326
1.53763269
1.52714669
1.50012117
1.46596919
1.43312080
1.40484894
1.38098036
1.36051275
1.34148751
1.32183847
1.30067196
1.27925080
1.26089901
1.24747935
1.23769018
1.22967687
1.22415673
1.22443608
1.23206794
1.24408519
1.25724346
1.27118217
1.28700543
1.30554507
1.32763381
1.35560090
1.38830709
1.41872832
1.44070565
1.45317088
1.45823355
1.45826327
1.45603045
1.45504219
1.45774528
1.46444326
1.47342764
1.48191270
1.48799870
1.49093758
1.49112497
1.48994907
1.48810956
1.48597780
1.48558719
1.48840096
1.49090982
1.48774285
1.47938840
1.47328575
1.47445537
1.47771636
1.47616817
1.47125124
1.46834502
1.47080023
1.47959879
1.49259818
1.50401716
1.50855046
1.50520660
1.49677925
1.48661346
1.47554596
1.46514647
1.45956566
1.46035861
1.46538605
1.47236500
1.47955307
1.48379435
1.48244222
1.47711955
1.47173874
1.46743195
1.46312233
1.46090715
1.46394977
1.47213735
1.48408332
1.49784741
1.50930756
1.51349185
1.50725537
1.49264235
1.47745292
1.46782873
1.46488385
1.46713122
1.47088341
1.47334376
1.47579708
1.48237814
1.49493448
1.50952867
1.52020606
1.52332991
1.51855255
1.50853781
1.49785705
1.49171316
1.49332958
1.50047954
1.50808104
1.51299766
1.51535069
1.51777965
1.52098377
1.52259797
1.52085266
1.51674401
1.51318652
1.51078428
1.50682130
1.50030807
1.49464425
1.49372197
1.49794897
1.50634542
1.51625608
1.52366738
1.52922125
1.53522778
1.53986479
1.53951703
1.53276659
1.52247657
1.51517446
1.51506451
1.51846778
1.51732097
1.50934630
1.50221657
1.50469305
1.51736622
1.53100602
1.53541397
1.53137997
1.52662217
1.52431285
1.52218994
1.51745202
1.50879586
1.49748054
1.48823319
1.48603362
1.49026392
1.49240455
1.48191150
1.45690820
1.42786886
1.41033828
1.41290317
1.43053377
1.45018929
1.46484650
1.47724891
1.48937866
1.50196672
1.51694419
1.53137567
1.54085154
1.54352164
1.53651829
1.51858205
1.49580976
1.48033777
1.47977367
1.49114468
1.50730141
1.51925694
1.51796982
1.50390811
1.48751478
1.47730017
1.47420961
1.47798161
1.48910115
1.50488524
1.52031415
1.53035585
1.53240856
1.52884045
1.46480571
1.46711813
1.47112587
1.47610299
1.48052332
1.48279739
1.48312159
1.48226390
1.48005613
1.47722737
1.47598306
1.47748156
1.47957931
1.47896209
1.47576634
1.47172515
1.46519276
1.45286504
1.43447534
1.41458886
1.40067258
1.39808998
1.40364899
1.40815796
1.40720530
1.40232521
1.39517855
1.38900847
1.39040659
1.40291457
1.42179632
1.43895428
1.45073891
1.45527617
1.44901970
1.43148799
1.40727758
1.38415687
1.37060323
1.36915908
1.37265311
1.37153355
1.36279666
1.35187355
1.34745012
1.35237138
1.36204168
1.37217284
1.38271984
1.39430779
1.40538599
1.41337721
1.41634574
1.41442960
1.41061202
1.41001487
1.41673013
1.43008797
1.44538202
1.45739692
1.46354580
1.46505118
1.46437828
1.46268217
1.46007245
1.45733944
1.45682080
1.45899662
1.46082917
1.45874470
1.45063620
1.43833683
1.42514938
1.41200138
1.40063212
1.39399759
1.39302152
1.39544877
1.39766103
1.39727380
1.39320002
1.38521370
1.37493661
1.36717843
1.36687960
1.37524087
1.39169177
1.41510065
1.44162729
1.46450289
1.47821941
1.48305488
1.48314467
1.48207142
1.48186911
1.48376960
1.48940267
1.49992966
1.51320678
1.52128659
1.51531086
1.49602654
1.47201293
1.45067695
1.43557599
1.42861908
1.43114697
1.43991557
1.44690015
1.44558653
1.43441500
1.41794261
1.40530271
1.40241583
1.40896574
1.42084431
1.43252159
1.44086851
1.44554023
1.44708047
1.44634957
1.44523216
1.44626703
1.44932639
1.45049825
1.44558914
1.43328650
1.41489870
1.39389433
1.37639971
1.36713292
1.36424544
1.36407890
1.36676919
1.37226092
1.37881042
1.38608795
1.39509581
1.40510540
1.41216831
1.41351982
1.40997785
1.40305565
1.39546397
1.39204062
1.39539488
1.40284521
1.41063553
1.41733268
1.42048493
1.41735090
1.40876850
1.39877312
1.39124523
1.38610774
1.38068958
1.37386738
1.36861192
1.37145222
1.38659806
1.40966858
1.43005891
1.44118749
1.44375314
1.43935770
1.42780662
1.41078950
1.39504611
1.38777542
1.39016160
1.39859218
1.40864235
1.41711573
1.42281275
1.42542443
1.42401531
1.41696823
1.40357683
1.38588860
1.36846524
1.35549860
1.34851368
1.34716931
1.34938456
1.35239108
1.35415716
1.35347113
1.35142725
1.35099867
1.35447256
1.36137018
1.36846331
1.37322470
1.37614088
1.37930977
1.38425291
1.39060502
1.39664504
1.40089434
1.40316138
1.40388586
1.40216983
1.39622647
1.38613716
1.37456589
1.36748320
1.37117646
1.38295332
1.39196242
1.39061130
1.37949394
1.36334019
1.34655508
1.33231748
1.32210466
1.31791717
1.32299181
1.33624603
1.35195417
1.36419566
1.36933896
1.36833092
1.36700157
1.37064264
1.37916464
1.38944457
1.39854490
1.40576427
1.41233390
1.41890518
1.42391314
1.42446388
1.42085492
1.41579497
1.41010214
1.40383461
1.39689806
1.38969138
1.38632801
1.39037995
1.39815266
1.40319291
1.40455511
1.40462653
1.40424232
1.40694198
1.41854918
1.43896799
1.46127816
1.47622643
1.47678476
1.46227818
1.43814938
1.41345503
1.39695936
1.39085613
1.39102743
1.39226305
1.39177120
1.39021649
1.39028294
1.39523038
1.40653494
1.41971334
1.42653912
1.42589335
1.42523241
1.43021164
1.44048577
1.45244110
1.45985431
1.45806895
1.44946213
1.43976665
1.43260770
1.42797716
1.42309872
1.41681280
1.41016235
1.40269522
1.39510450
1.39111915
1.39220632
1.39541575
1.39778290
1.39946921
1.40186691
1.40264079
1.39775902
1.38981730
1.38449218
1.38213435
1.38019018
1.37640031
1.36812674
1.35663219
1.34698988
1.34122854
1.33934750
1.34395027
1.35722482
1.37656046
1.39687998
1.41308795
1.42266251
1.42680280
1.42613525
1.42025364
1.40920701
1.39365335
1.37795917
1.36915956
1.36960102
1.37555542
1.38114966
1.38185318
1.37724405
1.37033456
1.36427547
1.35875486
1.35166525
1.34503675
1.34505107
1.35621488
1.37736410
1.40188225
1.42265518
1.43592329
1.44283503
1.44876391
1.45865398
1.47313959
1.48593537
1.48940243
1.48229336
1.46783143
1.44933116
1.43016715
1.41507978
1.40748307
1.40715116
1.41169290
1.41856497
1.42650685
1.43535284
1.44508007
1.45589166
1.46753062
1.47796286
1.48353819
1.48287020
1.47887241
1.47395154
1.46751672
1.45949133
1.45192940
1.44667957
1.44446007
1.44404211
1.44250245
1.43832590
1.43328714
1.43015263
1.42911636
1.42756933
1.42179008
1.41064455
1.39768571
1.38810214
1.38521570
1.38998980
1.40043354
1.41250657
1.42426227
1.43575463
1.44371577
1.44036757
1.42254327
1.39716779
1.37462141
1.36243031
1.36259591
1.37117895
1.38103342
1.38741892
1.39299755
1.40301007
1.41679921
1.43075870
1.44394899
1.45733162
1.47099431
1.48103788
1.48345191
1.47992611
1.47448153
1.46826651
1.46048336
1.45191746
1.44524320
1.44216386
1.44006454
1.43446524
1.42606925
1.41820523
1.41038288
1.40213124
1.39697422
1.39778307
1.40260550
1.40742971
1.41178927
1.41920343
1.43178037
1.44780717
1.46458447
1.48085979
1.49657320
1.51143343
1.52305765
1.52842440
1.52540160
1.51011380
1.48182601
1.44966090
1.42634313
1.41846945
1.42461193
1.43753656
1.44819744
1.45109099
1.44896815
1.45200552
1.46494159
1.48019427
1.48931248
1.49395273
1.50107310
1.51194389
1.52051298
1.52014265
1.50802816
1.48500652
1.45722890
1.43442010
1.42065303
1.41238705
1.40744824
1.40645383
1.40753291
1.40700562
1.40145439
1.38942480
1.37428384
1.36186344
1.35391736
1.34742126
1.34166825
1.34214875
1.35467410
1.37752482
1.40045042
1.41229985
1.41033274
1.40229228
1.39963960
1.40798415
1.42405274
1.44008389
1.44883095
1.44656599
1.43539685
1.42161973
1.40913243
1.39990362
1.39703502
1.40050906
1.40445778
1.40147386
1.38786125
1.36398100
1.33511673
1.31256221
1.30567790
1.31189633
1.32316451
1.33902532
1.36300434
1.39316025
1.42456439
1.45367139
1.47886556
1.49934558
1.51236971
1.51420223
1.50260568
1.47902544
1.44973618
1.42346813
1.40757740
1.40471298
1.40992863
1.41453141
1.41612750
1.41796560
1.42043692
1.42161827
1.42252734
1.42600578
1.43290322
1.44066972
1.44433526
1.44068710
1.43099961
1.42070925
1.41592185
1.41662775
1.41772216
1.41691255
1.40715116
1.41169290
1.41856497
1.42650685
1.43535284
1.44508007
1.45589166
1.46753062
1.47796286
1.48353819
1.48287020
1.47887241
1.47395154
1.46751672
1.45949133
1.45192940
1.44667957
1.44446007
1.44404211
1.44250245
1.43832590
1.43328714
1.43015263
1.42911636
1.42756933
1.42179008
1.41064455
1.39768571
1.38810214
1.38521570
1.38998980
1.40043354
1.41250657
1.42426227
1.43575463
1.44371577
1.44036757
1.42254327
1.39716779
1.37462141
1.36243031
1.36259591
1.37117895
1.38103342
1.38741892
1.39299755
1.40301007
1.41679921
1.43075870
1.44394899
1.45733162
1.47099431
1.48103788
1.48345191
1.47992611
1.47448153
1.46826651
1.46048336
1.45191746
1.44524320
1.44216386
1.44006454
1.43446524
1.42606925
1.41820523
1.41038288
1.40213124
1.39697422
1.39778307
1.40260550
1.40742971
1.41178927
1.41920343
1.43178037
1.44780717
1.46458447
1.48085979
1.49657320
1.51143343
1.52305765
1.52842440
1.52540160
1.51011380
1.48182601
1.44966090
1.42634313
1.41846945
1.42461193
1.43753656
1.44819744
1.45109099
1.44896815
1.45200552
1.46494159
1.48019427
1.48931248
1.49395273
1.50107310
1.51194389
1.52051298
1.52014265
1.50802816
1.48500652
1.45722890
1.43442010
1.42065303
1.41238705
1.40744824
1.40645383
1.40753291
1.40700562
1.40145439
1.38942480
1.37428384
1.36186344
1.35391736
1.34742126
1.34166825
1.34214875
1.35467410
1.37752482
1.40045042
1.41229985
1.41033274
1.40229228
1.39963960
1.40798415
1.42405274
1.44008389
1.44883095
1.44656599
1.43539685
1.42161973
1.40913243
1.39990362
1.39703502
1.40050906
1.40445778
1.40147386
1.38786125
1.36398100
1.33511673
1.31256221
1.30567790
1.31189633
1.32316451
1.33902532
1.36300434
1.39316025
1.42456439
1.45367139
1.47886556
1.49934558
1.51236971
1.51420223
1.50260568
1.47902544
1.44973618
1.42346813
1.40757740
1.40471298
1.40992863
1.41453141
1.41612750
1.41796560
1.42043692
1.42161827
1.42252734
1.42600578
1.43290322
1.44066972
1.44433526
1.44068710
1.43099961
1.42070925
1.41592185
1.41662775
1.41772216
1.41691255
1.41577665
1.41508596
1.41367180
1.41140777
1.41091555
1.41458449
1.42042863
1.42281153
1.41810490
1.41111442
1.41059977
1.41878345
1.43228992
1.44423674
1.44396937
1.42596253
1.39727323
1.37191518
1.36160950
1.36967429
1.38811591
1.40366186
1.40860709
1.40518836
1.39951282
1.39538592
1.39552072
1.40141511
1.41166697
1.42291350
1.43224372
1.43849056
1.44033161
1.43619036
1.42733574
1.41602972
1.40287039
1.39082408
1.38580058
1.39009757
1.39856225
1.40311823
1.40134148
1.39656152
1.39159032
1.38884647
1.39125234
1.40132667
1.42024340
1.44573138
1.47085026
1.48630513
1.48935483
1.48541541
1.47878536
1.46942402
1.45901654
1.45474870
1.46246549
1.47874062
1.49316016
1.49703678
1.49051360
1.48208467
1.48043453
1.48582341
1.49052498
1.48769152
1.47686713
1.46254468
1.45036933
1.44558200
1.45214819
1.46923650
1.48970831
1.50260568
1.47902544
1.44973618
1.42346813
1.40757740
1.40471298
1.40992863
1.41453141
1.41612750
1.41796560
1.42043692
1.42161827
1.42252734
1.42600578
1.43290322
1.44066972
1.44433526
1.44068710
1.43099961
1.42070925
1.41592185
1.41662775
1.41772216
1.41691255
1.41577665
1.41508596
1.41367180
1.41140777
1.41091555
1.41458449
1.42042863
1.42281153
1.41810490
1.41111442
1.41059977
1.41878345
1.43228992
1.44423674
1.44396937
1.42596253
1.39727323
1.37191518
1.36160950
1.36967429
1.38811591
1.40366186
1.40860709
1.40518836
1.39951282
1.39538592
1.39552072
1.40141511
1.41166697
1.42291350
1.43224372
1.43849056
1.44033161
1.43619036
1.42733574
1.41602972
1.40287039
1.39082408
1.38580058
1.39009757
1.39856225
1.40311823
1.40134148
1.39656152
1.39159032
1.38884647
1.39125234
1.40132667
1.42024340
1.44573138
1.47085026
1.48630513
1.48935483
1.48541541
1.47878536
1.46942402
1.45901654
1.45474870
1.46246549
1.47874062
1.49316016
1.49703678
1.49051360
1.48208467
1.48043453
1.48582341
1.49052498
1.48769152
1.47686713
1.46254468
1.45036933
1.44558200
1.45214819
1.46923650
1.48970831
1.50484691
1.50987160
1.50539307
1.49731548
1.49266572
1.49295322
1.49343217
1.48713839
1.46971148
1.44457481
1.42241072
1.41223060
1.41595216
1.42929730
1.44449388
1.45598448
1.46242669
1.46409779
1.46301075
1.46390900
1.47012875
1.47997095
1.48926400
1.49508311
1.49812320
1.50041811
1.50094991
1.49745821
1.49046546
1.48348002
1.48071440
1.48400727
1.49232213
1.50152800
1.50559422
1.50097354
1.48589195
1.46147473
1.43496725
1.41497437
1.40658730
1.40864756
1.41533305
1.42143242
1.42451831
1.42649255
1.42956594
1.43105760
1.42647608
1.41584718
1.40375642
1.39445319
1.38910036
1.38605060
1.38564290
1.39315837
1.41249907
1.43737285
1.45650045
1.46534486
1.46541895
1.46101636
1.45965270
1.46689131
1.48016660
1.49153169
1.49477983
1.48916907
1.47893852
1.46753492
1.45217840
1.42990923
1.40545578
1.38722942
1.37938635
1.38035814
1.38525331
1.38965919
1.39466854
1.40526571
1.42254738
1.44017703
1.44888334
1.44554204
1.43656901
1.43004035
1.42811574
1.42912564
1.43371194
1.44434292
1.46027783
1.47756041
1.49203879
1.50082581
1.50207805
1.49602222
1.48646070
1.47861089
1.47635192
1.48004999
1.48448561
1.48420120
1.47898941
1.47017456
1.45950067
1.45225818
1.45351671
1.46148306
1.47056747
1.47791958
1.48313572
1.48448662
1.48074132
1.47577420
1.47458607
1.47817336
1.48361639
1.48555845
1.47935560
1.46520805
1.44719160
1.43071844
1.42170739
1.42237347
1.42851107
1.43353044
1.43369425
1.42864120
1.41832709
1.40198206
1.38183228
1.36487326
1.35999909
1.37215580
1.39829128
1.42803444
1.44847532
1.45253273
1.44350540
1.42983983
1.41711056
1.40673890
1.39872370
1.39337752
1.39010923
1.38771209
1.38690032
1.38916535
1.39554709
1.40568570
1.41769524
1.43067836
1.44282788
1.45161242
1.45822981
1.46383968
1.46697318
1.46614820
1.45788078
1.44003899
1.41850760
1.40378772
1.40414999
1.42102981
1.44726598
1.47239222
1.48913883
1.49401574
1.48661380
1.47051142
1.45212263
1.43741396
1.42931893
1.42676546
1.42657740
1.42629075
1.42403041
1.41783405
1.40676353
1.39185932
1.37567894
1.35987981
1.34459294
1.33222699
1.32890650
1.33886837
1.35921627
1.38381326
1.40933331
1.43489415
1.45767603
1.47105692
1.46930738
1.45252047
1.42685056
1.40222064
1.38707809
1.38226968
1.38279948
1.38456974
1.38592408
1.38764193
1.39216635
1.39894445
1.40426111
1.40544920
1.40371181
1.40459683
1.41325718
1.42861233
1.44397108
1.45314471
1.45527956
1.45378802
1.45179701
1.45111806
1.45367281
1.45859396
1.46126639
1.45905686
1.45536389
1.45594699
1.46042165
1.46378363
1.46521626
1.46831252
1.47442837
1.47915950
1.47742675
1.46799297
1.45339034
1.43948439
1.43254519
1.43567755
1.44765471
1.46138617
1.46793922
1.46493608
1.45479387
1.44254348
1.43628250
1.43968354
1.44814966
1.45556993
1.45994519
1.46337861
1.46954964
1.47748549
1.48132280
1.47804230
1.46973343
1.46030415
1.45345514
1.45247848
1.45729339
1.46218672
1.46025967
1.44965232
1.43427101
1.41817433
1.40540186
1.40289990
1.41308059
1.43049411
1.44974908
1.46744757
1.47959947
1.48356141
1.48003391
1.47137517
1.45846362
1.44297017
1.43043056
1.42648221
1.43139151
1.43813406
1.43926274
1.43558223
1.43425473
1.43879202
1.44578050
1.45187911
1.45636692
1.45991166
1.46392800
1.46821325
1.47238604
1.47797581
1.48598745
1.49541034
1.50295374
1.50453372
1.50057205
1.49635668
1.49618142
1.49815545
1.49532157
1.48451292
1.47030514
1.45733764
1.44427997
1.42943323
1.41748401
1.41613077
1.42659305
1.44261584
1.45834765
1.46985932
1.47271123
1.46523617
1.45297399
1.44460141
1.44413028
1.44889751
1.45327033
1.45429013
1.45413311
1.45697433
1.46244167
1.46547539
1.46343726
1.46049870
1.46409271
1.47554111
1.48942651
1.50012104
1.50280118
1.49620689
1.48473282
1.47331104
1.46336835
1.45335772
1.44294836
1.43405728
1.42830452
1.42544772
1.42298112
1.42161453
1.42610461
1.43831427
1.45607724
1.47473320
1.48761432
1.49067967
1.48632491
1.47995347
1.47569097
1.47586153
1.48104864
1.48859567
1.49278073
1.49007429
1.48317864
1.47744355
1.47600263
1.47881388
1.48353861
1.48684561
1.48697029
1.48499179
1.48147273
1.47488990
1.46518385
1.45548866
1.44999001
1.45108470
1.45597279
1.45917798
1.45881331
1.45626926
1.45452521
1.45665376
1.46307136
1.47084666
1.47563704
1.47475050
1.46767476
1.45594872
1.44408386
1.43922290
1.44747452
1.46816004
1.49436355
1.51870168
1.53562242
1.54271238
1.54222288
1.53709623
1.52552024
1.50438594
1.47791601
1.45461658
1.43743302
1.42628480
1.42197086
1.42215675
1.42318508
1.42605279
1.43500131
1.44970658
1.46331901
1.47034677
1.47050857
1.46538004
1.45806835
1.45406376
1.45721706
1.46490281
1.47101877
1.47226328
1.46916681
1.46385943
1.45646605
1.44645922
1.43670658
1.43004415
1.42696967
1.42720297
1.43002539
1.43648415
1.44831412
1.46397805
1.47860645
1.48734857
1.48933994
1.48964771
1.49593212
1.51080418
1.52895567
1.54304861
1.54896173
1.54549609
1.53441395
1.51906076
1.50177696
1.48605993
1.47773933
1.48015297
1.49101042
1.50517405
1.51765279
1.52611723
1.53112316
1.53280389
1.53174176
1.52912632
1.52416300
1.51569378
1.50550536
1.49883590
1.49850649
1.50133346
1.50330142
1.50369223
1.50498305
1.50948147
1.51602012
1.52215137
1.52676566
1.52960521
1.53025443
1.52890760
1.52701978
1.52469431
1.52112696
1.51884579
1.52025211
1.52272077
1.52504229
1.52965194
1.53611741
1.53993186
1.53662108
1.52769197
1.52097576
1.52111844
1.52350718
1.52223833
1.51763083
1.51340297
1.51315839
1.51747072
1.52344948
1.52639612
1.52215137
1.52676566
1.52960521
1.53025443
1.52890760
1.52701978
1.52469431
1.52112696
1.51884579
1.52025211
1.52272077
1.52504229
1.52965194
1.53611741
1.53993186
1.53662108
1.52769197
1.52097576
1.52111844
1.52350718
1.52223833
1.51763083
1.51340297
1.51315839
1.51747072
1.52344948
1.52639612
1.52110423
1.50729370
1.48927033
1.47084889
1.45575402
1.44702200
1.44690731
1.45864729
1.48140892
1.50510372
1.51664683
1.51068297
1.49310258
1.47537391
1.46518206
1.46393926
1.47227448
1.48940692
1.50900592
1.52234065
1.52511703
1.52172433
1.51856603
1.51606718
1.51292261
1.50913769
1.50491957
1.50058322
1.49551860
1.49037803
1.48673790
1.48458676
1.48258531
1.48055848
1.48173776
1.48823247
1.49793519
1.50632811
1.50898872
1.50615276
1.50261712
1.50166048
1.50191398
1.50163367
1.50288124
1.50683529
1.51046979
1.51213934
1.51333533
1.51309641
1.50830898
1.49721025
1.47940846
1.45838394
1.44105863
1.43131819
1.42778728
1.42884992
1.43452952
1.44436194
1.45735670
1.47258943
1.48902644
1.50474203
1.51591942
1.51841204
1.51241729
1.50304079
1.49696943
1.49890230
1.50693080
1.51349199
1.51412288
1.51055940
1.50657981
1.50470841
1.50472688
1.50457164
1.50043024
1.48985847
1.47670245
1.46694612
1.46294648
1.46219333
1.45997610
1.45498657
1.45140509
1.45617415
1.47119307
1.48965550
1.50230629
1.50570290
1.50339794
1.49963470
1.49610799
1.49395213
1.49471295
1.49772695
1.49986069
1.49825696
1.49112039
1.47907409
1.46521177
1.45324653
1.44558236
1.44221195
1.44400015
1.45192237
1.46064120
1.45979363
1.44391967
1.41798813
1.39239279
1.37458219
1.36440484
1.35792126
1.35564467
1.36101018
1.37258576
1.38442174
1.39222275
1.39742726
1.40512517
1.41618192
1.42427486
1.42342826
1.41350702
1.39846391
1.38565491
1.38261197
1.39022734
1.40379018
1.41844843
1.43052045
1.43852491
1.44368763
1.44731355
1.44832960
1.44442381
1.43439371
1.41904158
1.40245048
1.39003363
1.38320487
1.37927099
1.37649995
1.37479580
1.37394362
1.37492752
1.38037627
1.39177858
1.40468486
1.40977615
1.40179215
1.38400320
1.36429688
1.35178596
1.35353365
1.36865663
1.38899987
1.40599292
1.41507194
1.41608626
1.41032950
1.39725171
1.37835998
1.36092729
1.35158288
1.35252135
1.36340196
1.38201257
1.40344047
1.41962243
1.42448002
1.41974971
1.41222526
1.40620486
1.40210812
1.40061848
1.40250474
1.40694821
1.41182732
1.41389719
1.41167569
1.40781572
1.40607390
1.40601417
1.40377007
1.39757902
1.38985304
1.38492900
1.38503126
1.38837090
1.39256398
1.39732891
1.40204134
1.40618431
1.41112941
1.41679218
1.42000099
1.41739076
1.40677834
1.39082088
1.37935894
1.37914981
1.38602250
1.39304748
1.39798251
1.40088404
1.40271007
1.40626914
1.41445632
1.42515938
1.43166502
1.43157867
1.42953423
1.43188099
1.44044109
1.45010875
1.45381349
1.44868555
1.43640598
1.42090108
1.40787841
1.40138843
1.40000567
1.39933521
1.39685597
1.39320539
1.39179320
1.39768487
1.41296276
1.43280169
1.44934736
1.45715825
1.45353046
1.44001608
1.42328467
1.41015790
1.40307422
1.40160265
1.40479084
1.41094008
1.41808381
1.42552787
1.43372490
1.44177402
1.44603025
1.44335870
1.43549250
1.42847287
1.42705799
1.43002719
1.43247717
1.43215402
1.43077330
1.43071167
1.43346275
1.43833738
1.44293415
1.44564519
1.44639599
1.44533089
1.44169674
1.43656739
1.43387741
1.43832399
1.45178610
1.46980845
1.48547768
1.49229690
1.48408588
1.46222021
1.43843047
1.42409309
1.42038888
1.42041703
1.41654239
1.40693963
1.39836745
1.39813038
1.40588507
1.41677631
1.42666693
1.43304158
1.43360728
1.42745700
1.41696122
1.40586318
1.39694812
1.39272278
1.39638213
1.40882237
1.42555139
1.43802522
1.43892768
1.42744413
1.40851019
1.38829647
1.37218834
1.36421204
1.36398024
1.36567307
1.36451929
1.36174585
1.36168971
1.36708054
1.37797752
1.39269425
1.40786353
1.42007550
1.42889743
1.43475982
1.43686983
1.43580008
1.43369027
1.43369855
1.43777938
1.44271368
1.44169941
1.43076750
1.41235469
1.39278229
1.37798010
1.37045977
1.36729908
1.36301148
1.35586131
1.34860637
1.34527605
1.34784175
1.35396638
1.35981109
1.36365765
1.36366334
1.35708028
1.34672309
1.34144626
1.34650943
1.35761092
1.36684259
1.37186264
1.37346794
1.37073769
1.36602161
1.36714594
1.37821005
1.39404275
1.40757194
1.41543832
1.41728455
1.41553638
1.41115177
1.40070226
1.38263992
1.36114609
1.34565957
1.34564473
1.36035141
1.37977237
1.39477342
1.40311429
1.40782230
1.40974424
1.40583211
1.39452019
1.37826846
1.36113003
1.34596617
1.33591801
1.33421491
1.34040468
1.35025715
1.35817514
1.35931439
1.35307001
1.34177962
1.32796268
1.31520654
1.30692523
1.30573305
1.31378777
1.32980675
1.34787898
1.36443142
1.38066683
1.39736022
1.41292279
1.42320828
1.42382795
1.41623754
1.40712915
1.40150828
1.40085401
1.40220137
1.39965306
1.39042664
1.37679974
1.36459891
1.35791922
1.35376098
1.34777709
1.34204301
1.34138482
1.34599092
1.35072316
1.35131966
1.34776426
1.34117055
1.33276976
1.32621138
1.32459552
1.32431407
1.32128207
1.31976614
1.32652224
1.34201078
1.36031839
1.37589531
1.38546654
1.38737071
1.38382702
1.37884587
1.37683475
1.38350783
1.40183992
1.42680927
1.44945383
1.46332398
1.46630749
1.46087193
1.44934260
1.43139661
1.40911448
1.38798281
1.37241667
1.36437736
1.36232195
1.36158655
1.35834579
1.35279017
1.34945059
1.35493889
1.37397696
1.40363572
1.43286052
1.44917985
1.44671398
1.43146565
1.41598782
1.40700390
1.40281915
1.40029721
1.39843452
1.39631726
1.39249505
1.38795498
1.38537288
1.38481037
1.38526548
1.38736880
1.39066252
1.39307646
1.39372000
1.39347516
1.39231852
1.38735032
1.37613435
1.36197217
1.35160517
1.34873815
1.35471024
1.37037505
1.39256903
1.41291727
1.42353938
1.42348496
1.41894144
1.41714810
1.41890382
1.41907767
1.41527077
1.41022055
1.40732243
1.40813717
1.41129403
1.41482325
1.41843848
1.41874961
1.40831711
1.38386485
1.35272847
1.32927661
1.32457223
1.33725521
1.35567174
1.37085869
1.38185307
1.38991933
1.39500248
1.39663026
1.39460731
1.38999882
1.38448895
1.38025448
1.38150061
1.39092905
1.40493841
1.41657628
1.42327484
1.42812127
1.43361342
1.43853354
1.44137532
1.44241550
1.44096778
1.43577976
1.42790651
1.41857244
1.40938479
1.40448961
1.40444020
1.40368650
1.39818147
1.38991673
1.38571806
1.39164832
1.40763813
1.42673092
1.43881689
1.43939387
1.43183163
1.42151861
1.41130880
1.40019743
1.38645297
1.37044101
1.35406615
1.34051233
1.33303459
1.33196437
1.33519498
1.34150044
1.35005966
1.35788308
1.36112068
1.35914712
1.35425221
1.34894138
1.34601762
1.34609042
1.34824903
1.35367757
1.36265803
1.37288491
1.38114032
1.38548596
1.38643396
1.38561103
1.38442384
1.38326188
1.38124982
1.37708168
1.37200630
1.36900338
1.36978913
1.37380850
1.37838376
1.38150368
1.38322926
1.38425139
1.38379064
1.38171631
1.38082218
1.38351919
1.38962455
1.39724254
1.40256098
1.40047738
1.39094696
1.38199152
1.38168861
1.39119885
1.40674528
1.42317800
1.43522103
1.43977406
1.43759432
1.43195289
1.42587392
1.42045041
1.41565116
1.41208290
1.41188333
1.41764742
1.42911065
1.44187598
1.45316583
1.46501398
1.47827018
1.48822525
1.48803623
1.47806572
1.46785734
1.46577330
1.47160987
1.47951116
1.48500705
1.48788235
1.49118377
1.49759796
1.50639696
1.51396707
1.51487017
1.50391593
1.47953968
1.44577850
1.40995120
1.37849917
1.35544193
1.34213574
1.33924346
1.34712369
1.36285698
1.38192916
1.39945296
1.41011362
1.41197685
1.40775973
1.40154329
1.39362171
1.38179425
1.36866695
1.36092532
1.36185412
1.36767150
1.37248981
1.37487191
1.37637756
1.37787104
1.37959982
1.38382197
1.39390080
1.40867949
1.42247214
1.43083351
1.43387655
1.43324371
1.42820853
1.41856534
1.40730601
1.39787072
1.39310126
1.39595140
1.40545586
1.41382397
1.41336979
1.40281854
1.38567104
1.36828838
1.35832939
1.36082848
1.37504923
1.39562714
1.41769965
1.43999809
1.46163220
1.47961538
1.48953446
1.48741730
1.47321533
1.45200266
1.43138411
1.41792507
1.41523450
1.42109249
1.42867358
1.43274928
1.43193019
1.42704388
1.41962588
1.41379155
1.41554068
1.42578631
1.43825443
1.44539705
1.44408787
1.43780958
1.43215509
1.42976340
1.43082744
1.43145483
1.42583038
1.41441447
1.40344684
1.39710315
1.39470154
1.39370677
1.39224240
1.39020734
1.38869487
1.38867468
1.39260505
1.40406949
1.42199977
1.43743954
1.44091448
1.43323763
1.42463693
1.42456938
1.43481332
1.44970203
1.45941904
1.48726493
1.48772641
1.48433198
1.47693261
1.46731938
1.45904837
1.45546088
1.45842548
1.46644707
1.47622520
1.48716188
1.49998425
1.51131539
1.51521025
1.51019188
1.50143292
1.49611464
1.49780097
1.50436835
1.50979552
1.50949215
1.50373680
1.49538603
1.48776676
1.48461212
1.48621024
1.48948385
1.49375592
1.49963553
1.50612013
1.51213406
1.51810010
1.52380363
1.52647678
1.52463665
1.51983777
1.51202449
1.49981605
1.48564569
1.47386169
1.46770586
1.46907249
1.47496084
1.47842509
1.47590112
1.46891651
1.46036688
1.45381581
1.45272006
1.45618225
1.45840458
1.45573605
1.45136652
1.44929115
1.44959124
1.45186849
1.45516768
1.45676018
1.45561019
1.45362231
1.45320802
1.45460048
1.45530159
1.45178091
1.44455646
1.44024522
1.44476499
1.45688928
1.46965331
1.47817598
1.48446554
1.49276801
1.50337632
1.51186504
1.51402009
1.51061497
1.50626760
1.50590472
1.51108005
1.51950929
1.52731294
1.53191646
1.53260589
1.52805189
1.51947429
1.51126066
1.50456111
1.49797836
1.49310743
1.49257331
1.49535667
1.49669990
1.49266350
1.48567814
1.48061469
1.47885268
1.48151825
1.48963460
1.50046472
1.50835102
1.50769954
1.49655877
1.47877067
1.46093134
1.44605087
1.43510419
1.43116351
1.43656587
1.44903134
1.45807373
1.45221451
1.43271424
1.41099502
1.39703457
1.39404832
1.40146400
1.41863503
1.44177775
1.46326410
1.47675747
1.47990103
1.47547942
1.46927267
1.46432538
1.46108813
1.46020224
1.46092810
1.45969495
1.45335407
1.44283622
1.43331945
1.42977512
1.43251526
1.43781794
1.44083384
1.43985651
1.43907057
1.44468707
1.45791234
1.47252741
1.47904446
1.47430057
1.46451555
1.45728399
1.45558270
1.45874625
1.46562156
1.47338018
1.47672419
1.47304951
1.46549085
1.45971930
1.45913763
1.46397533
1.47423186
1.48768903
1.49627928
1.49224402
1.47737928
1.46199059
1.45510527
1.45720654
1.46129257
1.46012590
1.45279556
1.44361212
1.43561086
1.42837486
1.42229748
1.42206936
1.43142589
1.44626720
1.45784029
1.46195023
1.46217600
1.46384139
1.46851439
1.47405261
1.47761739
1.47781349
1.47346214
1.46355073
1.45125223
1.44287890
1.44044376
1.44171201
1.44487446
1.44762782
1.44787724
1.44553004
1.44021931
1.43180516
1.42185525
1.41252473
1.40712541
1.40975919
1.42159224
1.43729472
1.44656217
1.44274396
1.42984201
1.41639809
1.40569853
1.39766785
1.39438534
1.39706859
1.40293796
1.40845846
1.41184684
1.41336041
1.41465661
1.41747542
1.42201167
1.42635458
1.42721037
1.42325967
1.41732937
1.41272882
1.41104429
1.41248155
1.41644402
1.42214884
1.42653507
1.42462602
1.41484363
1.40197389
1.39390759
1.39516313
1.40520306
1.42035777
1.43503049
1.44478937
1.44827839
1.44629179
1.44002374
1.43192656
1.42661003
1.42591836
1.42692040
1.42698421
1.42616101
1.42585317
1.42889682
1.43744009
1.44958314
1.46082027
1.46723614
1.46830632
1.46620557
1.46218865
1.45772478
1.45696664
1.46326614
1.47301477
1.47854938
1.47765064
1.47408140
1.46995467
1.46296405
1.45101635
1.43640236
1.42485603
1.42045769
1.42280220
1.42790871
1.43121753
1.43171744
1.42971674
1.42272048
1.40934193
1.39434927
1.38477813
1.38240772
1.38366546
1.38500400
1.38622381
1.38859331
1.39097498
1.39051573
1.38503526
1.37481144
1.36403724
1.35882173
1.36378940
1.37903438
1.39918498
1.41740316
1.42920035
1.43381288
1.43455273
1.43314050
1.42631576
1.41252041
1.39681973
1.38733511
1.38728576
1.39177185
1.39445910
1.39461725
1.39491098
1.39735257
1.40262739
1.40943370
1.41592027
1.42015473
1.41911655
1.41148580
1.39983131
1.38845424
1.38026146
1.37713768
1.38206352
1.39446732
1.40743143
1.41447522
1.41427966
1.40979752
1.40539856
1.40267117
1.40038868
1.39869663
1.39799435
1.39777756
1.39962092
1.40550026
1.41419334
1.42109121
1.42048165
1.41039186
1.39406113
1.37664955
1.36254091
1.35363471
1.34942391
1.34791766
1.34368848
1.33096869
1.31259536
1.29702266
1.28749948
1.28157958
1.27892134
1.28292638
1.29598330
1.31581552
1.33322211
1.33848160
1.33159831
1.32099683
1.31451934
1.31485328
1.32114149
1.33230807
1.34755757
1.36311191
1.37400015
1.37851256
1.37767980
1.37512256
1.37307417
1.37114525
1.37379067
1.38645602
1.40591946
1.42157047
1.42600490
1.42144434
1.41300199
1.40271020
1.39053991
1.37722723
1.36716366
1.36533816
1.37001128
1.37457830
1.37527994
1.37120527
1.36164265
1.34935518
1.34152596
1.34229748
1.35039970
1.36450442
1.38443798
1.40982646
1.43716201
1.45739488
1.46283564
1.45356148
1.43595490
1.41848526
1.40739410
1.40488780
1.40911049
1.41836499
1.43467797
1.45863803
1.48601241
1.51159150
1.53160239
1.54528236
1.55489324
1.56301345
1.57067537
1.57598428
1.57446671
1.56087498
1.53398482
1.50178424
1.47659453
1.46410308
1.46118891
1.46167970
1.46132076
1.46082047
1.46346861
1.46925903
1.47518627
1.48207958
1.49368744
1.50991525
1.52716149
1.54006217
1.54535614
1.54384614
1.53498146
1.51736699
1.49565044
1.47919374
1.47470417
1.48246134
1.49798963
1.51469106
1.52349447
1.51772029
1.49902701
1.47340243
1.44596049
1.42202057
1.40775487
1.40660699
1.41671632
1.43344103
1.45111794
1.46292264
1.46578903
1.46325947
1.46040726
1.46039476
1.46422757
1.47017357
1.47448691
1.47627091
1.47902223
1.48260454
1.48120493
1.47182203
1.45786375
1.44441596
1.43422841
1.42823201
1.42672556
1.42678749
1.42329867
1.41438027
1.40170273
1.39034728
1.38712073
1.39358847
1.40647829
1.42252970
1.43941504
1.45606099
1.46974105
1.47733158
1.48008685
1.48109979
1.48245504
1.48482429
1.48663512
1.48539485
1.48057610
1.47546777
1.47205247
1.46532021
1.45099393
1.43395669
1.42173222
1.41715703
1.42025480
1.43036418
1.44485387
1.45862523
1.46778921
1.47129201
1.46766899
1.45539165
1.43712906
1.41998853
1.53176265
1.55123687
1.56290350
1.56893905
1.57145580
1.57111720
1.56771311
1.56413897
1.56605865
1.57624164
1.59265273
1.61063233
1.62535701
1.63278687
1.63174292
1.62384799
1.61271414
1.60350472
1.59911854
1.59906483
1.60147346
1.60384657
1.60381171
1.60134479
1.59731728
1.58889139
1.57164367
1.54653050
1.52144051
1.50436826
1.49852522
1.50428186
1.52075202
1.54374635
1.56515941
1.57827646
1.58343252
1.58588921
1.58925452
1.59379163
1.59614083
1.59185479
1.58112924
1.56928849
1.56159754
1.55956040
1.56230455
1.56780986
1.57290521
1.57372246
1.56951356
1.56314323
1.55714921
1.55255796
1.54873921
1.54540126
1.54414348
1.54519348
1.54749179
1.55230674
1.56023873
1.56881290
1.57464711
1.57472037
1.56832685
1.55868912
1.54974975
1.54352676
1.54190545
1.54554822
1.55208588
1.55662319
1.55520243
1.54955046
1.54417542
1.54067056
1.53634235
1.52722926
1.51334088
1.49905748
1.48939775
1.48626341
1.48621816
1.48400255
1.47867437
1.47357938
1.47059869
1.46990618
1.47541112
1.49070580
1.51175285
1.53219742
1.54911239
1.56156632
1.56862539
1.56857750
1.56097699
1.54716309
1.52946164
1.51218151
1.49986650
1.49429096
1.49380601
1.49386465
1.49093144
1.48517440
1.47946730
1.47811908
1.48235960
1.48821330
1.49053200
1.48737239
1.48137250
1.47549740
1.46910395
1.46053870
1.44984983
1.43904552
1.43173601
1.43044680
1.43303601
1.43451727
1.43255221
1.42811862
1.42268827
1.41588320
1.40610101
1.39303316
1.37671513
1.35652679
1.33554015
1.32172001
1.32108454
1.33069499
1.34059093
1.34428385
1.34281145
1.34068160
1.34298827
1.35245451
1.36637486
1.37890861
1.38694130
1.39098071
1.39031969
1.38188180
1.36509626
1.34514807
1.33201082
1.33401094
1.34982574
1.37030869
1.38603399
1.39233580
1.39299896
1.39551392
1.40081659
1.40371636
1.40070856
1.39194044
1.37856065
1.36365471
1.35270359
1.34889699
1.35165607
1.35877732
1.36796506
1.37962788
1.39661177
1.41925089
1.44258695
1.46075044
1.47211902
1.47771166
1.47908932
1.47875738
1.47940145
1.48305693
1.49041086
1.49914071
1.50505374
1.50624645
1.50365701
1.49872539
1.49234023
1.48485850
1.47772056
1.47339032
1.47360690
1.47966260
1.49088530
1.50201694
1.50809713
1.51114305
1.51499335
1.51738094
1.51287551
1.49996950
1.48450481
1.47752818
1.48534620
1.50166515
1.51482244
1.51905558
1.51503704
1.50541564
1.49321472
1.48370743
1.48228397
1.49006575
1.50596475
1.52729337
1.54797114
1.56144999
1.56573094
1.56440052
1.56180424
1.56065647
1.56389018
1.57219327
1.58036474
1.58187040
1.57725894
1.57294271
1.57361195
1.57828153
1.58183073
1.58156350
1.57908531
1.57555898
1.57049288
1.56451767
1.56085695
1.56261323
1.56806169
1.57210065
1.57134796
1.56510527
1.55445306
1.54175085
1.52899219
1.51642017
1.50188147
1.48392424
1.46813055
1.46202671
1.46411087
1.46703453
1.46655669
1.46485189
1.46771628
1.47606843
1.48752021
1.50338555
1.52446342
1.54547960
1.55679515
1.55283488
1.53775107
1.52214537
1.51634080
1.52280653
1.53532692
1.54672720
1.55521627
1.56177306
1.56409045
1.55850012
1.54427051
1.52513544
1.50875246
1.50254171
1.50881582
1.52323083
1.53874129
1.54905539
1.55062989
1.54530914
1.53732321
1.52878362
1.47100465
1.48869233
1.51061109
1.53104812
1.54016445
1.53460506
1.51916420
1.50078701
1.48470883
1.47343543
1.46850603
1.47181954
1.48512009
1.50611128
1.52498322
1.53057072
1.52194567
1.51011862
1.50596676
1.50981856
1.51271848
1.50482561
1.48450727
1.45899348
1.43638575
1.42175316
1.41706279
1.42000979
1.42719599
1.43605874
1.44195169
1.43976965
1.43042030
1.42092440
1.41817599
1.42490510
1.43935980
1.45720452
1.47349934
1.48446820
1.48704624
1.48001293
1.46589201
1.44808799
1.43147674
1.42284737
1.42567931
1.43757656
1.45180711
1.46250175
1.46859381
1.47215534
1.47626842
1.48266767
1.49098587
1.50050542
1.50954450
1.51646094
1.52065102
1.52060693
1.51533694
1.50555224
1.49125281
1.47296524
1.45597149
1.44607527
1.44420761
1.44980882
1.46023056
1.47063435
1.47860955
1.48206331
1.47971129
1.47431066
1.46970383
1.46602439
1.46042363
1.45312855
1.44776182
1.44705155
1.45011162
1.45338779
1.45374626
1.44923326
1.43889316
1.42541552
1.41741534
1.42248732
1.43977303
1.46269553
1.48233892
1.48836471
1.47631967
1.45390535
1.43341925
1.42268230
1.42538031
1.44207947
1.46786868
1.49103080
1.50000763
1.49300306
1.47719025
1.46313380
1.45850029
1.46288270
1.46949888
1.47099008
1.46645732
1.46058047
1.45661901
1.45694558
1.46363419
1.47418394
1.48253215
1.48389139
1.47643424
1.46048251
1.43839674
1.41468810
1.39411732
1.38076216
1.37735039
1.38142449
1.38707133
1.39258357
1.39864366
1.40269971
1.40253427
1.40004360
1.39876080
1.40128194
1.40710547
1.41273702
1.41696279
1.42199301
1.42759022
1.43076939
1.43138493
1.43214314
1.43397794
1.43376785
1.42857277
1.42157974
1.42028275
1.42956753
1.44560435
1.45805886
1.46027036
1.45199573
1.43787786
1.42565575
1.42011939
1.42063797
1.42366086
1.42489158
1.42143183
1.41500728
1.41071667
1.41150425
1.41682925
1.42522806
1.43418959
1.43934104
1.43895650
1.43803087
1.44309828
1.45422577
1.46687884
1.47763215
1.48523050
1.48941195
1.48931773
1.48492681
1.47801706
1.47064533
1.46248264
1.44995585
1.43193119
1.41561590
1.41066458
1.41773911
1.42899485
1.43673625
1.43953894
1.44044734
1.44084331
1.44085656
1.44196269
1.44397739
1.44527674
1.44792443
1.45578590
1.46805290
1.47853913
1.48100597
1.47579781
1.47046709
1.47078599
1.47473411
1.47659015
1.47159761
1.45980172
1.44764037
1.44021781
1.43519417
1.42838307
1.42043641
1.41281422
1.40173763
1.38476143
1.36684253
1.35306381
1.34281421
1.33379563
1.32622295
1.32408878
1.33434461
1.35986214
1.39402596
1.42492108
1.44307504
1.44746860
1.44412791
1.43902662
1.43639232
1.44005463
1.45010456
1.46139841
1.46840542
1.46880905
1.46349911
1.45615364
1.45133298
1.45184663
1.45706125
1.46543087
1.47805536
1.49424066
1.50733575
1.51115089
1.50798295
1.50491005
1.50613113
1.51067695
1.51525611
1.51814707
1.51785636
1.51370921
1.50691796
1.49966145
1.49471765
1.49124226
1.48459857
1.47347008
1.46527812
1.46998137
1.48568643
1.49905797
1.50041205
1.49039290
1.47469933
1.45980419
1.45187913
1.45318332
1.45950546
1.46534079
1.47028522
1.47446058
1.47307472
1.46244954
1.44708175
1.43798773
1.44212331
1.45761625
1.48017891
1.50433252
1.52196634
1.52644148
1.51787634
1.50217031
1.48418399
1.46742366
1.45617419
1.45247043
1.45286482
1.45122594
1.44478330
1.43412362
1.42049829
1.40342282
1.38113534
1.35563361
1.33354698
1.32034130
1.31640736
1.31871319
1.32548153
1.34004974
1.36598498
1.39712522
1.42136849
1.43376271
1.43785707
1.43780647
1.43523825
1.43290271
1.43401135
1.43952347
1.44983703
1.46594367
1.48614284
1.50317631
1.50933747
1.50241651
1.48753994
1.47262133
1.46187156
1.45542154
1.45198826
1.45191678
1.45785195
1.47074448
1.48705097
1.50075291
1.50651434
1.50390519
1.49601970
1.48554274
1.47685509
1.47644486
1.48687982
1.50280378
1.51730812
1.52695903
1.53052284
1.52900402
1.52436555
1.51703722
1.50573499
1.41066458
1.41773911
1.42899485
1.43673625
1.43953894
1.44044734
1.44084331
1.44085656
1.44196269
1.44397739
1.44527674
1.44792443
1.45578590
1.46805290
1.47853913
1.48100597
1.47579781
1.47046709
1.47078599
1.47473411
1.47659015
1.47159761
1.45980172
1.44764037
1.44021781
1.43519417
1.42838307
1.42043641
1.41281422
1.40173763
1.38476143
1.36684253
1.35306381
1.34281421
1.33379563
1.32622295
1.32408878
1.33434461
1.35986214
1.39402596
1.42492108
1.44307504
1.44746860
1.44412791
1.43902662
1.43639232
1.44005463
1.45010456
1.46139841
1.46840542
1.46880905
1.46349911
1.45615364
1.45133298
1.45184663
1.45706125
1.46543087
1.47805536
1.49424066
1.50733575
1.51115089
1.50798295
1.50491005
1.50613113
1.51067695
1.51525611
1.51814707
1.51785636
1.51370921
1.50691796
1.49966145
1.49471765
1.49124226
1.48459857
1.47347008
1.46527812
1.46998137
1.48568643
1.49905797
1.50041205
1.49039290
1.47469933
1.45980419
1.45187913
1.45318332
1.45950546
1.46534079
1.47028522
1.47446058
1.47307472
1.46244954
1.44708175
1.43798773
1.44212331
1.45761625
1.48017891
1.50433252
1.52196634
1.52644148
1.51787634
1.50217031
1.48418399
1.46742366
1.45617419
1.45247043
1.45286482
1.45122594
1.44478330
1.43412362
1.42049829
1.40342282
1.38113534
1.35563361
1.33354698
1.32034130
1.31640736
1.31871319
1.32548153
1.34004974
1.36598498
1.39712522
1.42136849
1.43376271
1.43785707
1.43780647
1.43523825
1.43290271
1.43401135
1.43952347
1.44983703
1.46594367
1.48614284
1.50317631
1.50933747
1.50241651
1.48753994
1.47262133
1.46187156
1.45542154
1.45198826
1.45191678
1.45785195
1.47074448
1.48705097
1.50075291
1.50651434
1.50390519
1.49601970
1.48554274
1.47685509
1.47644486
1.48687982
1.50280378
1.51730812
1.52695903
1.53052284
1.52900402
1.52436555
1.51703722
1.50573499
1.49127445
1.47976573
1.47759859
1.48506709
1.49983747
1.51955511
1.53728134
1.54571969
1.54407475
1.53290543
1.51150632
1.48464626
1.46281149
1.45444292
1.45982571
1.47184508
1.48242816
1.48702174
1.48566791
1.47995665
1.47024040
1.45711807
1.44206150
1.43047812
1.43038552
1.44265228
1.45873760
1.47022566
1.47724697
1.48479178
1.49402295
1.50062319
1.50094698
1.49782052
1.49704039
1.49985171
1.50232559
1.49928047
1.48861910
1.47336418
1.45897820
1.44920246
1.44303475
1.43554966
1.42312345
1.40811839
1.39638693
1.39090915
1.39129215
1.39551901
1.40178428
1.41155891
1.42775188
1.44939796
1.47126612
1.48915887
1.50203015
1.50851932
1.50645765
1.49666201
1.48371146
1.47433598
1.47326005
1.47774999
1.48158915
1.48385038
1.48787364
1.49316304
1.49373635
1.48518007
1.46805524
1.44725348
1.43192973
1.42998064
1.43660099
1.44862695
1.46026672
1.46722333
1.47131854
1.47293460
1.47117739
1.46771378
1.46464116
1.46313796
1.46407133
1.46775290
1.47451867
1.48390034
1.49187872
1.49268631
1.48442964
1.47157118
1.46124754
1.45790801
1.46092583
1.46568936
1.46763666
1.46575699
1.46261175
1.45947108
1.45545889
1.45266805
1.45494600
1.46260977
1.47136177
1.47857142
1.48749313
1.50211229
1.52184526
1.53945846
1.54513983
1.53596764
1.51705952
1.49450592
1.47294648
1.45573297
1.44463637
1.44073153
1.44321320
1.44798329
1.44959651
1.44686590
1.44370614
1.44131831
1.43756144
1.43389930
1.43473822
1.43963730
1.44299280
1.44277932
1.44176128
1.44290521
1.44799422
1.45655516
1.46430373
1.46724599
1.46642928
1.46490844
1.46511556
1.46795826
1.47182955
1.47609410
1.48078559
1.48189464
1.47500165
1.46028048
1.43993120
1.41687914
1.39844883
1.39495665
1.40931640
1.43242989
1.45296869
1.46561625
1.46943864
1.46438906
1.45252040
1.44174686
1.44105485
1.45280076
1.47188334
1.48890997
1.49582980
1.48944108
1.47117676
1.44790444
1.42980912
1.42444269
1.43373963
1.45360919
1.47510338
1.48976389
1.49573390
1.49586232
1.48987785
1.47592444
1.45763768
1.44190120
1.43435838
1.43561047
1.43986579
1.43869635
1.42834984
1.41520548
1.40736372
1.40612658
1.40746717
1.40614887
1.39767173
1.37805695
1.34884414
1.31888754
1.29735013
1.28957039
1.29564819
1.30989147
1.32530276
1.33854969
1.34853505
1.35518739
1.36267348
1.37596224
1.39367358
1.40859252
1.41566360
1.41520692
1.40920886
1.40109427
1.39633795
1.39798245
1.40254922
1.40469378
1.40268659
1.39900857
1.39981470
1.40873567
1.42067405
1.42859431
1.43329781
1.44029342
1.45315058
1.47221152
1.49337037
1.50958964
1.51460095
1.50629978
1.48967701
1.47375043
1.46535168
1.46496412
1.46718405
1.46600545
1.45980172
1.45200739
1.44553088
1.43911037
1.43222597
1.42890538
1.43578412
1.45592114
1.48272383
1.50445112
1.51386242
1.51389731
1.51486087
1.52252558
1.53289876
1.53888921
1.53982978
1.54197012
1.55057384
1.56513703
1.57770012
1.58029021
1.57442989
1.56643732
1.55854708
1.54781028
1.53247497
1.51524595
1.50019529
1.49142362
1.49232289
1.50274534
1.51924021
1.53752230
1.55283155
1.56176962
1.56299628
1.55538535
1.53928041
1.51820876
1.49926064
1.48935742
1.48820810
1.48995325
1.49081409
1.49270194
1.50000461
1.51321710
1.52499861
1.52328054
1.50429496
1.47984627
1.46660645
1.47205189
1.48885560
1.50209896
1.50433262
1.50038949
1.49989784
1.50710719
1.51762493
1.52411334
1.52286151
1.51685454
1.51294999
1.51400648
1.51689016
1.51896198
1.52065429
1.52189414
1.52040935
1.51443712
1.50466966
1.49191817
1.47827156
1.46991573
1.47072680
1.47645408
1.47895036
1.47340835
1.46292345
1.45631502
1.45916913
1.46926034
1.48040426
1.48825218
1.49419807
1.50040808
1.50189934
1.49118169
1.46736379
1.43689326
1.45378142
1.45095541
1.45609332
1.46576998
1.47577072
1.48708275
1.50183441
1.51786940
1.52766301
1.52469491
1.51253132
1.50377797
1.50939264
1.52842975
1.54898074
1.55904699
1.55439764
1.53839863
1.51820368
1.49908812
1.48416065
1.47749867
1.47910193
1.48350758
1.48609616
1.48345677
1.47369430
1.45929932
1.44502661
1.43693916
1.44193403
1.46093669
1.48625556
1.50794525
1.52048323
1.52561911
1.52917633
1.53404910
1.53718519
1.53414250
1.52477056
1.51340082
1.50482097
1.50157339
1.50392822
1.50881272
1.51046434
1.50591306
1.49814759
1.49145615
1.48807502
1.48993189
1.49798527
1.51131272
1.52672729
1.53804012
1.53987903
1.53185891
1.51699562
1.50018179
1.48763023
1.48339307
1.48863657
1.50165399
1.51550999
1.52227452
1.52020149
1.51288458
1.50434797
1.49489325
1.48265719
1.46887553
1.45849607
1.45714642
1.46599985
1.48069695
1.49580281
1.50682460
1.51021129
1.50617114
1.49928684
1.49356847
1.49027640
1.49006430
1.49394704
1.50075623
1.50714526
1.51149222
1.51107316
1.50260797
1.49024272
1.48359241
1.48751258
1.49763339
1.50605518
1.50870486
1.50814428
1.50907947
1.51076577
1.50835080
1.50079337
1.49228381
1.48458366
1.47416496
1.46038527
1.44663641
1.43411720
1.42373054
1.41628695
1.41007246
1.40324377
1.39660487
1.39452143
1.40153884
1.41789806
1.43836347
1.45625636
1.46607220
1.46281289
1.44665654
1.42368153
1.40163026
1.38891767
1.38884573
1.39309458
1.38995541
1.37871116
1.36903670
1.36728459
1.36979024
1.37065946
1.36991099
1.37266909
1.38481511
1.40698365
1.43142509
1.44879469
1.45455377
1.44825677
1.43237769
1.41187418
1.39351438
1.38408125
1.38570308
1.39288217
1.39713738
1.39509723
1.38907892
1.38268846
1.37884969
1.37671406
1.37249646
1.36566256
1.36009113
1.35897263
1.36224566
1.36942367
1.38134290
1.39787341
1.41601256
1.43230167
1.44463811
1.45090455
1.44752246
1.43216025
1.40909825
1.38813150
1.37764328
1.37773613
1.38004892
1.37774888
1.37249267
1.36963769
1.37245233
1.38241253
1.39848902
1.41474679
1.42434464
1.42458291
1.41552166
1.39733076
1.37027603
1.33822588
1.31120141
1.29947780
1.30685107
1.33113468
1.36469211
1.39617548
1.41777707
1.42929396
1.43448924
1.43633255
1.43695418
1.43831903
1.44135934
1.44571837
1.44909181
1.44892877
1.44524303
1.44063122
1.43857017
1.43938870
1.43940598
1.43437563
1.42242711
1.40578070
1.38970839
1.37845097
1.37168793
1.36759177
1.36782463
1.37639163
1.39462726
1.41815772
1.44013026
1.45789518
1.47326306
1.48825532
1.50277846
1.51351095
1.51687185
1.51237483
1.50444826
1.50137795
1.50648017
1.51504284
1.52458918
1.53830231
1.55664535
1.57735405
1.59766529
1.61096503
1.61150966
1.59998379
1.58301480
1.56844182
1.56001229
1.55850006
1.56224558
1.56608943
1.56541463
1.56160918
1.55824580
1.55423551
1.54740556
1.54017697
1.53711449
1.54068308
1.55012716
1.56063856
1.56693701
1.56894454
1.57061724
1.57400022
1.57653309
1.57558705
1.57247914
1.56957470
1.56832600
1.56983463
1.57176887
1.57002780
1.56490736
1.55914629
1.55335645
1.54694582
1.54200863
1.54280733
1.55037400
1.56079968
1.56859537
1.57127206
1.57286639
1.57932522
1.58859044
1.59262220
1.58785723
1.57762663
1.56761076
1.56156004
1.55948639
1.56001607
1.56427585
1.57453886
1.58782385
1.59618246
1.59504136
1.58769735
1.57925970
1.57123198
1.56422076
1.55815392
1.55271470
1.54861619
1.54706154
1.54990350
1.55858618
1.57174378
1.58356833
1.58960959
1.59148872
1.59131959
1.58864581
1.58385829
1.57945783
1.57696737
1.57440949
1.56982815
1.56455407
1.56044923
1.56020227
1.56756504
1.58073035
1.59232055
1.59784953
1.59893428
1.59861547
1.59661319
1.59066072
1.46468140
1.44210628
1.41852957
1.40069181
1.39539160
1.40489915
1.42466047
1.44739144
1.46600304
1.47724905
1.48243620
1.48240386
1.47707345
1.46863010
1.46087434
1.45744110
1.46059445
1.46891286
1.47568755
1.47395000
1.46408533
1.45296456
1.44863603
1.45262157
1.45668008
1.45214699
1.43866436
1.42406380
1.41710668
1.42028013
1.43153969
1.44755403
1.46317221
1.47245067
1.47350459
1.47160276
1.47217829
1.47363728
1.47202769
1.46657825
1.45876253
1.45125864
1.44679272
1.44649064
1.44901818
1.45122768
1.45224333
1.45464719
1.45962911
1.46531206
1.46823926
1.46653719
1.46330299
1.46256053
1.46415670
1.46467934
1.46300954
1.46201104
1.46241143
1.46083671
1.45581586
1.45154737
1.45258493
1.45919970
1.46909815
1.47808338
1.48122761
1.47704339
1.46811635
1.45816056
1.45009649
1.44490877
1.44214734
1.44116475
1.44240387
1.44560886
1.44766698
1.44740974
1.44861419
1.45474491
1.46416595
1.47190469
1.47414293
1.47074043
1.46560584
1.46273383
1.46214972
1.46181528
1.46000157
1.45530038
1.44676765
1.43581945
1.42727851
1.42605646
1.43439329
1.45312727
1.47901102
1.50261522
1.51599855
1.51912313
1.51681598
1.51231014
1.50475119
1.49279289
1.47814407
1.46387653
1.45294059
1.44830886
1.45076184
1.45732703
1.46470286
1.47121121
1.47380413
1.46906337
1.45787828
1.44618249
1.43984404
1.43966283
1.44237781
1.44557187
1.44995137
1.45645298
1.46288045
1.46466427
1.46031871
1.45292678
1.44636830
1.44417505
1.44749559
1.45293608
1.45691526
1.46031116
1.46431908
1.46560048
1.45994254
1.44739817
1.43269393
1.42174107
1.41717377
1.41684469
1.41748548
1.41898096
1.42085997
1.41901297
1.41162310
1.40208958
1.39811939
1.40771335
1.42911515
1.44977741
1.45915552
1.45898097
1.45688831
1.45735079
1.45895232
1.45596015
1.44871078
1.44457101
1.44730284
1.45385501
1.45913878
1.46062377
1.45811353
1.45265322
1.44643521
1.44175908
1.43943147
1.43881394
1.43902072
1.43962455
1.44059926
1.44154448
1.44204559
1.44221208
1.44152005
1.43882693
1.43524636
1.43353610
1.43447464
1.43689667
1.43876291
1.43888298
1.43812115
1.43823013
1.44075993
1.44437841
1.44499324
1.43987605
1.42928635
1.41604623
1.40386920
1.39363147
1.38542879
1.38323864
1.38962166
1.39991217
1.40657846
1.40604190
1.40151882
1.40014085
1.40422849
1.40823104
1.40658321
1.40168049
1.40225726
1.41309421
1.43021206
1.44474104
1.44952064
1.44506190
1.43702767
1.43074672
1.43053501
1.43689037
1.44539977
1.45248628
1.45758797
1.46065460
1.46036503
1.45614669
1.45030288
1.44351536
1.43324841
1.42029474
1.41139977
1.41259517
1.42310143
1.43794551
1.45326080
1.46748483
1.47955943
1.48748877
1.48913894
1.48567717
1.48171470
1.47983699
1.47940692
1.47854863
1.47433564
1.46355412
1.44661754
1.42966751
1.42064667
1.42373389
1.43384904
1.44093561
1.44091964
1.43689851
1.43309709
1.43103928
1.42962925
1.42619738
1.42007459
1.41526500
1.41475587
1.41617543
1.41730050
1.41957653
1.42337007
1.42456315
1.41918225
1.40921036
1.39947105
1.39256819
1.39183486
1.40066521
1.41585346
1.42976116
1.43745774
1.43933962
1.43939095
1.44140682
1.44648810
1.45353840
1.46027115
1.46433247
1.46486033
1.46282221
1.45956714
1.45475808
1.44689003
1.43627968
1.42704640
1.42513481
1.43308186
1.44660504
1.45921544
1.46661513
1.46671505
1.46120144
1.45500298
1.45234937
1.45451261
1.46100760
1.46888921
1.47415514
1.47748334
1.48270005
1.48775515
1.48578283
1.47476748
1.45842388
1.44247328
[truncated: 13,519,936 more chars]
