# Supplementary material for: MoS2 nanopore identifies single amino acids with sub-1 Dalton resolution
Source: Nat Commun. 2023 May 20;14:2895. doi: 10.1038/s41467-023-38627-x (PMC10199900; doi:10.1038/s41467-023-38627-x)
Supplement: Supplementary file 4 — Supplementary Software [file 41467_2023_38627_MOESM4_ESM.zip › Supplementary Software/data/Transalyzer_data/group_data/ST_56/T/analysis_events.txt]

0.16027427	0.17406185	0.04541946	0.32893126	1.11279922	0.94882480	0.00000000	101.00000000	148.00000000
0.17210252	0.17210252	0.03766080	0.47070255	1.11678297	0.95300191	0.00000000	349.00000000	435.00000000
0.16491767	0.16491767	0.05139947	0.40651231	1.14176322	0.97768807	0.00000000	636.00000000	694.00000000
0.25220701	0.25220701	0.03197188	0.15617528	1.20720726	1.04319377	0.00000000	895.00000000	951.00000000
0.17744757	0.21627042	0.38700059	3.67336562	1.18878181	1.02454832	0.00000000	1152.00000000	1586.00000000
0.16454534	0.16454534	0.08352361	0.73106271	1.17612245	1.01200061	0.00000000	1787.00000000	1871.00000000
0.13792298	0.20324867	0.23544934	1.83111753	1.17541060	1.01120008	0.00000000	2072.00000000	2263.00000000
0.11896477	0.19564220	0.12249932	1.10076329	1.23953349	1.07545114	0.00000000	2464.00000000	2592.00000000
0.18610677	0.18610677	0.02443183	0.16709817	1.23795683	1.07388312	0.00000000	2793.00000000	2877.00000000
0.10165071	0.17832040	0.16814169	1.61239344	1.23773664	1.07361879	0.00000000	3078.00000000	3249.00000000
0.19595785	0.19595785	0.06783396	0.52698618	1.23706327	1.07281745	0.00000000	3450.00000000	3556.00000000
0.16446970	0.16446970	0.12397595	1.68235904	1.13409368	0.97003160	0.00000000	3757.00000000	3951.00000000
0.17192443	0.31752283	0.55715790	4.18143714	1.13928903	0.97520257	0.00000000	4152.00000000	4617.00000000
0.19544880	0.19544880	0.15626233	1.53316940	1.13721665	0.97271316	0.00000000	4818.00000000	5041.00000000
0.20286348	0.23012914	0.22106333	2.18569751	1.13342455	0.96873432	0.00000000	5242.00000000	5495.00000000
0.19492512	0.19492512	0.04615355	0.82385138	1.13134161	0.96708180	0.00000000	5696.00000000	5817.00000000
0.15960648	0.24872094	0.16545814	1.47981109	1.12805835	0.96358943	0.00000000	6018.00000000	6220.00000000
0.13432390	0.20363777	0.28907497	2.70523710	1.12719757	0.96281888	0.00000000	6421.00000000	6707.00000000
0.17704797	0.17704797	0.17236650	2.49327772	1.12549423	0.96095972	0.00000000	6908.00000000	7187.00000000
0.18068474	0.18068474	0.02874939	0.19541116	1.12277498	0.95864904	0.00000000	7388.00000000	7455.00000000
0.21168250	0.21168250	0.10822139	1.06825431	1.12153820	0.95742580	0.00000000	7656.00000000	7813.00000000
0.17805684	0.17805684	0.09436560	1.38138529	1.12191995	0.95770789	0.00000000	8014.00000000	8182.00000000
0.21718944	0.21718944	0.07191070	0.64850756	1.11897990	0.95490987	0.00000000	8383.00000000	8532.00000000
0.13311420	0.18070804	0.22393514	2.41479302	1.11836923	0.95413735	0.00000000	8733.00000000	9026.00000000
0.16730995	0.16730995	0.17222211	2.13058897	1.11600918	0.95168487	0.00000000	9227.00000000	9468.00000000
0.17903541	0.17903541	0.22255520	2.99149033	1.13144579	0.96670989	0.00000000	9669.00000000	9991.00000000
0.16846395	0.16846395	0.34850150	4.02920519	1.13187762	0.96750753	0.00000000	10192.00000000	10641.00000000
0.09812990	0.21522632	0.19037819	2.13243072	1.13106566	0.96698392	0.00000000	10842.00000000	11067.00000000
0.15665808	0.19587763	0.09118479	0.60239216	1.20470621	1.04072556	0.00000000	11268.00000000	11334.00000000
0.06279001	0.22691476	0.17997686	2.44168219	1.24233828	1.07824337	0.00000000	11535.00000000	11792.00000000
0.16892661	0.16892661	0.01679031	0.11140050	1.26749863	1.10348040	0.00000000	11993.00000000	12033.00000000
0.21310273	0.24051909	0.29150048	3.09145489	1.26805410	1.10365541	0.00000000	12234.00000000	12643.00000000
0.19497964	0.19497964	0.30151865	3.53694648	1.26047643	1.09620049	0.00000000	12844.00000000	13337.00000000
0.12015735	0.18320846	0.18384506	1.74437052	1.24258789	1.07824550	0.00000000	13538.00000000	13750.00000000
0.19128048	0.19128048	0.05156458	0.50804157	1.24108850	1.07703309	0.00000000	13951.00000000	14042.00000000
0.08975026	0.25230358	0.14470482	1.60060725	1.23994675	1.07584572	0.00000000	14243.00000000	14419.00000000
0.12650534	0.18385082	0.17789290	1.94946212	1.23918724	1.07477711	0.00000000	14620.00000000	14855.00000000
0.17116421	0.17116421	0.09128198	1.04187986	1.23790053	1.07378489	0.00000000	15056.00000000	15200.00000000
0.11695180	0.21808314	0.36950825	3.55414786	1.22892697	1.06426827	0.00000000	15401.00000000	15781.00000000
0.12575055	0.22537063	0.36834657	3.27575496	1.22699645	1.06268099	0.00000000	15982.00000000	16315.00000000
0.20670944	0.20670944	0.02291943	0.17580660	1.22621935	1.06221166	0.00000000	16516.00000000	16595.00000000
0.16008096	0.18891806	0.10169520	0.91402067	1.21966637	1.05536973	0.00000000	16796.00000000	16958.00000000
0.17610532	0.17610532	0.05735805	0.67643891	1.22740598	1.06341706	0.00000000	17159.00000000	17294.00000000
0.21184391	0.25662396	0.11776577	0.56616373	1.24377292	1.07976439	0.00000000	17495.00000000	17604.00000000
0.09810946	0.18635013	0.25959088	2.68870562	1.24488515	1.08073979	0.00000000	17805.00000000	18080.00000000
0.26255194	0.26255194	0.03336553	0.16401536	1.24055011	1.07623779	0.00000000	18281.00000000	18449.00000000
0.18811787	0.18811787	0.22920119	2.93535189	1.21957760	1.05541520	0.00000000	18650.00000000	19067.00000000
0.18882616	0.22657883	0.03693317	0.25990927	1.22972837	1.06572839	0.00000000	19268.00000000	19306.00000000
0.16766920	0.16766920	0.05747589	0.66317720	1.26008288	1.09603072	0.00000000	19507.00000000	19715.00000000
0.19270868	0.19270868	0.07345381	0.82857768	1.22181243	1.05774912	0.00000000	19916.00000000	20032.00000000
0.16454656	0.16454656	0.16681512	2.18909099	1.22117105	1.05671636	0.00000000	20233.00000000	20512.00000000
0.16967296	0.16967296	0.16418055	2.42179737	1.21463260	1.04998758	0.00000000	20713.00000000	20979.00000000
0.14692843	0.19647589	0.34059771	4.79054169	1.21340675	1.04909817	0.00000000	21180.00000000	21728.00000000
0.16546592	0.16546592	0.07016296	0.87501225	1.21254486	1.04842304	0.00000000	21929.00000000	22088.00000000
0.16393909	0.18027189	0.10503331	0.90468671	1.21217068	1.04799548	0.00000000	22289.00000000	22400.00000000
0.16788528	0.16788528	0.06443001	0.58240100	1.21122993	1.04710919	0.00000000	22601.00000000	22678.00000000
0.12643808	0.19984306	0.22547995	2.39258172	1.21097230	1.04672430	0.00000000	22879.00000000	23126.00000000
0.18408054	0.18408054	0.14230802	1.45076430	1.20818781	1.04370864	0.00000000	23327.00000000	23554.00000000
0.13898263	0.18711013	0.36887715	3.92665632	1.20607663	1.04094020	0.00000000	23755.00000000	24155.00000000
0.23398710	0.23398710	0.12181830	1.51421967	1.18678734	1.02256074	0.00000000	24356.00000000	24636.00000000
0.20312729	0.20312729	0.33929603	4.06195462	1.17636392	1.01181446	0.00000000	24837.00000000	25360.00000000
0.16876932	0.16876932	0.05594806	0.68514690	1.17140610	1.00685140	0.00000000	25561.00000000	25777.00000000
0.16497203	0.16497203	0.08577492	0.97435715	1.16645142	1.00185580	0.00000000	25978.00000000	26095.00000000
0.15521338	0.17485135	0.05924748	0.59498907	1.16511406	1.00085676	0.00000000	26296.00000000	26399.00000000
0.18577160	0.20160813	0.06036365	0.33487105	1.16459385	1.00049675	0.00000000	26600.00000000	26667.00000000
0.18279807	0.23001885	0.07207815	0.39515360	1.14060410	0.97659113	0.00000000	26868.00000000	26915.00000000
0.17491590	0.17491590	0.10206647	1.18960576	1.14438407	0.98027740	0.00000000	27116.00000000	27294.00000000
0.18434583	0.18434583	0.03391803	0.43793012	1.14350621	0.97953276	0.00000000	27495.00000000	27643.00000000
0.23516842	0.23516842	0.09384413	1.07238238	1.14041289	0.97553550	0.00000000	27844.00000000	28135.00000000
0.18513514	0.18513514	0.09084563	1.01029880	1.13788576	0.97380641	0.00000000	28336.00000000	28517.00000000
0.14754862	0.18235745	0.04205638	0.29158390	1.12970312	0.96565352	0.00000000	28718.00000000	28770.00000000
0.18699895	0.18699895	0.02110079	0.14747515	1.12935319	0.96528824	0.00000000	28971.00000000	29025.00000000
0.16804895	0.16804895	0.04915450	0.34577154	1.12385673	0.95979606	0.00000000	29226.00000000	29279.00000000
0.11643927	0.19138654	0.14185024	1.27707074	1.11785821	0.95384311	0.00000000	29480.00000000	29625.00000000
0.16487300	0.16487300	0.11809722	1.76318977	1.11669374	0.95247293	0.00000000	29826.00000000	30092.00000000
0.18038604	0.18038604	0.09541554	1.39633226	1.11603931	0.95161187	0.00000000	30293.00000000	30472.00000000
0.18846108	0.25814102	0.29570645	1.59267225	1.10911372	0.94506383	0.00000000	30673.00000000	30841.00000000
0.16783193	0.16783193	0.07118271	0.89967552	1.10019644	0.93592650	0.00000000	31042.00000000	31175.00000000
0.19795566	0.19795566	0.02355199	0.16672648	1.10576434	0.94162913	0.00000000	31376.00000000	31457.00000000
0.23087292	0.28186358	0.14506607	0.64113450	1.10719555	0.94309532	0.00000000	31658.00000000	31803.00000000
0.17128122	0.17128122	0.01416720	0.16543993	1.10680491	0.94280620	0.00000000	32004.00000000	32066.00000000
0.15409228	0.17406945	0.13414242	1.33343479	1.10423131	0.94014119	0.00000000	32267.00000000	32412.00000000
0.15684661	0.18332655	0.11289461	1.24370221	1.12133531	0.95710241	0.00000000	32613.00000000	32782.00000000
0.18643287	0.18643287	0.15517123	1.83670725	1.13955325	0.97543439	0.00000000	32983.00000000	33182.00000000
0.17364132	0.17364132	0.15897538	2.23962215	1.14084468	0.97700509	0.00000000	33383.00000000	33669.00000000
0.14274309	0.18143328	0.29928970	2.96130246	1.14139095	0.97752804	0.00000000	33870.00000000	34207.00000000
0.09798226	0.17337811	0.45389582	4.79129975	1.13691786	0.97223622	0.00000000	34408.00000000	34898.00000000
0.14670631	0.22271843	0.46068232	4.66166646	1.12008144	0.95544003	0.00000000	35099.00000000	35617.00000000
0.08877380	0.17838561	0.35134317	3.97819560	1.11675642	0.95220565	0.00000000	35818.00000000	36224.00000000
0.17517192	0.17517192	0.40428840	4.36558917	1.10279487	0.93813402	0.00000000	36425.00000000	36922.00000000
0.16546936	0.16546936	0.16635589	1.76599114	1.10965504	0.94623461	0.00000000	37123.00000000	37372.00000000
0.16397692	0.16397692	0.23658848	3.34164125	1.11122934	0.94805047	0.00000000	37573.00000000	37944.00000000
0.17453710	0.17453710	0.09242900	1.00014515	1.12151523	0.95753940	0.00000000	38145.00000000	38262.00000000
0.17301914	0.17301914	0.02808073	0.22236584	1.12002537	0.95589669	0.00000000	38463.00000000	38511.00000000
0.13558112	0.18723345	0.22660563	2.68890510	1.11595313	0.95126143	0.00000000	38712.00000000	38995.00000000
0.17137571	0.17137571	0.14554400	1.81797357	1.20794227	1.04396341	0.00000000	39196.00000000	39446.00000000
0.17009198	0.17009198	0.02980968	0.29078811	1.20827745	1.04423966	0.00000000	39647.00000000	39687.00000000
0.22843237	0.22843237	0.03294910	0.18966832	1.21897517	1.05497421	0.00000000	39888.00000000	39913.00000000
0.30218162	0.31590767	0.07370475	0.26929398	1.22987809	1.06585491	0.00000000	40114.00000000	40258.00000000
0.16896021	0.16896021	0.37547315	3.46095198	1.22968486	1.06560660	0.00000000	40459.00000000	40816.00000000
0.18230873	0.18230873	0.02619623	0.18519124	1.22925306	1.06520609	0.00000000	41017.00000000	41055.00000000
0.16922679	0.16922679	0.19268553	2.74223144	1.23096145	1.06722672	0.00000000	41256.00000000	41543.00000000
0.17854573	0.17854573	0.13384043	1.25497829	1.23116178	1.06727603	0.00000000	41744.00000000	41923.00000000
0.16475968	0.16475968	0.13355311	1.50258026	1.23098869	1.06671802	0.00000000	42124.00000000	42287.00000000
0.17193050	0.17193050	0.47905907	4.84242876	1.23037257	1.06497442	0.00000000	42488.00000000	43004.00000000
0.12950152	0.19525263	0.37216658	3.60560399	1.22396828	1.05917675	0.00000000	43205.00000000	43668.00000000
0.09841110	0.17337432	0.23171481	2.42133296	1.16846439	1.00435945	0.00000000	43869.00000000	44139.00000000
0.10946022	0.24808822	0.35107226	3.41648243	1.16719995	1.00267322	0.00000000	44340.00000000	44694.00000000
0.19870595	0.28733893	0.31024275	2.16500340	1.16566827	1.00155651	0.00000000	44895.00000000	45131.00000000
0.31733202	0.31733202	0.02976721	0.10458829	1.21987547	1.05587603	0.00000000	45332.00000000	45436.00000000
0.14827881	0.19067223	0.15085837	1.62885741	1.25196197	1.08805971	0.00000000	45637.00000000	45879.00000000
0.16515390	0.16515390	0.02510733	0.23626257	1.23021272	1.06609304	0.00000000	46080.00000000	46182.00000000
0.16620474	0.16620474	0.12270611	1.39233334	1.20512361	1.04102660	0.00000000	46383.00000000	46584.00000000
0.14651236	0.17885934	0.27292496	3.24770336	1.18504559	1.02009901	0.00000000	46785.00000000	47131.00000000
0.17726139	0.17726139	0.18433655	2.21941759	1.18277492	1.01813281	0.00000000	47332.00000000	47598.00000000
0.14218471	0.17912638	0.27492009	2.49261548	1.18150162	1.01711675	0.00000000	47799.00000000	48121.00000000
0.11978975	0.17788858	0.35569461	4.19149103	1.17262902	1.00744658	0.00000000	48322.00000000	48791.00000000
0.16716994	0.16716994	0.10514996	1.49119050	1.16191321	0.99772680	0.00000000	48992.00000000	49196.00000000
0.14964047	0.26848333	0.39331197	3.18441211	1.15723178	0.99292111	0.00000000	49397.00000000	49745.00000000
0.18089477	0.18089477	0.28763122	2.65618647	1.22364104	1.05939559	0.00000000	49946.00000000	50326.00000000
0.16830404	0.16830404	0.12028209	2.05422085	1.23176787	1.06729825	0.00000000	50527.00000000	50791.00000000
0.16766798	0.16766798	0.04450048	0.48309165	1.22967496	1.06552129	0.00000000	50992.00000000	51065.00000000
0.22114492	0.22114492	0.02654199	0.14534958	1.21990746	1.05589337	0.00000000	51266.00000000	51290.00000000
0.15900572	0.25744218	0.41068068	4.02024729	1.25774989	1.09290479	0.00000000	51491.00000000	51966.00000000
0.18688335	0.22380504	0.10701529	1.07571040	1.25285259	1.08872597	0.00000000	52167.00000000	52340.00000000
0.17120215	0.17120215	0.03294404	0.25003215	1.25030869	1.08621506	0.00000000	52541.00000000	52664.00000000
0.19808323	0.25704288	0.22452693	1.14302323	1.11935197	0.95533136	0.00000000	52865.00000000	52985.00000000
0.16761999	0.16761999	0.14471328	1.26160472	1.11464456	0.95064032	0.00000000	53186.00000000	53349.00000000
0.11872066	0.17506534	0.25521239	2.24519087	1.11370531	0.94946488	0.00000000	53550.00000000	53789.00000000
0.17803222	0.17803222	0.05964290	0.75293725	1.12107424	0.95705869	0.00000000	53990.00000000	54094.00000000
0.16488944	0.16488944	0.09294424	1.30011890	1.12022205	0.95592765	0.00000000	54295.00000000	54493.00000000
0.17117628	0.17117628	0.04868754	0.62660458	1.11594863	0.95188256	0.00000000	54694.00000000	54920.00000000
0.10322163	0.20879609	0.19567937	2.82813227	1.11539757	0.95085091	0.00000000	55121.00000000	55432.00000000
0.14830895	0.18580479	0.14120349	1.02695884	1.10638943	0.94238484	0.00000000	55633.00000000	55775.00000000
0.20781578	0.27823853	0.24934602	1.21480970	1.10537851	0.94136722	0.00000000	55976.00000000	56106.00000000
0.19825590	0.20488898	0.09567641	0.81824675	1.10389377	0.93973101	0.00000000	56307.00000000	56462.00000000
0.16540969	0.16540969	0.08319236	1.12301154	1.10219967	0.93804680	0.00000000	56663.00000000	56926.00000000
0.14663103	0.20717253	0.39478933	4.25659668	1.10586740	0.94143588	0.00000000	57127.00000000	57587.00000000
0.19729428	0.19729428	0.05042443	0.34520760	1.10012172	0.93597876	0.00000000	57788.00000000	57907.00000000
0.15715607	0.24256651	0.16691261	1.11105491	1.10781160	0.94381203	0.00000000	58108.00000000	58228.00000000
0.17289175	0.17289175	0.20537684	2.32226631	1.12356114	0.95917080	0.00000000	58429.00000000	58756.00000000
0.16166694	0.32997436	0.31042192	2.27329136	1.18049080	1.01631485	0.00000000	58957.00000000	59198.00000000
0.18778412	0.24776738	0.29072929	1.61382752	1.18129207	1.01731131	0.00000000	59399.00000000	59653.00000000
0.14340214	0.22700461	0.60163090	4.81060240	1.18677699	1.02225329	0.00000000	59854.00000000	60354.00000000
0.25644078	0.33632852	0.34169555	1.78480875	1.18461823	1.02057452	0.00000000	60555.00000000	61126.00000000
0.16687168	0.16687168	0.13603658	2.02348312	1.18450477	1.02095014	0.00000000	61327.00000000	61600.00000000
0.15579709	0.15579709	0.20223187	3.57272610	1.10800058	0.95832554	0.00000000	61801.00000000	62262.00000000
0.28878137	0.30203047	0.04738848	0.18310459	1.13716322	0.98728224	0.00000000	62463.00000000	62566.00000000
0.23064157	0.24503905	0.04205495	0.19643567	1.10795028	0.95811134	0.00000000	62767.00000000	62794.00000000
0.15812933	0.15812933	0.02191701	0.18552158	1.10359150	0.95377295	0.00000000	62995.00000000	63025.00000000
0.15756926	0.15756926	0.02050266	0.16560789	1.10364557	0.95387339	0.00000000	63226.00000000	63281.00000000
0.10877590	0.19900231	0.20045647	1.86878152	1.12694952	0.97706193	0.00000000	63482.00000000	63677.00000000
0.19124907	0.19124907	0.09579634	0.93357825	1.12631075	0.97649043	0.00000000	63878.00000000	63980.00000000
0.15162848	0.15162848	0.08725605	1.15453404	1.12964440	0.97965483	0.00000000	64181.00000000	64352.00000000
0.15734131	0.15734131	0.20246719	2.63261797	1.13334592	0.98264607	0.00000000	64553.00000000	64841.00000000
0.15586435	0.15586435	0.02897204	0.30716654	1.13177201	0.98192826	0.00000000	65042.00000000	65083.00000000
0.15532895	0.15532895	0.01423021	0.10247283	1.12993645	0.98008374	0.00000000	65284.00000000	65309.00000000
0.16546826	0.16546826	0.03996170	0.40100828	1.12842222	0.97845534	0.00000000	65510.00000000	65609.00000000
0.13450025	0.20561215	0.20545577	1.78906807	1.12790402	0.97804996	0.00000000	65810.00000000	66036.00000000
0.15175929	0.15175929	0.04866617	0.61460798	1.12693099	0.97693833	0.00000000	66237.00000000	66368.00000000
0.15592022	0.25371165	0.40501702	2.80873269	1.12632289	0.97628759	0.00000000	66569.00000000	66865.00000000
0.16677954	0.25355101	0.28376736	2.52727115	1.12424359	0.97440795	0.00000000	67066.00000000	67329.00000000
0.16121140	0.28507981	0.49138051	3.06502203	1.12247672	0.97259838	0.00000000	67530.00000000	67857.00000000
0.17942352	0.17942352	0.09083845	1.03678351	1.12017296	0.96992081	0.00000000	68058.00000000	68204.00000000
0.10875778	0.18613603	0.16018533	1.48495690	1.11940936	0.96935106	0.00000000	68405.00000000	68598.00000000
0.13740106	0.17144588	0.06332998	0.55005820	1.11857163	0.96855922	0.00000000	68799.00000000	68859.00000000
0.11048976	0.21282019	0.24428822	2.46174450	1.11820980	0.96828875	0.00000000	69060.00000000	69322.00000000
0.16221207	0.16221207	0.02039413	0.19160901	1.11680879	0.96694445	0.00000000	69523.00000000	69552.00000000
0.09700608	0.16360374	0.17804431	1.97188232	1.10845552	0.95858443	0.00000000	69753.00000000	69987.00000000
0.17584161	0.19822494	0.14693124	1.26556833	1.10746834	0.95741777	0.00000000	70188.00000000	70353.00000000
0.15952353	0.15952353	0.11857899	1.76511703	1.10648354	0.95596834	0.00000000	70554.00000000	70758.00000000
0.15214821	0.15214821	0.10420864	1.53080251	1.10402563	0.95406429	0.00000000	70959.00000000	71142.00000000
0.13434274	0.16130282	0.16384485	1.86996524	1.10073027	0.95065354	0.00000000	71343.00000000	71552.00000000
0.16287664	0.16287664	0.07400290	0.88408658	1.29196076	1.14201552	0.00000000	71753.00000000	71861.00000000
0.17833570	0.17833570	0.06720295	1.11194211	1.26470202	1.11400940	0.00000000	72062.00000000	72271.00000000
0.15222771	0.15222771	0.01618663	0.12662649	1.35605309	1.20624004	0.00000000	72472.00000000	72493.00000000
0.16909753	0.22043827	0.32228914	3.25089304	1.42986938	1.28003706	0.00000000	72694.00000000	73116.00000000
0.16776695	0.16776695	0.01901629	0.17007392	1.42887518	1.27898653	0.00000000	73317.00000000	73409.00000000
0.11979942	0.20506682	0.05504822	0.49898963	1.42314241	1.27323100	0.00000000	73610.00000000	73684.00000000
0.10128472	0.19674093	0.41407666	4.19065390	1.42264894	1.27268180	0.00000000	73885.00000000	74316.00000000
0.17864456	0.17864456	0.02046688	0.15703041	1.42061904	1.27077123	0.00000000	74517.00000000	74541.00000000
0.14486112	0.21221795	0.08393430	0.69633557	1.42025223	1.27032068	0.00000000	74742.00000000	74822.00000000
0.07478085	0.25181922	0.19630656	3.02994870	1.41664218	1.26659722	0.00000000	75023.00000000	75347.00000000
0.15173440	0.15173440	0.05196479	0.56200513	1.41367669	1.26367640	0.00000000	75548.00000000	75632.00000000
0.19110197	0.19110197	0.03633192	0.27425812	1.41245802	1.26259613	0.00000000	75833.00000000	75884.00000000
0.13087951	0.18664860	0.07968069	0.64858412	1.41150661	1.26165464	0.00000000	76085.00000000	76159.00000000
0.15975627	0.16122454	0.03332900	0.27177277	1.41122985	1.26135609	0.00000000	76360.00000000	76406.00000000
0.15112963	0.15112963	0.03164901	0.39722326	1.41081098	1.26095132	0.00000000	76607.00000000	76680.00000000
0.18574906	0.18574906	0.02211133	0.14553552	1.41068663	1.26086825	0.00000000	76881.00000000	76923.00000000
0.16371536	0.16371536	0.01452064	0.11416268	1.41083533	1.26101124	0.00000000	77124.00000000	77143.00000000
0.18191944	0.19634270	0.03368922	0.29482562	1.41907252	1.26900303	0.00000000	77344.00000000	77457.00000000
0.16098669	0.16098669	0.20243257	2.64150075	1.40828189	1.25797524	0.00000000	77658.00000000	77966.00000000
0.15025261	0.15025261	0.05280259	0.81294904	1.39823029	1.24811363	0.00000000	78167.00000000	78297.00000000
0.16017165	0.16017165	0.18447707	2.64611402	1.38706108	1.23709688	0.00000000	78498.00000000	78793.00000000
0.15417350	0.15417350	0.01927730	0.19592056	1.38472369	1.23485193	0.00000000	78994.00000000	79044.00000000
0.10127874	0.21330050	0.13747255	1.30240786	1.36959450	1.21976954	0.00000000	79245.00000000	79397.00000000
0.19369708	0.19369708	0.03674586	0.42706216	1.36953508	1.21962660	0.00000000	79598.00000000	79661.00000000
0.18488778	0.18488778	0.22244740	3.67982703	1.37559970	1.22585501	0.00000000	79862.00000000	80302.00000000
0.15597461	0.15597461	0.08583349	1.29668401	1.37582424	1.22593026	0.00000000	80503.00000000	80666.00000000
0.16532152	0.16532152	0.24203097	2.95593199	1.36818222	1.21806369	0.00000000	80867.00000000	81257.00000000
0.20167605	0.25250938	0.05341581	0.26739042	1.36681814	1.21699312	0.00000000	81458.00000000	81495.00000000
0.16124793	0.23895118	0.25737848	1.59712183	1.37806535	1.22821437	0.00000000	81696.00000000	81871.00000000
0.16248267	0.16248267	0.12534377	1.37130535	1.38639476	1.23624202	0.00000000	82072.00000000	82218.00000000
0.16109831	0.16109831	0.11817168	1.53917505	1.39730900	1.24744757	0.00000000	82419.00000000	82601.00000000
0.10327537	0.16633859	0.09561852	1.44753989	1.38467332	1.23467684	0.00000000	82802.00000000	82987.00000000
0.15676812	0.15676812	0.16737664	2.81205321	1.30181779	1.15184285	0.00000000	83188.00000000	83494.00000000
0.15621543	0.15621543	0.23644804	3.54601365	1.25937405	1.10817211	0.00000000	83695.00000000	84102.00000000
0.20734008	0.20734008	0.04687582	0.31875921	1.25126292	1.10114580	0.00000000	84303.00000000	84440.00000000
0.15561720	0.18302994	0.09101612	0.74029622	1.37921791	1.22924502	0.00000000	84641.00000000	84755.00000000
0.15108044	0.18030584	0.03307389	0.22449863	1.40130904	1.25148580	0.00000000	84956.00000000	84983.00000000
0.19187446	0.22346212	0.11841991	0.66579133	1.41330448	1.26306169	0.00000000	85184.00000000	85548.00000000
0.15108782	0.15108782	0.29734151	4.12296820	1.40935267	1.25856333	0.00000000	85749.00000000	86196.00000000
0.15800460	0.18806012	0.08756176	0.61198002	1.40778535	1.25794061	0.00000000	86397.00000000	86479.00000000
0.17395583	0.17395583	0.14656555	1.80682277	1.40257391	1.25229792	0.00000000	86680.00000000	86945.00000000
0.18350240	0.21535336	0.11531849	1.33049099	1.39518636	1.24497450	0.00000000	87146.00000000	87457.00000000
0.17085191	0.17085191	0.13811408	2.04294659	1.39038315	1.23971727	0.00000000	87658.00000000	88072.00000000
0.15444192	0.15444192	0.09282456	1.49077818	1.38544924	1.23552991	0.00000000	88273.00000000	88451.00000000
0.17678763	0.17678763	0.12202495	1.71419053	1.35623873	1.20566180	0.00000000	88652.00000000	88962.00000000
0.14517738	0.15923258	0.07990248	0.68257741	1.34576107	1.19574289	0.00000000	89163.00000000	89242.00000000
0.17748535	0.17748535	0.01862052	0.11820918	1.37229684	1.22245217	0.00000000	89443.00000000	89477.00000000
0.17017872	0.17017872	0.04722133	0.45649336	1.37434712	1.22442934	0.00000000	89678.00000000	89742.00000000
0.15672366	0.15672366	0.04337654	0.53153223	1.37726189	1.22730774	0.00000000	89943.00000000	90008.00000000
0.20982902	0.20982902	0.04167616	0.26030409	1.38227639	1.23242041	0.00000000	90209.00000000	90288.00000000
0.15990571	0.17615537	0.07274227	0.64646806	1.40000721	1.25005700	0.00000000	90489.00000000	90589.00000000
0.12421863	0.15464205	0.14640108	2.08801220	1.39672487	1.24689540	0.00000000	90790.00000000	91011.00000000
0.16891930	0.16891930	0.12073682	2.02498916	1.39666950	1.24666522	0.00000000	91212.00000000	91560.00000000
0.15721927	0.15721927	0.20414764	2.84550068	1.38906027	1.23867735	0.00000000	91761.00000000	92088.00000000
0.15117836	0.15117836	0.13710776	1.52915308	1.38634181	1.23602461	0.00000000	92289.00000000	92515.00000000
0.16758377	0.16758377	0.15748014	1.71733165	1.36369948	1.21333891	0.00000000	92716.00000000	92924.00000000
0.22730411	0.22730411	0.02611641	0.13389538	1.35147925	1.20164500	0.00000000	93125.00000000	93187.00000000
0.13265096	0.15396709	0.04922338	0.38025056	1.35133883	1.20149703	0.00000000	93388.00000000	93440.00000000
0.20914182	0.23875136	0.06043864	0.32277989	1.30597978	1.15612893	0.00000000	93641.00000000	93701.00000000
0.16338714	0.16338714	0.28928098	3.87265936	1.30281023	1.15167646	0.00000000	93902.00000000	94337.00000000
0.17336088	0.17336088	0.02295246	0.16869081	1.29938384	1.14947282	0.00000000	94538.00000000	94603.00000000
0.15353606	0.15353606	0.03328898	0.60944857	1.32953582	1.17968639	0.00000000	94804.00000000	94933.00000000
0.12861736	0.16284835	0.10314690	1.04398825	1.33313498	1.18330473	0.00000000	95134.00000000	95267.00000000
0.16772169	0.16772169	0.03905714	0.45994708	1.34203134	1.19218853	0.00000000	95468.00000000	95531.00000000
0.16180841	0.16180841	0.02106627	0.18678375	1.34705089	1.19721903	0.00000000	95732.00000000	95766.00000000
0.11847757	0.16635906	0.27396973	2.69700999	1.36732381	1.21740452	0.00000000	95967.00000000	96256.00000000
0.09556810	0.23654669	0.31260825	3.41964533	1.36599866	1.21615368	0.00000000	96457.00000000	96812.00000000
0.15382380	0.15382380	0.07776903	1.00709190	1.36035404	1.21033023	0.00000000	97013.00000000	97142.00000000
0.15226825	0.15226825	0.02904399	0.23080925	1.35474057	1.20484058	0.00000000	97343.00000000	97404.00000000
0.13428033	0.18809747	0.06953250	0.53507198	1.35047224	1.20057720	0.00000000	97605.00000000	97683.00000000
0.08638930	0.19164065	0.24136060	2.78190509	1.35012205	1.20020772	0.00000000	97884.00000000	98174.00000000
0.11090621	0.19480702	0.45419558	4.12332424	1.33810143	1.18816234	0.00000000	98375.00000000	98794.00000000
0.15893217	0.15893217	0.02269777	0.21190295	1.32391533	1.17403223	0.00000000	98995.00000000	99076.00000000
0.22587123	0.22587123	0.02413195	0.12841785	1.33601681	1.18618983	0.00000000	99277.00000000	99342.00000000
0.16611232	0.16611232	0.30541928	4.81795840	1.34135907	1.19140543	0.00000000	99543.00000000	100057.00000000
0.17195254	0.17195254	0.04336878	0.41871815	1.33131417	1.18142812	0.00000000	100258.00000000	100325.00000000
0.16170207	0.16170207	0.01524398	0.10796470	1.33617788	1.18630516	0.00000000	100526.00000000	100634.00000000
0.13629040	0.17876543	0.15158445	1.65900960	1.35570798	1.20585821	0.00000000	100835.00000000	101022.00000000
0.15461774	0.15461774	0.12287132	1.35385802	1.35309104	1.20318358	0.00000000	101223.00000000	101391.00000000
0.23024615	0.29699126	0.09522067	0.42520897	1.35148289	1.20162914	0.00000000	101592.00000000	101659.00000000
0.15764254	0.15764254	0.17366410	2.55098098	1.36980020	1.21979069	0.00000000	101860.00000000	102160.00000000
0.16873446	0.16873446	0.21172556	3.25029230	1.36650153	1.21613881	0.00000000	102361.00000000	102748.00000000
0.16310567	0.17504586	0.26795165	2.96910390	1.36140739	1.21064443	0.00000000	102949.00000000	103280.00000000
0.17112947	0.31326804	0.84550529	4.95963207	1.35120983	1.20136649	0.00000000	103481.00000000	103989.00000000
0.15886995	0.20136955	0.09319103	0.58958390	1.34791233	1.19800702	0.00000000	104190.00000000	104317.00000000
0.15669462	0.15669462	0.02802610	0.25721056	1.35797509	1.20811588	0.00000000	104518.00000000	104584.00000000
0.15908364	0.15908364	0.05561344	0.59985159	1.35648439	1.20648659	0.00000000	104785.00000000	104912.00000000
0.17414176	0.17414176	0.10281069	0.89135964	1.35118455	1.20134615	0.00000000	105113.00000000	105211.00000000
0.11117842	0.17034909	0.49036056	4.92431124	1.35944408	1.20870401	0.00000000	105412.00000000	105923.00000000
0.15090197	0.15090197	0.08608873	0.93801393	1.35953268	1.20948111	0.00000000	106124.00000000	106257.00000000
0.16358938	0.19121701	0.04962705	0.33473241	1.35472475	1.20466846	0.00000000	106458.00000000	106557.00000000
0.16056056	0.16056056	0.01647975	0.12224569	1.34842975	1.19850481	0.00000000	106758.00000000	106835.00000000
0.18027286	0.21961454	0.19769850	2.14894224	1.34680955	1.19693327	0.00000000	107036.00000000	107304.00000000
0.09464022	0.17248906	0.30451723	4.06089569	1.34550212	1.19484496	0.00000000	107505.00000000	107918.00000000
0.20189765	0.20189765	0.37558156	4.28238606	1.35140228	1.20074433	0.00000000	108119.00000000	108776.00000000
0.15298852	0.15298852	0.01271213	0.10305947	1.31070455	1.16084783	0.00000000	108977.00000000	109044.00000000
0.12649986	0.16465406	0.06156566	0.58868224	1.31447884	1.16466501	0.00000000	109245.00000000	109313.00000000
0.17213312	0.17213312	0.18841078	2.03567934	1.36505121	1.21477788	0.00000000	109514.00000000	109857.00000000
0.16093685	0.16093685	0.07895289	1.01273415	1.38015872	1.23014113	0.00000000	110058.00000000	110218.00000000
0.19176414	0.21447079	0.11769321	1.48267163	1.37300571	1.22304355	0.00000000	110419.00000000	110700.00000000
0.15077527	0.15077527	0.08275249	0.69519104	1.37511168	1.22523171	0.00000000	110901.00000000	110980.00000000
0.10132326	0.16958521	0.41968209	4.99828954	1.36682258	1.21677316	0.00000000	111181.00000000	111697.00000000
0.18486811	0.18486811	0.09874117	0.87680734	1.32297033	1.17289627	0.00000000	111898.00000000	112034.00000000
0.15626880	0.18217668	0.05925596	0.50867909	1.32384490	1.17401483	0.00000000	112235.00000000	112324.00000000
0.11374830	0.16212970	0.25063559	3.69643341	1.31883013	1.16888737	0.00000000	112525.00000000	112982.00000000
0.17069567	0.17069567	0.18899647	3.10589309	1.30272100	1.15230951	0.00000000	113183.00000000	113549.00000000
0.15964079	0.20232110	0.05769940	0.43661129	1.29138802	1.14154306	0.00000000	113750.00000000	113852.00000000
0.16051047	0.16051047	0.07251047	0.90933916	1.32226683	1.17194418	0.00000000	114053.00000000	114287.00000000
0.15340517	0.15340517	0.03393133	0.34316377	1.31053883	1.16065866	0.00000000	114488.00000000	114529.00000000
0.16072128	0.19172430	0.04988548	0.32469334	1.33294805	1.18309655	0.00000000	114730.00000000	114801.00000000
0.15281240	0.15281240	0.13627622	2.05007872	1.33193990	1.18198681	0.00000000	115002.00000000	115285.00000000
0.15289299	0.15289299	0.03383892	0.52646707	1.30155331	1.15160321	0.00000000	115486.00000000	115614.00000000
0.20409456	0.20409456	0.14337045	2.73873310	1.29825999	1.14841365	0.00000000	115815.00000000	116180.00000000
0.15038553	0.15038553	0.08949326	0.84114015	1.29534798	1.14543658	0.00000000	116381.00000000	116495.00000000
0.16377872	0.18895681	0.05369894	0.36953045	1.32203363	1.17218483	0.00000000	116696.00000000	116749.00000000
0.17203699	0.17203699	0.02781249	0.19240644	1.33003661	1.18019862	0.00000000	116950.00000000	117045.00000000
0.21797305	0.21797305	0.03134505	0.19441608	1.31836191	1.16851120	0.00000000	117246.00000000	117323.00000000
0.20970909	0.20970909	0.02287923	0.12545473	1.31324827	1.16339288	0.00000000	117524.00000000	117595.00000000
0.09334822	0.17445664	0.21180958	2.34994654	1.28967172	1.13958432	0.00000000	117796.00000000	118036.00000000
0.10483789	0.15245068	0.30104454	3.28683368	1.28879737	1.13891700	0.00000000	118237.00000000	118574.00000000
0.14664324	0.18196645	0.12519543	0.85438207	1.27734192	1.12751514	0.00000000	118775.00000000	118865.00000000
0.17591946	0.17591946	0.01794174	0.17397319	1.31136272	1.16143610	0.00000000	119066.00000000	119113.00000000
0.15619993	0.17511287	0.03573527	0.24852512	1.33294377	1.18310081	0.00000000	119314.00000000	119346.00000000
0.18703111	0.20435618	0.09885470	1.03493245	1.31703884	1.16695217	0.00000000	119547.00000000	119722.00000000
0.15211377	0.15211377	0.03530225	0.30690714	1.31249020	1.16253844	0.00000000	119923.00000000	119971.00000000
0.19577476	0.19577476	0.03014828	0.20984658	1.30676578	1.15690749	0.00000000	120172.00000000	120244.00000000
0.13479312	0.20543273	0.21847352	2.33777910	1.32142862	1.17139164	0.00000000	120445.00000000	120727.00000000
0.09248622	0.20904426	0.35919039	4.09551103	1.32045016	1.17060412	0.00000000	120928.00000000	121369.00000000
0.15270798	0.15270798	0.06747916	0.66853170	1.31952316	1.16966613	0.00000000	121570.00000000	121645.00000000
0.18109884	0.21082790	0.10301716	0.57950936	1.33409003	1.18426621	0.00000000	121846.00000000	121946.00000000
0.15383693	0.15383693	0.01301934	0.10507226	1.34112955	1.19126792	0.00000000	122147.00000000	122169.00000000
0.15170138	0.15170138	0.01734951	0.14136034	1.33849192	1.18862683	0.00000000	122370.00000000	122413.00000000
0.13867280	0.16858802	0.04343868	0.32815020	1.33902231	1.18919487	0.00000000	122614.00000000	122656.00000000
0.16297856	0.16585318	0.02953764	0.19844602	1.34189957	1.19204852	0.00000000	122857.00000000	122921.00000000
0.12806818	0.16951696	0.08229985	0.78280604	1.34365447	1.19368524	0.00000000	123122.00000000	123209.00000000
0.17883127	0.17883127	0.09686364	0.84706678	1.34611599	1.19606003	0.00000000	123410.00000000	123523.00000000
0.16543142	0.16543142	0.06688794	0.56627682	1.33810689	1.18797126	0.00000000	123724.00000000	123810.00000000
0.16830844	0.26356490	0.31712392	2.93871563	1.32340959	1.17356462	0.00000000	124011.00000000	124328.00000000
0.23667972	0.30044407	0.38107582	1.62738587	1.32809970	1.17827418	0.00000000	124529.00000000	124699.00000000
0.15486582	0.15486582	0.17888558	2.22060910	1.32609559	1.17620669	0.00000000	124900.00000000	125155.00000000
0.15309574	0.15309574	0.05519793	0.50949479	1.32493966	1.17494342	0.00000000	125356.00000000	125418.00000000
0.16631893	0.16631893	0.15042364	2.38504800	1.35880342	1.20864947	0.00000000	125619.00000000	125905.00000000
0.16651514	0.16651514	0.03125524	0.21801478	1.35726896	1.20739651	0.00000000	126106.00000000	126134.00000000
0.19592963	0.23957019	0.08578260	0.67378805	1.35956752	1.20963544	0.00000000	126335.00000000	126506.00000000
0.17655140	0.17655140	0.03176114	0.26148420	1.36184425	1.21197715	0.00000000	126707.00000000	126774.00000000
0.13211293	0.19196246	0.18701578	1.47444725	1.36148893	1.21149004	0.00000000	126975.00000000	127132.00000000
0.14121840	0.18037816	0.14035224	0.99835206	1.34881707	1.19896788	0.00000000	127333.00000000	127450.00000000
0.18233538	0.18233538	0.01941439	0.13896909	1.34226660	1.19243952	0.00000000	127651.00000000	127681.00000000
0.13230705	0.23791037	0.35717416	2.69728927	1.34125098	1.19140761	0.00000000	127882.00000000	128162.00000000
0.14846581	0.19132577	0.11194393	1.20911796	1.33923822	1.18941272	0.00000000	128363.00000000	128522.00000000
0.16105407	0.16105407	0.06888018	0.93332220	1.33812903	1.18815505	0.00000000	128723.00000000	128882.00000000
0.25388498	0.25388498	0.02228877	0.10147291	1.32319655	1.17330034	0.00000000	129083.00000000	129128.00000000
0.14094530	0.18821070	0.09478306	1.05021870	1.35061187	1.20078117	0.00000000	129329.00000000	129464.00000000
0.10019382	0.17642746	0.19440223	2.01090735	1.35624782	1.20628407	0.00000000	129665.00000000	129890.00000000
0.13707807	0.27109970	0.53539082	4.24670317	1.35333215	1.20320322	0.00000000	130091.00000000	130534.00000000
0.12130700	0.18206868	0.15593335	1.38532424	1.35148823	1.20148656	0.00000000	130735.00000000	130887.00000000
0.16675946	0.16675946	0.02711693	0.19577780	1.34847584	1.19856453	0.00000000	131088.00000000	131187.00000000
0.11398648	0.16253157	0.08393598	1.08284604	1.34503293	1.19498033	0.00000000	131388.00000000	131520.00000000
0.15957033	0.15957033	0.14671894	1.79621737	1.37047078	1.22048387	0.00000000	131721.00000000	131932.00000000
0.19043459	0.19043459	0.08657280	1.14925019	1.40751157	1.25775420	0.00000000	132133.00000000	132379.00000000
0.21368789	0.21368789	0.03474175	0.24374648	1.40767035	1.25786979	0.00000000	132580.00000000	132807.00000000
0.15164670	0.15164670	0.03777499	0.67812361	1.40841249	1.25860345	0.00000000	133008.00000000	133147.00000000
0.18682590	0.18682590	0.01927745	0.12196876	1.40855512	1.25850279	0.00000000	133348.00000000	133707.00000000
0.16303789	0.16303789	0.16176670	1.83586420	1.39707077	1.24704025	0.00000000	133908.00000000	134147.00000000
0.16464545	0.21827733	0.08470680	0.53765368	1.38265556	1.23280678	0.00000000	134348.00000000	134470.00000000
0.15413044	0.15413044	0.01646966	0.14810263	1.38189589	1.23205092	0.00000000	134671.00000000	134727.00000000
0.15564969	0.15564969	0.28881917	3.66907724	1.38175343	1.23099602	0.00000000	134928.00000000	135351.00000000
0.16405036	0.16405036	0.02588876	0.34586829	1.38590635	1.23603826	0.00000000	135552.00000000	135650.00000000
0.15984421	0.15984421	0.16223295	2.23908029	1.39065333	1.24067738	0.00000000	135851.00000000	136136.00000000
0.12016085	0.17671585	0.30005105	3.72195365	1.38287326	1.23264061	0.00000000	136337.00000000	136728.00000000
0.19735372	0.19735372	0.05753866	0.55750885	1.38058243	1.23046279	0.00000000	136929.00000000	137170.00000000
0.16306772	0.16306772	0.08303098	1.25858456	1.37977528	1.22950261	0.00000000	137371.00000000	137538.00000000
0.16363601	0.16363601	0.02638789	0.38769946	1.37612940	1.22625478	0.00000000	137739.00000000	137832.00000000
0.14080276	0.17531239	0.34809137	4.15853013	1.36876515	1.21848614	0.00000000	138033.00000000	138475.00000000
0.15626607	0.15626607	0.13465612	1.65609387	1.36516150	1.21512472	0.00000000	138676.00000000	138886.00000000
0.16314541	0.20718786	0.12646477	0.78467953	1.36854018	1.21866778	0.00000000	139087.00000000	139226.00000000
0.15598290	0.15598290	0.02014617	0.16172051	1.37481600	1.22495512	0.00000000	139427.00000000	139469.00000000
0.17596197	0.24990908	0.14952006	0.85988750	1.41952301	1.26968523	0.00000000	139670.00000000	139804.00000000
0.10558640	0.15811250	0.28761550	3.32533210	1.38484232	1.23430299	0.00000000	140005.00000000	140345.00000000
0.15591942	0.15591942	0.02036690	0.17958647	1.33549055	1.18563729	0.00000000	140546.00000000	140590.00000000
0.11739055	0.16627068	0.38059311	4.23360953	1.28175278	1.13160607	0.00000000	140791.00000000	141242.00000000
0.15083775	0.15083775	0.09769603	1.03647991	1.25523432	1.10485053	0.00000000	141443.00000000	141629.00000000
0.08416279	0.15463513	0.27369797	3.15562841	1.32872453	1.17897755	0.00000000	141830.00000000	142155.00000000
0.18157107	0.21180217	0.06190984	0.35386704	1.36019258	1.21033635	0.00000000	142356.00000000	142399.00000000
0.12639170	0.17082530	0.11714011	1.56966374	1.36167857	1.21156837	0.00000000	142600.00000000	142787.00000000
0.12173860	0.20619501	0.22582912	1.95250696	1.35905747	1.20920814	0.00000000	142988.00000000	143227.00000000
0.17203790	0.17203790	0.02991955	0.21312614	1.35656475	1.20674313	0.00000000	143428.00000000	143522.00000000
0.16836876	0.16836876	0.18121534	2.16740304	1.34662541	1.19628402	0.00000000	143723.00000000	144005.00000000
0.13914243	0.18935548	0.20708150	2.76764030	1.34580266	1.19555727	0.00000000	144206.00000000	144515.00000000
0.19380874	0.19380874	0.02550393	0.25638195	1.33902856	1.18916650	0.00000000	144716.00000000	144756.00000000
0.17394767	0.22769793	0.22583195	1.96713530	1.33752585	1.18746563	0.00000000	144957.00000000	145189.00000000
0.18027309	0.18027309	0.08520822	0.79472027	1.32210711	1.15593237	0.00000000	145390.00000000	145521.00000000
0.14193211	0.28572272	0.15287751	1.10062847	1.33590325	1.16958186	0.00000000	145722.00000000	145847.00000000
0.13657045	0.20028133	0.31829658	2.51971114	1.37210628	1.20548004	0.00000000	146048.00000000	146305.00000000
0.18160357	0.18160357	0.01666354	0.10345715	1.38920895	1.22281933	0.00000000	146506.00000000	146541.00000000
0.18809210	0.18809210	0.08470181	1.22811592	1.38533162	1.21863879	0.00000000	146742.00000000	147195.00000000
0.20812248	0.20812248	0.02720917	0.14759508	1.40517003	1.23878857	0.00000000	147396.00000000	147547.00000000
0.17218574	0.17218574	0.08982912	1.01868650	1.40331382	1.23668952	0.00000000	147748.00000000	147904.00000000
0.19257216	0.19257216	0.01836979	0.11101783	1.40273756	1.23634299	0.00000000	148105.00000000	148139.00000000
0.17654913	0.17654913	0.01467011	0.10003186	1.40108882	1.23468576	0.00000000	148340.00000000	148410.00000000
0.19022472	0.19022472	0.01961830	0.12380350	1.39965637	1.23324647	0.00000000	148611.00000000	148635.00000000
0.16591065	0.18492841	0.02922916	0.18144192	1.40999558	1.24363392	0.00000000	148836.00000000	148860.00000000
0.19778628	0.19778628	0.01951899	0.11354945	1.42180820	1.25535281	0.00000000	149061.00000000	149107.00000000
0.16732570	0.16732570	0.02797264	0.22677762	1.42092950	1.25447320	0.00000000	149308.00000000	149337.00000000
0.28299480	0.28299480	0.03802444	0.16024861	1.42131835	1.25492750	0.00000000	149538.00000000	149580.00000000
0.17695954	0.18439723	0.04601921	0.34830814	1.41653188	1.25012241	0.00000000	149781.00000000	150068.00000000
0.17400415	0.17400415	0.02683060	0.20922914	1.42932494	1.26287600	0.00000000	150269.00000000	150334.00000000
0.23467647	0.24646282	0.09291493	0.69672225	1.42969924	1.26300899	0.00000000	150535.00000000	150729.00000000
0.18119620	0.18119620	0.03032915	0.41505306	1.42580025	1.25941940	0.00000000	150930.00000000	150997.00000000
0.17034840	0.17034840	0.02552386	0.17987223	1.42656090	1.26018680	0.00000000	151198.00000000	151222.00000000
0.21162584	0.26772428	0.22160761	1.05100962	1.43315657	1.26677874	0.00000000	151423.00000000	151537.00000000
0.20542197	0.20542197	0.01866761	0.16476666	1.45455908	1.28809633	0.00000000	151738.00000000	151827.00000000
0.19865488	0.24041558	0.41120725	3.78390312	1.45388839	1.28693736	0.00000000	152028.00000000	152419.00000000
0.18521694	0.18521694	0.02945474	0.20147288	1.45416258	1.28778419	0.00000000	152620.00000000	152662.00000000
0.21167187	0.21167187	0.02174391	0.11864337	1.45446582	1.28809564	0.00000000	152863.00000000	152925.00000000
0.17359376	0.17359376	0.16506081	2.06705212	1.44970167	1.28299868	0.00000000	153126.00000000	153431.00000000
0.17562649	0.17562649	0.22362626	2.44531553	1.44126708	1.27421040	0.00000000	153632.00000000	153927.00000000
0.12775248	0.18539315	0.14341795	1.13371382	1.40477069	1.23821682	0.00000000	154128.00000000	154257.00000000
0.16353570	0.18076704	0.11092190	0.90566275	1.38309616	1.21638305	0.00000000	154458.00000000	154566.00000000
0.09747630	0.19483146	0.43989005	4.68058216	1.23323860	1.06633034	0.00000000	154767.00000000	155255.00000000
0.16795534	0.16795534	0.24833869	3.71863013	1.22992796	1.06227078	0.00000000	155456.00000000	155888.00000000
0.17430557	0.17430557	0.29046379	4.10144428	1.23357283	1.06640568	0.00000000	156089.00000000	156630.00000000
0.16307404	0.24518910	0.28714670	1.83187144	1.40974155	1.24315253	0.00000000	156831.00000000	157060.00000000
0.16734910	0.20311876	0.06552207	0.45983559	1.40789956	1.24138543	0.00000000	157261.00000000	157317.00000000
0.19509557	0.23454908	0.21261796	2.80781672	1.41417623	1.24801008	0.00000000	157518.00000000	157854.00000000
0.16704837	0.16704837	0.17942739	2.35068605	1.41988804	1.25347425	0.00000000	158055.00000000	158370.00000000
0.18954433	0.18954433	0.25453843	2.32482864	1.41957873	1.25295566	0.00000000	158571.00000000	158854.00000000
0.14727818	0.19127951	0.16256389	1.18624528	1.41710787	1.25068795	0.00000000	159055.00000000	159221.00000000
0.17702640	0.17702640	0.04151432	0.55685355	1.40616611	1.23961560	0.00000000	159422.00000000	159512.00000000
0.18250752	0.25405446	0.13319971	0.74252607	1.40226831	1.23589633	0.00000000	159713.00000000	159801.00000000
0.17429583	0.17429583	0.38198923	4.00284240	1.40688429	1.24030164	0.00000000	160002.00000000	160432.00000000
0.14418343	0.23736767	0.29751504	2.78009046	1.42753635	1.26077614	0.00000000	160633.00000000	160947.00000000
0.23276254	0.24861299	0.05982956	0.26961675	1.43648196	1.27011359	0.00000000	161148.00000000	161217.00000000
0.16914601	0.16914601	0.11294548	1.53584196	1.44864254	1.28236823	0.00000000	161418.00000000	161722.00000000
0.16680392	0.16680392	0.09897033	1.26355422	1.43634123	1.26982045	0.00000000	161923.00000000	162116.00000000
0.18975372	0.21502215	0.07249690	0.61305864	1.17047657	1.00384683	0.00000000	162317.00000000	162416.00000000
0.11781787	0.20896695	0.04202594	0.33481704	1.16853907	1.00206492	0.00000000	162617.00000000	162673.00000000
0.14639358	0.20745815	0.21470812	1.95377328	1.16247954	0.99557346	0.00000000	162874.00000000	163079.00000000
0.19296316	0.37025867	0.07070572	0.34912837	1.16123384	0.99484300	0.00000000	163280.00000000	163325.00000000
0.24305410	0.24305410	0.03027928	0.13663142	1.15351254	0.98714390	0.00000000	163526.00000000	163545.00000000
0.17977068	0.25439540	0.11270489	0.63596964	1.14873418	0.98233957	0.00000000	163746.00000000	163856.00000000
0.16677909	0.16677909	0.14866534	1.79380879	1.13299141	0.96648177	0.00000000	164057.00000000	164319.00000000
0.18282585	0.18282585	0.22347027	3.34155183	1.37212187	1.20539768	0.00000000	164520.00000000	164883.00000000
0.20717954	0.20717954	0.23270550	3.21357389	1.34798227	1.18114827	0.00000000	165084.00000000	165435.00000000
0.15776862	0.18638668	0.16801829	1.46443452	1.33201165	1.16524301	0.00000000	165636.00000000	165855.00000000
0.21727373	0.21727373	0.20499989	2.83064008	1.32784428	1.16138299	0.00000000	166056.00000000	166408.00000000
0.08476372	0.18396089	0.31352160	3.91290381	1.32383518	1.15729464	0.00000000	166609.00000000	167026.00000000
0.16716700	0.16716700	0.29635268	3.62929238	1.32047239	1.15331322	0.00000000	167227.00000000	167623.00000000
0.17741494	0.17741494	0.08753060	1.03808140	1.32853947	1.16215070	0.00000000	167824.00000000	167953.00000000
0.08575302	0.17087160	0.13889043	1.74026401	1.32831937	1.16161678	0.00000000	168154.00000000	168337.00000000
0.14590175	0.19734603	0.27178514	2.91919204	1.32729537	1.16015875	0.00000000	168538.00000000	168848.00000000
0.16943117	0.16943117	0.03522583	0.32851207	1.32592351	1.15943262	0.00000000	169049.00000000	169095.00000000
0.17641086	0.17641086	0.13717546	1.45123714	1.32055933	1.15376377	0.00000000	169296.00000000	169505.00000000
0.12773101	0.39721271	0.30470167	3.19350698	1.31244304	1.14606760	0.00000000	169706.00000000	170041.00000000
0.16807575	0.16807575	0.03362175	0.42696471	1.26428007	1.09790553	0.00000000	170242.00000000	170308.00000000
0.19207119	0.19207119	0.09101417	0.73198504	1.28806000	1.12128364	0.00000000	170509.00000000	170630.00000000
0.11500058	0.18680354	0.14145801	1.31833675	1.29030048	1.12387865	0.00000000	170831.00000000	170976.00000000
0.18346506	0.18346506	0.05166986	0.50010628	1.29005718	1.12366164	0.00000000	171177.00000000	171330.00000000
0.19355985	0.19355985	0.22359485	2.81655375	1.37468495	1.20815547	0.00000000	171531.00000000	171886.00000000
0.17165385	0.17353650	0.05470856	0.40033697	1.38340884	1.21695985	0.00000000	172087.00000000	172146.00000000
0.18082805	0.18082805	0.28329222	2.80265285	1.38324625	1.21615128	0.00000000	172347.00000000	172706.00000000
0.18513273	0.18513273	0.01764393	0.10968355	1.37787133	1.21149518	0.00000000	172907.00000000	172952.00000000
0.18673693	0.21506892	0.14334994	0.78138459	1.37718945	1.21075282	0.00000000	173153.00000000	173272.00000000
0.18525807	0.18525807	0.11008472	0.88625900	1.37662099	1.20992998	0.00000000	173473.00000000	173622.00000000
0.16955300	0.19858039	0.04404155	0.27469504	1.37112784	1.20473188	0.00000000	173823.00000000	173858.00000000
0.17365861	0.17365861	0.01685250	0.12500057	1.36708187	1.20067931	0.00000000	174059.00000000	174096.00000000
0.18130974	0.18130974	0.02590705	0.17531254	1.36315289	1.19671476	0.00000000	174297.00000000	174348.00000000
0.15299195	0.20938835	0.16589480	1.53390744	1.35967072	1.19307044	0.00000000	174549.00000000	174739.00000000
0.19464996	0.19464996	0.09661625	0.78033612	1.35896160	1.19252382	0.00000000	174940.00000000	175030.00000000
0.19037117	0.22432493	0.06683932	0.56027726	1.39512361	1.22869774	0.00000000	175231.00000000	175339.00000000
0.18087740	0.18087740	0.02802541	0.19760680	1.39037327	1.22392494	0.00000000	175540.00000000	175577.00000000
0.18330432	0.18330432	0.03770200	0.37264145	1.38943158	1.22276456	0.00000000	175778.00000000	175918.00000000
0.17008955	0.17008955	0.12502468	1.02556236	1.38001298	1.21340508	0.00000000	176119.00000000	176230.00000000
0.17257419	0.17257419	0.08121836	0.82408188	1.37666168	1.21003718	0.00000000	176431.00000000	176520.00000000
0.11818705	0.19837200	0.45252209	4.05957200	1.33934579	1.17287418	0.00000000	176721.00000000	177144.00000000
0.17160620	0.17160620	0.22855771	1.97594762	1.33946599	1.17294802	0.00000000	177345.00000000	177567.00000000
0.18707498	0.18707498	0.18432432	2.35916507	1.33165882	1.16469412	0.00000000	177768.00000000	178141.00000000
0.18092885	0.18092885	0.04512248	0.32905175	1.33086623	1.16444284	0.00000000	178342.00000000	178415.00000000
0.35155135	0.35155135	0.03964467	0.13181037	1.33059795	1.16401669	0.00000000	178616.00000000	178882.00000000
0.17637087	0.17637087	0.09407097	0.71693172	1.33063165	1.16419600	0.00000000	179083.00000000	179210.00000000
0.15716032	0.24876269	0.70444891	4.67530847	1.32651939	1.16001820	0.00000000	179411.00000000	179884.00000000
0.17811397	0.17811397	0.02024018	0.13437119	1.35243569	1.18605284	0.00000000	180085.00000000	180109.00000000
0.17282715	0.17282715	0.32369985	4.43334040	1.35636227	1.18946800	0.00000000	180310.00000000	180858.00000000
0.14916710	0.22955322	0.46377870	3.16875617	1.35272985	1.18620730	0.00000000	181059.00000000	181417.00000000
0.16717475	0.16717475	0.13914332	1.77953622	1.35029474	1.18348747	0.00000000	181618.00000000	181864.00000000
0.19123213	0.19123213	0.01812747	0.11246438	1.35326860	1.18691770	0.00000000	182065.00000000	182151.00000000
0.11422198	0.17600526	0.25548589	2.98303433	1.35302508	1.18619376	0.00000000	182352.00000000	182660.00000000
0.18221219	0.18221219	0.04507540	0.43064294	1.34756901	1.18110049	0.00000000	182861.00000000	182919.00000000
0.17210253	0.17210253	0.02012831	0.15316013	1.36860548	1.20223949	0.00000000	183120.00000000	183152.00000000
0.14360299	0.24236214	0.29927839	3.03817780	1.35595475	1.18939914	0.00000000	183353.00000000	183693.00000000
0.19855448	0.19855448	0.24787413	2.81899195	1.32640206	1.15904239	0.00000000	183894.00000000	184338.00000000
0.17449916	0.17449916	0.26853465	3.75496423	1.32345428	1.15604936	0.00000000	184539.00000000	184966.00000000
0.12996545	0.19273638	0.15844793	1.44155904	1.31589468	1.14940834	0.00000000	185167.00000000	185323.00000000
0.11456881	0.20551633	0.53831389	4.90942606	1.34789580	1.18130747	0.00000000	185524.00000000	186019.00000000
0.11674553	0.18547961	0.20547293	1.74427049	1.34625383	1.17986442	0.00000000	186220.00000000	186399.00000000
0.17857601	0.17857601	0.24989766	3.01219457	1.35589107	1.18858867	0.00000000	186600.00000000	186954.00000000
0.17509499	0.17509499	0.31293191	3.68687892	1.35914886	1.19153088	0.00000000	187155.00000000	187554.00000000
0.18196066	0.22273495	0.20382820	1.82286283	1.36878101	1.20239064	0.00000000	187755.00000000	188221.00000000
0.17064670	0.17064670	0.06122907	0.70925865	1.36803661	1.20163165	0.00000000	188422.00000000	188541.00000000
0.11311149	0.21700553	0.25155262	2.16963174	1.37920702	1.21278662	0.00000000	188742.00000000	188965.00000000
0.16270893	0.21395545	0.54506789	3.41831192	1.37511347	1.20869306	0.00000000	189166.00000000	189519.00000000
0.10410943	0.20717991	0.22413602	2.69489213	1.40186860	1.23496491	0.00000000	189720.00000000	189996.00000000
0.18248621	0.18248621	0.18157984	2.02323151	1.39650323	1.22975363	0.00000000	190197.00000000	190466.00000000
0.09956506	0.18953710	0.21469162	2.86071253	1.40403010	1.23739261	0.00000000	190667.00000000	190990.00000000
0.17302686	0.17302686	0.07045716	0.79187654	1.42270827	1.25629675	0.00000000	191191.00000000	191393.00000000
0.17875858	0.28244612	0.45296293	2.80845980	1.41694524	1.25047261	0.00000000	191594.00000000	191955.00000000
0.16370101	0.27459587	0.64054644	4.01989407	1.42416151	1.25784683	0.00000000	192156.00000000	192616.00000000
0.18569858	0.18569858	0.23624521	2.59522190	1.43245193	1.26558608	0.00000000	192817.00000000	193154.00000000
0.17175907	0.17175907	0.05506952	0.48600618	1.43449897	1.26825971	0.00000000	193355.00000000	193534.00000000
0.15846707	0.17160192	0.11607218	1.18628337	1.42530079	1.25842879	0.00000000	193735.00000000	193878.00000000
0.18721745	0.21402446	0.20423601	2.48823142	1.42164198	1.25455935	0.00000000	194079.00000000	194362.00000000
0.16571810	0.17538349	0.10405337	1.13596602	1.40958737	1.24269407	0.00000000	194563.00000000	194744.00000000
0.18029907	0.18029907	0.07299955	0.64581666	1.40866582	1.24220689	0.00000000	194945.00000000	195018.00000000
0.18866234	0.18866234	0.09212896	0.86689689	1.40087883	1.23446219	0.00000000	195219.00000000	195335.00000000
0.17982554	0.17982554	0.13024047	1.51000894	1.38874779	1.22210117	0.00000000	195536.00000000	195717.00000000
0.16660314	0.21083833	0.20026529	1.50007739	1.38793697	1.22147116	0.00000000	195918.00000000	196076.00000000
0.18152084	0.18152084	0.18278774	2.16463346	1.38766186	1.22112508	0.00000000	196277.00000000	196535.00000000
0.12771820	0.18137574	0.20490366	2.06884887	1.38671780	1.22013980	0.00000000	196736.00000000	196968.00000000
0.12998699	0.22786155	0.34980723	3.34361879	1.38265065	1.21584171	0.00000000	197169.00000000	197536.00000000
0.24230101	0.24230101	0.04538340	0.26526200	1.37930538	1.21291150	0.00000000	197737.00000000	197779.00000000
0.17924192	0.17924192	0.03334378	0.23024503	1.38635651	1.21989687	0.00000000	197980.00000000	198028.00000000
0.20455619	0.21621418	0.23237189	2.39558413	1.38660790	1.22027321	0.00000000	198229.00000000	198553.00000000
0.17210413	0.17210413	0.39236216	4.98006326	1.36980056	1.20298689	0.00000000	198754.00000000	199262.00000000
0.13459987	0.17613379	0.06737136	0.78701801	1.40650621	1.24003918	0.00000000	199463.00000000	199549.00000000
0.19148540	0.19148540	0.12921535	1.25722838	1.40544101	1.23855976	0.00000000	199750.00000000	199883.00000000
0.16441958	0.18180923	0.08386567	0.58556424	1.43170674	1.26536030	0.00000000	200084.00000000	200161.00000000
0.15679387	0.21882366	0.10042057	0.65617504	1.43172830	1.26536300	0.00000000	200362.00000000	200437.00000000
0.18906354	0.18906354	0.04958635	0.35960437	1.43166484	1.26531581	0.00000000	200638.00000000	200684.00000000
0.17258114	0.17258114	0.01912544	0.13705035	1.43422452	1.26785388	0.00000000	200885.00000000	200916.00000000
0.12615942	0.18277885	0.20048423	1.70221807	1.42850834	1.26192297	0.00000000	201117.00000000	201297.00000000
0.28146310	0.28146310	0.05792575	0.63003900	1.42909431	1.26252858	0.00000000	201498.00000000	201699.00000000
0.18077843	0.18116089	0.10776460	1.47227053	1.42198267	1.25553074	0.00000000	201900.00000000	202092.00000000
0.20811113	0.27356545	0.29817958	2.37345620	1.42775418	1.26129420	0.00000000	202293.00000000	202570.00000000
0.26889334	0.26889334	0.02407419	0.10502458	1.42653297	1.26011914	0.00000000	202771.00000000	202810.00000000
0.14911725	0.17429793	0.13753347	1.91956389	1.41507429	1.24839825	0.00000000	203011.00000000	203226.00000000
0.17023605	0.17023605	0.10944999	1.20646525	1.41233948	1.24565061	0.00000000	203427.00000000	203676.00000000
0.18711327	0.18711327	0.07391437	0.60553556	1.41131070	1.24475909	0.00000000	203877.00000000	204005.00000000
0.15529788	0.17346789	0.05550710	0.41932384	1.40862189	1.24211179	0.00000000	204206.00000000	204278.00000000
0.17486991	0.17486991	0.03699314	0.42809160	1.39448249	1.22800752	0.00000000	204479.00000000	204553.00000000
0.18487040	0.18487040	0.07452279	0.86755096	1.39209863	1.22547017	0.00000000	204754.00000000	204911.00000000
0.18229257	0.18229257	0.13177309	2.05076409	1.38472197	1.21815542	0.00000000	205112.00000000	205358.00000000
0.16345682	0.21046986	0.20157152	2.10072334	1.44892922	1.28218517	0.00000000	205559.00000000	205810.00000000
0.17673335	0.17673335	0.03143805	0.43496729	1.46716769	1.30065595	0.00000000	206011.00000000	206123.00000000
0.17667816	0.17667816	0.06716450	0.87901441	1.46689069	1.30045601	0.00000000	206324.00000000	206464.00000000
0.15453667	0.26326863	0.30858862	2.76278913	1.46389946	1.29805481	0.00000000	206665.00000000	206981.00000000
0.26172529	0.26172529	0.02327258	0.10664043	1.47156237	1.30581335	0.00000000	207182.00000000	207433.00000000
0.18520410	0.18520410	0.14207936	1.83544705	1.46846129	1.30171546	0.00000000	207634.00000000	207887.00000000
0.19647782	0.19647782	0.07587140	0.60281212	1.46563869	1.29912613	0.00000000	208088.00000000	208198.00000000
0.19559593	0.23834196	0.13188906	0.92615733	1.44919867	1.28248934	0.00000000	208399.00000000	208535.00000000
0.16951112	0.23210622	0.14835574	1.52303967	1.43214534	1.26538916	0.00000000	208736.00000000	208961.00000000
0.09291198	0.18779441	0.28765924	3.23656987	1.43101684	1.26454519	0.00000000	209162.00000000	209521.00000000
0.14973347	0.18861222	0.22801011	2.29303928	1.36932923	1.20151448	0.00000000	209722.00000000	209975.00000000
0.21435244	0.21435244	0.04822007	0.32245399	1.36346896	1.19707290	0.00000000	210176.00000000	210238.00000000
0.19588313	0.22646973	0.08046240	0.42235291	1.39348478	1.22708293	0.00000000	210439.00000000	210498.00000000
0.16493496	0.22438712	0.39253037	4.31422328	1.39574130	1.22843327	0.00000000	210699.00000000	211148.00000000
0.10530017	0.21405876	0.33213343	3.44569473	1.39424613	1.22767402	0.00000000	211349.00000000	211713.00000000
0.12897396	0.18748455	0.30642220	2.46719674	1.37197341	1.20544335	0.00000000	211914.00000000	212178.00000000
0.15079841	0.20141096	0.27591390	2.82230869	1.37074035	1.20395790	0.00000000	212379.00000000	212678.00000000
0.13690574	0.25529002	0.34108352	2.58227944	1.37008530	1.20365539	0.00000000	212879.00000000	213147.00000000
0.17607731	0.22449057	0.10118773	0.78105103	1.36881687	1.20219159	0.00000000	213348.00000000	213479.00000000
0.18436343	0.18436343	0.17991425	1.73893211	1.36775850	1.20080774	0.00000000	213680.00000000	213886.00000000
0.10187770	0.20817014	0.19360252	2.04717647	1.36382586	1.19737382	0.00000000	214087.00000000	214322.00000000
0.19688550	0.19688550	0.02041389	0.11234515	1.35864344	1.19226032	0.00000000	214523.00000000	214543.00000000
0.22466777	0.22466777	0.15399977	1.22083266	1.35832377	1.19127434	0.00000000	214744.00000000	214896.00000000
0.14813121	0.20277845	0.22919163	1.97414271	1.35752317	1.19110771	0.00000000	215097.00000000	215300.00000000
0.14257321	0.28341782	0.33275092	2.49829833	1.35682346	1.19040146	0.00000000	215501.00000000	215761.00000000
0.14021293	0.17425158	0.10091490	0.72766749	1.35282697	1.18638967	0.00000000	215962.00000000	216060.00000000
0.19008240	0.24207201	0.10759849	0.58705360	1.40399801	1.23764361	0.00000000	216261.00000000	216340.00000000
0.13277101	0.19567925	0.08449526	0.63526192	1.40640298	1.23996437	0.00000000	216541.00000000	216614.00000000
0.19088802	0.19380480	0.05921252	0.84960974	1.42189273	1.25541621	0.00000000	216815.00000000	216976.00000000
0.18289814	0.18289814	0.30093536	3.37041475	1.39950070	1.23280838	0.00000000	217177.00000000	217582.00000000
0.08566880	0.23154390	0.22604727	2.52688307	1.38851937	1.22199369	0.00000000	217783.00000000	218052.00000000
0.18436350	0.18436350	0.25797148	3.35339119	1.37953714	1.21251566	0.00000000	218253.00000000	218702.00000000
0.17027605	0.17027605	0.01988779	0.14846980	1.33304377	1.16655785	0.00000000	218903.00000000	218937.00000000
0.16978681	0.16978681	0.29171805	2.95590533	1.32281924	1.15578922	0.00000000	219138.00000000	219495.00000000
0.19784916	0.19784916	0.07246016	0.57115177	1.31111443	1.14451506	0.00000000	219696.00000000	219855.00000000
0.16429094	0.17333323	0.16727603	1.64649076	1.30862134	1.14207687	0.00000000	220056.00000000	220237.00000000
0.09925274	0.19589093	0.43432362	4.83015335	1.29320236	1.12638565	0.00000000	220438.00000000	220930.00000000
0.16673152	0.19600729	0.08008849	0.66680044	1.29147960	1.12501906	0.00000000	221131.00000000	221240.00000000
0.18398810	0.21847559	0.17473854	1.55942710	1.29315637	1.12676767	0.00000000	221441.00000000	221619.00000000
0.21830224	0.25312686	0.04507329	0.22520544	1.30814708	1.14176148	0.00000000	221820.00000000	221885.00000000
0.17696078	0.21128169	0.11624638	1.16829188	1.37380256	1.20731384	0.00000000	222086.00000000	222214.00000000
0.16784797	0.16784797	0.06239078	0.58758003	1.32441944	1.15794243	0.00000000	222415.00000000	222487.00000000
0.14901730	0.19973647	0.19540000	1.55137999	1.35770779	1.19128465	0.00000000	222688.00000000	222862.00000000
0.11665002	0.20003853	0.12556998	1.27610959	1.37902391	1.21233115	0.00000000	223063.00000000	223204.00000000
0.18472066	0.18472066	0.05742138	0.46861030	1.37936132	1.21288071	0.00000000	223405.00000000	223470.00000000
0.18648094	0.18648094	0.02036263	0.13517714	1.40152570	1.23509826	0.00000000	223671.00000000	223695.00000000
0.19406276	0.19406276	0.09564676	1.41998732	1.40027559	1.23380501	0.00000000	223896.00000000	224148.00000000
0.18470769	0.19302534	0.19301886	2.26531460	1.39909576	1.23231738	0.00000000	224349.00000000	224633.00000000
0.13750088	0.18420050	0.25716465	3.29810752	1.31983937	1.15278161	0.00000000	224834.00000000	225269.00000000
0.18574994	0.18574994	0.17627051	1.84429275	1.32408088	1.15775170	0.00000000	225470.00000000	225702.00000000
0.17997869	0.17997869	0.06233054	0.54701630	1.41409157	1.24752723	0.00000000	225903.00000000	225968.00000000
0.16872218	0.25374471	0.16673787	1.15940438	1.41554617	1.24933692	0.00000000	226169.00000000	226299.00000000
0.14253396	0.18416909	0.12278999	1.37270519	1.41606030	1.24946862	0.00000000	226500.00000000	226650.00000000
0.17469771	0.17469771	0.20688529	2.73831996	1.39391665	1.22686769	0.00000000	226851.00000000	227150.00000000
0.16881220	0.16881220	0.17872709	2.44687476	1.39240662	1.22537311	0.00000000	227351.00000000	227632.00000000
0.17943496	0.19367571	0.05370976	0.44221197	1.38880460	1.22222342	0.00000000	227833.00000000	227935.00000000
0.19797331	0.19797331	0.14503064	1.54363262	1.38680262	1.22028804	0.00000000	228136.00000000	228378.00000000
0.16222055	0.19349802	0.08469840	0.53809961	1.38081129	1.21440893	0.00000000	228579.00000000	228642.00000000
0.17593815	0.17593815	0.04697078	0.47235116	1.38129496	1.21484351	0.00000000	228843.00000000	228912.00000000
0.18103770	0.18103770	0.10850525	0.98509622	1.39114402	1.22477760	0.00000000	229113.00000000	229268.00000000
0.24848707	0.24848707	0.14939085	1.65979683	1.38220683	1.21525427	0.00000000	229469.00000000	229763.00000000
0.19156721	0.19156721	0.01660701	0.10038709	1.36534104	1.19880954	0.00000000	229964.00000000	230034.00000000
0.13087853	0.22679066	0.18669724	1.72164195	1.35914364	1.19247313	0.00000000	230235.00000000	230430.00000000
0.19395862	0.19395862	0.03077331	0.20578611	1.35742216	1.19084653	0.00000000	230631.00000000	230676.00000000
0.14566666	0.21365673	0.19192671	1.93331298	1.35462439	1.18803505	0.00000000	230877.00000000	231083.00000000
0.16848375	0.16848375	0.04524092	0.57639465	1.34462296	1.17820411	0.00000000	231284.00000000	231377.00000000
0.15039683	0.19288079	0.17963919	2.10755431	1.33780488	1.17094617	0.00000000	231578.00000000	231859.00000000
0.22789544	0.24768531	0.07779906	0.58495514	1.33551186	1.16951235	0.00000000	232060.00000000	232210.00000000
0.17161543	0.19466508	0.18804234	2.33972337	1.35635600	1.18951759	0.00000000	232411.00000000	232694.00000000
0.20358945	0.20358945	0.26246258	3.42467951	1.37971324	1.21356869	0.00000000	232895.00000000	233379.00000000
0.16746119	0.16746119	0.13719970	1.78805961	1.38359769	1.21724937	0.00000000	233580.00000000	233830.00000000
0.16826741	0.16826741	0.08210897	0.84528160	1.38370504	1.21707941	0.00000000	234031.00000000	234140.00000000
0.18374027	0.18374027	0.05727246	0.68692579	1.39242946	1.22603158	0.00000000	234341.00000000	234452.00000000
0.17528731	0.17528731	0.03163859	0.23503648	1.39566706	1.22929920	0.00000000	234653.00000000	234710.00000000
0.20476615	0.20476615	0.04024175	0.33230795	1.39699652	1.23061599	0.00000000	234911.00000000	234975.00000000
0.10782187	0.29751842	0.48393938	4.89235018	1.40056769	1.23401014	0.00000000	235176.00000000	235694.00000000
0.16702641	0.16702641	0.09951397	0.87936941	1.40294798	1.23649326	0.00000000	235895.00000000	236012.00000000
0.17947274	0.17947274	0.20558332	2.26426291	1.39827588	1.23154432	0.00000000	236213.00000000	236482.00000000
0.19302034	0.19302034	0.04997310	0.57605695	1.39779589	1.23133578	0.00000000	236683.00000000	236798.00000000
0.16356759	0.21765715	0.18903522	1.45420123	1.39761879	1.23121466	0.00000000	236999.00000000	237160.00000000
0.18728778	0.18728778	0.01824860	0.13284395	1.39791532	1.23152368	0.00000000	237361.00000000	237405.00000000
0.17088905	0.17237645	0.20251207	2.52942357	1.39737990	1.23088712	0.00000000	237606.00000000	237874.00000000
0.17561085	0.17561085	0.22441113	2.89086128	1.39648173	1.22975645	0.00000000	238075.00000000	238392.00000000
0.16943923	0.16943923	0.10837910	1.27625676	1.39571041	1.22914213	0.00000000	238593.00000000	238740.00000000
0.20883863	0.20883863	0.07950811	0.70930738	1.33658433	1.17003034	0.00000000	238941.00000000	239071.00000000
0.12031581	0.17008424	0.29465155	3.84473867	1.33083132	1.16344725	0.00000000	239272.00000000	239684.00000000
0.11192822	0.18610686	0.38823075	3.76605706	1.32247828	1.15592167	0.00000000	239885.00000000	240303.00000000
0.18643062	0.18643062	0.29881941	3.17547411	1.32006829	1.15327704	0.00000000	240504.00000000	240883.00000000
0.18616733	0.18616733	0.02090358	0.13590062	1.28950106	1.12244104	0.00000000	241084.00000000	241264.00000000
0.18756317	0.18756317	0.15004945	1.84100146	1.27028498	1.10342365	0.00000000	241465.00000000	241773.00000000
0.14869445	0.17392707	0.43143356	3.75705491	1.22418965	1.05755187	0.00000000	241974.00000000	242363.00000000
0.12499938	0.18545095	0.51402189	4.58363728	1.26800057	1.10132471	0.00000000	242564.00000000	243030.00000000
0.16516133	0.18683432	0.38876836	4.82903995	1.27388652	1.10746548	0.00000000	243231.00000000	243759.00000000
0.21460972	0.21460972	0.32389148	3.84596941	1.27288495	1.10630581	0.00000000	243960.00000000	244510.00000000
0.19039456	0.19039456	0.33908558	3.22931532	1.27219900	1.10513521	0.00000000	244711.00000000	245141.00000000
0.16672656	0.16672656	0.02802562	0.29715433	1.27048730	1.10412273	0.00000000	245342.00000000	245414.00000000
0.12871049	0.22093696	0.32229167	3.56440693	1.26924554	1.10200718	0.00000000	245615.00000000	245986.00000000
0.16847173	0.16847173	0.16417753	2.07695800	1.25685190	1.09031480	0.00000000	246187.00000000	246452.00000000
0.18626309	0.18626309	0.08492345	0.92813211	1.25502844	1.08809066	0.00000000	246653.00000000	246851.00000000
0.17380641	0.20828092	0.27715041	2.62043245	1.22890321	1.06219669	0.00000000	247052.00000000	247356.00000000
0.17007262	0.17007262	0.02225468	0.16304415	1.29635378	1.12991310	0.00000000	247557.00000000	247697.00000000
0.18553620	0.18553620	0.04359095	0.36285870	1.35044434	1.18404681	0.00000000	247898.00000000	247954.00000000
0.14843884	0.18726439	0.05934732	0.39875071	1.35773733	1.19135788	0.00000000	248155.00000000	248205.00000000
0.13982768	0.18257503	0.22909268	1.69633551	1.36056871	1.19416889	0.00000000	248406.00000000	248595.00000000
0.17073766	0.17586017	0.02345777	0.14935417	1.36093338	1.19456293	0.00000000	248796.00000000	248832.00000000
0.13919009	0.18589510	0.03509224	0.23747092	1.36510495	1.19872483	0.00000000	249033.00000000	249061.00000000
0.22294353	0.22562550	0.14437177	1.64684549	1.45137151	1.28563043	0.00000000	249262.00000000	249647.00000000
0.21784122	0.21784122	0.20395406	2.06418467	1.45271679	1.28646345	0.00000000	249848.00000000	250288.00000000
0.18219124	0.18219124	0.20845075	2.04281125	1.45294951	1.28656362	0.00000000	250489.00000000	250762.00000000
0.18411596	0.23793542	0.34991765	3.67176203	1.45289127	1.28629978	0.00000000	250963.00000000	251359.00000000
0.12385899	0.17155437	0.30488562	3.35962885	1.45310607	1.28681417	0.00000000	251560.00000000	251915.00000000
0.16764412	0.16764412	0.10912404	1.15194553	1.45323622	1.28689834	0.00000000	252116.00000000	252251.00000000
0.11707162	0.21461498	0.47176320	4.84221788	1.45367730	1.28749420	0.00000000	252452.00000000	252945.00000000
0.16758356	0.16758356	0.07297800	0.56803414	1.45301209	1.28658350	0.00000000	253146.00000000	253216.00000000
0.22994038	0.22994038	0.03937838	0.22328882	1.45281349	1.28627610	0.00000000	253417.00000000	253564.00000000
0.21094457	0.21094457	0.03624335	0.44236377	1.44957339	1.28329958	0.00000000	253765.00000000	253881.00000000
0.17960402	0.17960402	0.25568029	3.65287783	1.44591697	1.27769147	0.00000000	254082.00000000	254554.00000000
0.17282500	0.17282500	0.26880370	2.88071566	1.42802473	1.26156399	0.00000000	254755.00000000	255066.00000000
0.10714587	0.20737556	0.29975609	3.23076945	1.42617637	1.25929540	0.00000000	255267.00000000	255602.00000000
0.21406623	0.23138194	0.12296469	1.02066755	1.40164704	1.23533220	0.00000000	255803.00000000	255956.00000000
0.09828306	0.21081492	0.40312786	3.97825242	1.40155606	1.23494507	0.00000000	256157.00000000	256559.00000000
0.17422808	0.17950529	0.12330714	1.93588425	1.40360959	1.23718239	0.00000000	256760.00000000	256964.00000000
0.15099033	0.22082536	0.12294817	1.03378516	1.40327677	1.23666198	0.00000000	257165.00000000	257280.00000000
0.16916011	0.16916011	0.30830392	3.44335226	1.40281446	1.23569681	0.00000000	257481.00000000	257836.00000000
0.14607263	0.24872989	0.21783873	2.13929773	1.40194880	1.23551479	0.00000000	258037.00000000	258271.00000000
0.17693468	0.17693468	0.05407285	0.56897828	1.45038262	1.28416801	0.00000000	258472.00000000	258539.00000000
0.16644109	0.16644109	0.03643181	0.32489969	1.45073840	1.28431685	0.00000000	258740.00000000	258781.00000000
0.17059579	0.17059579	0.23354120	2.41489557	1.45051795	1.28407930	0.00000000	258982.00000000	259238.00000000
0.14939896	0.18107057	0.17850714	1.85463769	1.45025910	1.28381150	0.00000000	259439.00000000	259641.00000000
0.12264480	0.17877300	0.31366003	3.03556273	1.44758161	1.28044297	0.00000000	259842.00000000	260163.00000000
0.17473214	0.17473214	0.02050499	0.19320440	1.44363648	1.27727003	0.00000000	260364.00000000	260392.00000000
0.16947535	0.16947535	0.11750378	0.95925108	1.43017533	1.26376605	0.00000000	260593.00000000	260728.00000000
0.16693220	0.16693220	0.24083811	2.80573577	1.43007167	1.26371052	0.00000000	260929.00000000	261238.00000000
0.12193529	0.19812635	0.28574812	3.32988531	1.42110490	1.25458648	0.00000000	261439.00000000	261783.00000000
0.17304173	0.17304173	0.07366055	0.60478041	1.42034102	1.25369505	0.00000000	261984.00000000	262119.00000000
0.17960991	0.17960991	0.12196690	1.65223193	1.41703448	1.25028077	0.00000000	262320.00000000	262536.00000000
0.11842087	0.20039589	0.25209840	2.61070727	1.40868223	1.24226896	0.00000000	262737.00000000	263012.00000000
0.12803344	0.19250195	0.29916589	2.89427450	1.39372070	1.22633581	0.00000000	263213.00000000	263514.00000000
0.11710913	0.18798164	0.17651361	1.69668159	1.39139461	1.22476430	0.00000000	263715.00000000	263892.00000000
0.15956509	0.17435692	0.09098284	0.70843835	1.38478175	1.21809797	0.00000000	264093.00000000	264174.00000000
0.14571903	0.18415389	0.19045060	1.66345345	1.38411322	1.21730511	0.00000000	264375.00000000	264549.00000000
0.18464188	0.21949588	0.06346874	0.37502560	1.55219039	1.38577245	0.00000000	264750.00000000	264886.00000000
0.14829919	0.21775331	0.08886189	0.82375192	1.55224668	1.38577411	0.00000000	265087.00000000	265207.00000000
0.16948209	0.21320384	0.08450335	0.63830575	1.55123228	1.38476858	0.00000000	265408.00000000	265559.00000000
0.14536448	0.18203628	0.03974050	0.30550378	1.55074665	1.38432960	0.00000000	265760.00000000	265818.00000000
0.14915812	0.18940380	0.46741969	4.85484239	1.55484141	1.38793546	0.00000000	266019.00000000	266577.00000000
0.16707664	0.16707664	0.10961134	1.35447263	1.55360317	1.38705689	0.00000000	266778.00000000	267010.00000000
0.16668128	0.16668128	0.05540562	0.75166551	1.55335487	1.38686665	0.00000000	267211.00000000	267360.00000000
0.11191643	0.17566875	0.40566258	3.87822824	1.55286649	1.38611739	0.00000000	267561.00000000	267966.00000000
0.16282289	0.22144937	0.45515794	4.54695413	1.55134561	1.38432943	0.00000000	268167.00000000	268665.00000000
0.20399135	0.20399135	0.20262900	2.58614783	1.58007989	1.41361169	0.00000000	268866.00000000	269201.00000000
0.16969366	0.16969366	0.05584678	0.61066638	1.57647293	1.40985065	0.00000000	269402.00000000	269476.00000000
0.17932821	0.17932821	0.35098762	3.58720519	1.57286483	1.40541737	0.00000000	269677.00000000	270084.00000000
0.21488323	0.21488323	0.01858585	0.10216781	1.56884358	1.40243890	0.00000000	270285.00000000	270422.00000000
0.16434107	0.20029605	0.10638558	1.09594885	1.56523111	1.39883041	0.00000000	270623.00000000	270760.00000000
0.19086892	0.19086892	0.30412660	3.46891369	1.56258716	1.39541065	0.00000000	270961.00000000	271336.00000000
0.16838534	0.16838534	0.12930868	1.31321031	1.55841554	1.39194916	0.00000000	271537.00000000	271728.00000000
0.16999294	0.16999294	0.04915792	0.59295157	1.54819344	1.38170531	0.00000000	271929.00000000	272034.00000000
0.18447455	0.18447455	0.05302758	0.72268454	1.54795158	1.38144531	0.00000000	272235.00000000	272402.00000000
0.17923602	0.17923602	0.03689102	0.42571371	1.54329483	1.37682614	0.00000000	272603.00000000	272688.00000000
0.20500245	0.20500245	0.12573944	1.76703573	1.53893832	1.37240619	0.00000000	272889.00000000	273143.00000000
0.18672536	0.18672536	0.09471208	1.02368041	1.53391056	1.36689995	0.00000000	273344.00000000	273496.00000000
0.09843063	0.19807444	0.14478470	1.79948490	1.51917545	1.35267034	0.00000000	273697.00000000	273883.00000000
0.17734943	0.17734943	0.04268046	0.81610956	1.51409885	1.34755776	0.00000000	274084.00000000	274230.00000000
0.19492790	0.19492790	0.02384322	0.16176776	1.50697672	1.34029612	0.00000000	274431.00000000	274596.00000000
0.16996809	0.16996809	0.08960383	1.37759384	1.50606992	1.33920316	0.00000000	274797.00000000	274963.00000000
0.18863154	0.18863154	0.01959702	0.13506243	1.49080552	1.32429910	0.00000000	275164.00000000	275222.00000000
0.25235470	0.25680531	0.05013356	0.21659794	1.49326644	1.32688682	0.00000000	275423.00000000	275479.00000000
0.16892868	0.16892868	0.04122122	0.58148580	1.50947503	1.34306926	0.00000000	275680.00000000	275768.00000000
0.22356843	0.22356843	0.03248126	0.21275447	1.50345812	1.33681650	0.00000000	275969.00000000	276147.00000000
0.17988362	0.17988362	0.10586335	1.06757464	1.49962376	1.33285879	0.00000000	276348.00000000	276517.00000000
0.11921026	0.30425361	0.11072698	0.96206808	1.48561191	1.31915691	0.00000000	276718.00000000	276831.00000000
0.23179531	0.29492351	0.26105009	1.58265002	1.48270132	1.31619594	0.00000000	277032.00000000	277227.00000000
0.19142206	0.19142206	0.51385218	4.72251020	1.47975465	1.31179585	0.00000000	277428.00000000	277922.00000000
0.12311612	0.17493512	0.22656327	2.56849412	1.48978740	1.32311802	0.00000000	278123.00000000	278399.00000000
0.26346388	0.26346388	0.03193339	0.14161260	1.48358644	1.31720443	0.00000000	278600.00000000	278626.00000000
0.12600569	0.18258096	0.40478071	4.52828784	1.48067209	1.31373636	0.00000000	278827.00000000	279307.00000000
0.21580970	0.31889579	0.65643755	3.17391833	1.47748301	1.31104669	0.00000000	279508.00000000	279839.00000000
0.17564980	0.25153264	0.08763672	0.49627404	1.49907134	1.33269030	0.00000000	280040.00000000	280154.00000000
0.20952742	0.20952742	0.07614381	0.51395305	1.50206550	1.33567804	0.00000000	280355.00000000	280417.00000000
0.23702870	0.23702870	0.02266372	0.11122383	1.51393795	1.34756681	0.00000000	280618.00000000	280674.00000000
0.15979330	0.23254582	0.07438833	0.46256783	1.51387166	1.34747719	0.00000000	280875.00000000	280926.00000000
0.14477006	0.17763098	0.03975335	0.27745605	1.51361505	1.34723459	0.00000000	281127.00000000	281161.00000000
0.19070943	0.23209312	0.03120838	0.17093908	1.51345160	1.34707624	0.00000000	281362.00000000	281388.00000000
0.17209852	0.17209852	0.05961556	0.69283576	1.51310071	1.34667084	0.00000000	281589.00000000	281700.00000000
0.21795614	0.21795614	0.02168599	0.12220256	1.51507841	1.34869506	0.00000000	281901.00000000	282078.00000000
0.19388004	0.19388004	0.03795624	0.23007320	1.52966908	1.36322098	0.00000000	282279.00000000	282320.00000000
0.17380467	0.17380467	0.03350515	0.28604288	1.53437088	1.36798125	0.00000000	282521.00000000	282555.00000000
0.18195997	0.20750549	0.14806562	1.40367867	1.53825590	1.37182827	0.00000000	282756.00000000	282941.00000000
0.17166138	0.17166138	0.04149208	0.51564729	1.53699546	1.37056314	0.00000000	283142.00000000	283222.00000000
0.22523379	0.22523379	0.02340265	0.12521442	1.53652816	1.36994411	0.00000000	283423.00000000	283623.00000000
0.17586669	0.17586669	0.03053869	0.49013056	1.53567638	1.36930384	0.00000000	283824.00000000	284058.00000000
0.19455583	0.19455583	0.05511403	0.48579002	1.53553496	1.36911043	0.00000000	284259.00000000	284319.00000000
0.18234919	0.21618342	0.09307276	0.60477167	1.53546115	1.36900545	0.00000000	284520.00000000	284680.00000000
0.12520197	0.21916448	0.15379791	1.22438237	1.53750112	1.37114576	0.00000000	284881.00000000	285009.00000000
0.18879222	0.18879222	0.05022490	0.36480858	1.56851079	1.40209195	0.00000000	285210.00000000	285343.00000000
0.20479227	0.20479227	0.03324700	0.22598079	1.59027066	1.42390669	0.00000000	285544.00000000	285574.00000000
0.16673052	0.16673052	0.06516241	0.58336347	1.60867759	1.44230095	0.00000000	285775.00000000	285905.00000000
0.21754631	0.21754631	0.12634707	1.08926520	1.59757108	1.43119452	0.00000000	286106.00000000	286301.00000000
0.19011357	0.19011357	0.07443608	1.08329486	1.60138922	1.43485725	0.00000000	286502.00000000	286670.00000000
0.15778981	0.18133737	0.14530449	1.66836739	1.60005114	1.43332550	0.00000000	286871.00000000	287050.00000000
0.18434246	0.18434246	0.09310229	1.19131280	1.59402315	1.42754030	0.00000000	287251.00000000	287421.00000000
0.11893099	0.17371066	0.14602196	1.80496259	1.59201731	1.42564068	0.00000000	287622.00000000	287809.00000000
0.12696672	0.18832108	0.22002032	2.46460923	1.59153828	1.42519829	0.00000000	288010.00000000	288274.00000000
0.22663256	0.22663256	0.11348545	1.17856813	1.59154810	1.42524567	0.00000000	288475.00000000	288632.00000000
0.10858808	0.23388691	0.39112604	3.96921199	1.59206655	1.42551414	0.00000000	288833.00000000	289245.00000000
0.16648346	0.16648346	0.14102397	2.08347682	1.59184111	1.42697124	0.00000000	289446.00000000	289712.00000000
0.29192594	0.29192594	0.09105654	0.56880226	1.58862914	1.42219118	0.00000000	289913.00000000	290060.00000000
0.17941543	0.17941543	0.02763638	0.31158703	1.58839843	1.42199253	0.00000000	290261.00000000	290347.00000000
0.14853159	0.19299153	0.34783033	3.25445856	1.58904480	1.42189397	0.00000000	290548.00000000	290945.00000000
0.11284203	0.20226894	0.18853354	1.72988981	1.58580961	1.41935830	0.00000000	291146.00000000	291333.00000000
0.20868089	0.24606636	0.05253217	0.28735463	1.61470970	1.44830524	0.00000000	291534.00000000	291634.00000000
0.12012698	0.18198771	0.13997113	1.55528905	1.61961772	1.45313999	0.00000000	291835.00000000	291996.00000000
0.18193376	0.18193376	0.01508553	0.10362336	1.62490019	1.45854911	0.00000000	292197.00000000	292218.00000000
0.25134693	0.25134693	0.17209558	1.97195261	1.62683283	1.46045669	0.00000000	292419.00000000	292666.00000000
0.20681505	0.20681505	0.11929901	1.40649218	1.62631006	1.45961908	0.00000000	292867.00000000	293106.00000000
0.20514116	0.20514116	0.09466738	1.12754680	1.62601803	1.45950044	0.00000000	293307.00000000	293483.00000000
0.20273286	0.20273286	0.01884045	0.11537507	1.62581372	1.45944512	0.00000000	293684.00000000	293718.00000000
0.17270219	0.17270219	0.02271625	0.19080403	1.62644762	1.45998690	0.00000000	293919.00000000	293962.00000000
0.24515743	0.24515743	0.03332620	0.16467163	1.61305970	1.44657677	0.00000000	294163.00000000	294317.00000000
0.26580955	0.36651785	0.08019462	0.30243656	1.61277573	1.44640131	0.00000000	294518.00000000	294576.00000000
0.18138754	0.18138754	0.11347187	1.20890177	1.60416204	1.43772626	0.00000000	294777.00000000	294942.00000000
0.08379061	0.21752603	0.36136284	4.33975124	1.59723245	1.43076789	0.00000000	295143.00000000	295602.00000000
0.29035149	0.29035149	0.10823734	1.17300965	1.59661003	1.42982663	0.00000000	295803.00000000	296128.00000000
0.17701112	0.17701112	0.29498722	4.02777733	1.59536592	1.42846182	0.00000000	296329.00000000	296768.00000000
0.17122226	0.17122226	0.02038253	0.14576126	1.59305313	1.42662298	0.00000000	296969.00000000	296998.00000000
0.16814944	0.16814944	0.01459670	0.11047530	1.59292050	1.42653451	0.00000000	297199.00000000	297225.00000000
0.17335558	0.17335558	0.02127899	0.18232609	1.57727611	1.41090642	0.00000000	297426.00000000	297493.00000000
0.11517221	0.18843212	0.06663848	0.63563090	1.56970150	1.40326662	0.00000000	297694.00000000	297773.00000000
0.16840335	0.16840335	0.09286494	1.83571649	1.58023973	1.41351730	0.00000000	297974.00000000	298173.00000000
0.17682664	0.17682664	0.07074682	0.94810691	1.58071574	1.41459591	0.00000000	298374.00000000	298615.00000000
0.15736474	0.22748031	0.42783817	4.11590377	1.56133016	1.39405494	0.00000000	298816.00000000	299263.00000000
0.17698228	0.17698228	0.21572808	2.74012493	1.55718536	1.39002017	0.00000000	299464.00000000	299829.00000000
0.17441618	0.17441618	0.04921183	0.63600339	1.55076204	1.38430627	0.00000000	300030.00000000	300115.00000000
0.17527700	0.22246941	0.23720928	2.23355983	1.54384618	1.37697923	0.00000000	300316.00000000	300559.00000000
0.15172396	0.24601748	0.38973323	3.10143032	1.53456620	1.36803600	0.00000000	300760.00000000	301094.00000000
0.16706536	0.16706536	0.06701581	0.65231372	1.56526146	1.39886641	0.00000000	301295.00000000	301369.00000000
0.17061664	0.17061664	0.10962756	1.64877368	1.58323693	1.41668856	0.00000000	301570.00000000	301776.00000000
0.16691260	0.16691260	0.02979880	0.28104651	1.57813626	1.41177974	0.00000000	301977.00000000	302050.00000000
0.22721293	0.22721293	0.02927570	0.20126097	1.57713755	1.41075457	0.00000000	302251.00000000	302303.00000000
0.16858492	0.16858492	0.03275876	0.33420042	1.57454816	1.40817930	0.00000000	302504.00000000	302559.00000000
0.10888922	0.20977668	0.34725143	3.51889310	1.57177257	1.40497812	0.00000000	302760.00000000	303133.00000000
0.12298100	0.18305479	0.42860119	3.79633055	1.57022507	1.40363132	0.00000000	303334.00000000	303733.00000000
0.15343018	0.22038126	0.22807817	2.18712291	1.56864776	1.40199162	0.00000000	303934.00000000	304179.00000000
0.16754874	0.16754874	0.20979660	2.19178686	1.56613074	1.39951245	0.00000000	304380.00000000	304690.00000000
0.17171044	0.17171044	0.07721340	0.83896457	1.54947166	1.38280752	0.00000000	304891.00000000	305011.00000000
0.16806911	0.16806911	0.02629526	0.33398468	1.54809572	1.38168127	0.00000000	305212.00000000	305271.00000000
0.16365021	0.17691069	0.09894917	0.85391083	1.54139688	1.37474251	0.00000000	305472.00000000	305582.00000000
0.17002186	0.17002186	0.22653021	2.35341581	1.53986475	1.37335055	0.00000000	305783.00000000	306100.00000000
0.12003146	0.22412766	0.19070119	1.60017868	1.52052431	1.35406559	0.00000000	306301.00000000	306472.00000000
0.11561335	0.18651789	0.21949956	2.36103453	1.51696951	1.35029003	0.00000000	306673.00000000	306930.00000000
0.17552847	0.17552847	0.06561455	0.81482661	1.51013808	1.34367090	0.00000000	307131.00000000	307223.00000000
0.12910812	0.21210838	0.34245991	3.74003884	1.50971608	1.34272927	0.00000000	307424.00000000	307818.00000000
0.16887363	0.16887363	0.22082197	2.56804853	1.50990029	1.34340390	0.00000000	308019.00000000	308313.00000000
0.17451312	0.21224830	0.06087133	0.48451636	1.51256050	1.34619224	0.00000000	308514.00000000	308583.00000000
0.14014060	0.17476782	0.31721330	4.57165688	1.51229058	1.34492597	0.00000000	308784.00000000	309253.00000000
0.13333015	0.20603264	0.26209950	2.64198939	1.51107094	1.34401277	0.00000000	309454.00000000	309737.00000000
0.12170882	0.18780088	0.35755144	3.11158041	1.50664202	1.33976048	0.00000000	309938.00000000	310257.00000000
0.12955226	0.17736364	0.25312678	3.13852225	1.50477950	1.33812904	0.00000000	310458.00000000	310782.00000000
0.28758790	0.34191512	0.32351953	1.14241240	1.49342561	1.32705125	0.00000000	310983.00000000	311105.00000000
0.17565532	0.17565532	0.11113064	1.57733871	1.49242519	1.32598042	0.00000000	311306.00000000	311490.00000000
0.17913511	0.17913511	0.13212213	1.82386850	1.50200681	1.33539977	0.00000000	311691.00000000	311951.00000000
0.16892121	0.16892121	0.30012181	3.52010297	1.50029853	1.33308016	0.00000000	312152.00000000	312557.00000000
0.14482931	0.19556930	0.20383243	1.99121166	1.37265483	1.20544290	0.00000000	312758.00000000	312981.00000000
0.16784911	0.16784911	0.08840897	0.81668967	1.33928173	1.17281189	0.00000000	313182.00000000	313357.00000000
0.17750531	0.17750531	0.10825027	1.55400945	1.34856326	1.18201729	0.00000000	313558.00000000	313768.00000000
0.17211917	0.17211917	0.12299504	1.33409371	1.33922525	1.17238101	0.00000000	313969.00000000	314116.00000000
0.10263213	0.21005513	0.14434677	1.41038685	1.33636219	1.16991955	0.00000000	314317.00000000	314463.00000000
0.14564514	0.22608125	0.40363198	2.79285419	1.33285234	1.16626067	0.00000000	314664.00000000	314971.00000000
0.17558974	0.17558974	0.06556109	0.69200221	1.32983556	1.16340205	0.00000000	315172.00000000	315272.00000000
0.17856963	0.17856963	0.16802139	1.70491587	1.32592324	1.15891124	0.00000000	315473.00000000	315665.00000000
0.18813561	0.36790363	0.72674427	4.07477413	1.42151103	1.25517608	0.00000000	315866.00000000	316284.00000000
0.16462055	0.20225742	0.12989064	1.43874717	1.42095131	1.25455430	0.00000000	316485.00000000	316643.00000000
0.16829950	0.16829950	0.03325866	0.39866241	1.50189397	1.33559464	0.00000000	316844.00000000	316918.00000000
0.26227786	0.26227786	0.07511407	0.63717477	1.50231248	1.33594242	0.00000000	317119.00000000	317256.00000000
0.16896077	0.16896077	0.11647669	1.31659432	1.51988704	1.35349498	0.00000000	317457.00000000	317598.00000000
0.17052910	0.17052910	0.16150925	1.94410027	1.52094057	1.35448869	0.00000000	317799.00000000	318096.00000000
0.18321416	0.18321416	0.12053179	1.80312446	1.52501728	1.35839168	0.00000000	318297.00000000	318539.00000000
0.13386172	0.19526586	0.31140624	3.65557543	1.53038608	1.36360156	0.00000000	318740.00000000	319132.00000000
0.12238507	0.21838025	0.43162296	4.21652812	1.52742919	1.36097376	0.00000000	319333.00000000	319766.00000000
0.17380647	0.17380647	0.26220961	3.23972723	1.51869444	1.35184913	0.00000000	319967.00000000	320366.00000000
0.11883708	0.17946356	0.37324096	3.57983341	1.50994580	1.34335833	0.00000000	320567.00000000	320934.00000000
0.17367171	0.17367171	0.06153528	0.58306349	1.53627548	1.36972016	0.00000000	321135.00000000	321245.00000000
0.21439201	0.30277854	0.16063826	0.76381009	1.52482108	1.35838211	0.00000000	321446.00000000	321685.00000000
0.17367928	0.21680071	0.23526360	2.50799307	1.52413365	1.35754315	0.00000000	321886.00000000	322223.00000000
0.10606051	0.18950023	0.36520565	3.74802812	1.50234463	1.33554959	0.00000000	322424.00000000	322829.00000000
0.16770310	0.16770310	0.14136075	1.90257113	1.48547295	1.31888731	0.00000000	323030.00000000	323237.00000000
0.17219613	0.17219613	0.16830518	2.02575576	1.48433659	1.31740617	0.00000000	323438.00000000	323687.00000000
0.17473238	0.17473238	0.26323312	3.03740677	1.48216383	1.31569137	0.00000000	323888.00000000	324301.00000000
0.23628311	0.30876069	0.38925488	1.66088192	1.46115583	1.29478998	0.00000000	324502.00000000	324675.00000000
0.24278370	0.25094563	0.21343649	2.14986050	1.45058797	1.28334630	0.00000000	324876.00000000	325270.00000000
0.15911005	0.18882260	0.08188370	0.95542952	1.46467695	1.29829260	0.00000000	325471.00000000	325636.00000000
0.25194892	0.27423007	0.25039081	2.48284792	1.49058098	1.32396145	0.00000000	325837.00000000	326189.00000000
0.24068432	0.24068432	0.02108656	0.10397123	1.51075060	1.34439429	0.00000000	326390.00000000	326505.00000000
0.28566181	0.28566181	0.11603578	0.97863483	1.51725065	1.35050012	0.00000000	326706.00000000	326882.00000000
0.21852159	0.21852159	0.03972370	0.30967158	1.51298110	1.34635793	0.00000000	327083.00000000	327179.00000000
0.15864654	0.18223425	0.14018861	1.83292771	1.52370842	1.35731127	0.00000000	327380.00000000	327618.00000000
0.16988555	0.16988555	0.04549240	0.61180837	1.53552794	1.36912558	0.00000000	327819.00000000	327997.00000000
0.20726717	0.32384870	0.25691835	1.24098578	1.53526588	1.36888202	0.00000000	328198.00000000	328409.00000000
0.18194607	0.18194607	0.01744678	0.11302865	1.53224020	1.36584102	0.00000000	328610.00000000	328702.00000000
0.11627685	0.16685348	0.15282737	1.57442806	1.52931960	1.36279073	0.00000000	328903.00000000	329068.00000000
0.17892846	0.20470874	0.18952045	1.67251665	1.52222140	1.35544922	0.00000000	329269.00000000	329469.00000000
0.16755072	0.16755072	0.25883818	2.71887587	1.50502920	1.33782890	0.00000000	329670.00000000	330001.00000000
0.22357808	0.22357808	0.05880527	0.38878983	1.45901056	1.29251207	0.00000000	330202.00000000	330251.00000000
0.25728873	0.32077748	0.45651976	1.79406605	1.46922699	1.30285266	0.00000000	330452.00000000	330666.00000000
0.16812616	0.16812616	0.03697537	0.32342884	1.47065360	1.30419691	0.00000000	330867.00000000	330926.00000000
0.17121589	0.17121589	0.17599872	2.41973871	1.50197950	1.33526332	0.00000000	331127.00000000	331464.00000000
0.12571063	0.24628216	0.23992283	1.94077061	1.50297616	1.33660559	0.00000000	331665.00000000	331869.00000000
0.18376294	0.22137926	0.15536503	1.01340285	1.50498539	1.33861471	0.00000000	332070.00000000	332177.00000000
0.09917451	0.22109348	0.14447339	1.45742564	1.50898629	1.34258119	0.00000000	332378.00000000	332535.00000000
0.18981854	0.18981854	0.02025718	0.11903036	1.46355467	1.29714221	0.00000000	332736.00000000	332762.00000000
0.22773621	0.22773621	0.02416479	0.12424182	1.51943608	1.35294917	0.00000000	332963.00000000	333108.00000000
0.17009784	0.17009784	0.10004748	1.28228362	1.51231841	1.34551819	0.00000000	333309.00000000	333538.00000000
0.11892832	0.19669100	0.21706302	1.80299715	1.51296585	1.34636881	0.00000000	333739.00000000	333959.00000000
0.17265983	0.17265983	0.08112536	0.96454614	1.51112729	1.34449433	0.00000000	334160.00000000	334341.00000000
0.20107642	0.20107642	0.11314680	1.18283771	1.49709865	1.33052312	0.00000000	334542.00000000	334707.00000000
0.24284030	0.26016224	0.04760147	0.21490982	1.49392506	1.32751650	0.00000000	334908.00000000	335009.00000000
0.24871192	0.24871192	0.02139995	0.10624360	1.49359478	1.32721804	0.00000000	335210.00000000	335232.00000000
0.19912839	0.19912839	0.21282666	3.03653304	1.49250273	1.32510670	0.00000000	335433.00000000	335770.00000000
0.35542748	0.35542748	0.03837883	0.12559909	1.48931309	1.32286452	0.00000000	335971.00000000	336052.00000000
0.18815204	0.18815204	0.08960501	0.95854607	1.48652794	1.32012702	0.00000000	336253.00000000	336396.00000000
0.17689871	0.17689871	0.01700620	0.12212804	1.52384207	1.35745566	0.00000000	336597.00000000	336643.00000000
0.17467260	0.17467260	0.34925392	3.71210070	1.52570097	1.35906438	0.00000000	336844.00000000	337238.00000000
0.19235786	0.19235786	0.20797566	2.06049983	1.52522913	1.35874046	0.00000000	337439.00000000	337684.00000000
0.19360394	0.19360394	0.03054279	0.51026173	1.52282673	1.35632268	0.00000000	337885.00000000	337999.00000000
0.17754160	0.17754160	0.04587415	0.62054714	1.52218977	1.35570940	0.00000000	338200.00000000	338325.00000000
0.30168870	0.35262282	0.84845606	2.82100458	1.51854567	1.35217036	0.00000000	338526.00000000	338823.00000000
0.14718524	0.23935150	0.11078917	0.95763370	1.51140399	1.34488321	0.00000000	339024.00000000	339182.00000000
0.17535972	0.17535972	0.01707699	0.18725609	1.50998352	1.34354586	0.00000000	339383.00000000	339420.00000000
0.17137872	0.17137872	0.03002052	0.49499624	1.50239058	1.33597258	0.00000000	339621.00000000	339711.00000000
0.17206436	0.17206436	0.01544615	0.13350012	1.53390863	1.36750428	0.00000000	339912.00000000	339932.00000000
0.25580491	0.25580491	0.14970659	1.16338547	1.53674230	1.37015869	0.00000000	340133.00000000	340307.00000000
0.11661631	0.22523775	0.20088458	2.32767498	1.53484776	1.36818642	0.00000000	340508.00000000	340751.00000000
0.10059645	0.21733931	0.07315807	0.76811927	1.53340887	1.36698698	0.00000000	340952.00000000	341048.00000000
0.16740401	0.16740401	0.27514500	3.90010929	1.52465049	1.35757726	0.00000000	341249.00000000	341680.00000000
0.19642000	0.19642000	0.02243375	0.13578865	1.52369165	1.35731247	0.00000000	341881.00000000	341903.00000000
0.16730660	0.16730660	0.05425420	0.87839120	1.52214121	1.35537440	0.00000000	342104.00000000	342237.00000000
0.17810488	0.17810488	0.02123706	0.15046081	1.51988753	1.35343736	0.00000000	342438.00000000	342481.00000000
0.18479717	0.18479717	0.13410422	2.12826812	1.51145703	1.34510600	0.00000000	342682.00000000	342960.00000000
0.16876178	0.16876178	0.08563111	1.33455687	1.52310526	1.35652124	0.00000000	343161.00000000	343370.00000000
0.20516526	0.20516526	0.21529451	2.69092126	1.52113723	1.35430380	0.00000000	343571.00000000	343900.00000000
0.17925301	0.18579916	0.07148672	0.47635059	1.52551685	1.35907857	0.00000000	344101.00000000	344162.00000000
0.22175226	0.22175226	0.03704629	0.25385839	1.52435767	1.35781742	0.00000000	344363.00000000	344531.00000000
0.11681945	0.18093347	0.30157800	2.70162549	1.52355224	1.35683252	0.00000000	344732.00000000	345070.00000000
0.17886952	0.18319221	0.03157889	0.19978401	1.52326353	1.35673899	0.00000000	345271.00000000	345369.00000000
0.17234396	0.17234396	0.16392378	2.42866435	1.51861501	1.35158396	0.00000000	345570.00000000	345942.00000000
0.23872634	0.23872634	0.03598808	0.21437820	1.52939766	1.36302211	0.00000000	346143.00000000	346173.00000000
0.18829156	0.18829156	0.04070010	0.54245323	1.53819554	1.37160597	0.00000000	346374.00000000	346467.00000000
0.20682156	0.20682156	0.14586110	1.42686228	1.55533755	1.38882627	0.00000000	346668.00000000	346874.00000000
0.17587342	0.17587342	0.33762809	4.08442807	1.54057207	1.37334207	0.00000000	347075.00000000	347631.00000000
0.18454084	0.19467038	0.29885024	3.80898307	1.53308716	1.36573052	0.00000000	347832.00000000	348244.00000000
0.18855843	0.18855843	0.02221079	0.13304995	1.51892181	1.35240544	0.00000000	348445.00000000	348508.00000000
0.09822968	0.21016034	0.43847104	4.66759873	1.48937716	1.32147911	0.00000000	348709.00000000	349201.00000000
0.17625410	0.17625410	0.04022596	0.40468505	1.48380959	1.31726968	0.00000000	349402.00000000	349474.00000000
0.17112825	0.17112825	0.06331002	0.63120394	1.48279636	1.31599636	0.00000000	349675.00000000	349759.00000000
0.31086126	0.36582005	0.20448154	0.66726464	1.47601949	1.30964157	0.00000000	349960.00000000	350041.00000000
0.19858632	0.19858632	0.01802803	0.10682211	1.48711151	1.32073058	0.00000000	350242.00000000	350269.00000000
0.19189440	0.20588218	0.14114992	1.42988997	1.49145131	1.32507827	0.00000000	350470.00000000	350750.00000000
0.18372955	0.18372955	0.02687959	0.26763443	1.50024790	1.33377616	0.00000000	350951.00000000	351040.00000000
0.22866740	0.27098327	0.08258467	0.70922030	1.51069192	1.34422597	0.00000000	351241.00000000	351358.00000000
0.20077120	0.20077120	0.07651835	1.00488515	1.51516860	1.34865069	0.00000000	351559.00000000	351672.00000000
0.17625008	0.17625008	0.05134998	0.63467137	1.51482964	1.34841172	0.00000000	351873.00000000	351959.00000000
0.35004289	0.35004289	0.03397039	0.11398760	1.51753858	1.35114175	0.00000000	352160.00000000	352215.00000000
0.13239946	0.25765300	0.40493641	3.19227369	1.51764715	1.35111526	0.00000000	352416.00000000	352741.00000000
0.16718202	0.16718202	0.05959455	0.44885891	1.51188117	1.34533459	0.00000000	352942.00000000	353037.00000000
0.18651458	0.35184141	0.21277896	1.47788163	1.51099187	1.34431783	0.00000000	353238.00000000	353447.00000000
0.09451103	0.18585386	0.42118875	4.69081255	1.50354433	1.33696676	0.00000000	353648.00000000	354123.00000000
0.14621521	0.17764161	0.07020594	0.65569744	1.50246907	1.33609054	0.00000000	354324.00000000	354400.00000000
0.09023322	0.22421718	0.30976914	3.89249507	1.49981666	1.33337458	0.00000000	354601.00000000	355005.00000000
0.13647831	0.19336354	0.34454665	3.36726833	1.49703598	1.33047808	0.00000000	355206.00000000	355555.00000000
0.11275537	0.19870126	0.26335731	2.83980808	1.49494424	1.32831195	0.00000000	355756.00000000	356047.00000000
0.13031620	0.23485349	0.22636426	2.27007711	1.49317106	1.32628000	0.00000000	356248.00000000	356481.00000000
0.22303790	0.22303790	0.02850908	0.15637002	1.48937376	1.32301193	0.00000000	356682.00000000	356712.00000000
0.16996369	0.16996369	0.07147333	1.09961771	1.47498834	1.30837030	0.00000000	356913.00000000	357051.00000000
0.16705986	0.16705986	0.10339958	1.61038959	1.46871472	1.30196613	0.00000000	357252.00000000	357452.00000000
0.26078249	0.26078249	0.06182852	0.69563385	1.45894750	1.29229549	0.00000000	357653.00000000	357984.00000000
0.17266821	0.17266821	0.10425591	1.56076819	1.44619712	1.27969007	0.00000000	358185.00000000	358376.00000000
0.20192763	0.20192763	0.02645762	0.24076615	1.43695163	1.27023121	0.00000000	358577.00000000	358670.00000000
0.14583059	0.19150383	0.34317724	3.79669022	1.43428312	1.26763253	0.00000000	358871.00000000	359288.00000000
0.17241191	0.17241191	0.17831721	2.59801506	1.43214121	1.26532238	0.00000000	359489.00000000	359808.00000000
0.18442092	0.18442092	0.17466771	2.16163620	1.42027278	1.25307133	0.00000000	360009.00000000	360316.00000000
0.16745196	0.16745196	0.09059932	0.93183193	1.41525039	1.24821420	0.00000000	360517.00000000	360667.00000000
0.17565563	0.17565563	0.11011773	1.38794016	1.40277076	1.23575970	0.00000000	360868.00000000	361082.00000000
0.20337623	0.20337623	0.08398276	0.60821956	1.38644532	1.21984467	0.00000000	361283.00000000	361369.00000000
0.18834303	0.18834303	0.02127429	0.16468534	1.38601154	1.21952738	0.00000000	361570.00000000	361615.00000000
0.17253498	0.17253498	0.09538268	0.89851658	1.38507001	1.21845698	0.00000000	361816.00000000	361938.00000000
0.14576853	0.19376100	0.25131880	2.86104572	1.39424535	1.22760461	0.00000000	362139.00000000	362452.00000000
0.16837237	0.16837237	0.06028297	0.59714077	1.56185902	1.39546643	0.00000000	362653.00000000	362756.00000000
0.17040749	0.17040749	0.04755584	0.46550718	1.55422740	1.38770075	0.00000000	362957.00000000	363057.00000000
0.16083310	0.17295956	0.14867924	1.62524274	1.55686062	1.39027529	0.00000000	363258.00000000	363479.00000000
0.19430188	0.19430188	0.33943150	4.70635624	1.54375020	1.37709270	0.00000000	363680.00000000	364269.00000000
0.17016851	0.17016851	0.24837535	3.27858225	1.54074014	1.37429986	0.00000000	364470.00000000	364891.00000000
0.12075961	0.17393370	0.18472007	2.53144314	1.50996486	1.34322365	0.00000000	365092.00000000	365364.00000000
0.31227888	0.39740430	0.72055451	2.31976395	1.50736233	1.34065698	0.00000000	365565.00000000	365965.00000000
0.17272885	0.17272885	0.31727689	3.23442687	1.50943001	1.34290454	0.00000000	366166.00000000	366536.00000000
0.13523927	0.18969068	0.18888987	1.92699822	1.50902669	1.34263404	0.00000000	366737.00000000	366955.00000000
0.21436423	0.21436423	0.05302394	0.38700296	1.51418844	1.34780701	0.00000000	367156.00000000	367256.00000000
0.17942165	0.17942165	0.21756910	2.58024345	1.53263157	1.36586998	0.00000000	367457.00000000	367764.00000000
0.18768174	0.18768174	0.36961412	4.76506923	1.53250650	1.36612409	0.00000000	367965.00000000	368517.00000000
0.17026487	0.17026487	0.07363075	0.94634666	1.51544488	1.34888420	0.00000000	368718.00000000	368847.00000000
0.13794310	0.23796293	0.24287950	1.90007836	1.51570714	1.34925776	0.00000000	369048.00000000	369271.00000000
0.16220284	0.26600173	0.42191056	3.11333116	1.50759223	1.34107216	0.00000000	369472.00000000	369800.00000000
0.18069110	0.18069110	0.03806634	0.39119103	1.50925375	1.34267507	0.00000000	370001.00000000	370108.00000000
0.14273829	0.21854651	0.43557109	3.56285254	1.50904121	1.34258275	0.00000000	370309.00000000	370694.00000000
0.17235963	0.17235963	0.09782959	0.90203923	1.50773076	1.34131210	0.00000000	370895.00000000	371057.00000000
0.10474873	0.18294176	0.34369803	3.95796008	1.50493779	1.33814091	0.00000000	371258.00000000	371685.00000000
0.16624756	0.17780280	0.18111472	1.67112689	1.50345978	1.33687784	0.00000000	371886.00000000	372094.00000000
0.14988275	0.21624275	0.35148185	2.61494941	1.50279506	1.33639078	0.00000000	372295.00000000	372592.00000000
0.12341929	0.18944267	0.30965667	2.84479812	1.50044023	1.33369922	0.00000000	372793.00000000	373107.00000000
0.16923880	0.30742383	0.60031715	4.03602505	1.49731723	1.33052709	0.00000000	373308.00000000	373771.00000000
0.14006504	0.20612637	0.45908419	4.93623663	1.49241517	1.32532707	0.00000000	373972.00000000	374472.00000000
0.15255905	0.23734840	0.29558112	3.47828711	1.48628922	1.31978109	0.00000000	374673.00000000	375034.00000000
0.17564191	0.17759285	0.08541818	0.93276734	1.47460952	1.30817084	0.00000000	375235.00000000	375353.00000000
0.12489545	0.18050018	0.11599357	1.03393182	1.47442382	1.30804612	0.00000000	375554.00000000	375665.00000000
0.23966315	0.23966315	0.02667528	0.13156124	1.47415853	1.30776929	0.00000000	375866.00000000	375921.00000000
0.09163684	0.19773231	0.21642185	2.34062950	1.47217829	1.30540433	0.00000000	376122.00000000	376368.00000000
0.26539041	0.26539041	0.03269365	0.24317126	1.50979947	1.34345764	0.00000000	376569.00000000	376703.00000000
0.22953432	0.36091074	0.13109471	0.55794468	1.51017496	1.34381335	0.00000000	376904.00000000	376978.00000000
0.19213462	0.29592753	0.37579860	1.96154711	1.51003943	1.34366068	0.00000000	377179.00000000	377404.00000000
0.18905641	0.18905641	0.07411139	0.76396967	1.50980168	1.34334843	0.00000000	377605.00000000	377728.00000000
0.18030616	0.27595174	0.22075642	1.23259130	1.51267129	1.34631937	0.00000000	377929.00000000	378076.00000000
0.15020762	0.23163954	0.29616573	2.10217550	1.50933784	1.34261762	0.00000000	378277.00000000	378509.00000000
0.19421103	0.19421103	0.31080380	4.23587571	1.48813986	1.32180904	0.00000000	378710.00000000	379199.00000000
0.12185179	0.19370752	0.41467681	3.95224331	1.48769385	1.32090092	0.00000000	379400.00000000	379820.00000000
0.12014620	0.29440554	0.42915305	4.49550125	1.48639965	1.31897116	0.00000000	380021.00000000	380501.00000000
0.19804387	0.19804387	0.03621323	0.29164737	1.47067702	1.30409435	0.00000000	380702.00000000	380752.00000000
0.22876179	0.28181228	0.08384480	0.38153821	1.47042919	1.30405836	0.00000000	380953.00000000	381005.00000000
0.19223984	0.19223984	0.02762839	0.17377766	1.47612745	1.30976865	0.00000000	381206.00000000	381301.00000000
0.19728305	0.19728305	0.37451717	4.80187351	1.46993091	1.30290374	0.00000000	381502.00000000	382034.00000000
0.29589601	0.29589601	0.04307508	0.16907523	1.46784497	1.30125454	0.00000000	382235.00000000	382390.00000000
0.17604234	0.17604234	0.19221313	1.98947906	1.46558061	1.29857855	0.00000000	382591.00000000	382811.00000000
0.17402545	0.17402545	0.02066675	0.34399118	1.46088589	1.29451750	0.00000000	383012.00000000	383063.00000000
0.17909012	0.17909012	0.12412408	1.41007192	1.48674344	1.32029882	0.00000000	383264.00000000	383442.00000000
0.20589184	0.20589184	0.12952978	1.10605475	1.47981944	1.31339415	0.00000000	383643.00000000	383846.00000000
0.16515879	0.27158539	0.21714465	1.58066589	1.47931862	1.31273872	0.00000000	384047.00000000	384216.00000000
0.15473165	0.20639442	0.05151338	0.40342235	1.47768274	1.31131276	0.00000000	384417.00000000	384486.00000000
0.21700128	0.21700128	0.06037323	0.70840818	1.49727447	1.33087057	0.00000000	384687.00000000	384847.00000000
0.14986894	0.18960615	0.16435654	1.72535087	1.46945605	1.30303754	0.00000000	385048.00000000	385291.00000000
0.18192542	0.18772581	0.03685288	0.39439816	1.47178213	1.30537432	0.00000000	385492.00000000	385568.00000000
0.12822248	0.26577538	0.49368398	4.14951556	1.47084650	1.30433781	0.00000000	385769.00000000	386210.00000000
0.25260909	0.27695792	0.16491138	0.67004357	1.46641702	1.30003228	0.00000000	386411.00000000	386494.00000000
0.20186744	0.20186744	0.07944941	0.82341685	1.46369871	1.29695860	0.00000000	386695.00000000	386873.00000000
0.18739779	0.19125522	0.02607806	0.14607116	1.45503992	1.28864239	0.00000000	387074.00000000	387097.00000000
0.21088479	0.22184012	0.02659968	0.13505461	1.45447634	1.28786675	0.00000000	387298.00000000	387543.00000000
0.17085225	0.17330605	0.08180502	0.85315309	1.45836405	1.29182734	0.00000000	387744.00000000	387871.00000000
0.08981030	0.22125894	0.25484576	2.83148606	1.46636977	1.29998907	0.00000000	388072.00000000	388369.00000000
0.17832139	0.17832139	0.25752767	2.61581037	1.46938186	1.30286938	0.00000000	388570.00000000	388887.00000000
0.18542117	0.18542117	0.46998145	4.37993415	1.46809608	1.30067053	0.00000000	389088.00000000	389669.00000000
0.12231313	0.19499979	0.31959734	3.51740120	1.46613338	1.29958705	0.00000000	389870.00000000	390241.00000000
0.18713500	0.18713500	0.01722790	0.10711069	1.46363503	1.29724662	0.00000000	390442.00000000	390484.00000000
0.18585125	0.18585125	0.15133492	1.34234449	1.45843844	1.29195577	0.00000000	390685.00000000	390895.00000000
0.18113151	0.18113151	0.15583998	2.06476484	1.45809219	1.29103749	0.00000000	391096.00000000	391327.00000000
0.12799115	0.32175078	0.28531880	2.38863081	1.45697629	1.29032503	0.00000000	391528.00000000	391794.00000000
0.19935702	0.19935702	0.06370154	0.96760521	1.45225423	1.28597222	0.00000000	391995.00000000	392232.00000000
0.13228405	0.18135958	0.29622468	3.81924152	1.45349454	1.28710128	0.00000000	392433.00000000	392845.00000000
0.22263775	0.24452318	0.04717944	0.31648088	1.48911791	1.32269957	0.00000000	393046.00000000	393114.00000000
0.28150914	0.28150914	0.12802998	1.37868370	1.50096434	1.33451306	0.00000000	393315.00000000	393553.00000000
0.11878926	0.19251779	0.41706988	4.48944026	1.50670567	1.33919010	0.00000000	393754.00000000	394217.00000000
0.13750958	0.24120037	0.16067282	1.50634517	1.49968666	1.33311054	0.00000000	394418.00000000	394591.00000000
0.14113227	0.20862827	0.05480068	0.48586184	1.49890079	1.33251904	0.00000000	394792.00000000	394857.00000000
0.19036737	0.19036737	0.01701727	0.10392726	1.50392262	1.33753929	0.00000000	395058.00000000	395090.00000000
0.17760816	0.17760816	0.02192653	0.16007458	1.53446492	1.36806730	0.00000000	395291.00000000	395327.00000000
0.19672674	0.20306327	0.03379643	0.18806240	1.53430013	1.36793571	0.00000000	395528.00000000	395555.00000000
0.20242220	0.20242220	0.04301377	0.33004449	1.53128973	1.36478469	0.00000000	395756.00000000	395865.00000000
0.16821138	0.16821138	0.08868554	0.73045177	1.53092264	1.36445767	0.00000000	396066.00000000	396184.00000000
0.17172202	0.17172202	0.03590662	0.26640160	1.52660516	1.36022277	0.00000000	396385.00000000	396437.00000000
0.17069839	0.17069839	0.16779881	1.78313344	1.51120805	1.34429087	0.00000000	396638.00000000	396834.00000000
0.27889771	0.33176684	0.19644474	0.71515321	1.51631317	1.34993905	0.00000000	397035.00000000	397112.00000000
0.14317506	0.20624672	0.16603889	1.20522464	1.52733351	1.36095898	0.00000000	397313.00000000	397442.00000000
0.20627955	0.20627955	0.01697511	0.10962230	1.54060008	1.37422020	0.00000000	397643.00000000	397709.00000000
0.16980911	0.16980911	0.12110935	1.17086828	1.53954681	1.37280753	0.00000000	397910.00000000	398054.00000000
0.18206503	0.26173647	0.14583050	0.95277084	1.53776454	1.37127804	0.00000000	398255.00000000	398363.00000000
0.16909568	0.16909568	0.03778045	0.26539748	1.53806815	1.37157596	0.00000000	398564.00000000	398707.00000000
0.29984752	0.29984752	0.03380092	0.12598383	1.52831281	1.36193814	0.00000000	398908.00000000	398934.00000000
0.17039409	0.17039409	0.12259880	1.44252505	1.51745281	1.35079732	0.00000000	399135.00000000	399299.00000000
0.17213519	0.17213519	0.03120003	0.22783102	1.55145100	1.38503755	0.00000000	399500.00000000	399529.00000000
0.09083451	0.19009483	0.12866871	1.93996322	1.55532110	1.38893758	0.00000000	399730.00000000	399930.00000000
0.16839263	0.16839263	0.02648916	0.18255614	1.55736516	1.39095347	0.00000000	400131.00000000	400193.00000000
0.20136424	0.20136424	0.02216203	0.13530268	1.54875848	1.38234023	0.00000000	400394.00000000	400421.00000000
0.13714071	0.20914937	0.39696876	3.53862906	1.55033925	1.38377158	0.00000000	400622.00000000	401022.00000000
0.17252555	0.17252555	0.08854813	1.33987768	1.54071617	1.37431800	0.00000000	401223.00000000	401398.00000000
0.17714020	0.17714020	0.09110718	0.99597468	1.52942681	1.36265702	0.00000000	401599.00000000	401821.00000000
0.16760654	0.16760654	0.06587407	0.51347782	1.52807308	1.36162543	0.00000000	402022.00000000	402144.00000000
0.16871588	0.16871588	0.44916660	4.33758122	1.52752765	1.36004403	0.00000000	402345.00000000	402818.00000000
0.21476117	0.21476117	0.12875079	1.87401228	1.51960840	1.35268313	0.00000000	403019.00000000	403258.00000000
0.19811860	0.19811860	0.08825260	1.00672153	1.51736995	1.35066325	0.00000000	403459.00000000	403600.00000000
0.09553375	0.26265630	0.36695805	4.14776803	1.50830465	1.34184285	0.00000000	403801.00000000	404264.00000000
0.21654675	0.21654675	0.03467041	0.19433283	1.50211616	1.33564628	0.00000000	404465.00000000	404537.00000000
0.28169895	0.28169895	0.03059839	0.13166328	1.51558250	1.34921208	0.00000000	404738.00000000	404800.00000000
0.17444725	0.17444725	0.24642604	2.99391506	1.50754304	1.34052351	0.00000000	405001.00000000	405372.00000000
0.19525095	0.19525095	0.03566949	0.21880993	1.48945045	1.32299040	0.00000000	405573.00000000	405617.00000000
0.19314151	0.19314151	0.01720233	0.16772380	1.48619440	1.31985086	0.00000000	405818.00000000	405892.00000000
0.17416770	0.17416770	0.02469455	0.29032582	1.48539044	1.31899246	0.00000000	406093.00000000	406150.00000000
0.17149600	0.17149600	0.01973701	0.12812853	1.48003379	1.31364897	0.00000000	406351.00000000	406369.00000000
0.17047915	0.18855959	0.02397875	0.14820053	1.47973981	1.31333289	0.00000000	406570.00000000	406611.00000000
0.15610272	0.21662124	0.34001742	4.29777169	1.47889718	1.31185476	0.00000000	406812.00000000	407250.00000000
0.26242960	0.33447081	0.14404928	0.63496188	1.45664812	1.29024523	0.00000000	407451.00000000	407603.00000000
0.17809180	0.17809180	0.07076655	1.09032690	1.45567090	1.28893880	0.00000000	407804.00000000	407948.00000000
0.17589215	0.17589215	0.14106617	1.67961555	1.45695707	1.29055473	0.00000000	408149.00000000	408342.00000000
0.15055025	0.21638819	0.28480095	2.14763366	1.45697070	1.29052174	0.00000000	408543.00000000	408809.00000000
0.23212908	0.23212908	0.06971258	0.84471940	1.45608406	1.28971065	0.00000000	409010.00000000	409242.00000000
0.16535477	0.37077450	0.10486503	0.92207117	1.45217772	1.28557013	0.00000000	409443.00000000	409548.00000000
0.31289299	0.34951914	0.05371491	0.18145301	1.46876650	1.30172918	0.00000000	409749.00000000	410265.00000000
0.24531549	0.25579417	0.03656007	0.16210231	1.46516200	1.29863383	0.00000000	410466.00000000	410753.00000000
0.10342994	0.32365618	0.09200967	1.22776897	1.46377441	1.29727496	0.00000000	410954.00000000	411096.00000000
0.34691161	0.36134505	0.06246916	0.19414708	1.46335905	1.29653200	0.00000000	411297.00000000	411637.00000000
0.20629945	0.20629945	0.02143881	0.16118122	1.45931816	1.29292147	0.00000000	411838.00000000	411864.00000000
0.11631644	0.22432068	0.11567348	0.96876794	1.45304429	1.28661651	0.00000000	412065.00000000	412178.00000000
0.24673655	0.26241111	0.22773216	2.13641985	1.45041598	1.28389960	0.00000000	412379.00000000	412668.00000000
0.20721153	0.26314401	0.15068174	0.74971206	1.45278147	1.28639986	0.00000000	412869.00000000	412949.00000000
0.26657511	0.26657511	0.02430482	0.10118991	1.49436458	1.32799946	0.00000000	413150.00000000	413165.00000000
0.19081779	0.19081779	0.03149727	0.35417819	1.51162425	1.34512757	0.00000000	413366.00000000	413468.00000000
0.39253182	0.39253182	0.05544527	0.16189110	1.51307226	1.34670507	0.00000000	413669.00000000	413693.00000000
0.14852608	0.23532930	0.32480376	2.62100188	1.50210615	1.33541376	0.00000000	413894.00000000	414170.00000000
0.17812701	0.17812701	0.02445300	0.19043017	1.49849932	1.33207897	0.00000000	414371.00000000	414415.00000000
0.10803283	0.17188275	0.24376650	2.41349799	1.49636296	1.32988653	0.00000000	414616.00000000	414864.00000000
0.15765634	0.21318691	0.10772941	0.81395587	1.49437887	1.32788004	0.00000000	415065.00000000	415199.00000000
0.14814207	0.26178247	0.67424342	4.72383222	1.49359871	1.32704373	0.00000000	415400.00000000	415897.00000000
0.10550303	0.25674273	0.10994660	0.98446111	1.48588526	1.31950244	0.00000000	416098.00000000	416201.00000000
0.13747317	0.19466603	0.10143631	1.04049042	1.47551452	1.30911456	0.00000000	416402.00000000	416512.00000000
0.16196633	0.17392532	0.12504808	1.01727036	1.47518260	1.30876476	0.00000000	416713.00000000	416826.00000000
0.14542619	0.26755032	0.45341280	3.72807118	1.47183831	1.30541906	0.00000000	417027.00000000	417422.00000000
0.16733425	0.16733425	0.05831251	0.62347727	1.46898415	1.30244263	0.00000000	417623.00000000	417693.00000000
0.18395842	0.18395842	0.02528265	0.20750558	1.46440354	1.29800624	0.00000000	417894.00000000	417930.00000000
0.14403293	0.19037083	0.09635820	0.66210396	1.45438114	1.28792634	0.00000000	418131.00000000	418220.00000000
0.18476239	0.18476239	0.02330352	0.18310257	1.43351618	1.26707963	0.00000000	418421.00000000	418455.00000000
0.16964452	0.16964452	0.09143244	1.17241245	1.43181753	1.26547469	0.00000000	418656.00000000	418858.00000000
0.20781942	0.26796573	0.16841458	0.81407074	1.43350915	1.26715150	0.00000000	419059.00000000	419181.00000000
0.17292738	0.17292738	0.26660201	2.72134800	1.43355314	1.26699154	0.00000000	419382.00000000	419669.00000000
0.16842071	0.16842071	0.18960487	2.47366405	1.43262662	1.26597222	0.00000000	419870.00000000	420165.00000000
0.09787805	0.19119032	0.22335259	2.64178135	1.43210321	1.26556719	0.00000000	420366.00000000	420644.00000000
0.15560134	0.20171600	0.27320861	2.15126513	1.43061671	1.26410288	0.00000000	420845.00000000	421140.00000000
0.14991870	0.19222332	0.15814858	1.45389600	1.42935093	1.26276006	0.00000000	421341.00000000	421533.00000000
0.13487033	0.20266567	0.26114619	2.24967922	1.42685606	1.26043687	0.00000000	421734.00000000	422047.00000000
0.16673174	0.16673174	0.04871449	0.64807672	1.42618005	1.25954733	0.00000000	422248.00000000	422334.00000000
0.18268208	0.18268208	0.03641483	0.36181847	1.41868210	1.25222963	0.00000000	422535.00000000	422630.00000000
0.17431194	0.17431194	0.01991956	0.18831336	1.41622102	1.24984569	0.00000000	422831.00000000	422864.00000000
0.13222723	0.28881511	0.49077053	3.79414827	1.43357974	1.26712986	0.00000000	423065.00000000	423455.00000000
0.07782609	0.16893446	0.24491498	2.90255022	1.42997692	1.26346498	0.00000000	423656.00000000	423963.00000000
0.17142364	0.17142364	0.10352617	1.27004969	1.42876018	1.26236149	0.00000000	424164.00000000	424314.00000000
0.14147807	0.23986066	0.30431943	2.52978122	1.42877334	1.26225453	0.00000000	424515.00000000	424778.00000000
0.20717102	0.20717102	0.13838714	1.38920763	1.42763533	1.26058719	0.00000000	424979.00000000	425147.00000000
0.10891786	0.17771520	0.15736341	1.65721445	1.42651944	1.25994077	0.00000000	425348.00000000	425519.00000000
0.14310477	0.17523261	0.05734772	0.48894383	1.42561592	1.25908888	0.00000000	425720.00000000	425798.00000000
0.15041202	0.17037714	0.05880721	0.50888317	1.42519124	1.25875010	0.00000000	425999.00000000	426057.00000000
0.18301177	0.19468699	0.06859573	0.64722333	1.42464072	1.25814776	0.00000000	426258.00000000	426343.00000000
0.11601953	0.20825452	0.32606474	3.29176385	1.42403140	1.25726577	0.00000000	426544.00000000	426893.00000000
0.09504509	0.18593906	0.16930685	1.70643235	1.42251919	1.25607985	0.00000000	427094.00000000	427273.00000000
0.18785142	0.18785142	0.15294050	1.63112385	1.42182480	1.25500075	0.00000000	427474.00000000	427649.00000000
0.17369625	0.17369625	0.15858290	2.06640726	1.42814335	1.26115226	0.00000000	427850.00000000	428093.00000000
0.09562265	0.19767676	0.30056874	3.76987386	1.42652539	1.26001780	0.00000000	428294.00000000	428679.00000000
0.16685801	0.16685801	0.21648530	2.88008287	1.42568814	1.25892336	0.00000000	428880.00000000	429202.00000000
0.18277724	0.18277724	0.13660867	1.18698343	1.43214276	1.26533370	0.00000000	429403.00000000	429554.00000000
0.18763962	0.18763962	0.05310732	0.40777655	1.43609255	1.26958890	0.00000000	429755.00000000	429825.00000000
0.12464450	0.17800266	0.05489620	0.60181196	1.43427584	1.26779016	0.00000000	430026.00000000	430110.00000000
0.27072264	0.38737439	0.17305075	0.64750221	1.43437295	1.26798944	0.00000000	430311.00000000	430382.00000000
0.17826235	0.17826235	0.12257165	1.06787836	1.45519427	1.28872850	0.00000000	430583.00000000	430758.00000000
0.18106393	0.18106393	0.05035357	0.49620447	1.45529375	1.28893579	0.00000000	430959.00000000	431033.00000000
0.16262541	0.19841516	0.20640405	2.40298009	1.45593893	1.28941761	0.00000000	431234.00000000	431561.00000000
0.18365959	0.18365959	0.21520662	2.34809667	1.45571273	1.28901568	0.00000000	431762.00000000	432033.00000000
0.11241322	0.20240636	0.14109723	1.42633233	1.40861375	1.24217577	0.00000000	432234.00000000	432402.00000000
0.14977369	0.18996293	0.14320695	1.39730738	1.40729983	1.24078676	0.00000000	432603.00000000	432766.00000000
0.16769627	0.16769627	0.23583995	3.12779442	1.44182523	1.27532007	0.00000000	432967.00000000	433324.00000000
0.16815068	0.16815068	0.01945122	0.15949060	1.44191715	1.27553499	0.00000000	433525.00000000	433564.00000000
0.15920749	0.21562785	0.06655776	0.43282817	1.45027453	1.28388071	0.00000000	433765.00000000	433868.00000000
0.19392708	0.28400268	0.16250772	0.89150159	1.43983224	1.27339565	0.00000000	434069.00000000	434218.00000000
0.17615650	0.17615650	0.05812255	0.57486303	1.43550992	1.26889057	0.00000000	434419.00000000	434517.00000000
0.17119116	0.17119116	0.04123900	0.48205723	1.43702520	1.27062342	0.00000000	434718.00000000	434797.00000000
0.17009695	0.17009695	0.26688594	3.11855604	1.43396963	1.26735472	0.00000000	434998.00000000	435318.00000000
0.18428853	0.18428853	0.07593724	1.03500856	1.42044816	1.25392451	0.00000000	435519.00000000	435644.00000000
0.18329890	0.18329890	0.23175363	2.35078943	1.41802298	1.25106209	0.00000000	435845.00000000	436117.00000000
0.19563654	0.19563654	0.27271816	3.37078783	1.41083144	1.24431234	0.00000000	436318.00000000	436702.00000000
0.19542659	0.19542659	0.16635482	2.11125596	1.39619079	1.22891228	0.00000000	436903.00000000	437267.00000000
0.11858601	0.19783874	0.26594576	3.18606301	1.37842793	1.21130334	0.00000000	437468.00000000	437806.00000000
0.16695870	0.16695870	0.02139896	0.20481290	1.36602737	1.19955771	0.00000000	438007.00000000	438039.00000000
0.17358137	0.17358137	0.07417101	0.91186709	1.36223333	1.19546688	0.00000000	438240.00000000	438377.00000000
0.20990712	0.20990712	0.01990079	0.11573657	1.34222983	1.17585286	0.00000000	438578.00000000	438596.00000000
0.19029721	0.19029721	0.11064939	1.37768623	1.34543942	1.17899146	0.00000000	438797.00000000	438992.00000000
0.10053978	0.20784894	0.40676506	4.35681318	1.34569756	1.17896470	0.00000000	439193.00000000	439652.00000000
0.19164603	0.25080662	0.34671172	1.92772607	1.34089958	1.17437856	0.00000000	439853.00000000	440076.00000000
0.18963884	0.20011506	0.11575848	0.86047608	1.33945059	1.17302428	0.00000000	440277.00000000	440392.00000000
0.14315260	0.18247632	0.22110130	1.97046228	1.33517220	1.16848420	0.00000000	440593.00000000	440804.00000000
0.24720820	0.27981459	0.13375069	0.55439712	1.35936834	1.19299191	0.00000000	441005.00000000	441066.00000000
0.16782860	0.16782860	0.02410034	0.20303257	1.41003642	1.24363847	0.00000000	441267.00000000	441312.00000000
0.13980335	0.25276318	0.20147243	1.48488585	1.40970018	1.24317760	0.00000000	441513.00000000	441672.00000000
0.13530243	0.20247984	0.09019527	0.92599121	1.40877988	1.24230930	0.00000000	441873.00000000	441980.00000000
0.17134223	0.17134223	0.05794688	0.65611162	1.40847676	1.24204539	0.00000000	442181.00000000	442278.00000000
0.17369241	0.17369241	0.29214161	3.42312147	1.41281728	1.24602554	0.00000000	442479.00000000	442878.00000000
0.23277749	0.23277749	0.02671465	0.14622420	1.46685592	1.30046881	0.00000000	443079.00000000	443103.00000000
0.10828281	0.21254438	0.45363850	4.79761740	1.48952654	1.32338046	0.00000000	443304.00000000	443829.00000000
0.20836973	0.20836973	0.18414047	2.14206613	1.49034251	1.32336341	0.00000000	444030.00000000	444313.00000000
0.17351542	0.17351542	0.12091474	1.35929412	1.48549055	1.31900504	0.00000000	444514.00000000	444699.00000000
0.08695578	0.18740954	0.30289284	3.04683560	1.48165723	1.31457234	0.00000000	444900.00000000	445221.00000000
0.17011427	0.27079930	0.08892990	0.67292456	1.47944697	1.31297775	0.00000000	445422.00000000	445516.00000000
0.19575599	0.19575599	0.04582070	0.43649364	1.47895544	1.31250503	0.00000000	445717.00000000	445805.00000000
0.16662544	0.16662544	0.15415177	1.93349476	1.47784190	1.31139456	0.00000000	446006.00000000	446211.00000000
0.18976356	0.18976356	0.07144414	0.63605926	1.47727016	1.31082986	0.00000000	446412.00000000	446524.00000000
0.16664670	0.16664670	0.11806908	1.80452477	1.47546966	1.30884418	0.00000000	446725.00000000	446921.00000000
0.18220838	0.18220838	0.03510707	0.29898658	1.45427546	1.28771326	0.00000000	447122.00000000	447262.00000000
0.18401004	0.18401004	0.09452279	1.07258496	1.45373692	1.28703601	0.00000000	447463.00000000	447612.00000000
0.34415119	0.34415119	0.04894492	0.16761571	1.45347179	1.28702915	0.00000000	447813.00000000	447922.00000000
0.20157844	0.33555828	0.63930780	3.23574290	1.45312191	1.28672771	0.00000000	448123.00000000	448487.00000000
0.17686056	0.17686056	0.10083980	1.38137976	1.45320608	1.28660652	0.00000000	448688.00000000	448833.00000000
0.17577132	0.17577132	0.08422224	0.89555258	1.45269774	1.28602706	0.00000000	449034.00000000	449179.00000000
0.18007935	0.18007935	0.03289580	0.27356462	1.46429285	1.29789987	0.00000000	449380.00000000	449430.00000000
0.08139601	0.20067698	0.23868006	3.06918312	1.46342155	1.29676816	0.00000000	449631.00000000	449944.00000000
0.15490318	0.19526831	0.31835839	3.21358449	1.46410001	1.29736237	0.00000000	450145.00000000	450500.00000000
0.12714409	0.20955141	0.30982270	2.80304660	1.46853891	1.30210319	0.00000000	450701.00000000	450992.00000000
0.17428361	0.17428361	0.04013626	0.40064126	1.46769819	1.30119388	0.00000000	451193.00000000	451293.00000000
0.20103303	0.20103303	0.02072410	0.12479087	1.48071121	1.31420628	0.00000000	451494.00000000	451656.00000000
0.22055293	0.22055293	0.01964740	0.10729393	1.48013541	1.31369890	0.00000000	451857.00000000	451920.00000000
0.22130878	0.26453249	0.04385982	0.20254369	1.47742430	1.31100466	0.00000000	452121.00000000	452163.00000000
0.22061328	0.27939129	0.17232961	0.91143647	1.47688653	1.31028972	0.00000000	452364.00000000	452507.00000000
0.15091781	0.22548942	0.48426973	3.95589752	1.44393539	1.27738805	0.00000000	452708.00000000	453126.00000000
0.10091462	0.19129844	0.37318633	4.04170082	1.44124536	1.27472196	0.00000000	453327.00000000	453752.00000000
0.17870372	0.17870372	0.32995066	4.29930416	1.43784476	1.26999366	0.00000000	453953.00000000	454474.00000000
0.09456762	0.26757263	0.37383386	3.81084177	1.43561511	1.26908366	0.00000000	454675.00000000	455079.00000000
0.17816110	0.17816110	0.04063241	0.42529925	1.43452747	1.26801850	0.00000000	455280.00000000	455335.00000000
0.14349302	0.23240196	0.36504913	2.70334725	1.34748751	1.18091891	0.00000000	455536.00000000	455827.00000000
0.15580664	0.20553072	0.34486602	2.93305026	1.32215526	1.15507126	0.00000000	456028.00000000	456333.00000000
0.14004032	0.21961404	0.29301260	2.25873427	1.31956435	1.15272524	0.00000000	456534.00000000	456768.00000000
0.13489439	0.20836659	0.05154992	0.38841053	1.31736838	1.15089889	0.00000000	456969.00000000	457024.00000000
0.14644244	0.20027535	0.33872382	2.66868572	1.31682736	1.14984593	0.00000000	457225.00000000	457499.00000000
0.13398023	0.21845817	0.41351014	3.36529046	1.30776446	1.14043059	0.00000000	457700.00000000	458047.00000000
0.24672595	0.34381959	0.72913684	3.00685617	1.45331123	1.28660060	0.00000000	458248.00000000	458734.00000000
0.25621593	0.30873110	0.13912906	0.88372562	1.44930002	1.28269470	0.00000000	458935.00000000	459049.00000000
0.12198332	0.22694586	0.51285811	4.69532114	1.44863344	1.28179269	0.00000000	459250.00000000	459743.00000000
