# Supplementary material for: MoS2 nanopore identifies single amino acids with sub-1 Dalton resolution
Source: Nat Commun. 2023 May 20;14:2895. doi: 10.1038/s41467-023-38627-x (PMC10199900; doi:10.1038/s41467-023-38627-x)
Supplement: Supplementary file 4 — Supplementary Software [file 41467_2023_38627_MOESM4_ESM.zip › Supplementary Software/data/Transalyzer_data/group_data/ST_56/T/analysis_rawtrace]

1.09744847
1.09700509
1.10055817
1.10605675
1.10799603
1.10409903
1.09567602
1.08473034
1.07523028
1.07030555
1.06974019
1.07066055
1.06911535
1.06426741
1.05835096
1.05325208
1.05096010
1.05288977
1.05763367
1.06230752
1.06543402
1.06735158
1.06950715
1.07235337
1.07613200
1.08363436
1.09688963
1.11433083
1.13138328
1.14295042
1.14715401
1.14591318
1.14145699
1.13209934
1.11597392
1.09596981
1.07675465
1.06210095
1.05264082
1.04575424
1.04045332
1.03852387
1.04149814
1.04834777
1.05613910
1.06446846
1.07710901
1.09451941
1.10921720
1.11487313
1.11277768
1.10804784
1.10527582
1.10582902
1.10810419
1.11055671
1.11309616
1.11508280
1.11484168
1.11152660
1.10413806
1.09259060
1.07957940
1.06764124
1.05907771
1.05701622
1.06187794
1.06955629
1.07484599
1.07680565
1.07843801
1.08132823
1.08400610
1.08371870
1.08114290
1.07987748
1.07782184
1.06986718
1.05821422
1.05166873
1.05546292
1.06578244
1.07681533
1.08804458
1.10008833
1.10912215
1.11101819
1.10538727
1.09422832
1.08088737
1.06902306
1.06019759
1.05359259
1.04991152
1.05264434
1.06592379
1.08939823
1.11441411
1.13008389
1.13123450
1.12124026
1.10792680
1.09545232
1.08268548
1.06748515
1.04896467
1.02762173
1.00472890
0.98142269
0.96002070
0.94471309
0.93873737
0.94047779
0.94551283
0.95172337
0.95959003
0.96727219
0.96780369
0.95866220
0.94813899
0.94733102
0.95932356
0.97696683
0.99232695
1.00457824
1.01618079
1.02440101
1.02273480
1.00917058
0.98887060
0.96954660
0.95582343
0.94986810
0.95290769
0.96408317
0.98087686
0.99917355
1.01439221
1.02558487
1.03635746
1.05088508
1.06867184
1.08487032
1.09527049
1.09932906
1.10110605
1.10654384
1.11686645
1.12703140
1.13316627
1.13802470
1.14643298
1.15883050
1.17211899
1.18140169
1.18094548
1.16983743
1.15448286
1.14114841
1.13065361
1.12332645
1.12114950
1.12377668
1.12753341
1.12884501
1.12617190
1.12030751
1.11509408
1.11414535
1.11844569
1.12627751
1.13443497
1.14121735
1.14602021
1.14689268
1.14111465
1.12992059
1.12009016
1.11883060
1.12778552
1.14191810
1.15484116
1.16363326
1.16818699
1.16942468
1.16768903
1.16246024
1.15565639
1.15191982
1.15219457
1.15102752
1.14288984
1.12816807
1.11294764
1.10338114
1.10120655
1.10556497
1.11330982
1.11918885
1.12206806
1.12552138
1.13263830
1.14216172
1.14911180
1.15096925
1.14904926
1.14460838
1.13853995
1.13366222
1.13175009
1.13206056
1.13325301
1.13326551
1.13270716
1.13442794
1.13855516
1.14405783
1.15112027
1.15957461
1.16780196
1.17358704
1.17685125
1.18010792
1.18462174
1.19010918
1.19628698
1.20140452
1.20214644
1.19700601
1.18958597
1.18366122
1.17721830
1.16671925
1.15335805
1.14264564
1.14022723
1.14706372
1.15602077
1.15875634
1.15508163
1.14943061
1.14612896
1.14785626
1.15175634
1.15310471
1.15147591
1.14722420
1.13784227
1.15513080
1.15400709
1.14915224
1.13877596
1.12222980
1.10041227
1.07715913
1.05859043
1.04957108
1.05049767
1.05616449
1.05976624
1.05913132
1.05453858
1.04702630
1.04113993
1.04140499
1.04815851
1.05866310
1.06942570
1.07772858
1.08348341
1.08848313
1.09320521
1.09879013
1.10742186
1.11911552
1.13190931
1.14281490
1.14938733
1.15093414
1.14907230
1.14670780
1.14530451
1.14456406
1.14365373
1.14328878
1.14488788
1.14763824
1.15004132
1.15229593
1.15576259
1.15932492
1.15882946
1.15204824
1.14051350
1.12792550
1.11807405
1.11244460
1.11017346
1.10822883
1.10318037
1.09428867
1.08188341
1.06667885
1.05311855
1.04603484
1.04440448
1.04560991
1.04996053
1.05816676
1.06940113
1.08216725
1.09490341
1.10671568
1.11830454
1.12862027
1.13421177
1.13354603
1.12674576
1.11347433
1.09450258
1.07329503
1.05436181
1.04028590
1.03228648
1.03223471
1.04107444
1.05599206
1.07119482
1.08435926
1.09800325
1.11152503
1.12097797
1.12682791
1.13372925
1.14266023
1.14886135
1.14993039
1.14839946
1.14485742
1.13824047
1.12901956
1.11862244
1.11104368
1.11025968
1.11538698
1.12187658
1.12573009
1.12488244
1.11872035
1.10852110
1.09709139
1.08775523
1.08119126
1.07553241
1.07103429
1.06821291
1.06441649
1.05850790
1.05348250
1.05350674
1.06088402
1.07308550
1.08522455
1.09427154
1.09960104
1.10162022
1.09944436
1.09149209
1.07788116
1.06110371
1.04553570
1.03746592
1.04259753
1.05859701
1.07259460
1.07042559
1.04700235
1.00898306
0.97090285
0.94739855
0.94468045
0.95687306
0.97360360
0.98819172
0.99919762
1.01111065
1.02973682
1.05506645
1.07885378
1.09071310
1.08698629
1.07271681
1.05739870
1.04820935
1.04668304
1.04847457
1.04652053
1.03914094
1.03294418
1.03413456
1.04083546
1.04814781
1.05574985
1.06420259
1.06927833
1.06573644
1.05341715
1.03891686
1.03104732
1.03350641
1.04307166
1.05451729
1.06511439
1.07412624
1.08082408
1.08289389
1.07784689
1.06770177
1.05624350
1.04328204
1.02859771
1.01677834
1.01380170
1.02216186
1.03936308
1.06086381
1.08303417
1.10105893
1.10940499
1.10687192
1.09940561
1.09566468
1.09972998
1.10904081
1.11742577
1.12113969
1.12132825
1.12160283
1.12405824
1.12599548
1.12386703
1.11772361
1.10984350
1.10289022
1.09959487
1.10099848
1.10348063
1.10179804
1.09489391
1.08776153
1.08725200
1.09350586
1.09978672
1.10070110
1.09648375
1.09205791
1.09158680
1.09382421
1.09570755
1.09640583
1.09538114
1.09236168
1.08962297
1.08997460
1.09589758
1.10794213
1.12077555
1.12749662
1.12608553
1.11943057
1.11316245
1.11093251
1.11153412
1.11206474
1.11017132
1.10539184
1.09919883
1.09388424
1.09207100
1.09550539
1.10383008
1.11319785
1.11795970
1.11435678
1.10322308
1.08989403
1.08087954
1.08104794
1.09136248
1.10732808
1.12226745
1.13178728
1.13428188
1.12907013
1.11637411
1.10004183
1.08643839
1.07890243
1.07550243
1.07409992
1.07407733
1.07471087
1.07705258
1.08242678
1.09070665
1.10203689
1.11501086
1.12595076
1.13473959
1.14327650
1.15069260
1.15546809
1.15702871
1.15685722
1.15711060
1.15706893
1.15323380
1.14354419
1.13090013
1.12046416
1.11449533
1.11178807
1.11133458
1.11394413
1.11844884
1.12031711
1.11814840
1.11504313
1.11144024
1.10418135
1.09193595
1.07672254
1.06202467
1.05189141
1.05084754
1.18384706
1.16427926
1.14464847
1.13139819
1.12381020
1.12104124
1.12501327
1.13526371
1.14580649
1.15111640
1.15079095
1.14608805
1.13669776
1.12370866
1.11420220
1.11394135
1.11981905
1.12555121
1.12800405
1.12861825
1.13070404
1.13479660
1.13930485
1.14294520
1.14448914
1.14415605
1.14546996
1.14934471
1.15051311
1.14556905
1.13469139
1.11735169
1.09428733
1.06985623
1.04992513
1.03824266
1.03454877
1.03368576
1.03046087
1.02709896
1.03073117
1.04513202
1.06393626
1.07533514
1.07576056
1.07141267
1.07163908
1.08308490
1.10525696
1.13069912
1.14872859
1.15351003
1.14780135
1.13808040
1.13017848
1.12913195
1.13719651
1.14892082
1.15436064
1.14953054
1.13838694
1.12515107
1.11142240
1.09767249
1.08432692
1.07408978
1.07100195
1.07520453
1.08199029
1.08741639
1.09171777
1.09809325
1.10915317
1.12403566
1.13897330
1.14877744
1.15042368
1.14703586
1.14459090
1.14544642
1.14780345
1.14945277
1.15017194
1.15246815
1.15920242
1.16884655
1.17713793
1.18273021
1.18552247
1.18174151
1.16782393
1.14632046
1.12182654
1.09823618
1.08030645
1.07252653
1.07881963
1.09882539
1.12481918
1.14506498
1.14814735
1.12891903
1.09376790
1.05681612
1.03020109
1.01891030
1.01906652
1.02064117
1.01735872
1.01160598
1.00585499
0.99853644
0.98994011
0.98255682
0.97800417
0.97684554
0.98035979
0.98979214
1.00203341
1.01047473
1.01360627
1.01524489
1.01677396
1.01638173
1.01353313
1.01042307
1.00979723
1.01309979
1.01912714
1.02568226
1.03132984
1.03491811
1.03572316
1.03493692
1.03549110
1.03717279
1.03658244
1.03323533
1.02949251
1.02741645
1.02869540
1.03386085
1.04169756
1.05161032
1.06478749
1.08053327
1.09571228
1.10818605
1.11593618
1.11773139
1.11573165
1.11309090
1.11195953
1.11273752
1.11499441
1.11964914
1.12838006
1.14127873
1.15476557
1.16374646
1.16648199
1.16545100
1.16274130
1.15879924
1.15394859
1.14842342
1.14366030
1.14208914
1.14571731
1.15511245
1.16793961
1.17920495
1.18498468
1.18472103
1.17920329
1.17035182
1.16285024
1.16039059
1.16299184
1.16977874
1.17983958
1.19038679
1.19740437
1.19793530
1.19205887
1.18267849
1.17285485
1.16717144
1.16867087
1.17232874
1.16990793
1.15966436
1.14726683
1.13783988
1.13232754
1.13257213
1.14086867
1.15382082
1.16552170
1.17538234
1.18489447
1.19163184
1.19230195
1.18719884
1.18110553
1.17803274
1.17705201
1.17576815
1.17449651
1.17699861
1.18432364
1.19084291
1.19131423
1.18633122
1.17878467
1.16981980
1.15982565
1.15107396
1.14702996
1.14963905
1.15750708
1.16624326
1.17093811
1.16898285
1.16181863
1.15397082
1.15061194
1.15318065
1.15825909
1.16229563
1.16281869
1.15908055
1.15359489
1.14828901
1.14107947
1.13026894
1.11907148
1.11200614
1.11006468
1.11089088
1.11318346
1.11818073
1.12487605
1.12983856
1.13088119
1.12674352
1.11672691
1.10248303
1.08917948
1.07996626
1.07357652
1.07139519
1.07715247
1.08873446
1.09858263
1.10237203
1.10186592
1.10107412
1.10076402
1.26608501
1.26125689
1.25301769
1.24027015
1.22459801
1.21048375
1.20384443
1.20714822
1.21741235
1.22824665
1.23174511
1.22437194
1.21025457
1.19770916
1.19214080
1.19021524
1.18490923
1.17515239
1.16789561
1.17046399
1.18289257
1.19853076
1.21018075
1.21461253
1.21301932
1.20994784
1.20990935
1.21340090
1.21631396
1.21517869
1.20946208
1.19873278
1.18546795
1.17516981
1.17149645
1.17553744
1.18556457
1.19719067
1.20693491
1.21449539
1.22123734
1.22635300
1.22743886
1.22426842
1.21741413
1.20913557
1.20501168
1.20693206
1.21021823
1.21142853
1.21012050
1.20484498
1.19409610
1.17967796
1.16909897
1.17038938
1.18435305
1.20560245
1.22533207
1.23552443
1.23565233
1.23093172
1.22485614
1.21823620
1.21184290
1.20419642
1.19402691
1.18591365
1.18645117
1.19536814
1.20231466
1.19809792
1.18700123
1.18057782
1.18391202
1.19272259
1.20168994
1.21058616
1.22097679
1.23156092
1.23952994
1.24362592
1.24389214
1.24157281
1.23733237
1.23009785
1.21954268
1.20671751
1.19405164
1.18366286
1.17621305
1.17316059
1.17617259
1.18505677
1.19687880
1.20604828
1.21002432
1.21272967
1.21689847
1.21826283
1.20886998
1.18171349
1.13440004
1.07467739
1.01856472
0.97874490
0.95859833
0.95500025
0.96314449
0.97855418
0.99624687
1.01157165
1.02200916
1.02795066
1.03204132
1.03596896
1.04060297
1.04973022
1.06777045
1.09391808
1.12176101
1.14579861
1.16417581
1.17580464
1.17975704
1.17628979
1.16881355
1.16163533
1.15611491
1.15146567
1.14798019
1.14811889
1.15212861
1.15671873
1.15940930
1.16081493
1.16361066
1.17008571
1.17951684
1.18804167
1.19236435
1.19179179
1.18639377
1.17743676
1.17060141
1.17282274
1.18276686
1.19218655
1.19698253
1.19823804
1.19738771
1.19568846
1.19499789
1.19757973
1.20235973
1.20613018
1.20859517
1.20963102
1.20814091
1.20584933
1.20719040
1.21370591
1.22026167
1.22081935
1.21489073
1.20563265
1.19569695
1.18724568
1.18384259
1.18844330
1.19951324
1.21155340
1.21894413
1.21979994
1.21864390
1.22277511
1.23514706
1.25116900
1.26168880
1.26085881
1.25058196
1.23753793
1.22751445
1.22361355
1.22588190
1.23059952
1.23500704
1.23904619
1.24001003
1.23342942
1.21872319
1.20059400
1.18435128
1.17158125
1.16304707
1.16055839
1.16376175
1.16872388
1.17292841
1.17825894
1.18810016
1.20362931
1.22054895
1.23320392
1.23968672
1.24048935
1.23668813
1.22906897
1.21974233
1.21288673
1.21144203
1.21492058
1.22134237
1.22962663
1.23781146
1.24130226
1.23607550
1.22314407
1.20818935
1.19830008
1.19950671
1.21201235
1.22889582
1.24409238
1.25523203
1.25853909
1.25215596
1.24199931
1.23666010
1.23758070
1.23696106
1.22878037
1.21868865
1.21673890
1.22747344
1.24789741
1.26906193
1.28300420
1.28582873
1.27649877
1.25944200
1.24329932
1.23455931
1.23430515
1.24048524
1.24977677
1.25696113
1.25908559
1.25898233
1.25985290
1.26007035
1.25712899
1.25387030
1.25636156
1.26562023
1.27457927
1.27445167
1.06127296
1.08900239
1.11736113
1.13522394
1.13611810
1.12389617
1.10709700
1.09358441
1.08806586
1.08955569
1.09237866
1.09093743
1.08326788
1.07189623
1.06269188
1.06090245
1.06542295
1.06875526
1.06468305
1.05279896
1.03846821
1.03014640
1.02930062
1.02835966
1.02293719
1.01633978
1.01399666
1.01819126
1.02527164
1.02957426
1.02994494
1.02913930
1.02978628
1.03357629
1.04097021
1.04986712
1.05717690
1.06385342
1.07483577
1.09071152
1.10503130
1.11045444
1.10421223
1.08884001
1.06980992
1.05482272
1.05080731
1.05722929
1.06568025
1.06662538
1.05667434
1.03947443
1.02144636
1.00995110
1.00886997
1.01615893
1.02791164
1.03989588
1.04916025
1.05575101
1.05937934
1.05821648
1.05199615
1.04145839
1.02725342
1.01250472
1.00344099
1.00531316
1.01782056
1.03509067
1.05024597
1.06138793
1.07346359
1.09045040
1.10909477
1.12315149
1.12983296
1.13166712
1.13203468
1.13164940
1.13028533
1.12946425
1.13095445
1.13396161
1.13662276
1.13818180
1.13843098
1.13680169
1.13326049
1.12866327
1.12480623
1.12527074
1.13266893
1.14598310
1.16343812
1.18231547
1.19766751
1.20656960
1.20944222
1.20560910
1.19291751
1.17526530
1.16209737
1.15689068
1.15431670
1.14699448
1.13211297
1.11421824
1.10058350
1.09341553
1.09006306
1.08714772
1.07855734
1.06021219
1.03955756
1.02873337
1.03243055
1.04672133
1.06424719
1.08124234
1.09853095
1.11606847
1.13154995
1.14139434
1.14188104
1.13226216
1.11532558
1.09659290
1.08270398
1.07734438
1.08047393
1.08907784
1.09945349
1.11028592
1.11999234
1.12513536
1.12319532
1.11388534
1.10028172
1.08934818
1.08569957
1.08729710
1.08853846
1.08283265
1.06849708
1.05366304
1.04691983
1.04675125
1.04664029
1.04489439
1.04424736
1.04643184
1.05205846
1.05974290
1.06699141
1.07480605
1.08309387
1.08651027
1.07974068
1.06382210
1.04789125
1.04125549
1.04393015
1.04980690
1.05416535
1.05630290
1.05966488
1.06685489
1.07479480
1.07832869
1.07531084
1.06647856
1.05534547
1.04800347
1.04838893
1.05398321
1.05688915
1.05146821
1.04157981
1.03574793
1.03774767
1.04697604
1.06187699
1.07751139
1.08525767
1.08083858
1.06943779
1.05797379
1.04829033
1.04134354
1.03994191
1.04374855
1.04869415
1.05272723
1.05468427
1.05269914
1.04684002
1.03909704
1.03424172
1.03783906
1.04884413
1.05826515
1.05731743
1.04420740
1.02359922
1.00318868
0.99140653
0.99294305
1.00347102
1.01224854
1.01124474
1.00092555
0.98917539
0.98328581
0.98261082
0.98282313
0.98278153
0.98505873
0.99100779
0.99710866
0.99918151
0.99811558
0.99769806
0.99862583
1.00104871
1.00583134
1.01095700
1.01273443
1.00806658
0.99775179
0.98858064
0.99009190
1.00642867
1.03137687
1.05263368
1.05974779
1.05030706
1.02958386
1.00760754
0.99443704
0.99225078
0.99549428
1.00020054
1.00666925
1.01377660
1.01847399
1.02015321
1.02096974
1.02244820
1.02378490
1.02275640
1.01827894
1.01115738
1.00327370
0.99897168
1.00187641
1.00922391
1.01410698
1.01297228
1.00925753
1.00999926
1.01836322
1.03046348
1.04259421
1.05366769
1.06146163
1.06454435
1.06128017
1.05096946
1.03900414
1.03090305
1.02675988
1.02433916
1.02095067
1.01461921
1.00519483
0.99356274
0.98156858
0.97298290
0.97251139
0.98260907
1.00100336
1.02194431
1.04066644
1.05642846
1.06801830
1.07147781
1.06764023
1.06349845
1.06427278
1.06850799
1.07097053
1.06869168
1.06359087
1.06021321
1.05918195
1.05556988
1.04651157
1.03645905
1.03272916
1.03887178
1.05208026
1.06485068
1.07087450
1.07124961
1.07282637
1.07881603
1.08747183
1.09769109
1.10856460
1.11703159
1.12210801
1.12608766
1.12874985
1.12836472
1.12566761
1.12166629
1.11371920
1.09893784
1.08302380
1.07582525
1.07940971
1.08953393
1.10218318
1.11429515
1.12179149
1.12306001
1.12310408
1.12723040
1.13302212
1.13259918
1.12229479
1.10512709
1.08575386
1.06823684
1.05608386
1.05275339
1.06112026
1.08082326
1.10489125
1.12314126
1.13157256
1.13308068
1.13233718
1.13355063
1.13858968
1.14521530
1.14967884
1.15087150
1.14891254
1.14397782
1.13909795
1.13816279
1.14026630
1.14127142
1.13864098
1.13227641
1.12359487
1.11243953
1.09902713
1.09118075
1.09944120
1.12505215
1.15672085
1.17935395
1.18690732
1.18343150
1.17367097
1.15859417
1.13987453
1.12312597
1.11423516
1.11549009
1.12562843
1.14123362
1.15882515
1.17499897
1.18447050
1.18255657
1.17132879
1.15893191
1.15293553
1.15621702
1.16405127
1.16832195
1.16588429
1.15848853
1.14856488
1.13845798
1.13113114
1.12797422
1.12951335
1.13569576
1.14087233
1.13664598
1.12104209
1.10093114
1.08662150
1.08567621
1.09827068
1.11712503
1.13386214
1.14311850
1.14302590
1.13338970
1.11783040
1.10600241
1.10524270
1.11359927
1.12365729
1.13014379
1.13400083
1.13997752
1.14944628
1.15886316
1.16452762
1.16433241
1.15795940
1.14776441
1.13769715
1.13084930
1.12622924
1.11989950
1.11151621
1.10718474
1.11289959
1.12599612
1.13770546
1.14182291
1.13899359
1.13404395
1.12953848
1.12516151
1.12081238
1.11657071
1.11326056
1.11262728
1.11492640
1.11956867
1.12665965
1.13490674
1.14130934
1.14494958
1.14825247
1.15150593
1.15086978
1.14529364
1.14005128
1.14131464
1.15055161
1.16380427
1.17364309
1.17414287
1.16523279
1.15180282
1.13988948
1.13334454
1.13168227
1.13137438
1.13063114
1.13050376
1.13341511
1.14112152
1.14959645
1.15147012
1.14597999
1.13766092
1.12840840
1.11825962
1.10718229
1.09465773
1.08239019
1.07480929
1.07445722
1.08067413
1.09313605
1.11002420
1.12516376
1.13425816
1.13940036
1.14350179
1.14595435
1.14544014
1.14277854
1.14009339
1.14037461
1.14391128
1.14491051
1.13952666
1.13133619
1.12488865
1.12130236
1.12144095
1.12695567
1.13723840
1.14994748
1.16220715
1.17081255
1.17370589
1.17196492
1.16956869
1.16875470
1.16792897
1.16572902
1.16236527
1.15796520
1.15376167
1.15037142
1.14464521
1.13377437
1.12117195
1.11463249
1.11864859
1.12828648
1.13362390
1.13212736
1.13009520
1.13134946
1.13254438
1.13027238
1.12534884
1.11979077
1.11547045
1.11493359
1.11925560
1.12626668
1.13211011
1.13359503
1.13009781
1.12457086
1.12334807
1.13259493
1.15405804
1.18217082
1.20483204
1.21214852
1.20377462
1.18690518
1.16952049
1.15711243
1.15259948
1.15597285
1.16531008
1.17568344
1.18127319
1.18085505
1.17546428
1.16571202
1.15286654
1.13815735
1.12426743
1.11465650
1.10844021
1.10330829
1.10013737
1.09893710
1.09599538
1.08667941
1.07084490
1.05580398
1.04994162
1.05281124
1.05548763
1.05290724
1.05137803
1.05960512
1.07708601
1.09561617
1.11031945
1.12246710
1.13131138
1.13349468
1.12974992
1.12511526
1.12314895
1.12302378
1.12300087
1.12408780
1.13035737
1.14395803
1.15802492
1.16162147
1.15111216
1.13240478
1.11616500
1.11023088
1.11401192
1.12113702
1.12736624
1.13389291
1.14088816
1.14445246
1.14250262
1.13463726
1.12227072
1.11194574
1.10771004
1.10648758
1.10624378
1.10984709
1.11898753
1.12868722
1.13054859
1.12056644
1.10319398
1.08675061
1.07514361
1.06882571
1.06898517
1.07687364
1.09230548
1.11139959
1.12886383
1.14070178
1.14293810
1.13475339
1.12207894
1.11431614
1.11535546
1.11953882
1.11969372
1.11557067
1.11373728
1.11886009
1.12613156
1.12859685
1.12582366
1.12083215
1.11533892
1.11086345
1.11079798
1.11739541
1.12945020
1.14169529
1.14632441
1.12734632
1.13149148
1.13992068
1.15139822
1.16121414
1.16840323
1.17798802
1.19203872
1.20446344
1.20861868
1.20447579
1.19678689
1.19004655
1.18522698
1.17860873
1.16533016
1.14760995
1.13597362
1.13737038
1.14758190
1.15878946
1.16532559
1.16337715
1.15301608
1.13921169
1.12800010
1.12133425
1.11852039
1.12107939
1.12965290
1.13874971
1.14268100
1.14275982
1.14317306
1.14448131
1.14451942
1.14161053
1.13458709
1.12393256
1.11376939
1.10904409
1.11009011
1.11386352
1.11920817
1.12562491
1.13105842
1.13314037
1.13075208
1.12487915
1.11535690
1.10104344
1.08589628
1.07669530
1.07497259
1.07620669
1.07562652
1.07247578
1.06927487
1.06836436
1.07014067
1.07452498
1.08190683
1.09377723
1.11000695
1.12579606
1.13720739
1.14370036
1.14528530
1.14404665
1.14363314
1.14402565
1.14187877
1.13636804
1.12941167
1.12230419
1.11483268
1.10670191
1.09853075
1.09269242
1.09381509
1.10313728
1.11664193
1.12975711
1.13888327
1.14222774
1.14099652
1.13999381
1.14484015
1.15703339
1.17326349
1.18933792
1.20265128
1.21055718
1.21174964
1.20886799
1.20558064
1.20315755
1.20134296
1.19899866
1.19327274
1.18193830
1.16653823
1.15115448
1.13764460
1.12314977
1.10566199
1.09049932
1.08793040
1.10214128
1.12340081
1.13776488
1.13855557
1.12584232
1.10503436
1.08498756
1.07355889
1.07240615
1.07533997
1.07669240
1.07717187
1.07716162
1.07198245
1.05884590
1.04128902
1.02450563
1.01377626
1.01157711
1.01344438
1.01418665
1.01419990
1.01635318
1.02192891
1.03116022
1.04261020
1.05384867
1.06294849
1.06769695
1.06771142
1.06493149
1.06298645
1.06422677
1.06432446
1.05778055
1.04765528
1.04254697
1.04682248
1.05655207
1.06391360
1.06533603
1.06336008
1.06266950
1.06639485
1.07415445
1.08343167
1.09137899
1.09713153
1.10287046
1.10892086
1.11235762
1.11100587
1.10313696
1.08736730
1.06754123
1.05127758
1.04095320
1.03342176
1.02674341
1.02138287
1.01957272
1.02359250
1.03255284
1.04316137
1.05141097
1.05350168
1.04828831
1.03942399
1.03549714
1.04504131
1.06810521
1.09718515
1.12509970
1.14728497
1.16164986
1.17035797
1.17729229
1.18217015
1.18195591
1.17617537
1.16882046
1.16651524
1.17270628
1.18358074
1.19265022
1.19521444
1.18772712
1.17063235
1.15013134
1.13512286
1.13181897
1.14059083
1.15854245
1.17978206
1.19761302
1.20948302
1.21544831
1.21651420
1.21583289
1.21775028
1.22319834
1.22890727
1.23147873
1.22955234
1.22406961
1.21753671
1.21271899
1.21040778
1.20830745
1.20359614
1.19737346
1.19321909
1.19074998
1.18531653
1.17446441
1.16124789
1.15176330
1.15121925
1.15885498
1.16685817
1.16801276
1.16249053
1.15266251
1.13594096
1.11220098
1.09277346
1.09067702
1.10652907
1.13022526
1.15203632
1.16853506
1.17848566
1.17930105
1.16980494
1.15277648
1.13437058
1.12214755
1.12304419
1.13850695
1.16164844
1.18375814
1.20177605
1.21634721
1.22641630
1.22970677
1.22717218
1.22267566
1.21781053
1.20963500
1.19515819
1.17839994
1.16673340
1.16052567
1.15572136
1.15214938
1.15165817
1.15549826
1.16472199
1.17776431
1.19002180
1.19641251
1.19378403
1.18198200
1.16266203
1.13967794
1.12135071
1.11539115
1.11881472
1.12189097
1.12314142
1.12933176
1.14330509
1.16284842
1.18515935
1.20564847
1.21890828
1.22050785
1.18772712
1.17063235
1.15013134
1.13512286
1.13181897
1.14059083
1.15854245
1.17978206
1.19761302
1.20948302
1.21544831
1.21651420
1.21583289
1.21775028
1.22319834
1.22890727
1.23147873
1.22955234
1.22406961
1.21753671
1.21271899
1.21040778
1.20830745
1.20359614
1.19737346
1.19321909
1.19074998
1.18531653
1.17446441
1.16124789
1.15176330
1.15121925
1.15885498
1.16685817
1.16801276
1.16249053
1.15266251
1.13594096
1.11220098
1.09277346
1.09067702
1.10652907
1.13022526
1.15203632
1.16853506
1.17848566
1.17930105
1.16980494
1.15277648
1.13437058
1.12214755
1.12304419
1.13850695
1.16164844
1.18375814
1.20177605
1.21634721
1.22641630
1.22970677
1.22717218
1.22267566
1.21781053
1.20963500
1.19515819
1.17839994
1.16673340
1.16052567
1.15572136
1.15214938
1.15165817
1.15549826
1.16472199
1.17776431
1.19002180
1.19641251
1.19378403
1.18198200
1.16266203
1.13967794
1.12135071
1.11539115
1.11881472
1.12189097
1.12314142
1.12933176
1.14330509
1.16284842
1.18515935
1.20564847
1.21890828
1.22050785
1.20859601
1.18783941
1.16707017
1.15418342
1.15375311
1.16509438
1.18135488
1.19242811
1.19103856
1.17568004
1.15091519
1.12333664
1.09903043
1.08535133
1.08751793
1.10509762
1.13011839
1.14949764
1.15404980
1.14232719
1.11982827
1.09679650
1.08210727
1.07780061
1.07907056
1.07917988
1.07572489
1.07256707
1.07356832
1.07770494
1.08340281
1.09248574
1.10702872
1.12366492
1.13426402
1.13428429
1.12686037
1.11753031
1.10986652
1.10610029
1.10537733
1.10126484
1.08716498
1.06512360
1.04394994
1.02875108
1.01815752
1.01048999
1.00683898
1.00769670
1.01047369
1.01194272
1.01115668
1.01158174
1.01932365
1.03611875
1.05483730
1.06325214
1.05489848
1.03383546
1.00865787
0.98735295
0.97490695
0.97216192
0.97636545
0.98143468
0.98235739
0.98083698
0.98219212
0.98816414
0.99623189
1.00350256
1.01029974
1.02074459
1.03848114
1.06288538
1.08720450
1.10097036
1.10028073
1.09183176
1.08387471
1.08024585
1.08234202
1.08892169
1.09560898
1.09855817
1.09643448
1.08884947
1.07603886
1.06002455
1.04485368
1.03430132
1.03028789
1.03267813
1.03584459
1.03320202
1.02655858
1.02246850
1.02346308
1.02757487
1.03324711
1.04033283
1.04734458
1.05129204
1.05168716
1.05142596
1.05262083
1.05507540
1.05708211
1.05762269
1.05879529
1.06242127
1.06402308
1.05621933
1.03854901
1.01845356
1.00475734
1.00164408
1.00576590
1.01102241
1.01637439
1.02369904
1.03100353
1.03425414
1.03154472
1.02298890
1.01024324
0.99914272
0.99890540
1.01323591
1.03656455
1.05868008
1.07193130
1.07640394
1.07717173
1.07803641
1.07935107
1.07924232
1.07469943
1.06446979
1.05023011
1.03590960
1.02902219
1.03584265
1.05212641
1.06581612
1.07004510
1.06789276
1.06555253
1.06534229
1.06463666
1.06002496
1.05227894
1.04491097
1.03928503
1.03452920
1.03077246
1.02852221
1.02679337
1.02653431
1.03132632
1.04297358
1.05776577
1.06639112
1.06123372
1.04399438
1.02411932
1.01089918
1.00767617
1.01147604
1.01697278
1.02028767
1.01939507
1.01427242
1.00584268
0.99500927
0.98604237
0.98336936
0.98459469
0.98577988
0.98650004
0.98871559
0.99490697
1.00417294
1.01328549
1.02058358
1.02704514
1.03415195
1.04044384
1.04233751
1.03836647
1.03200058
1.03297369
1.05003016
1.08018848
1.11274826
1.13997470
1.15895594
1.16929945
1.17420309
1.17819167
1.18428056
1.19562453
1.21365186
1.23415747
1.25058750
1.26104669
1.26750560
1.27085993
1.27104658
1.26916763
1.26760234
1.26752169
1.26592058
1.25934730
1.25061345
1.24694678
1.25253691
1.26376903
1.27222486
1.27352190
1.26947134
1.26311609
1.25620548
1.24969188
1.24489060
1.24361951
1.24588555
1.24959537
1.25302885
1.25534142
1.25651905
1.25773063
1.25935304
1.26081986
1.26404606
1.27164724
1.28104596
1.28520906
1.27997621
1.26944610
1.26098579
1.25620948
1.25129955
1.24188561
1.22782915
1.21421764
1.20423732
1.19597214
1.18898858
1.18757058
1.19504054
1.20763775
1.21628280
1.21726477
1.21592815
1.21846601
1.22532800
1.23038657
1.22717615
1.21699582
1.20670126
1.20019867
1.19693553
1.19461959
1.19230634
1.19217838
1.19432189
1.19436408
1.18936207
1.18049135
1.17109834
1.16453880
1.16177119
1.16112267
1.16102534
1.16328863
1.17070831
1.18036138
1.18389301
1.17670763
1.16116686
1.14201183
1.12521448
1.11585259
1.11707171
1.12980813
1.14992550
1.17128022
1.19145265
1.21011680
1.22410340
1.22868623
1.22403348
1.21679151
1.21312055
1.21310430
1.21350749
1.21304225
1.21353416
1.21647569
1.21287043
1.21110321
1.21375200
1.21898863
1.22704883
1.24021118
1.25749279
1.27370965
1.28525608
1.29233805
1.29719407
1.30220118
1.30799429
1.31455908
1.32238907
1.33038163
1.33572186
1.33653205
1.33306639
1.32701774
1.32020005
1.31313538
1.30555906
1.29676007
1.28796493
1.28460019
1.28888813
1.29607875
1.30125690
1.30158565
1.29430755
1.27945224
1.26235731
1.24997971
1.24571969
1.24713410
1.24914226
1.25049987
1.25307210
1.25527480
1.25533143
1.25738175
1.26492870
1.27579619
1.28579367
1.29093322
1.28838662
1.27930147
1.26845679
1.25936160
1.25376431
1.25482024
1.26451342
1.28126803
1.30175629
1.32068611
1.33253009
1.33516542
1.33108502
1.32441662
1.31654925
1.30945735
1.30691500
1.30682413
1.30360435
1.29764582
1.29427127
1.29514157
1.29490786
1.28881339
1.27787512
1.26621610
1.25785572
1.25354707
1.24895352
1.23998155
1.22970917
1.22554758
1.23177001
1.24592339
1.26027159
1.26856113
1.27108366
1.27099524
1.26805161
1.25957719
1.24663526
1.23252670
1.21913795
1.20874220
1.20389873
1.20497000
1.21038106
1.21909886
1.22927400
1.23749825
1.24303583
1.24820567
1.25364611
1.25557524
1.24786298
1.22922933
1.20746432
1.19351195
1.19145448
1.19434774
1.19234438
1.18234679
1.16851412
1.15906616
1.15934906
1.16627442
1.17267400
1.17454050
1.17358181
1.17203719
1.16796559
1.15991273
1.14984818
1.14105770
1.13638728
1.13520853
1.13136648
1.11853586
1.09809088
1.07788019
1.06559970
1.06452206
1.07337751
1.08931556
1.10886250
1.12840443
1.14625788
1.16182968
1.17323906
1.17724630
1.17068364
1.15322985
1.12995860
1.10874766
1.09557388
1.09282668
1.09790712
1.10378656
1.10664034
1.10972668
1.11495505
1.11853115
1.11653613
1.10998126
1.10517831
1.10773391
1.11720504
1.12941994
1.14027578
1.14720722
1.15006944
1.15080124
1.15084213
1.15015254
1.15082707
1.15468108
1.15650789
1.14978387
1.13811173
1.13179221
1.13324722
1.13528348
1.13141353
1.11992572
1.10339121
1.08600218
1.06960716
1.05568203
1.04669460
1.04389129
1.04878773
1.06335761
1.08472805
1.10500515
1.11944016
1.12945034
1.13662165
1.14015538
1.13912720
1.13322851
1.12361394
1.11486668
1.11186116
1.11481909
1.12013218
1.12197645
1.11706638
1.10844140
1.10098000
1.09824764
1.10111562
1.10730676
1.11580459
1.12735226
1.14054913
1.15221693
1.15968717
1.16249232
1.16430349
1.16978310
1.17774310
1.18168437
1.17724219
1.16625992
1.15353083
1.14205170
1.13301184
1.12917106
1.13425428
1.14800241
1.16485048
1.17835184
1.18536521
1.18801706
1.19249522
1.20298418
1.21696800
1.22640198
1.22692525
1.22441702
1.22662534
1.23420545
1.24279407
1.24703704
1.24380600
1.23530580
1.22732607
1.22499514
1.22888975
1.23407826
1.23444462
1.22749468
1.21616720
1.20676452
1.20344359
1.20470329
1.20667769
1.20703127
1.20359685
1.19560126
1.18644885
1.18026945
1.17902714
1.18149293
1.18323192
1.18227176
1.17926635
1.17260900
1.16017725
1.14273347
1.12200902
1.10105125
1.08935100
1.09681984
1.12401750
1.16184719
1.19561156
1.21393956
1.21810350
1.21717864
1.21456349
1.20801597
1.19744643
1.18602599
1.17743227
1.17192212
1.16497407
1.15263291
1.13759988
1.12679847
1.12427692
1.12932751
1.13974365
1.15271637
1.16461116
1.17238513
1.17476826
1.17225661
1.16523382
1.15547752
1.14754692
1.14402158
1.14205977
1.13744506
1.13035892
1.12297445
1.11597970
1.11103317
1.11090436
1.11606386
1.12186949
1.12290152
1.11904699
1.11431181
1.11206683
1.11177722
1.11116673
1.10906065
1.10677678
1.10788239
1.11261383
1.11547463
1.11203089
1.10475874
1.09957315
1.09954293
1.10311254
1.10662605
1.10784961
1.10604474
1.10272082
1.10180568
1.10603988
1.11460244
1.12310778
1.12704303
1.12576227
1.12405702
1.13051712
1.14881726
1.17150602
1.18973977
1.20290331
1.18410373
1.18454137
1.18518349
1.18839040
1.19595615
1.20567614
1.21293904
1.21508896
1.21195886
1.20353741
1.19139239
1.18026355
1.17429389
1.17257933
1.16985131
1.16350079
1.15841378
1.16036735
1.16716078
1.17141724
1.16932864
1.16420330
1.16369435
1.17138801
1.18251471
1.18972439
1.18997836
1.18589329
1.18105497
1.17692171
1.17532052
1.17830055
1.18463527
1.19087073
1.19562399
1.20047711
1.20769665
1.21761189
1.22855389
1.23844696
1.24383848
1.24208935
1.23538778
1.22758160
1.22017126
1.21469864
1.21245140
1.21217414
1.21268840
1.21249002
1.20886664
1.20072210
1.18803576
1.17187982
1.15749288
1.15148143
1.15624264
1.16894268
1.18507955
1.20191575
1.21784307
1.23152614
1.24141101
1.24596721
1.24670839
1.24652711
1.24572446
1.24311281
1.23828792
1.23332053
1.23058350
1.22879804
1.22500835
1.21892105
1.21249849
1.20681810
1.20004973
1.19073436
1.17958413
1.16798316
1.15927805
1.15598276
1.15938013
1.17166773
1.19201334
1.21434494
1.23267703
1.24529628
1.25189499
1.25101143
1.24274227
1.23182211
1.22537557
1.22705044
1.23186717
1.23193686
1.22856463
1.22926500
1.23538173
1.24092596
1.24137665
1.23693341
1.22806633
1.21436185
1.19851450
1.18678225
1.18263227
1.18348792
1.18413653
1.18171022
1.17796162
1.17548275
1.17493667
1.17609168
1.17898820
1.18294785
1.18306143
1.17412656
1.15952498
1.14863081
1.14648452
1.15068353
1.15543614
1.15730150
1.15673190
1.15463536
1.15011003
1.14210413
1.13359935
1.12953145
1.12919684
1.12697154
1.11864778
1.10492214
1.09127087
1.08115681
1.07232095
1.06229578
1.05358403
1.05185006
1.06066939
1.08087382
1.10942920
1.13779593
1.15753019
1.16670365
1.16889766
1.16813320
1.16773684
1.16989920
1.17337064
1.17416207
1.16958084
1.16242571
1.15795601
1.15687842
1.15630175
1.15500991
1.15536359
1.16170486
1.17512727
1.18986145
1.19807369
1.19721243
1.18870477
1.17504217
1.16295415
1.16005281
1.16772540
1.18135951
1.19390444
1.20137650
1.20493133
1.20581348
1.20159100
1.19115770
1.18015546
1.17526436
1.17852579
1.18855058
1.20183065
1.21475293
1.22638887
1.23752246
1.24740667
1.25360961
1.25300066
1.24387390
1.23065395
1.22045320
1.21257858
1.20179013
1.18846399
1.17575605
1.16406247
1.15293535
1.14342006
1.13800602
1.13814210
1.14111155
1.14280898
1.14115918
1.13635337
1.13051217
1.12744399
1.13073892
1.13768533
1.14116086
1.13856685
1.13294495
1.12931087
1.12937567
1.13029050
1.13069826
1.13250751
1.13582239
1.13484372
1.12386513
1.10715335
1.09539855
1.09285018
1.09451643
1.09382217
1.08762860
1.07655808
1.06533561
1.06074533
1.06569596
1.07747903
1.09112260
1.10315557
1.11048889
1.10912696
1.10111750
1.09625621
1.10098602
1.11110071
1.11828067
1.11970648
1.11907988
1.12042875
1.12263121
1.12253320
1.12072396
1.11916287
1.11828625
1.11860418
1.12066430
1.12414218
1.12741165
1.12889270
1.12950928
1.13154865
1.13574797
1.14092813
1.14550146
1.14770576
1.14705076
1.14468452
1.14126930
1.13649306
1.12962926
1.12023363
1.10938488
1.10099215
1.09899784
1.10240232
1.10698816
1.11117814
1.11518386
1.11763061
1.11716537
1.11444957
1.11033131
1.10494406
1.09958593
1.09718125
1.09945904
1.10377889
1.10713281
1.11219049
1.12236046
1.13422868
1.14240554
1.14683623
1.24529628
1.25189499
1.25101143
1.24274227
1.23182211
1.22537557
1.22705044
1.23186717
1.23193686
1.22856463
1.22926500
1.23538173
1.24092596
1.24137665
1.23693341
1.22806633
1.21436185
1.19851450
1.18678225
1.18263227
1.18348792
1.18413653
1.18171022
1.17796162
1.17548275
1.17493667
1.17609168
1.17898820
1.18294785
1.18306143
1.17412656
1.15952498
1.14863081
1.14648452
1.15068353
1.15543614
1.15730150
1.15673190
1.15463536
1.15011003
1.14210413
1.13359935
1.12953145
1.12919684
1.12697154
1.11864778
1.10492214
1.09127087
1.08115681
1.07232095
1.06229578
1.05358403
1.05185006
1.06066939
1.08087382
1.10942920
1.13779593
1.15753019
1.16670365
1.16889766
1.16813320
1.16773684
1.16989920
1.17337064
1.17416207
1.16958084
1.16242571
1.15795601
1.15687842
1.15630175
1.15500991
1.15536359
1.16170486
1.17512727
1.18986145
1.19807369
1.19721243
1.18870477
1.17504217
1.16295415
1.16005281
1.16772540
1.18135951
1.19390444
1.20137650
1.20493133
1.20581348
1.20159100
1.19115770
1.18015546
1.17526436
1.17852579
1.18855058
1.20183065
1.21475293
1.22638887
1.23752246
1.24740667
1.25360961
1.25300066
1.24387390
1.23065395
1.22045320
1.21257858
1.20179013
1.18846399
1.17575605
1.16406247
1.15293535
1.14342006
1.13800602
1.13814210
1.14111155
1.14280898
1.14115918
1.13635337
1.13051217
1.12744399
1.13073892
1.13768533
1.14116086
1.13856685
1.13294495
1.12931087
1.12937567
1.13029050
1.13069826
1.13250751
1.13582239
1.13484372
1.12386513
1.10715335
1.09539855
1.09285018
1.09451643
1.09382217
1.08762860
1.07655808
1.06533561
1.06074533
1.06569596
1.07747903
1.09112260
1.10315557
1.11048889
1.10912696
1.10111750
1.09625621
1.10098602
1.11110071
1.11828067
1.11970648
1.11907988
1.12042875
1.12263121
1.12253320
1.12072396
1.11916287
1.11828625
1.11860418
1.12066430
1.12414218
1.12741165
1.12889270
1.12950928
1.13154865
1.13574797
1.14092813
1.14550146
1.14770576
1.14705076
1.14468452
1.14126930
1.13649306
1.12962926
1.12023363
1.10938488
1.10099215
1.09899784
1.10240232
1.10698816
1.11117814
1.11518386
1.11763061
1.11716537
1.11444957
1.11033131
1.10494406
1.09958593
1.09718125
1.09945904
1.10377889
1.10713281
1.11219049
1.12236046
1.13422868
1.14240554
1.14683623
1.15170935
1.16077358
1.17441336
1.18915648
1.19926736
1.20263110
1.20263973
1.20121281
1.19708549
1.19060902
1.18363980
1.17646593
1.16881128
1.16263757
1.16250430
1.17205726
1.18792021
1.20012963
1.20234182
1.19888137
1.19785669
1.20057463
1.20307487
1.20460157
1.20890086
1.21672281
1.22123477
1.21478391
1.19696006
1.17326794
1.15081197
1.13772376
1.13819367
1.14836335
1.16082239
1.16792165
1.16383261
1.14807446
1.12728020
1.11125612
1.10495042
1.10575707
1.10815627
1.11006697
1.11191984
1.11003237
1.10033939
1.08741818
1.08059101
1.08318761
1.09238324
1.10577810
1.12226174
1.14052623
1.15725134
1.16697872
1.16728469
1.15942137
1.14530574
1.12736792
1.10743329
1.08650468
1.06815910
1.05941623
1.06523067
1.08513508
1.11507045
1.14872473
1.17880596
1.20122558
1.21668476
1.22781740
1.23736065
1.24619780
1.25132973
1.24957504
1.24414830
1.23963494
1.23531724
1.22893230
1.21941222
1.20729076
1.19427821
1.18191608
1.16945902
1.15537051
1.14331630
1.13955190
1.14461579
1.15480429
1.16746311
1.18034754
1.19127996
1.19681635
1.19343676
1.18392726
1.17525730
1.17062418
1.16837686
1.16735088
1.16879459
1.17147937
1.17092854
1.16544343
1.15761627
1.14980846
1.14282874
1.13844404
1.13835614
1.14024257
1.13868777
1.13183788
1.12458609
1.12163396
1.12194485
1.12273079
1.12235891
1.12170590
1.12381491
1.12958291
1.13691327
1.14310368
1.14663856
1.14670818
1.14222461
1.13337225
1.12262829
1.11199208
1.10106980
1.09103049
1.08428964
1.08122780
1.08173307
1.08473247
1.08843462
1.09062381
1.08974828
1.08847110
1.09161852
1.10130776
1.11587572
1.13121266
1.14097580
1.14099507
1.13394725
1.12557822
1.11924358
1.11513629
1.11188267
1.10683581
1.09769825
1.08332266
1.06463267
1.04753207
1.04110542
1.05042034
1.07126279
1.09498732
1.11575178
1.13200750
1.14481425
1.15510586
1.16285285
1.16692838
1.16602453
1.16186163
1.15905273
1.16150089
1.16980089
1.18041603
1.18778782
1.19046467
1.19416409
1.20347922
1.12023363
1.10938488
1.10099215
1.09899784
1.10240232
1.10698816
1.11117814
1.11518386
1.11763061
1.11716537
1.11444957
1.11033131
1.10494406
1.09958593
1.09718125
1.09945904
1.10377889
1.10713281
1.11219049
1.12236046
1.13422868
1.14240554
1.14683623
1.15170935
1.16077358
1.17441336
1.18915648
1.19926736
1.20263110
1.20263973
1.20121281
1.19708549
1.19060902
1.18363980
1.17646593
1.16881128
1.16263757
1.16250430
1.17205726
1.18792021
1.20012963
1.20234182
1.19888137
1.19785669
1.20057463
1.20307487
1.20460157
1.20890086
1.21672281
1.22123477
1.21478391
1.19696006
1.17326794
1.15081197
1.13772376
1.13819367
1.14836335
1.16082239
1.16792165
1.16383261
1.14807446
1.12728020
1.11125612
1.10495042
1.10575707
1.10815627
1.11006697
1.11191984
1.11003237
1.10033939
1.08741818
1.08059101
1.08318761
1.09238324
1.10577810
1.12226174
1.14052623
1.15725134
1.16697872
1.16728469
1.15942137
1.14530574
1.12736792
1.10743329
1.08650468
1.06815910
1.05941623
1.06523067
1.08513508
1.11507045
1.14872473
1.17880596
1.20122558
1.21668476
1.22781740
1.23736065
1.24619780
1.25132973
1.24957504
1.24414830
1.23963494
1.23531724
1.22893230
1.21941222
1.20729076
1.19427821
1.18191608
1.16945902
1.15537051
1.14331630
1.13955190
1.14461579
1.15480429
1.16746311
1.18034754
1.19127996
1.19681635
1.19343676
1.18392726
1.17525730
1.17062418
1.16837686
1.16735088
1.16879459
1.17147937
1.17092854
1.16544343
1.15761627
1.14980846
1.14282874
1.13844404
1.13835614
1.14024257
1.13868777
1.13183788
1.12458609
1.12163396
1.12194485
1.12273079
1.12235891
1.12170590
1.12381491
1.12958291
1.13691327
1.14310368
1.14663856
1.14670818
1.14222461
1.13337225
1.12262829
1.11199208
1.10106980
1.09103049
1.08428964
1.08122780
1.08173307
1.08473247
1.08843462
1.09062381
1.08974828
1.08847110
1.09161852
1.10130776
1.11587572
1.13121266
1.14097580
1.14099507
1.13394725
1.12557822
1.11924358
1.11513629
1.11188267
1.10683581
1.09769825
1.08332266
1.06463267
1.04753207
1.04110542
1.05042034
1.07126279
1.09498732
1.11575178
1.13200750
1.14481425
1.15510586
1.16285285
1.16692838
1.16602453
1.16186163
1.15905273
1.16150089
1.16980089
1.18041603
1.18778782
1.19046467
1.19416409
1.20347922
1.21464161
1.22135139
1.22174297
1.21744257
1.21144894
1.20793358
1.21036214
1.21960687
1.23290206
1.24392814
1.24655543
1.23968344
1.22553360
1.20536227
1.18242250
1.16341985
1.15301926
1.15037510
1.15317410
1.16105124
1.17229264
1.18243646
1.18847348
1.19025349
1.18817158
1.18533061
1.18849135
1.20027270
1.21452454
1.22289505
1.22051605
1.20917902
1.19657586
1.18767085
1.18259872
1.18033261
1.17999711
1.18122457
1.18295902
1.18321249
1.18098497
1.17679038
1.17277084
1.17087305
1.16832071
1.16182847
1.15472178
1.15236684
1.15654907
1.16566266
1.17526961
1.17988267
1.17662209
1.16927020
1.16477024
1.16472031
1.16631176
1.16884291
1.17357182
1.17945984
1.18213081
1.17844296
1.17045553
1.16230160
1.15590914
1.15027995
1.14545544
1.14435560
1.14938412
1.16036217
1.17289266
1.18150896
1.18562175
1.18771462
1.18847330
1.18564598
1.17705130
1.16471195
1.15460652
1.15120561
1.15382194
1.15892391
1.16372358
1.16811662
1.17279688
1.17433864
1.16717289
1.15122153
1.13326168
1.12073395
1.11635382
1.11790199
1.12000004
1.11934659
1.11734766
1.11652277
1.11872099
1.12533736
1.13561089
1.14492766
1.14895539
1.14685034
1.14020844
1.13136296
1.12175903
1.11364530
1.10790175
1.10111602
1.09175862
1.08452383
1.13658329
1.14289749
1.14523641
1.14499768
1.14105743
1.13169892
1.11669440
1.09892068
1.08389893
1.07448453
1.06801122
1.06250438
1.06049065
1.06377522
1.06956689
1.07220930
1.06846426
1.06159728
1.05841443
1.06306321
1.07380770
1.08535953
1.09385429
1.09906844
1.10253465
1.10498735
1.10610257
1.10417753
1.09690119
1.08489208
1.07296339
1.06652200
1.06689826
1.06899022
1.06678717
1.06023728
1.05264710
1.04749570
1.04755545
1.05262902
1.05938440
1.06430363
1.06721801
1.07067349
1.07731198
1.08804066
1.10012007
1.11031800
1.11621567
1.11371302
1.10143812
1.08387379
1.06802891
1.06004790
1.06192142
1.07038092
1.07930873
1.08249887
1.07811743
1.07082769
1.06567135
1.06421829
1.06648728
1.07104753
1.07630421
1.08247250
1.08860721
1.09083730
1.08742824
1.08100291
1.07527522
1.07268366
1.07258452
1.07103212
1.06239923
1.04561403
1.02827170
1.01954411
1.02380392
1.03899810
1.05640755
1.06781464
1.07247595
1.07428498
1.07708211
1.08326356
1.09361297
1.10639644
1.11720182
1.12305287
1.12564992
1.12871185
1.13448469
1.14250476
1.14951366
1.15181770
1.14999786
1.14947560
1.15324849
1.15629682
1.15053606
1.13405694
1.11396501
1.09892871
1.09104968
1.08759173
1.08562131
1.08267372
1.07780216
1.07375641
1.07548548
1.08384407
1.09376155
1.10037607
1.10019164
1.09031875
1.07315982
1.05533929
1.04100864
1.03037706
1.02176088
1.01240950
1.00087120
0.98786051
0.97583874
0.96962399
0.97348207
0.98729234
1.00677574
1.02919806
1.05418155
1.07756619
1.09312879
1.09949423
1.09814223
1.08938572
1.07499794
1.05875818
1.04399676
1.03247762
1.02514769
1.02350300
1.02788157
1.03526986
1.04176231
1.04528079
1.04628450
1.04789311
1.05365968
1.06317315
1.07123220
1.07246353
1.06546203
1.05220678
1.03510565
1.01746086
1.00245484
0.99244231
0.99264468
1.00726987
1.03352003
1.06499672
1.09546119
1.11801158
1.12638568
1.11958801
1.10255574
1.08124642
1.05980408
1.04306316
1.03635037
1.04165161
1.05652893
1.07430424
1.08667844
1.09058936
1.09073941
1.09248084
1.09596933
1.09954332
1.10349097
1.10783039
1.10960064
1.10458976
1.09094275
1.07155891
1.05243170
1.03955238
1.03887085
1.05344402
1.07892206
1.10456819
1.11966486
1.12075262
1.11193634
1.09869250
1.08420306
1.07064835
1.06158717
1.06029966
1.06576896
1.07422435
1.08282105
1.08971942
1.09347642
1.09215673
1.08498031
1.07547307
1.06798707
1.06417555
1.06392249
1.06681490
1.07263772
1.07932138
1.08307742
1.08149143
1.07624652
1.07132452
1.06702759
1.06011135
1.05026495
1.04088469
1.03435651
1.03129784
1.03154205
1.03430607
1.03882801
1.04464066
1.05186230
1.05940569
1.06486963
1.06890151
1.07496942
1.08356966
1.09028358
1.08966291
1.07921820
1.06145710
1.04402067
1.03245226
1.02308241
1.01100477
0.99899350
0.99081341
0.98598778
0.98556976
0.99390302
1.01196327
1.03439265
1.05519516
1.07125706
1.07996675
1.07976927
1.07403436
1.06855811
1.06707864
1.07099341
1.07903784
1.08907708
1.09909657
1.10625969
1.10937814
1.10972821
1.10906617
1.10922641
1.10932905
1.10412122
1.09113047
1.07624487
1.06880714
1.07351102
1.08863204
1.10709334
1.11834975
1.11711349
1.10463684
1.08260406
1.05572023
1.03291367
1.02001855
1.01527325
1.01504392
1.01868666
1.02534122
1.03392024
1.04532119
1.05897621
1.07069752
1.07667277
1.07792397
1.08063472
1.09117745
1.10984430
1.13142772
1.14893825
1.15542708
1.14799214
1.13247326
1.11995971
1.11621249
1.11849429
1.12105702
1.12084093
1.11820118
1.11144555
1.09542145
1.06947342
1.04025440
1.01509230
0.99963254
0.99682025
1.00334892
1.01309776
1.02468156
1.04148827
1.06382883
1.08565842
1.10141916
1.11106540
1.11490933
1.11075342
1.09962391
1.08789494
1.08054677
1.07789031
1.07943129
1.08301288
1.08370425
1.07835204
1.06821801
1.05829761
1.05596691
1.06593798
1.08389358
1.10005918
1.10880813
1.10903089
1.10121904
1.08927126
1.07875950
1.07243271
1.07056986
1.07240332
1.07513925
1.07607817
1.07557162
1.07561827
1.07713514
1.07893004
1.07911705
1.07707810
1.07515290
1.07577227
1.07553802
1.07041497
1.06492952
1.06863897
1.08366697
1.09932849
1.10181040
1.08732632
1.06554920
1.05258798
1.05773152
1.07698612
1.09891298
1.11284227
1.11532119
1.10876984
1.09459741
1.07446089
1.05489934
1.04323348
1.04106253
1.04539109
1.05234442
1.05848904
1.06326908
1.06823855
1.07305504
1.07591374
1.07746634
1.08079489
1.08723930
1.09506452
1.10144482
1.10587701
1.10888809
1.10718708
1.09745425
1.08424972
1.07658443
1.07790579
1.08417250
1.08848996
1.09040564
1.08750114
1.08306568
1.08001521
1.07855255
1.07902454
1.08095584
1.08121545
1.07812564
1.07516234
1.07970903
1.09619674
1.12019310
1.14216525
1.15470355
1.15673186
1.15159061
1.14185344
1.12786075
1.11162501
1.10030760
1.10047502
1.11122446
1.12578980
1.13689063
1.14313184
1.14793453
1.15033289
1.14602561
1.13589879
1.12473505
1.11441857
1.10435666
1.09590854
1.09167661
1.09183876
1.09517024
1.10203114
1.11259882
1.12515831
1.13827122
1.15050291
1.15775169
1.15564822
1.14513744
1.13299502
1.12498318
1.12104728
1.11972726
1.12214306
1.12897127
1.13836782
1.14768839
1.15483261
1.15736559
1.15068557
1.13097218
1.10034192
1.06571803
1.03394697
1.01007657
0.99790256
0.99802312
1.00688535
1.02058352
1.03510689
1.04351115
1.03941821
1.02332597
1.00430654
0.99179988
0.98690021
0.98868215
1.00001081
1.02076350
1.04569317
1.07017191
1.09094747
1.10465301
1.11034280
1.11043258
1.10892624
1.10887220
1.10962526
1.10914129
1.10806819
1.10858536
1.11364009
1.12560494
1.14298364
1.16024004
1.16997537
1.16931523
1.16222604
1.15468524
1.15130857
1.15218629
1.15435825
1.15549740
1.15257375
1.14297210
1.12940900
1.11862610
1.11534199
1.11962593
1.12423763
1.11834808
1.10014359
1.07747337
1.05642296
1.03786125
1.02292283
1.01486174
1.01427530
1.01828359
1.02423285
1.03018223
1.03468723
1.03590084
1.03055527
1.01784912
1.00299185
0.99238118
0.98683681
0.98288556
0.97724858
0.96865728
0.95883258
0.95126221
0.94820901
0.95016021
0.95482480
0.95727623
0.95725198
0.96052245
0.96952954
0.97932680
0.98444258
0.98568261
0.98685372
0.98948164
0.99073134
0.98607323
0.97751527
0.97475474
0.98614881
1.00938215
1.03350157
1.04930769
1.05508526
1.05558227
1.05500370
1.05246467
1.04727645
1.04191206
1.03607287
1.02516411
1.00732206
0.98718629
0.97177797
0.96501969
0.96635755
0.97022621
0.96845076
0.95860051
0.94579105
0.93540927
0.92834840
0.92404892
0.92496038
0.93409746
0.95003484
0.96587836
0.97325891
0.96941302
0.95952598
0.95031143
0.94490614
0.94478334
0.95055722
0.96052036
0.97177612
0.98268350
0.99391353
1.00564009
1.01361951
1.01249532
1.00494120
1.00149934
1.00933614
1.02780379
1.05260851
1.07835412
1.09974473
1.11295482
1.11726155
1.11541214
1.11333779
1.11452868
1.11251641
1.10137796
1.08692046
1.07708454
1.07351512
1.07473397
1.07874242
1.08177548
1.07861799
1.06799942
1.05459281
1.04297722
1.03121444
1.01349417
0.99081052
0.97261666
0.96684635
0.97297222
0.98304750
0.98666300
0.97988167
0.96729308
0.95280903
0.93784814
0.92576221
0.92010228
0.91953887
0.91889937
0.91606903
0.91571946
0.92311430
0.93553841
0.94543190
0.94939188
0.94957668
0.94876435
0.94812948
0.94844680
0.95098539
0.95589496
0.96103754
0.96337697
0.96112965
0.95571363
0.95022577
0.94782941
0.95140863
0.96081506
0.97065179
0.97309073
0.96684824
0.95957486
0.95734445
0.95903596
0.96232426
0.96789336
0.97722752
0.98873347
0.99688952
0.99904965
0.99914894
1.00028456
0.99999762
0.99534104
0.98754781
0.97895430
0.97069262
0.96346225
0.95743448
0.95402813
0.95345931
0.95254270
0.94963911
0.94533173
0.94019181
0.93595033
0.93351367
0.93037267
0.92455584
0.91852846
0.91679059
0.92091094
0.92960257
0.93978205
0.94509504
0.94278410
0.93905924
0.94160981
0.95133777
0.96206316
0.96749189
0.96758070
0.96667956
0.96630448
0.96470384
0.96211245
0.95788139
0.94940290
0.93835481
0.92906616
0.92397503
0.92409717
0.92955491
0.93727044
0.93984769
0.93267686
0.92081146
0.91379608
0.91609553
0.92359788
0.92770160
0.92361795
0.91358956
0.90273552
0.89440495
0.88864013
0.88412291
0.87965086
0.87539092
0.87326858
0.87298728
0.87129030
0.86610555
0.85849977
0.85030636
0.84190999
0.83389410
0.82806946
0.82525171
0.82361529
0.82176620
0.82195258
0.82611328
0.83302741
0.84384438
0.86572131
0.90422519
0.95567213
1.00832657
1.04762600
1.06638592
1.07028651
1.06939699
1.06826581
1.06531368
1.05912556
1.05174345
1.04597289
1.04419370
1.04738881
1.05450926
1.06343565
1.07137449
1.07768030
1.08349223
1.08825582
1.09069019
1.08994620
1.08604843
1.08238297
1.08213438
1.08288088
1.08129569
1.08023714
1.08640412
1.10239752
1.12221691
1.13389353
1.13120989
1.12002550
1.10852667
1.09803858
1.08473450
1.06837353
1.05633924
1.05543342
1.06620095
1.08435005
1.10269175
1.11584233
1.12275489
1.12369938
1.11899837
1.11019571
1.10020946
1.09217178
1.08686597
1.08228608
1.07575168
1.06612077
1.05356444
1.03929646
1.02606489
1.01692780
1.01595086
1.02618094
1.04459747
1.06176196
1.06925906
1.06797636
1.06312596
1.05656762
1.04861317
1.04126373
1.03817347
1.04122949
1.04900556
1.05807936
1.06461335
1.06717795
1.06482269
1.05582909
1.04161664
1.02617371
1.01308698
1.00378025
0.99930093
1.00070878
1.00479423
1.00704922
1.00737727
1.00722343
1.00630104
1.00474738
1.00415647
1.00442799
1.00337401
1.00130136
1.00058971
1.00275482
1.00867546
1.01757239
1.02600499
1.03121473
1.03499108
1.04156342
1.05329024
1.06891805
1.08404630
1.09570662
1.10351289
1.10668910
1.10589082
1.10205899
1.09455107
1.08409368
1.07302098
1.06400645
1.05904582
1.05774043
1.05803882
1.05861318
1.05982194
1.06220480
1.06364134
1.06029507
1.05167978
1.04249031
1.03747323
1.03755864
1.04066012
1.04251328
1.04064923
1.03757677
1.03854957
1.04622095
1.05773980
1.06859124
1.07649654
1.08079534
1.08029038
1.07478649
1.06807687
1.06523705
1.06646571
1.06640478
1.05990956
1.04710706
1.03324146
1.02446341
1.02190699
1.01913481
1.01176255
1.00544552
1.00627024
1.01359996
1.02477335
1.03725265
1.04901066
1.05942127
1.06775327
1.07225534
1.07121155
1.06484705
1.05541412
1.04512076
1.03382399
1.02038458
1.00635783
0.99593767
0.99253586
0.99669635
1.00604033
1.01538885
1.02139660
1.02612509
1.03221794
1.04009271
1.04974654
1.05966895
1.06544886
1.06297361
1.05264423
1.03870753
1.02602894
1.01775703
1.01403471
1.01375772
1.01689154
1.02343440
1.03016591
1.03252145
1.03084285
1.02947972
1.03011029
1.03046093
1.03000635
1.03389341
1.04736931
1.06655508
1.08181147
1.08846662
1.08979155
1.09182341
1.09620423
1.10098380
1.10492785
1.10722158
1.10850463
1.10982840
1.10864066
1.10245868
1.09453215
1.09136939
1.09536880
1.10169595
1.10463925
1.10449090
1.10603338
1.11191045
1.11863438
1.12090228
1.11767919
1.11257659
1.11005308
1.11170360
1.11617575
1.12010743
1.11842893
1.10892079
1.09840833
1.09712071
1.10569786
1.11690135
1.12650381
1.13422142
1.13936808
1.13981321
1.13629969
1.13470544
1.13785571
1.14134256
1.13986214
1.13012073
1.11191013
1.09032444
1.07058046
1.05394880
1.04080575
1.03124990
1.02510993
1.02340375
1.02667401
1.03153430
1.03237828
1.02826483
1.02221771
1.01430214
1.00379473
0.99420016
0.98882566
0.98694895
0.98602539
0.98506901
0.98910151
1.00574916
1.03625196
1.07521221
1.11300549
1.13923506
1.15087977
1.15353876
1.15590420
1.16267273
1.16925567
1.16694161
1.15048225
1.12217107
1.09154039
1.06633536
1.04835355
1.03917032
1.04119518
1.05109590
1.06056316
1.06517412
1.06623069
1.06666068
1.06718240
1.06642718
1.06541294
1.06618978
1.06807535
1.07109996
1.07778322
1.08845145
1.09838475
1.10242350
1.10112189
1.09946266
1.10275137
1.11443241
1.13340586
1.15343846
1.16633190
1.16665582
1.15461121
1.13588597
1.11746118
1.10178374
1.08915462
1.08132013
1.07864023
1.08038732
1.08717340
1.09771456
1.10654344
1.11036945
1.11203071
1.11501985
1.11863513
1.11990906
1.11890780
1.11882967
1.12056897
1.12188157
1.11975291
1.11195327
1.09999301
1.08917245
1.08183848
1.07295310
1.05702760
1.03715354
1.02331176
1.02246569
1.03374208
1.10492785
1.10722158
1.10850463
1.10982840
1.10864066
1.10245868
1.09453215
1.09136939
1.09536880
1.10169595
1.10463925
1.10449090
1.10603338
1.11191045
1.11863438
1.12090228
1.11767919
1.11257659
1.11005308
1.11170360
1.11617575
1.12010743
1.11842893
1.10892079
1.09840833
1.09712071
1.10569786
1.11690135
1.12650381
1.13422142
1.13936808
1.13981321
1.13629969
1.13470544
1.13785571
1.14134256
1.13986214
1.13012073
1.11191013
1.09032444
1.07058046
1.05394880
1.04080575
1.03124990
1.02510993
1.02340375
1.02667401
1.03153430
1.03237828
1.02826483
1.02221771
1.01430214
1.00379473
0.99420016
0.98882566
0.98694895
0.98602539
0.98506901
0.98910151
1.00574916
1.03625196
1.07521221
1.11300549
1.13923506
1.15087977
1.15353876
1.15590420
1.16267273
1.16925567
1.16694161
1.15048225
1.12217107
1.09154039
1.06633536
1.04835355
1.03917032
1.04119518
1.05109590
1.06056316
1.06517412
1.06623069
1.06666068
1.06718240
1.06642718
1.06541294
1.06618978
1.06807535
1.07109996
1.07778322
1.08845145
1.09838475
1.10242350
1.10112189
1.09946266
1.10275137
1.11443241
1.13340586
1.15343846
1.16633190
1.16665582
1.15461121
1.13588597
1.11746118
1.10178374
1.08915462
1.08132013
1.07864023
1.08038732
1.08717340
1.09771456
1.10654344
1.11036945
1.11203071
1.11501985
1.11863513
1.11990906
1.11890780
1.11882967
1.12056897
1.12188157
1.11975291
1.11195327
1.09999301
1.08917245
1.08183848
1.07295310
1.05702760
1.03715354
1.02331176
1.02246569
1.03374208
1.05166008
1.07002613
1.08392716
1.08943586
1.08475091
1.07567466
1.07287964
1.07939831
1.08780982
1.09156483
1.09301166
1.09654089
1.10150532
1.10483815
1.10462004
1.10018048
1.09152935
1.07995185
1.06712193
1.05623968
1.05105976
1.04882729
1.04368562
1.03733118
1.03733708
1.04824948
1.06650945
1.08165331
1.08478259
1.07509587
1.05636365
1.03274391
1.01016669
0.99430462
0.98679719
0.98635641
0.98935374
0.99204489
0.99394784
0.99707054
1.00374617
1.01348065
1.02159394
1.02356801
1.02009494
1.01506915
1.01136960
1.01125823
1.01550474
1.02188399
1.02687556
1.02589466
1.01537931
0.99913361
0.98784897
0.98762374
0.99361679
0.99875845
1.00338361
1.01317362
1.03006120
1.04976086
1.06750927
1.07924516
1.08008955
1.06794363
1.04678090
1.02487214
1.01004646
1.00852977
1.02129530
1.03741277
1.04329575
1.03875087
1.03619367
1.04585798
1.06405501
1.07825904
1.08127288
1.07493004
1.06574465
1.06063045
1.06324072
1.07222734
1.08143744
1.08523119
1.08266149
1.07547250
1.06468175
1.04865756
1.02833146
1.01094199
1.00339704
1.00590802
1.01520560
1.02772304
1.03758104
1.04221780
1.04481515
1.04601456
1.04476933
1.04183776
1.03544681
1.02410931
1.01171430
1.00319215
0.99961355
0.99973278
1.00494881
1.01885446
1.03949460
1.05597858
1.05706775
1.04070054
1.01429027
0.98756333
0.96556910
0.94990304
0.94176785
0.94255504
0.95478996
0.97914421
1.01021258
1.03684368
1.04813697
1.04151177
1.02540151
1.01403281
1.01585890
1.02741565
1.03959756
1.04601656
1.04534937
1.04085947
1.03849582
1.04149141
1.04803000
1.05381660
1.05507778
1.05171819
1.04687514
1.04176152
1.03383100
1.02174713
1.00942407
1.00241804
1.00255295
1.00884793
1.02069946
1.03655215
1.05130699
1.05916682
1.05885922
1.05434637
1.05103609
1.05249275
1.05936790
1.06866725
1.07563793
1.07700029
1.07307455
1.06815379
1.06643375
1.06854157
1.07291524
1.07725322
1.07953751
1.07940882
1.07888166
1.08153269
1.08780390
1.09431166
1.09718296
1.09404723
1.08643125
1.07778243
1.07005984
1.06362927
1.06035171
1.06360237
1.07158174
1.07707640
1.07449822
1.06445842
1.05366142
1.04890678
1.05169267
1.06164831
1.07896983
1.09999771
1.11932637
1.13461995
1.14523101
1.15090128
1.15311460
1.15539442
1.15985277
1.16606604
1.17238870
1.17684147
1.17782522
1.17415232
1.16671764
1.15938230
1.15549855
1.15273661
1.14758048
1.14384046
1.14687273
1.15458432
1.16110143
1.16359792
1.16430789
1.16738575
1.17244402
1.17536281
1.17543683
1.17602131
1.17895862
1.18334515
1.18880286
1.19673616
1.20461226
1.20366533
1.19079188
1.17457093
1.16533336
1.16619931
1.17314134
1.17806486
1.17476352
1.16445459
1.15273179
1.14360449
1.13830085
1.13674645
1.13685359
1.13533396
1.13229839
1.13136992
1.13366862
1.13659884
1.13895087
1.14186095
1.14506856
1.14648815
1.14574125
1.14264505
1.13552250
1.12681017
1.12205998
1.12280028
1.12752114
1.13532937
1.14434773
1.15159311
1.15658587
1.16176223
1.16751544
1.16989586
1.16614064
1.15872687
1.15177108
1.14517641
1.13729368
1.12933357
1.12200971
1.11504296
1.10857556
1.10036033
1.08823649
1.07630692
1.07028179
1.07013706
1.07216933
1.07349047
1.07380777
1.07528158
1.07984257
1.08698834
1.09380377
1.09671397
1.09471798
1.08986824
1.08458612
1.08088848
1.08030614
1.08226054
1.08647170
1.09321223
1.10040042
1.10713657
1.11418445
1.03900120
1.05129533
1.06219535
1.06665179
1.06470482
1.06043077
1.05660665
1.05440215
1.05442599
1.05639255
1.06020656
1.06582874
1.07244945
1.07745470
1.07806234
1.07374758
1.06499472
1.05456819
1.04734159
1.04349839
1.03975687
1.03711511
1.03872799
1.04479811
1.05337015
1.06238292
1.07139735
1.08084288
1.08912396
1.09377323
1.09576531
1.09784382
1.09791759
1.09111295
1.07741869
1.06111761
1.04831573
1.04755320
1.06470370
1.09610415
1.12854915
1.14800705
1.14998642
1.14013157
1.12697305
1.11604946
1.11037897
1.11136619
1.11805187
1.12808432
1.13624453
1.13541519
1.12456920
1.10963602
1.09382842
1.07753452
1.06476085
1.05965315
1.06209559
1.06858788
1.07411565
1.07376529
1.06386187
1.04514434
1.02331951
1.00569871
0.99892620
1.00521393
1.02040716
1.03749303
1.04999416
1.05433477
1.05119241
1.04341262
1.03412899
1.02685814
1.02418125
1.02484677
1.02495946
1.02248157
1.01641851
1.00485036
0.99025512
0.97969933
0.97819450
0.98713632
1.00307603
1.02008033
1.03705312
1.05607539
1.07459049
1.08790048
1.09711088
1.10774055
1.12316433
1.14113374
1.15583620
1.16290714
1.16120480
1.15196568
1.13821631
1.12351659
1.10923867
1.09459679
1.08131082
1.07516076
1.07910000
1.08791032
1.09353976
1.09252562
1.08550447
1.07513185
1.06537037
1.05855934
1.05596198
1.05718796
1.05895379
1.06109323
1.06837421
1.08245516
1.09753805
1.10610216
1.10630328
1.10359293
1.10440051
1.10764860
1.10620294
1.09486290
1.07358846
1.04703788
1.02275524
1.00739213
1.00352313
1.00935094
1.01957122
1.02728706
1.02950695
1.03030656
1.03528972
1.04644503
1.06127151
1.07335562
1.07803970
1.07509216
1.06662130
1.05661209
1.04871681
1.04371189
1.03999611
1.03693055
1.03557168
1.03684400
1.04146454
1.05075581
1.06546698
1.08121232
1.08971056
1.08689322
1.07598350
1.06398535
1.05551503
1.04916215
1.04274385
1.03822333
1.03961402
1.04807132
1.05870768
1.06333692
1.05680721
1.04321928
1.03300548
1.03281056
1.03957024
1.04477151
1.04541716
1.04500517
1.04605291
1.04722754
1.04672234
1.04622292
1.04857859
1.05339107
1.05799963
1.06243845
1.06863305
1.07497463
1.07837918
1.07764236
1.07267683
1.06515043
1.05834035
1.05609196
1.06070777
1.06956532
1.07646514
1.07792887
1.07479154
1.06809253
1.05907717
1.04972082
1.04118824
1.03655241
1.04159503
1.05840722
1.08026992
1.09695146
1.10498284
1.10722812
1.10569104
1.10061102
1.09141853
1.07853777
1.06611430
1.05909730
1.05813533
1.06006110
1.06163004
1.05963699
1.05193479
1.04038371
1.03040879
1.02774836
1.03355348
1.04390832
1.05456961
1.06212695
1.06425703
1.06136867
1.05556368
1.04952596
1.04453878
1.04102535
1.04125551
1.04670010
1.05630197
1.06609065
1.07062946
1.06968573
1.06774664
1.06738338
1.06747916
1.06611423
1.06379089
1.06247076
1.06261250
1.06171121
1.05689139
1.04897218
1.03916018
1.02859287
1.02268796
1.02650884
1.04000394
1.05832227
1.07286876
1.07561283
1.06529817
1.04896645
1.03492743
1.02507604
1.01586419
1.00533300
0.99592469
0.99045127
0.98915656
0.99146401
0.99727339
1.00561450
1.01418145
1.01990287
1.02047742
1.01516980
1.00426650
0.99097171
0.98169219
0.98056247
0.98635051
0.99608611
1.00797656
1.02007322
1.02802610
1.02815018
1.02169603
1.01224144
1.00329519
0.99877391
1.00120726
1.00926445
1.01764606
1.01936477
1.01048737
0.99483858
0.98124414
0.97620254
0.98111791
0.99388329
1.01141430
1.03015476
1.04533502
1.05186183
1.04898649
1.04202471
1.03681450
1.03672453
1.04126528
1.04665322
1.05026166
1.05286952
1.05701430
1.06202610
1.06318082
1.05746224
1.04800478
1.03923408
1.02988079
1.01472119
0.99084969
0.96276267
0.93990281
0.92903563
0.93055436
0.93984802
0.95006872
0.95305740
0.94374658
0.92606495
0.90971479
0.90329542
0.90960699
0.92315384
0.93410228
0.93719631
0.93536083
0.93361004
0.93616210
0.94901709
0.97431648
1.00472956
1.03020544
1.04680149
1.05617066
1.05848464
1.05208328
1.03847201
1.02203501
1.00851277
1.00368607
1.01002344
1.02725245
1.05228969
1.07881236
1.10335930
1.12513131
1.13827502
1.13353518
1.11093552
1.08287969
1.06160513
1.04999599
1.04402953
1.03856059
1.03028562
1.02035103
1.01368243
1.01365128
1.01842705
1.02471876
1.03215800
1.04021875
1.04560521
1.04476752
1.03872382
1.03140590
1.02616372
1.02682754
1.03351358
1.04121931
1.04622142
1.04780893
1.04551605
1.04063175
1.03882613
1.04635350
1.06302007
1.08068316
1.09112903
1.09177254
1.08337120
1.06816357
1.04831517
1.02796634
1.01499222
1.01227814
1.01546453
1.02210856
1.03377488
1.05022065
1.06600322
1.07508240
1.07587288
1.06997279
1.06052256
1.05045194
1.04223136
1.03789319
1.03570098
1.03386037
1.03317618
1.03292880
1.03244601
1.03201239
1.03168390
1.03219508
1.03404075
1.03547289
1.03414458
1.03197082
1.03394267
1.04172559
1.05369932
1.06870754
1.08453745
1.09717510
1.10329992
1.10062872
1.08879114
1.07239129
1.06149237
1.06202895
1.06768815
1.07031644
1.06989076
1.07166443
1.08031656
1.09606746
1.11406915
1.12566600
1.12508899
1.11560556
1.10564767
1.10025542
1.09863702
1.09912574
1.10200893
1.10711295
1.11185305
1.11384518
1.11189776
1.10457158
1.09291681
1.08213743
1.07568937
1.07069445
1.06433411
1.11237502
1.10115160
1.09363561
1.08937245
1.08401593
1.07645294
1.06982678
1.06955670
1.07831983
1.09224292
1.10478053
1.11114391
1.11013764
1.10422169
1.09670124
1.08832823
1.07917671
1.07217310
1.07040650
1.07351389
1.07703894
1.07603803
1.07070483
1.06523133
1.06299412
1.06530186
1.07248168
1.08272680
1.09108697
1.09361490
1.09179874
1.09117217
1.09529070
1.10276564
1.11145870
1.12019070
1.12629322
1.12813584
1.12759415
1.12685765
1.12530667
1.12166681
1.11636160
1.11083543
1.10577634
1.09931591
1.09048199
1.08334136
1.08302396
1.08938826
1.09955977
1.11216092
1.12426272
1.13258748
1.13937452
1.14980688
1.16475106
1.18048468
1.19342470
1.20163961
1.20258349
1.19544642
1.18469595
1.17464692
1.16544382
1.15564751
1.14398770
1.13089313
1.11919555
1.11105399
1.10434163
1.09469098
1.08273235
1.07618378
1.08235220
1.09984157
1.11887742
1.13029535
1.13119375
1.12306848
1.10934170
1.09417583
1.08141436
1.07342648
1.07170344
1.07714858
1.08866708
1.10423261
1.12101609
1.13197256
1.12936522
1.11353145
1.09384036
1.08237318
1.08564528
1.09952266
1.11297205
1.12010696
1.12449525
1.12897807
1.13150230
1.13047836
1.12694722
1.12161306
1.11417550
1.10419356
1.09165706
1.07951874
1.07090038
1.06636606
1.06552914
1.06674990
1.06723624
1.06598550
1.06670323
1.07405478
1.08454140
1.08861963
1.08279245
1.07140900
1.06117329
1.05780785
1.06132265
1.06422037
1.05855483
1.04472341
1.03114053
1.02648772
1.03367610
1.04881466
1.06490336
1.07773477
1.08895982
1.10170375
1.11488479
1.12520439
1.13072204
1.13053317
1.12409938
1.11232053
1.09775008
1.08324072
1.07238201
1.06813135
1.07042514
1.07758387
1.08700650
1.09631693
1.10498272
1.11292585
1.11907075
1.12024209
1.11375313
1.10266848
1.09426978
1.09405468
1.10190760
1.11301462
1.12073110
1.11906357
1.10763571
1.09211006
1.07914631
1.07321474
1.07418282
1.07764138
1.07916843
1.07860159
1.08062026
1.08986799
1.10571605
1.12166909
1.12898653
1.12494290
1.11794376
1.11774056
1.12428955
1.12891568
1.12230060
1.10264972
1.07750004
1.05699502
1.04664188
1.04697194
1.05559539
1.06811395
1.07953811
1.08598057
1.08509009
1.07789077
1.06970803
1.06631855
1.06969819
1.07756562
1.08651376
1.09198186
1.08897343
1.07636208
1.05538939
1.02869527
1.00053761
0.97353534
0.95041990
0.93641649
0.93690064
0.95331842
0.98085787
1.01052716
1.03218571
1.04141262
1.04430473
1.04825634
1.05461869
1.06405500
1.07797170
1.09339241
1.10517665
1.11104174
1.11321861
1.11690419
1.12414228
1.13150500
1.13226861
1.12302570
1.10950847
1.10070456
1.10257442
1.11624245
1.13514569
1.14839159
1.14799238
1.13233819
1.10766286
1.08476356
1.07104378
1.06674512
1.06842816
1.06981044
1.06384442
1.05145309
1.04120026
1.03937316
1.04431558
1.05092796
1.05683153
1.06273126
1.07100992
1.08245956
1.09364060
1.10092193
1.10501479
1.10750731
1.10673676
1.10218957
1.09813053
1.09847217
1.10052214
1.09696662
1.08517314
1.06915658
1.05378842
1.04080817
1.03008051
1.02488204
1.02930315
1.04195433
1.05634235
1.06555483
1.06800614
1.06788955
1.06923717
1.07204788
1.07198621
1.06311623
1.04665083
1.03175006
1.02548812
1.02967659
1.04213096
1.05653481
1.06525158
1.06452437
1.05592949
1.04249783
1.02805614
1.01690120
1.01064358
1.00807994
1.00705744
1.00709176
1.00887186
1.01069932
1.01018766
1.00873589
1.00994140
1.01619653
1.02833255
1.04428559
1.05953624
1.07049458
1.07600053
1.07696599
1.07418835
1.06828305
1.06197240
1.05702026
1.05092549
1.04103401
1.02769280
1.01343943
1.00236589
0.99663824
0.99574035
1.00183892
1.01680325
1.03536209
1.05055800
1.05955789
1.06238157
1.06080020
1.05684608
1.05013277
1.02876322
1.01860833
1.01320355
1.01546377
1.02647005
1.04007905
1.04895148
1.05379633
1.05809982
1.06193537
1.06544347
1.07139193
1.08005577
1.08472054
1.08042878
1.07139445
1.06502725
1.06355370
1.06271269
1.05874114
1.05358397
1.05092104
1.05146977
1.05465974
1.06055602
1.06859998
1.07489367
1.07349161
1.06272934
1.04742062
1.03362593
1.02282741
1.01217480
1.00019483
0.98913030
0.98131653
0.97928498
0.98703966
1.00463830
1.02386794
1.03454559
1.03151041
1.01517406
0.99244760
0.97408383
0.96606234
0.96461926
0.96216400
0.95569150
0.94694296
0.94038738
0.94158797
0.95166519
0.96265549
0.96195454
0.94558390
0.92391325
0.91244755
0.91917607
0.93640841
0.94789117
0.94912567
0.95153807
0.96658752
0.99363259
1.02117875
1.03796108
1.04332728
1.04536351
1.04798459
1.04681077
1.04044690
1.03531417
1.03715668
1.04504826
1.05316285
1.05543277
1.05212042
1.04943992
1.05087961
1.05458053
1.05577173
1.05063600
1.03969067
1.02598741
1.01339567
1.00607555
1.00451494
1.00509357
1.00543421
1.00609933
1.01143114
1.02730235
1.05326130
1.08289366
1.10881319
1.12532187
1.13278371
1.13560734
1.13609218
1.13314876
1.12648040
1.12008974
1.11764487
1.11904852
1.12201591
1.12415268
1.12340795
1.11747711
1.10569845
1.09154783
1.08288982
1.08452852
1.09076361
1.09382031
1.09363050
1.09543260
1.10199342
1.10876449
1.10948523
1.10349326
1.09444930
1.08573335
1.08132189
1.08499191
1.09329144
1.09714550
1.09378226
1.08929604
1.08840336
1.09040900
1.09113999
1.08566340
1.07572467
1.06783183
1.06267196
1.05557763
1.04392180
1.03039185
1.02062348
1.01700568
1.01714424
1.01947151
1.02607890
1.03968233
1.05916144
1.07896234
1.09422886
1.10316662
1.10537550
1.10216820
1.09614307
1.08744433
1.07487475
1.06033549
1.04618819
1.03272299
1.02132308
1.01560464
1.01760214
1.02715102
1.04471905
1.06748320
1.08726327
1.09798162
1.10055546
1.10015029
1.09979872
1.09700701
1.08789814
1.07453825
1.06381636
1.05815397
1.05495003
1.05367368
1.05725252
1.06540812
1.07244831
1.07495733
1.07443640
1.07454218
1.07666329
1.07698545
1.07179804
1.06049301
1.04448611
1.02659539
1.00831552
0.99085100
0.97824235
0.97371001
0.97698319
0.98584401
0.99725812
1.01134258
1.02893696
1.04395662
1.04784592
1.04043010
1.03071837
1.02721459
1.03120735
1.03961367
1.04963226
1.05944660
1.06602995
1.06667268
1.06261502
1.05579806
1.04649706
1.03519033
1.02401568
1.01702042
1.01662925
1.02072631
1.02431621
1.02436397
1.02200386
1.01991380
1.02075073
1.02556147
1.03089147
1.03181332
1.02672650
1.01831243
1.01111681
1.00589930
1.00097625
0.99623257
0.99213524
0.98957111
0.98778492
0.98331189
0.97379022
0.96081338
0.94957392
0.94576723
0.95263369
0.96885628
0.98741052
0.99896174
0.99812053
0.98587724
0.96841908
0.95393695
0.94623134
0.94291975
0.93940459
0.93104455
0.91687711
0.90091852
0.88736856
0.87933741
0.88120341
0.89605981
0.92064912
0.94693161
0.96653198
0.97557650
0.97717983
0.97756255
0.98098889
0.98860695
0.99842480
1.00560104
1.00785278
1.00739978
1.00561477
1.00152604
0.99475902
0.98808507
0.98757651
0.99685877
1.01185963
1.02345275
1.02415845
1.01295831
0.99508892
0.97780840
0.96590000
0.96003350
0.96155703
0.97472635
1.00011804
1.03139141
1.05906692
1.07626193
1.08190171
1.08033301
1.07732162
1.07539567
1.07639953
1.08300591
1.09355200
1.10244463
1.10650227
1.10709928
1.10644439
1.10610879
1.10855270
1.11529615
1.12415001
1.13175950
1.13525818
1.13088903
1.11685995
1.09572915
1.07374970
1.05649806
1.04456632
1.03663481
1.03310583
1.03390642
1.03758094
1.04280130
1.04606110
1.04333797
1.03572765
1.02852321
1.02666283
1.03251212
1.04528907
1.06038922
1.07256705
1.08034920
1.08477991
1.08809516
1.09295029
1.10029934
1.10897868
1.11596179
1.11785161
1.11336569
1.10432214
1.09606248
1.09370023
1.09558383
1.09686240
1.09762666
1.09961283
1.09833488
1.08754662
1.06955159
1.05269724
1.04232494
1.04040238
1.04594440
1.05534010
1.06620383
1.07684912
1.08425850
1.08622608
1.08390462
1.07971529
1.07623909
1.07648802
1.08013744
1.08258156
1.07822367
1.06589721
1.05180600
1.04053109
1.02981020
1.01735380
1.00493658
0.99586988
0.99119556
0.98903276
0.98747710
0.98691345
0.98777986
0.98887416
0.98868973
0.98669234
0.98382613
0.98071524
0.97694355
0.97324129
0.97016457
0.96711479
0.96509201
0.96752889
0.97677811
0.99050924
1.00293236
1.00906721
1.00905320
1.00751790
1.00898540
1.01203628
1.01094521
1.00388733
0.99205709
0.97729955
0.96369117
0.95535477
0.95361513
0.95558269
0.95649112
0.95485164
0.95281182
0.95492046
0.96544196
1.05944660
1.06602995
1.06667268
1.06261502
1.05579806
1.04649706
1.03519033
1.02401568
1.01702042
1.01662925
1.02072631
1.02431621
1.02436397
1.02200386
1.01991380
1.02075073
1.02556147
1.03089147
1.03181332
1.02672650
1.01831243
1.01111681
1.00589930
1.00097625
0.99623257
0.99213524
0.98957111
0.98778492
0.98331189
0.97379022
0.96081338
0.94957392
0.94576723
0.95263369
0.96885628
0.98741052
0.99896174
0.99812053
0.98587724
0.96841908
0.95393695
0.94623134
0.94291975
0.93940459
0.93104455
0.91687711
0.90091852
0.88736856
0.87933741
0.88120341
0.89605981
0.92064912
0.94693161
0.96653198
0.97557650
0.97717983
0.97756255
0.98098889
0.98860695
0.99842480
1.00560104
1.00785278
1.00739978
1.00561477
1.00152604
0.99475902
0.98808507
0.98757651
0.99685877
1.01185963
1.02345275
1.02415845
1.01295831
0.99508892
0.97780840
0.96590000
0.96003350
0.96155703
0.97472635
1.00011804
1.03139141
1.05906692
1.07626193
1.08190171
1.08033301
1.07732162
1.07539567
1.07639953
1.08300591
1.09355200
1.10244463
1.10650227
1.10709928
1.10644439
1.10610879
1.10855270
1.11529615
1.12415001
1.13175950
1.13525818
1.13088903
1.11685995
1.09572915
1.07374970
1.05649806
1.04456632
1.03663481
1.03310583
1.03390642
1.03758094
1.04280130
1.04606110
1.04333797
1.03572765
1.02852321
1.02666283
1.03251212
1.04528907
1.06038922
1.07256705
1.08034920
1.08477991
1.08809516
1.09295029
1.10029934
1.10897868
1.11596179
1.11785161
1.11336569
1.10432214
1.09606248
1.09370023
1.09558383
1.09686240
1.09762666
1.09961283
1.09833488
1.08754662
1.06955159
1.05269724
1.04232494
1.04040238
1.04594440
1.05534010
1.06620383
1.07684912
1.08425850
1.08622608
1.08390462
1.07971529
1.07623909
1.07648802
1.08013744
1.08258156
1.07822367
1.06589721
1.05180600
1.04053109
1.02981020
1.01735380
1.00493658
0.99586988
0.99119556
0.98903276
0.98747710
0.98691345
0.98777986
0.98887416
0.98868973
0.98669234
0.98382613
0.98071524
0.97694355
0.97324129
0.97016457
0.96711479
0.96509201
0.96752889
0.97677811
0.99050924
1.00293236
1.00906721
1.00905320
1.00751790
1.00898540
1.01203628
1.01094521
1.00388733
0.99205709
0.97729955
0.96369117
0.95535477
0.95361513
0.95558269
0.95649112
0.95485164
0.95281182
0.95492046
0.96544196
0.98360940
1.00239527
1.01289378
1.01207250
1.00589938
1.00350886
1.00937188
1.02143447
1.03506914
1.04675139
1.05289947
1.04973256
1.03731878
1.02117261
1.01002952
1.01064872
1.02058813
1.02902335
1.02919005
1.02316447
1.01389265
1.00417425
0.99911313
1.00100696
1.00503565
1.00403380
0.99701202
0.98967323
0.98815614
0.99424421
1.00580141
1.01982700
1.03226119
1.03791722
1.03431176
1.02443038
1.01423851
1.00819629
1.00655882
1.00502639
0.99732478
0.98112935
0.96259711
0.95133321
0.95186652
0.96224010
0.97725409
0.99206247
1.00447903
1.01202726
1.01150852
1.00586977
1.00254988
1.00336672
1.00375698
0.99971654
0.99080406
0.98040351
0.97365850
0.97397361
0.98065629
0.98882377
0.99366350
0.99363644
0.99098043
0.99036824
0.99488206
1.00260986
1.00843741
1.00796792
0.99925202
0.98613855
0.97843095
0.98307587
0.99536212
1.00107068
0.98864441
0.96100401
0.93425167
0.92355979
0.93294886
0.95483261
0.97675753
0.99013002
0.99192507
0.98239345
0.96537033
0.94746769
0.93369474
0.92696712
0.92982003
0.94346508
0.96697009
0.99601929
1.02339497
1.04338484
1.05343646
1.05197731
1.03993622
1.02133992
0.99974803
0.97951290
0.96632699
0.96136185
0.95956995
0.95696609
0.95574282
0.95945626
0.97039740
0.98852676
1.00886496
1.02467556
1.03179400
1.03071779
1.02539125
1.02035851
1.01863841
1.02066372
1.02544169
1.03154636
1.03663194
1.03936173
1.04207117
1.04720942
1.05376514
1.05896020
1.05968296
1.05501935
1.04885985
1.04696134
1.04905487
1.04771224
1.03807625
1.02409465
1.01517956
1.01622949
1.02548418
1.04172398
1.06424939
1.08896884
1.10848706
1.11501109
1.10636950
1.09018060
1.07698119
1.07042683
1.06794983
1.06822638
1.07228294
1.07653196
1.07434236
1.06489103
1.05254763
1.04105429
1.03256268
1.02880761
1.02884120
1.02927175
1.02901020
1.02991662
1.03371423
1.04123490
1.05043437
1.05607557
1.05509111
1.04896750
1.04276069
1.04012418
1.04002670
1.04003869
1.03843613
1.03415492
1.02863652
1.02736114
1.03557942
1.05307413
1.07492066
1.09541909
1.10955670
1.11426257
1.11119988
1.10485605
1.09808141
1.09276390
1.09316558
1.10357157
1.12311575
1.14744704
1.17172466
1.19079654
1.20045059
1.20047597
1.19336757
1.18039147
1.16397519
1.15050392
1.14706180
1.15492851
1.16789807
1.17603295
1.17364057
1.16516781
1.15891574
1.15716505
1.15546120
1.14925082
1.13743598
1.12064144
1.10024358
1.08080633
1.07032323
1.07512999
1.09350740
1.11412036
1.12526958
1.12483990
1.11895834
1.11582270
1.12010256
1.12977867
1.13887855
1.14081427
1.13021579
1.10696177
1.07953111
1.06128369
1.05889136
1.06873947
1.08456964
1.10255422
1.12083741
1.13685172
1.14701336
1.14744974
1.13571247
1.11331970
1.08443257
1.05395247
1.02828885
1.01348405
1.00952058
1.00994392
1.00714263
0.99779943
0.98573565
0.97651151
0.97136659
0.96984059
0.97309903
0.98200466
0.99432845
1.00682879
1.01834506
1.02933913
1.04004607
1.04887131
1.05333233
1.05297079
1.05071603
1.05068444
1.05521379
1.06247843
1.06756111
1.06712298
1.06331786
1.06252688
1.06708557
1.07302465
1.07521310
1.07064708
1.06126006
1.05458690
1.05665647
1.06568471
1.07522991
1.07898742
1.07590023
1.07146383
1.06971001
1.06868440
1.06485878
1.05832024
1.05356790
1.05585295
1.06666654
1.08099394
1.09084744
1.09330055
1.04524675
1.05968682
1.07075239
1.07893493
1.08569768
1.09049993
1.08996452
1.08301180
1.07499651
1.07320841
1.07989321
1.09193877
1.10589021
1.11882610
1.12828662
1.13503040
1.13971762
1.14114931
1.14093122
1.14305014
1.15014558
1.16296151
1.18148379
1.20448856
1.22698027
1.24111679
1.24240927
1.23345137
1.22057229
1.20831125
1.19974230
1.19722891
1.19855283
1.19811221
1.19233379
1.18293577
1.17691132
1.17966257
1.18746525
1.19286763
1.19353777
1.18988638
1.18109397
1.16780736
1.15602540
1.15373681
1.16072896
1.16908664
1.17404817
1.17577047
1.17546574
1.17501763
1.17651289
1.18065848
1.18630740
1.19110096
1.19276841
1.19195571
1.19196282
1.19330356
1.19291922
1.18792190
1.17743136
1.16274333
1.14589517
1.12882540
1.11323032
1.09909059
1.08441341
1.06750792
1.05035206
1.03896022
1.03774982
1.04536299
1.05610827
1.06531153
1.07533523
1.09092173
1.10952027
1.12328245
1.12687997
1.12156356
1.11215246
1.10186952
1.09322929
1.08743766
1.08372526
1.08037717
1.07526840
1.06992673
1.06966136
1.07736893
1.09045347
1.10483253
1.11731362
1.12594913
1.13031332
1.13028933
1.12807437
1.12683924
1.12637399
1.12352157
1.11615930
1.10652555
1.09704175
1.08641546
1.07538636
1.06824440
1.06497184
1.06091482
1.05407439
1.04699786
1.04271431
1.03969414
1.03505119
1.03028349
1.02782825
1.02742430
1.02672167
1.02433233
1.02300112
1.02534468
1.02850852
1.02884141
1.02860741
1.03288257
1.04330150
1.05828620
1.07550303
1.09140820
1.10281809
1.11056422
1.11612314
1.11852339
1.11794280
1.11537168
1.11046927
1.10357923
1.09616775
1.09047647
1.08925031
1.09294833
1.09927344
1.10544276
1.11002791
1.11285060
1.11502042
1.11742888
1.11930207
1.11985382
1.11938956
1.11871157
1.11602148
1.10907732
1.09859999
1.08616206
1.07310254
1.06232914
1.05859069
1.06386318
1.07485835
1.08568336
1.09033297
1.08493875
1.07124107
1.05578521
1.04441720
1.03807739
1.03309538
1.02551501
1.01532095
1.00765091
1.00902680
1.02217682
1.04488943
1.07132346
1.09393033
1.10679897
1.10965044
1.10640731
1.09866067
1.08569320
1.06905170
1.05210292
1.04019548
1.03916264
1.04759367
1.05754395
1.06268647
1.06257511
1.06117737
1.06047813
1.05859939
1.05587221
1.05624861
1.05997574
1.06139462
1.05702291
1.05129569
1.05137899
1.05967641
1.07120046
1.07773052
1.07554801
1.06725388
1.05861046
1.05414927
1.05408175
1.05684329
1.06046177
1.06133476
1.05747759
1.05048915
1.04386859
1.04177555
1.04658718
1.05600648
1.06441641
1.06835533
1.07049550
1.07512726
1.07918399
1.07393179
1.05864694
1.04292662
1.03376102
1.03215452
1.03780091
1.04906707
1.06213821
1.07191292
1.07328280
1.06460567
1.05106669
1.04174706
1.04203932
1.04790918
1.04920651
1.04016062
1.02455752
1.01139043
1.00677017
1.00996430
1.01647127
1.02332987
1.03145830
1.04256556
1.05658555
1.07241557
1.08628152
1.09041678
1.07943211
1.05568109
1.02505949
0.99343104
0.96639889
0.94981238
0.94844626
0.96084026
0.98132787
1.00664055
1.03288876
1.05207096
1.05714565
1.04713093
1.02808921
1.00949403
0.99843254
0.99785616
1.00694214
1.02264727
1.04305509
1.06576786
1.08431694
1.09180002
1.08716354
1.07457755
1.05980615
1.04985516
1.05056176
1.06173330
1.07633336
1.08437258
1.08032933
1.06883510
1.05992362
1.05692737
1.05439909
1.04846822
1.04043320
1.03374586
1.03105965
1.03115199
1.03164269
1.03142563
1.02946320
1.02496173
1.01930796
1.01557249
1.01365288
1.01160163
1.00971176
1.00849493
1.00933169
1.01513271
1.02492374
1.03417033
1.04021479
1.04213245
1.04070335
1.04003131
1.04501563
1.05534841
1.06448991
1.06782646
1.06754479
1.06724469
1.06783818
1.06897815
1.07038993
1.07320558
1.07888063
1.08586131
1.09135268
1.09445807
1.09469526
1.09157763
1.08611508
1.07953412
1.07169395
1.06377682
1.05931507
1.06007287
1.06440520
1.07026641
1.07689811
1.08403665
1.09325377
1.10635830
1.11939727
1.12495074
1.12088189
1.11278084
1.10637515
1.10056428
1.09056806
1.07313012
1.05042591
1.03088581
1.02302236
1.02729544
1.03500739
1.03778009
1.03466180
1.02885947
1.02327351
1.01817438
1.01222359
1.00739822
1.00805450
1.01438295
1.02142574
1.02765116
1.03784214
1.05423796
1.07422321
1.09468829
1.11214543
1.12168849
1.12045234
1.11162622
1.10183934
1.09497203
1.09074473
1.09005054
1.09603599
1.10599432
1.11373168
1.11957421
1.12567958
1.13143618
1.13623537
1.13984298
1.14282159
1.14481727
1.14453387
1.14256591
1.14154327
1.14293979
1.14703277
1.15462440
1.16313975
1.16570206
1.15916504
1.14836798
1.13896687
1.13126336
1.12289751
1.11333118
1.10527151
1.10359488
1.11010375
1.12021355
1.12621928
1.12273463
1.11131914
1.09837509
1.08678085
1.07559134
1.06694475
1.06480093
1.07024612
1.08090912
1.09163699
1.09803351
1.09967775
1.09811246
1.09519431
1.09290715
1.09159411
1.09209891
1.09764063
1.10949172
1.12390184
1.13332510
1.13266302
1.12439776
1.11520795
1.10938660
1.10615659
1.10317914
1.10144707
1.10425071
1.10924775
1.10777094
1.09560899
1.07881173
1.06821970
1.07001090
1.08112674
1.09264221
1.09923738
1.10239181
1.10393414
1.10360680
1.09899348
1.08869317
1.07887274
1.07830103
1.08778069
1.10034743
1.10793506
1.10662739
1.10005457
1.09571933
1.09553606
1.09521845
1.09332281
1.09294375
1.09435446
1.09517447
1.09704115
1.10185976
1.10600173
1.10538552
1.10038209
1.09464422
1.09092335
1.08955371
1.09196877
1.10151850
1.11885080
1.13849853
1.15105059
1.14966357
1.13596513
1.11795362
1.10308587
1.09418689
1.09330516
1.14291319
1.14681600
1.15421072
1.16114814
1.16179521
1.15494274
1.14586234
1.13993667
1.13943713
1.14287229
1.14813060
1.15494211
1.16198824
1.16661888
1.16847224
1.16935454
1.16913152
1.16679157
1.16501324
1.16605340
1.16723658
1.16677645
1.16700046
1.16829882
1.16647382
1.15893066
1.14726686
1.13473330
1.12491694
1.11967502
1.11789664
1.11704683
1.11590901
1.11454117
1.11222517
1.10904904
1.10531339
1.10045698
1.09662520
1.09587463
1.09579436
1.09342315
1.08997408
1.08768617
1.08588378
1.08581350
1.09086775
1.10054956
1.11160395
1.12077295
1.12434161
1.12125821
1.11487769
1.10760328
1.09877046
1.08796252
1.07729340
1.06911001
1.06326017
1.05885842
1.05622605
1.05681953
1.06072349
1.06469940
1.06501076
1.05992989
1.04969998
1.03766022
1.02977843
1.03059667
1.03952989
1.05062490
1.05826770
1.06142612
1.06147909
1.06158677
1.06424511
1.06826838
1.07141571
1.07356131
1.07749677
1.08826597
1.10823005
1.13044679
1.14473617
1.14937259
1.14822643
1.14326557
1.13520584
1.12593475
1.11792536
1.11135953
1.10497397
1.10051445
1.10199352
1.11063921
1.12328786
1.13470679
1.14049452
1.13913126
1.13183873
1.12130005
1.10861416
1.09317367
1.07777089
1.06755287
1.06568991
1.07096294
1.07706741
1.07903744
1.07849581
1.07870393
1.07889199
1.07586883
1.06948917
1.06317191
1.05927649
1.05918488
1.06269854
1.06594826
1.06597670
1.06476420
1.06624540
1.06978983
1.07064032
1.06866965
1.06931481
1.07610863
1.08629331
1.09199360
1.08840237
1.07766661
1.06380652
1.05160839
1.04641117
1.05187497
1.06771163
1.08863927
1.10835374
1.12080058
1.12035938
1.10503529
1.07922676
1.05356113
1.03663263
1.02863438
1.02546744
1.02336422
1.01803788
1.00611175
0.98839084
0.96955331
0.95540192
0.94722848
0.94273099
0.94209024
0.94799098
0.95959953
0.97011039
0.97389040
0.97232805
0.97216627
0.97963832
0.99860268
1.02994761
1.06746662
1.10102949
1.12430534
1.13502797
1.13116195
1.11326235
1.08827190
1.06428281
1.04436539
1.02999114
1.02464629
1.02931182
1.03709203
1.03778652
1.03097807
1.02755733
1.03689564
1.05705468
1.07738306
1.08954621
1.09401151
1.09729472
1.10306390
1.10827047
1.10955622
1.10783117
1.10481407
1.10127357
1.09914776
1.09885500
1.09878678
1.09886181
1.10069657
1.10681551
1.11657405
1.12323987
1.12145886
1.11427523
1.10761988
1.10194910
1.09351872
1.08201022
1.07346210
1.07275261
1.07748068
1.08124775
1.08043340
1.07828529
1.08005820
1.08628436
1.09270104
1.09484355
1.09309964
1.09141209
1.09288893
1.09773420
1.10353105
1.10884815
1.11328843
1.11435135
1.10955181
1.10033033
1.09030809
1.08042403
1.06864822
1.05441192
1.04221314
1.03871440
1.04486534
1.05432106
1.06077232
1.06334202
1.06589980
1.07258728
1.08202169
1.08887042
1.09072919
1.08993007
1.09042053
1.09359472
1.09722937
1.09775748
1.09396586
1.08833658
1.08608907
1.09131208
1.10018780
1.10545854
1.10440946
1.09722305
1.08416711
1.06508639
1.04170325
1.01896134
1.00155895
0.98988221
0.98146810
0.97631730
0.97621927
0.98207723
0.99540709
1.01475421
1.03019099
1.08064436
1.07818496
1.07321434
1.06676310
1.05836957
1.04727361
1.03463042
1.02252445
1.01509679
1.01599503
1.02237157
1.02817934
1.03144545
1.03422854
1.03803946
1.04336931
1.05202131
1.06524261
1.08049782
1.09165621
1.09478357
1.09198280
1.08731370
1.08269893
1.07668205
1.06875066
1.06393809
1.06632722
1.07281366
1.07769738
1.07791598
1.07319061
1.06461152
1.05458527
1.04829125
1.05137973
1.06305647
1.07559424
1.08220962
1.07957748
1.06426901
1.03798357
1.01277959
1.00262266
1.01257905
1.03426320
1.05336165
1.06247623
1.06420602
1.06702023
1.07418670
1.07853033
1.07469871
1.06680535
1.06074819
1.05772667
1.05629106
1.05544717
1.05750372
1.06737550
1.08503089
1.10086217
1.10444777
1.09585122
1.08301755
1.07220313
1.06304949
1.05454239
1.05104214
1.05635898
1.06799808
1.07934777
1.08484591
1.08330890
1.07637153
1.06666435
1.05899587
1.05584635
1.05370730
1.04989284
1.04693062
1.04682425
1.04834363
1.05067096
1.05286468
1.05264224
1.04977766
1.04590378
1.04294801
1.04536633
1.05494732
1.06711932
1.07794509
1.08670937
1.09404303
1.10257069
1.11442064
1.12766120
1.13693824
1.13667225
1.12637902
1.11425747
1.11076321
1.11593852
1.11766733
1.10600791
1.08444112
1.06288287
1.04741841
1.03928542
1.03756345
1.04012662
1.04267347
1.04108473
1.03599808
1.03092039
1.02679832
1.02127201
1.01255608
1.00254324
0.99217174
0.98031741
0.96977897
0.96452498
0.96428533
0.96653408
0.96926762
0.96935690
0.96326452
0.95098911
0.93566191
0.92113588
0.91153548
0.90985570
0.91611245
0.92718981
0.93749337
0.94329821
0.94522938
0.94557114
0.94649944
0.94952620
0.95517575
0.96200797
0.96640738
0.96650865
0.96479224
0.96504016
0.96968283
0.97916493
0.99254116
1.00589385
1.01283561
1.01115685
1.00373495
0.99538196
0.98986339
0.98589420
0.98009740
0.97300343
0.96823697
0.97012402
0.98111577
0.99904369
1.01959716
1.03896954
1.05577948
1.07249622
1.08923141
1.09941621
1.09769981
1.08794727
1.07974433
1.07801297
1.08175224
1.08933016
1.09847440
1.10669852
1.11237203
1.11433603
1.11271097
1.10875619
1.10407050
1.10173049
1.10467307
1.11049802
1.11193656
1.10509701
1.09334055
1.08140774
1.07265402
1.06974572
1.07104834
1.07335179
1.07626708
1.07868049
1.07756581
1.07104970
1.06253421
1.05822508
1.06044969
1.06674935
1.07007222
1.06311581
1.04604127
1.02778878
1.01707887
1.01452737
1.01702925
1.02124767
1.02431275
1.02446645
1.02215458
1.02260091
1.02942089
1.03897774
1.04602428
1.04813901
1.04293508
1.02853924
1.00858827
0.99192032
0.98674996
0.99428260
1.00861300
1.02384497
1.03797675
1.05174939
1.06537269
1.07474386
1.07542458
1.06895685
1.06060788
1.05444269
1.05196824
1.05340584
1.05880448
1.06629541
1.07362594
1.07920182
1.07994352
1.07400248
1.06338374
1.05398867
1.05237810
1.06234424
1.08072065
1.09560018
1.09894215
1.09393388
1.08752151
1.08470426
1.08655970
1.09207888
1.10043575
1.11021803
1.11876948
1.12254340
1.12023900
1.11300761
1.10107784
1.08526496
1.06957473
1.05792744
1.05173508
1.05261753
1.06145747
1.07462265
1.08520086
1.08878516
1.08761463
1.08741858
1.08986492
1.09365868
1.09848071
1.10379314
1.10953110
1.11513487
1.11962154
1.12267771
1.12208327
1.11425602
1.10002258
1.08605234
1.07837262
1.07788676
1.08307484
1.09166592
1.09910246
1.10204553
1.10184105
1.10047285
1.09566434
1.08487902
1.07180254
1.06201622
1.05659852
1.05241960
1.04701691
1.04137671
1.03716030
1.03458890
1.03348687
1.03465578
1.03752427
1.03900161
1.03526024
1.02591921
1.01780023
1.01921150
1.03051261
1.04320080
1.04843841
1.04458757
1.03627105
1.02734184
1.01804405
1.01300060
1.02239632
1.04793871
1.07827237
1.10075879
1.10986965
1.10633682
1.09540178
1.08431335
1.07711844
1.07253932
1.06715552
1.05978826
1.05415298
1.05591569
1.06617509
1.08100140
1.09515991
1.10285835
1.09775547
1.07856476
1.05233576
1.02924921
1.01795099
1.02119353
1.03516035
1.05470692
1.07478873
1.08996246
1.09645881
1.09292417
1.08057352
1.06321997
1.04616766
1.03427502
1.03008534
1.03496636
1.04862740
1.06574889
1.07903581
1.08688132
1.08839932
1.08397813
1.08572122
1.09343059
1.09755029
1.08733631
1.06123999
1.02935653
1.00365481
0.99057588
0.99517855
1.02098812
1.06111629
1.10054141
1.12632064
1.13071387
1.11465595
1.08977632
1.06888482
1.05683660
1.05339454
1.05818109
1.07018719
1.08674271
1.10408654
1.11775152
1.12416830
1.12182491
1.11223570
1.10040937
1.09126869
1.08636238
1.08510683
1.08704801
1.09129680
1.09715302
1.10503578
1.11442653
1.12172905
1.12293441
1.11923905
1.11622248
1.11835288
1.12582863
1.13569714
1.14369767
1.14518196
1.13785045
1.12324513
1.10621673
1.09283093
1.08650659
1.08650843
1.08924990
1.09175536
1.09252241
1.08990421
1.08268696
1.07109588
1.05865565
1.05091020
1.05169576
1.06129121
1.07666262
1.09511170
1.11590034
1.13754579
1.15635816
1.16675393
1.16459810
1.15300176
1.14145751
1.13777794
1.14184376
1.14727004
1.14946182
1.14832782
1.14424524
1.13802066
1.13189982
1.12882428
1.13042499
1.13382971
1.13392435
1.12879939
1.12010423
1.10972429
1.09855472
1.08696905
1.07666507
1.07213106
1.07642912
1.08670327
1.09844126
1.10991618
1.12169235
1.13401791
1.14408086
1.14867727
1.14625479
1.13647427
1.12139014
1.10567781
1.09335061
1.08502322
1.07874437
1.07019664
1.05554025
1.03586770
1.01747045
1.00882550
1.01256986
1.02215517
1.02960323
1.03189174
1.03006587
1.02613362
1.02316484
1.02301916
1.02375652
1.02441818
1.02779710
1.03576048
1.04686107
1.05968712
1.07277215
1.08219222
1.08516136
1.08526146
1.08802612
1.09386270
1.09997152
1.10480174
1.10834768
1.11076051
1.11263353
1.11229874
1.10585172
1.09302435
1.07833847
1.06840798
1.06632041
1.06822666
1.06967506
1.06999684
1.06944506
1.06826340
1.06751047
1.06755583
1.06822406
1.07138148
1.07814010
1.08515675
1.08885884
1.08861767
1.08465871
1.07809427
1.07175913
1.07002636
1.07619340
1.08727051
1.09537534
1.09633519
1.09320206
1.08941773
1.08468091
1.08028218
1.08021731
1.08419444
1.08633854
1.08267647
1.07241105
1.05327983
1.02484330
0.99292073
0.96530981
0.94805452
0.94386311
0.95122926
0.96749024
0.98863221
1.00955835
1.02804602
1.04619981
1.06616868
1.08482789
1.09736501
1.10228738
1.10145160
1.09777280
1.09283550
1.08682921
1.07979894
1.07369607
1.07073242
1.06864203
1.06237798
1.05114384
1.04032635
1.03633080
1.04164928
1.05568196
1.07385177
1.08622142
1.08530034
1.07282090
1.05604250
1.04180757
1.03489193
1.03585505
1.04050223
1.04585052
1.05276311
1.06085258
1.06819404
1.07379263
1.07426629
1.06562928
1.04948261
1.03237326
1.01988505
1.01177342
1.00444061
0.99829815
0.99850197
1.00899020
1.02768077
1.04664407
1.05888241
1.06285528
1.06031778
1.05230363
1.03807971
1.01982306
1.00313903
0.99421126
0.99790621
1.01232830
1.02900803
1.04081649
1.04758873
1.05307619
1.05664914
1.05390028
1.04492508
1.03560835
1.03188099
1.03524606
1.04375096
1.05425393
1.06062489
1.05810304
1.04988880
1.04279555
1.04193878
1.04906621
1.06025219
1.06821367
1.06962412
1.06774067
1.06712858
1.07005307
1.07811933
1.09032924
1.10203270
1.11007977
1.11529860
1.11998426
1.12522803
1.13158710
1.13968213
1.14706543
1.14857635
1.14177129
1.12791752
1.10995473
1.09295525
1.08240375
1.07972515
1.08055285
1.07895388
1.07525674
1.07440901
1.07736255
1.08174773
1.08473655
1.08430001
1.08200436
1.07883698
1.07320518
1.06619397
1.06127708
1.06041700
1.06205869
1.06263364
1.06037763
1.05706316
1.05706876
1.06239970
1.07030789
1.07576307
1.07580669
1.07164256
1.06604481
1.06401930
1.06914528
1.07733598
1.08368115
1.09035080
1.09971317
1.10843290
1.11392343
1.11700156
1.11645204
1.10834542
1.09301826
1.07704480
1.06640111
1.06330618
1.06871385
1.08220327
1.09838047
1.10942058
1.11301319
1.11063219
1.10321120
1.09273674
1.08355464
1.08272296
1.09481026
1.11598114
1.13560753
1.14376833
1.13870585
1.12736351
1.11894989
1.11707112
1.11907233
1.11998017
1.11403205
1.09812587
1.07641810
1.05760975
1.04775897
1.04785025
1.05604165
1.06922640
1.08303779
1.09410497
1.10166432
1.10452977
1.10030994
1.09015458
1.08065905
1.07817948
1.08235300
1.08612042
1.08193290
1.06849903
1.05149563
1.03767093
1.03089892
1.03246801
1.04228380
1.05801783
1.07341306
1.08150705
1.07916020
1.06872995
1.19753685
1.20295386
1.20018483
1.19227485
1.18173942
1.16810592
1.15243336
1.13850744
1.12875447
1.12422412
1.12434259
1.12544751
1.12460293
1.12207179
1.11928613
1.11656806
1.11287437
1.10853622
1.10576196
1.10545936
1.10498819
1.10058608
1.09293459
1.08587763
1.08055207
1.07504620
1.06895726
1.06587881
1.06759167
1.07123838
1.07357365
1.07340259
1.07217875
1.07067361
1.06863827
1.06775345
1.06935139
1.07175212
1.07293587
1.07405373
1.07551824
1.07492943
1.07151289
1.06748101
1.06523188
1.06508142
1.06767132
1.07371718
1.08174558
1.09066163
1.10020806
1.10895065
1.11633733
1.12316545
1.12790454
1.12804195
1.12374988
1.11650368
1.10709832
1.09724867
1.08953553
1.08444778
1.07991884
1.07488051
1.07116824
1.07198031
1.07809168
1.08559401
1.08957158
1.08852809
1.08527530
1.08321046
1.08343151
1.08542108
1.08745911
1.08751981
1.08308107
1.07270753
1.06010988
1.05185880
1.05180978
1.05826376
1.06644880
1.07207848
1.07203036
1.06645097
1.05809947
1.04950612
1.04211841
1.03616030
1.03061478
1.02419483
1.01766655
1.01470450
1.02096151
1.04117267
1.07386524
1.10920949
1.13345810
1.13797944
1.12543381
1.10642962
1.08979055
1.07753986
1.06902309
1.06426528
1.06361344
1.06750214
1.07462833
1.08028363
1.07912579
1.07064310
1.06095911
1.05680168
1.05940864
1.06741756
1.07993423
1.09291261
1.09807662
1.09037111
1.07415706
1.05692388
1.04268154
1.03337197
1.02917348
1.02903790
1.03190267
1.03516868
1.03615908
1.03438286
1.02895248
1.01904011
1.00520775
0.98554469
0.95757064
0.92596197
0.90318287
0.90179046
0.92361015
0.95776077
0.98992604
1.01055039
1.01804738
1.01642994
1.01143823
1.00861987
1.01014492
1.01329269
1.01489397
1.01463676
1.01286155
1.00796341
0.99941482
0.99232529
0.99268833
0.99919810
1.00534692
1.00899611
1.01353975
1.01936565
1.02223508
1.02040797
1.01607366
1.01039427
1.00390689
1.00009083
1.00114120
1.00547703
1.01332831
1.02707401
1.04506040
1.06023373
1.06609892
1.06247026
1.05537089
1.05018571
1.04622483
1.04025165
1.03237368
1.02707342
1.02833625
1.03429959
1.03911467
1.03902044
1.03502731
1.03133843
1.03111854
1.03271165
1.03196967
1.02784250
1.02138903
1.01187281
0.99909250
0.98669234
0.98031988
0.98479721
1.00102080
1.02067499
1.03266283
1.03640190
1.03731916
1.03783726
1.04031846
1.04660738
1.05359146
1.05757887
1.05832057
1.05662168
1.05254029
1.04561745
1.03818339
1.03601800
1.04225679
1.05367490
1.06392505
1.06894919
1.06851441
1.06386885
1.05701770
1.05132983
1.05101813
1.05857441
1.06981648
1.07692524
1.07730571
1.07520814
1.07660991
1.08269659
1.09018459
1.09542650
1.09549632
1.08932727
1.07917556
1.06962038
1.06655647
1.07508843
1.09285977
1.10831519
1.10994371
1.09696560
1.07835570
1.06340729
1.05699512
1.05873173
1.06518092
1.07373307
1.08338683
1.09557058
1.11141359
1.12711385
1.13633167
1.13462881
1.12273380
1.10763766
1.09555066
1.08700220
1.07964781
1.07139336
1.06422262
1.06302046
1.06972080
1.08168698
1.09224436
1.09512578
1.09021734
1.08113391
1.07120183
1.06363148
1.06105686
1.06384455
1.06868869
1.06958475
1.06339850
1.05447825
1.05053528
1.05315249
1.05817365
1.06362038
1.07060371
1.07966618
1.08932891
1.09624623
1.09588583
1.08729508
1.07665983
1.07033397
1.06824976
1.06796423
1.06907722
1.07270270
1.07828484
1.08194626
1.08126973
1.07766626
1.07191301
1.06349557
1.05361201
1.04615993
1.04701346
1.06003934
1.08276138
1.10769742
1.12871688
1.14386332
1.15169442
1.14828136
1.13045268
1.10286350
1.07635733
1.05886542
1.05097226
1.04812585
1.04652251
1.04536636
1.04459419
1.04446227
1.04633501
1.04992914
1.05189707
1.04997693
1.04433235
1.03566590
1.02571018
1.01760294
1.01471389
1.01934200
1.03132467
1.04679306
1.06107060
1.07093984
1.07254699
1.06463274
1.05329913
1.04777743
1.05241698
1.06392342
1.07554583
1.08268095
1.08444633
1.08449977
1.08942884
1.10094292
1.11287269
1.11804007
1.11530658
1.10924502
1.10357384
1.09993175
1.10015246
1.10370944
1.12291066
1.11741214
1.10386741
1.08920840
1.08065012
1.07883325
1.07932453
1.07844882
1.07536343
1.07157117
1.06989344
1.07311163
1.08369040
1.10273579
1.12642566
1.14732942
1.16089599
1.16598803
1.16291091
1.15378581
1.14139363
1.12790860
1.11534335
1.10580835
1.10102978
1.10151435
1.10643712
1.11356848
1.11946220
1.12246673
1.12425596
1.12737663
1.13052655
1.12888230
1.12272739
1.11760956
1.11643973
1.11826064
1.12032627
1.11953926
1.11550328
1.11198709
1.11315630
1.11967534
1.13068055
1.14412247
1.15302952
1.15116391
1.14225076
1.13471498
1.13016709
1.12330319
1.11001768
1.09316289
1.07963981
1.07157511
1.06570418
1.05915467
1.05074705
1.04070484
1.03118571
1.02467613
1.02060243
1.01753982
1.01525457
1.01245937
1.01049737
1.01383142
1.02383976
1.03507681
1.03989710
1.03808213
1.03514362
1.03374036
1.03317260
1.03260434
1.03117601
1.02990669
1.03288926
1.04089114
1.04959397
1.05617361
1.06000499
1.05922353
1.05263159
1.04358629
1.03773794
1.03949951
1.05092309
1.06720916
1.07869577
1.08270553
1.08489497
1.08932865
1.09545451
1.10237901
1.11093309
1.12138995
1.12998770
1.13094679
1.12339567
1.11182793
1.10091923
1.09272740
1.08717589
1.08385840
1.08325887
1.08722392
1.09616878
1.10578507
1.10980303
1.10597098
1.09610473
1.08182613
1.06435193
1.04557738
1.02763282
1.01287847
1.00404929
1.00228381
1.00809207
1.02370996
1.04707588
1.06797888
1.07727168
1.07389279
1.05927920
1.03621915
1.01296744
0.99759908
0.99165810
0.99341508
1.00051327
1.00902685
1.01642262
1.02274452
1.02952272
1.03813421
1.04643336
1.05207481
1.05607801
1.05814788
1.05651312
1.05290566
1.05039002
1.04950242
1.04885089
1.04836003
1.04909724
1.05083402
1.05404265
1.05805456
1.05743967
1.04679819
1.02554503
0.99784585
0.97190387
0.95384779
0.94348471
0.93853059
0.94018564
0.95423835
0.98143781
1.01232202
1.03530049
1.04238233
1.03159896
1.00912930
0.98625789
0.97339639
0.97579262
0.99008075
1.00545481
1.01310824
1.01192311
1.00377451
0.99036651
0.97526907
0.96198782
0.95030582
0.94036139
0.93766119
0.94693036
0.96552284
0.98828676
1.01077978
1.02895746
1.04210557
1.05094859
1.05467954
1.05373352
1.04968075
1.04325182
1.03518035
1.02553691
1.01329519
0.99784806
0.98154670
0.97118891
0.97354170
0.98898213
1.01183472
1.03396119
1.05012329
1.06044344
1.06568002
1.06451027
1.05591343
1.04283911
1.03158897
1.02822843
1.03475688
1.04773923
1.06129811
1.06995692
1.07015557
1.06175832
1.04878149
1.03691707
1.02813415
1.02006607
1.01139826
1.00308471
0.99812552
1.00220955
1.01899238
1.04493230
1.06972780
1.08269659
1.07911408
1.06170493
1.04133948
1.03124749
1.03577476
1.04801020
1.05821238
1.06339110
1.06643364
1.06856147
1.06775943
1.06273176
1.05472700
1.04842510
1.04930307
1.05623710
1.06193455
1.06101679
1.05566990
1.05307347
1.05652664
1.06334660
1.07043993
1.07467073
1.07107806
1.05666929
1.03536295
1.01737633
1.01093660
1.01634044
1.02911550
1.04328767
1.05244353
1.05220127
1.04320746
1.03063141
1.01829729
1.00702692
0.99857726
0.99630594
1.00018925
1.00490603
1.00698943
1.00811516
1.01072903
1.01590556
1.02289830
1.02827151
1.02853500
1.02380366
1.01777242
1.01614492
1.02212994
1.03178154
1.03913630
1.04246483
1.04215568
1.03992975
1.03950741
1.04134274
1.04039832
1.03370430
1.02348381
1.01348777
1.00591161
0.99890188
0.99035052
0.98031791
0.96918042
0.96004516
0.95831844
0.96658109
0.98292972
1.00462202
1.02898761
1.04982839
1.05936111
1.05547800
1.04178122
1.02349930
1.00867562
1.00424879
1.00735072
1.00778621
0.99999149
0.98723566
0.97699946
0.97413564
0.97674438
0.98114955
0.98623346
0.99160892
0.99644235
1.00027860
1.00165492
1.00022913
1.00078146
1.00771065
1.01887641
1.02842446
1.03257337
1.03232868
1.03191242
1.03433604
1.03909534
1.04493385
1.05237654
1.06041924
1.06507602
1.06386207
1.05855799
1.05306098
1.05012549
1.05032607
1.05279639
1.05605175
1.05831858
1.06020901
1.06468265
1.07129929
1.07482804
1.07000249
1.05733708
1.04445068
1.03810227
1.03820818
1.04241339
1.05029616
1.06059362
1.07042816
1.07934796
1.08834610
1.09726461
1.10496613
1.11039279
1.11376998
1.11455361
1.11087083
1.10223693
1.09105827
1.08231176
1.07975978
1.08190091
1.08562680
1.09040073
1.09624911
1.10231393
1.10755542
1.11102669
1.11199429
1.11052544
1.10711230
1.10138900
1.09352228
1.08763317
1.08842738
1.09461282
1.10178903
1.10780784
1.11122631
1.11108897
1.10981033
1.11083403
1.11468700
1.12132189
1.13127126
1.14122308
1.14471129
1.13735295
1.12087654
1.10379525
1.09457917
1.09408792
1.09689662
1.09879793
1.10108218
1.10725047
1.11917965
1.13433708
1.14464659
1.14497849
1.13888267
1.13227682
1.12758055
1.12469848
1.12228150
1.11763690
1.11165335
1.11062354
1.11867121
1.13192932
1.14244222
1.14530236
1.14196407
1.13854389
1.13955091
1.14365769
1.14467120
1.13819987
1.12607474
1.11226586
1.10214724
1.10187893
1.11250393
1.12733206
1.13585758
1.13312840
1.12398076
1.11614746
1.11208003
1.10924937
1.10478209
1.09934888
1.09681632
1.09764410
1.09812392
1.09472813
1.08659593
1.07754483
1.07303329
1.07478128
1.07999249
1.08344206
1.08198499
1.07894384
1.08070113
1.08954574
1.10286979
1.11583095
1.12303829
1.12309520
1.12047454
1.12022190
1.12458528
1.13109209
1.13273956
1.12588950
1.11615767
1.11022623
1.10619349
1.09994769
1.09177170
1.08280168
1.07325447
1.06388995
1.05725625
1.05532491
1.05653131
1.05759776
1.05645313
1.05415779
1.05229626
1.04949175
1.04477095
1.04064546
1.03985702
1.04172030
1.04306577
1.04245134
1.04162789
1.04185703
1.04123657
1.03774702
1.03226165
1.02714300
1.07073657
1.06890832
1.06621880
1.06619924
1.07011766
1.07643783
1.08204413
1.08645417
1.09242917
1.10234319
1.11577568
1.12946471
1.13702499
1.13149162
1.11305602
1.08955647
1.06742840
1.04926388
1.03585153
1.02797158
1.02821666
1.03609194
1.04549064
1.04994263
1.04750062
1.04193886
1.03991905
1.04593730
1.05916617
1.07471311
1.08766538
1.09468474
1.09374242
1.08695333
1.07853714
1.07003149
1.06162884
1.05344518
1.04831592
1.05109053
1.05943489
1.06391890
1.05977757
1.04939762
1.03695936
1.02873229
1.03194185
1.04976571
1.07759420
1.10437589
1.11888349
1.11538755
1.09880913
1.08156076
1.07367542
1.07662364
1.08324848
1.08738410
1.08907073
1.08864803
1.08531357
1.08133911
1.08121246
1.08758140
1.09993102
1.11358844
1.12205816
1.12267548
1.11769752
1.11053071
1.10330049
1.09822012
1.09676501
1.09871079
1.10340104
1.10869849
1.11201310
1.11282679
1.11071595
1.10277272
1.08787478
1.07037845
1.05677162
1.05112756
1.05256110
1.05870063
1.06985453
1.08453976
1.09882717
1.11068749
1.11691437
1.11308857
1.09980874
1.08429563
1.07563280
1.08016040
1.09548917
1.11069034
1.11884238
1.12014800
1.11648996
1.10995261
1.10241449
1.09395616
1.08238242
1.06802977
1.05583974
1.05143408
1.05612666
1.06435422
1.06892618
1.06858436
1.06871874
1.07459410
1.08283013
1.08372310
1.07304529
1.05600119
1.04325990
1.04132941
1.04528316
1.04680365
1.04333909
1.03637127
1.02710334
1.01827690
1.01407283
1.01474464
1.01637950
1.01534930
1.01187261
1.01121895
1.01851698
1.03089163
1.03967492
1.03933069
1.03141948
1.02139344
1.01532254
1.01726675
1.02450391
1.02951263
1.02732873
1.01740944
1.00287236
0.99068919
0.98619059
0.98723594
0.98874386
0.98865276
0.98676823
0.98301143
0.97970448
0.98101370
0.98760637
0.99691712
1.00741085
1.01898709
1.03081371
1.04042107
1.04693820
1.05236720
1.05636464
1.05607108
1.05201075
1.04728199
1.04282949
1.03710312
1.02892215
1.01958727
1.01251995
1.01086880
1.01516374
1.02347233
1.03356007
1.04457130
1.05577497
1.06612582
1.07558330
1.08374453
1.08725476
1.08292840
1.07354308
1.06413536
1.05524647
1.04554457
1.03781927
1.03394323
1.02881002
1.01905873
1.01008045
1.00664217
1.00540533
1.00020022
0.98821582
0.97235645
0.95750408
0.94869923
0.95174639
0.96812744
0.99271739
1.01737411
1.03714240
1.05290403
1.06579848
1.07335470
1.07361277
1.06790973
1.05917792
1.04875349
1.03651891
1.02551948
1.02010462
1.02149574
1.02947032
1.04219234
1.05493713
1.06444549
1.07121023
1.07535486
1.07389008
1.06510120
1.05234734
1.04107633
1.03537243
1.03365042
1.02988748
1.02361157
1.02127251
1.02701162
1.03730308
1.04688991
1.05525562
1.06290250
1.06756215
1.06604848
1.05781134
1.04754169
1.04139121
1.03979077
1.03945507
1.04069698
1.04458702
1.04761995
1.04705227
1.04473328
1.04337851
1.04547310
1.05321904
1.06653119
1.08166920
1.09235059
1.09417700
1.08844574
1.08101243
1.07604011
1.07210655
1.06646272
1.06028479
1.05704898
1.05771809
1.05948090
1.05792261
1.05102328
1.04259063
1.03890426
1.04047163
1.04180670
1.03974252
1.03712159
1.03895042
1.04612722
1.05458842
1.06121640
1.06624814
1.06947234
1.06786391
1.05917822
1.04616736
1.03457610
1.02793677
1.02781883
1.03550685
1.04971439
1.06628572
1.08035864
1.08781788
1.08598296
1.07482376
1.05776045
1.03996909
1.02698325
1.02299098
1.02587921
1.02893066
1.02871726
1.02587884
1.02232063
1.01902330
1.01472911
1.00926824
1.00420417
1.00047730
1.00052742
1.00746257
1.01959836
1.03108896
1.03752416
1.03769157
1.03326438
1.02781342
1.02456857
1.02627821
1.03322254
1.04159590
1.04772087
1.05026794
1.04748250
1.03732898
1.02264382
1.01035594
1.00676372
1.01462978
1.03061973
1.04772346
1.05904769
1.05986459
1.04972277
1.03333876
1.01871830
1.01306481
1.01654639
1.02187850
1.02314238
1.02068109
1.01916349
1.02479755
1.04014616
1.06153929
1.08467308
1.10744594
1.12783328
1.14212092
1.14683506
1.14272275
1.13091396
1.10841939
1.07449199
1.03789092
1.00953117
0.99274015
0.98683139
0.99101372
1.00405507
1.02376415
1.04610243
1.06856473
1.09217418
1.11677018
1.13820870
1.15109571
1.15200595
1.14261228
1.13018099
1.12287351
1.12462238
1.13322426
1.14267184
1.14950121
1.15503143
1.16089732
1.16728111
1.17218839
1.17102885
1.16048885
1.14261614
1.12478591
1.11508111
1.11643115
1.12243069
1.12178308
1.11076618
1.09665626
1.08927424
1.09296570
1.10383479
1.11402648
1.11892095
1.11892498
1.11816359
1.12079768
1.12632601
1.13115535
1.13272051
1.13328784
1.13739126
1.14300514
1.14362675
1.13643915
1.12528147
1.11869595
1.12143581
1.13117793
1.14492919
1.16080652
1.17527171
1.18492928
1.19052718
1.19424150
1.19530761
1.19369020
1.19243073
1.19320277
1.19405831
1.19195127
1.18470274
1.17320262
1.16367764
1.16157477
1.16569245
1.17271438
1.18039146
1.18465929
1.18061067
1.16865683
1.15590921
1.14984384
1.15142216
1.15635716
1.16133015
1.16553989
1.16956922
1.17383605
1.17772512
1.18061796
1.18103241
1.17807647
1.17478412
1.17412291
1.17506397
1.17465955
1.17088178
1.02014778
1.02466575
1.03299534
1.04391565
1.05371477
1.05904002
1.05984326
1.05854697
1.05483601
1.04673901
1.03705412
1.03025972
1.02636313
1.02498755
1.02838507
1.03621355
1.04359802
1.04829208
1.05281229
1.05920936
1.06800032
1.07687101
1.08143512
1.08048108
1.07808555
1.07982630
1.08582834
1.09193781
1.09642708
1.09889149
1.09834332
1.09528419
1.09157972
1.08995933
1.09267609
1.09966672
1.11037912
1.12330779
1.13256929
1.13231778
1.12315720
1.11171313
1.10678876
1.11222097
1.12081647
1.12075931
1.10854157
1.09003306
1.07396994
1.06637045
1.06688850
1.07269235
1.08269859
1.09661272
1.11398245
1.13323839
1.15179238
1.16625654
1.17258860
1.16917517
1.15939503
1.14833898
1.13803464
1.12792608
1.11744148
1.10813494
1.10123075
1.09594279
1.09120489
1.08602644
1.08232070
1.08406655
1.09246478
1.10486518
1.11811284
1.13021040
1.13799005
1.13780318
1.12955335
1.11722582
1.10457917
1.09136938
1.07761550
1.06810398
1.06620705
1.06994344
1.07536700
1.08012013
1.08370001
1.08705191
1.09387625
1.10653271
1.12292606
1.13930143
1.15113838
1.15668574
1.15910489
1.15985338
1.15620425
1.14685138
1.13454756
1.12172396
1.10830212
1.09439501
1.08008369
1.06393460
1.04670419
1.03319408
1.02721308
1.02894528
1.03522753
1.04156431
1.04642287
1.05156360
1.05731540
1.06054522
1.05858163
1.05378172
1.05407562
1.06663756
1.08963930
1.11236860
1.12563607
1.12694688
1.11727504
1.10173898
1.08770072
1.07893703
1.07460274
1.07254266
1.07215415
1.07391144
1.07852491
1.08603180
1.09290058
1.09314947
1.08548424
1.07475469
1.06639507
1.06467886
1.07224736
1.08641514
1.10009549
1.10859677
1.11345437
1.11898708
1.12531597
1.12692067
1.12040075
1.11051709
1.10493523
1.10533714
1.10710358
1.10701067
1.10482435
1.09998357
1.09279605
1.08575892
1.08176017
1.08102742
1.08193708
1.08326321
1.08343848
1.08106497
1.07665540
1.07208049
1.06978144
1.07029664
1.07025847
1.06678566
1.06082171
1.05585677
1.05526533
1.06051476
1.07166410
1.08621300
1.09852913
1.10343215
1.09904689
1.08889063
1.08181042
1.08218839
1.08366144
1.07939936
1.07178083
1.06857963
1.07412880
1.08607081
1.09757433
1.10172405
1.09591261
1.08102771
1.05972317
1.03828441
1.02389365
1.01919011
1.02134677
1.02647712
1.03198147
1.03445026
1.03434045
1.03617110
1.04019049
1.04269403
1.04071196
1.03543486
1.03248909
1.03575542
1.04250603
1.04560875
1.04096469
1.03157742
1.02294193
1.01741320
1.01576843
1.01816500
1.02214609
1.02577142
1.02912409
1.03218329
1.03349179
1.03045977
1.02296415
1.01593791
1.01441075
1.01559784
1.01322671
1.00843434
1.00703950
1.00922479
1.01051315
1.01090672
1.01473279
1.02277110
1.03005768
1.03146537
1.02847424
1.02704757
1.02962693
1.03560857
1.04290856
1.04559871
1.03988640
1.02885341
1.01954984
1.01805401
1.02637664
1.04234472
1.05827003
1.06795078
1.07382478
1.07876184
1.07968019
1.07258043
1.05741216
1.03867971
1.02235635
1.01299185
1.01296697
1.02103393
1.03259655
1.04056852
1.04114392
1.03929881
1.04110166
1.04582169
1.04863896
1.04807720
1.04850763
1.05395978
1.06265135
1.07094611
1.07767527
1.08239278
1.08532864
1.08580409
1.08201557
1.07406350
1.06267854
1.04830051
1.03256186
1.01949497
1.01358167
1.01614108
1.02488480
1.03641147
1.04830877
1.05766358
1.06127358
1.05992978
1.05999149
1.06667989
1.07653460
1.08249630
1.08332856
1.08307325
1.08534883
1.09004940
1.09409672
1.09660542
1.10055219
1.10808048
1.11692153
1.12264845
1.12255325
1.11459620
1.09799802
1.07619992
1.05493644
1.03876253
1.02887673
1.02489740
1.02837020
1.03988454
1.05606649
1.07074180
1.07932369
1.08264041
1.08393411
1.08573231
1.08778429
1.08832592
1.08838741
1.09151495
1.09861854
1.10557541
1.10996739
1.11359511
1.11650749
1.11642492
1.11358438
1.11103117
1.10988055
1.10685318
1.09783696
1.08249301
1.06443126
1.04878618
1.04037042
1.04211487
1.05223065
1.06416630
1.07086650
1.06735759
1.05289364
1.03388597
1.01972348
1.01382698
1.01237081
1.01233639
1.01506930
1.02156845
1.03040973
1.03929581
1.04715366
1.05409119
1.05880907
1.05895747
1.05367353
1.04372911
1.03237290
1.02529929
1.02627662
1.03459166
1.04694083
1.05929583
1.06730639
1.06891757
1.06409110
1.05297208
1.03791332
1.02331325
1.01483618
1.01730144
1.02916702
1.04222615
1.05022795
1.05358094
1.05476957
1.05603065
1.05871828
1.06057806
1.05651221
1.04562923
1.03454693
1.02910662
1.02866945
1.02986873
1.03103395
1.03299649
1.03701020
1.04268539
1.04782073
1.04928902
1.04455333
1.03449768
1.02282018
1.01040749
0.99389985
0.97328866
0.95630361
0.95241038
0.96450891
0.98681171
1.01149055
1.03377219
1.05000108
1.05722959
1.05531848
1.04899223
1.04512357
1.04509844
1.04739040
1.05296355
1.06162004
1.07223717
1.08467484
1.09709738
1.10693379
1.11324154
1.11762904
1.12462357
1.13807633
1.15495578
1.16367757
1.15516342
1.13488386
1.11491381
1.09960748
1.08622307
1.07232216
1.05803465
1.04453167
1.03190809
1.01945113
1.00844594
1.00393651
1.01151132
1.03036145
1.05392632
1.07603832
1.09177729
1.09668244
1.09189988
1.08535753
1.08305444
1.08471492
1.08737054
1.08878762
1.08969706
1.09576438
1.11102449
1.13154255
1.15179883
1.16841139
1.17691448
1.17331047
1.15763977
1.13436502
1.11312163
1.10497823
1.11281881
1.12888928
1.14202669
1.14569638
1.14017357
1.12921015
1.11588722
1.10126093
1.08706782
1.07862006
1.08133682
1.09404066
1.10999655
1.12405111
1.13454177
1.14065024
1.14183802
1.13919444
1.13540914
1.13210956
1.12895193
1.12442116
1.11808541
1.11358254
1.11441252
1.11905338
1.12330754
1.12517668
1.12555694
1.12454451
1.12353592
1.12609799
1.13116356
1.13427145
1.13436562
1.13285258
1.13068227
1.12842416
1.12854033
1.13560406
1.14990204
1.16493669
1.17338825
1.17261216
1.16588823
1.15858762
1.15192520
1.14286900
1.13087765
1.12107101
1.11772321
1.11863649
1.11879468
1.11715105
1.11845579
1.12493570
1.13070990
1.12989041
1.12279075
1.11433880
1.10990895
1.11044151
1.06198533
1.05810667
1.05335201
1.04766915
1.03961439
1.03059879
1.02419812
1.02187446
1.02362985
1.02854142
1.03481374
1.03985889
1.04229637
1.04431848
1.04724786
1.04778318
1.04367980
1.03902605
1.03770060
1.03693268
1.03206683
1.02420080
1.01955069
1.02127831
1.02755273
1.03565152
1.04461799
1.05499715
1.06660063
1.07984052
1.09684171
1.11605122
1.12989559
1.13331877
1.12829989
1.11700102
1.09932332
1.07886098
1.06267380
1.05477413
1.05554709
1.06369614
1.07502324
1.08298161
1.08400859
1.08053015
1.07677372
1.07603900
1.08118868
1.09252439
1.10633037
1.11690021
1.11808755
1.10591431
1.08486828
1.06728565
1.06296931
1.07137319
1.08358067
1.09245617
1.09735237
1.09841633
1.09510237
1.08851125
1.08020673
1.07169872
1.06548277
1.06375576
1.06548965
1.06715509
1.06803732
1.07141388
1.07759483
1.08304053
1.08629522
1.08731695
1.08574205
1.08292515
1.07948713
1.07491911
1.07155141
1.07068149
1.07090049
1.07268394
1.07825056
1.08821919
1.09953461
1.10680892
1.10620650
1.09892868
1.09142184
1.08941629
1.09173460
1.09419907
1.09745809
1.10629323
1.12083602
1.13485637
1.14359144
1.14505380
1.13871276
1.12944615
1.12412581
1.12238468
1.11958339
1.11579763
1.11384924
1.11278298
1.10989183
1.10432558
1.09740393
1.09290007
1.09208912
1.09101108
1.08707407
1.08224720
1.08115377
1.08688214
1.09550527
1.09855787
1.09182908
1.07942033
1.06869049
1.06352700
1.06182937
1.05857884
1.05313586
1.05047588
1.05339751
1.05777059
1.05783173
1.05349101
1.04935679
1.04790290
1.04662899
1.04197759
1.03332719
1.02269034
1.01278477
1.00582163
1.00204844
1.00070664
1.00129346
1.00255024
1.00487026
1.01041269
1.01918332
1.02740253
1.02942916
1.02238602
1.00862620
0.99435899
0.98654637
0.98918338
1.00166255
1.02046633
1.04139080
1.06035930
1.07449589
1.08301649
1.08614780
1.08616126
1.08650837
1.08667440
1.08154228
1.06759870
1.04956637
1.03807296
1.04072686
1.05514683
1.07021139
1.07662035
1.07484822
1.06996801
1.06479991
1.06073052
1.05779453
1.05381880
1.04677152
1.03665881
1.02533962
1.01720375
1.01569721
1.02016430
1.02996089
1.04368865
1.05411288
1.05296274
1.03877300
1.01706253
0.99677059
0.98501613
0.98386561
0.99100537
1.00231061
1.01452045
1.02609297
1.03592031
1.04208613
1.04391884
1.04259988
1.03985331
1.03902760
1.04534509
1.06088366
1.07967076
1.09304103
1.09812309
1.09760839
1.09466490
1.09059630
1.08695198
1.08657294
1.08806223
1.08610934
1.08181502
1.08155658
1.08581619
1.08817006
1.08307115
1.07168795
1.06055686
1.05439882
1.05364392
1.05685097
1.06076387
1.06230410
1.06162910
1.06192651
1.06498966
1.06812678
1.06784259
1.06353697
1.05701219
1.04948236
1.04131779
1.03451521
1.03292478
1.03906150
1.05181429
1.06755622
1.08224664
1.09332725
1.09965454
1.10178170
1.10026623
1.09431080
1.08624779
1.08145241
1.08233940
1.08501111
1.08417660
1.07904810
1.07113450
1.06206748
1.05402192
1.05016106
1.05334736
1.06097931
1.06563706
1.06388614
1.05626315
1.04171131
1.02219466
1.00544423
0.99739493
0.99773079
1.00148569
1.00304953
0.99973269
0.99302840
0.98721721
0.98466143
0.98669623
0.99729809
1.01882044
1.04784079
1.07706337
1.09941734
1.11288829
1.11950789
1.11937416
1.11077939
1.09488349
1.07764126
1.06444732
1.05338060
1.04135324
1.03132219
1.02657481
1.02620620
1.02616851
1.02275549
1.01780859
1.01636165
1.01869591
1.02019212
1.01921785
1.01912707
1.02230427
1.02642353
1.02670019
1.02139182
1.01342508
1.00680004
1.00320799
1.00336502
1.00925702
1.02004378
1.03055175
1.03757863
1.04436038
1.05520988
1.06770601
1.07638435
1.08034098
1.08198852
1.08239917
1.08197934
1.08116916
1.07866342
1.07396270
1.06864321
1.06283103
1.05632514
1.05101490
1.04981827
1.05416471
1.06165298
1.06848205
1.07260131
1.07379894
1.07161788
1.06710275
1.06525477
1.07039407
1.08230613
1.09584237
1.10588207
1.11220370
1.11620150
1.11637615
1.10863719
1.09275585
1.07496791
1.06072608
1.05113145
1.04710548
1.04800848
1.04796849
1.04132607
1.02961718
1.01907265
1.01272237
1.00980083
1.00895433
1.00932146
1.01358043
1.02495500
1.04060443
1.05558116
1.06672163
1.07143914
1.07010946
1.06643320
1.06313401
1.05887034
1.05222285
1.04699610
1.04765811
1.05277569
1.05775665
1.05890875
1.05398797
1.04364223
1.03156482
1.02278719
1.02032941
1.02379727
1.03081804
1.03889070
1.04861282
1.06290607
1.08200043
1.10139848
1.11480335
1.12031605
1.12159804
1.12077159
1.11571137
1.10555660
1.09512205
1.08941387
1.08724517
1.08598089
1.08557583
1.08614938
1.08841957
1.09526463
1.10761935
1.12118257
1.12988024
1.13042710
1.12263697
1.10810350
1.09062282
1.07405289
1.06006219
1.04981759
1.04238789
1.03559990
1.03079579
1.02942566
1.02868482
1.02451167
1.01628433
1.00813692
1.00469756
1.00687983
1.01343145
1.02281736
1.03235252
1.03768783
1.03700323
1.03327851
1.02859621
1.02196755
1.01257673
1.00199023
0.99244785
0.98335407
0.97374699
0.96582865
0.96341368
0.96813575
0.97838972
0.99383769
1.01459522
1.03586787
1.04987643
1.05014281
1.03617291
1.01449888
0.99261390
0.97672377
0.97214719
0.98006960
0.99542060
1.00988909
1.01721059
1.01573042
1.00969750
1.00699943
1.01224395
1.02607463
1.04724453
1.06999389
1.08597039
1.09093217
1.08692040
1.07994906
1.07349228
1.06607913
1.05880792
1.05849457
1.06954918
1.08700985
1.10095625
1.10510538
1.10040775
1.09150836
1.08057385
1.06616894
1.04767258
1.02770143
1.01132001
1.00334939
1.00510246
1.01361296
1.02324386
1.02914647
1.02936025
1.02618697
1.02416039
1.02563071
1.03002948
1.03575293
1.04134734
1.04351343
1.03982004
1.03354646
1.02983043
1.03163057
1.03954829
1.04906118
1.05335277
1.05248154
1.05199788
1.05381504
1.05371146
1.04689237
1.03286885
1.01547371
1.00076919
0.99281554
0.99080793
0.99240768
0.99680181
1.00359233
1.01113203
1.01681796
1.02036529
1.02387391
1.02852667
1.03384376
1.03886888
1.04193509
1.04140327
1.03816266
1.03355245
1.02622737
1.01440255
0.99947203
0.98741670
0.98547819
0.99433428
1.00622178
1.01296882
1.01252468
1.00871721
1.00799035
1.01231772
1.01740304
1.02078581
1.02480459
1.03244035
1.04539516
1.06377271
1.08390109
1.09999662
1.11088861
1.11862358
1.12245365
1.12162799
1.11882982
1.11635836
1.11435091
1.11536037
1.12231237
1.13225405
1.13925173
1.13848205
1.12771772
1.10970107
1.09088219
1.07730844
1.07144405
1.07222609
1.07756720
1.08325265
1.08429749
1.08168126
1.08036648
1.08229174
1.08546924
1.08708404
1.08552732
1.08063686
1.07385637
1.06605054
1.05814245
1.05386985
1.05588548
1.06083759
1.06486157
1.06905709
1.07322068
1.07512188
1.07490070
1.07267296
1.06696932
1.05821759
1.05126056
1.04930176
1.04977393
1.04936922
1.04740905
1.04580208
1.04686523
1.05159037
1.06160218
1.07690074
1.09162082
1.09963751
1.10105139
1.10017833
1.10067146
1.10222271
1.10350269
1.10377853
1.10099222
1.09404289
1.08273094
1.06752385
1.05262480
1.04338475
1.04006754
1.03870723
1.03749248
1.03685857
1.03645858
1.03804825
1.04491944
1.05732761
1.07177742
1.08236702
1.08583611
1.08290483
1.07460030
1.06284458
1.04986087
1.03659267
1.02479285
1.01872899
1.02237843
1.03447266
1.04847832
1.05860947
1.06461670
1.07013121
1.08025879
1.09932013
1.12477451
1.14495443
1.14818419
1.13293092
1.10628301
1.07853512
1.05812569
1.04731393
1.04437846
1.04518082
1.04462387
1.04190308
1.04121041
1.04675263
1.05761902
1.06974548
1.08027807
1.08748770
1.03244035
1.04539516
1.06377271
1.08390109
1.09999662
1.11088861
1.11862358
1.12245365
1.12162799
1.11882982
1.11635836
1.11435091
1.11536037
1.12231237
1.13225405
1.13925173
1.13848205
1.12771772
1.10970107
1.09088219
1.07730844
1.07144405
1.07222609
1.07756720
1.08325265
1.08429749
1.08168126
1.08036648
1.08229174
1.08546924
1.08708404
1.08552732
1.08063686
1.07385637
1.06605054
1.05814245
1.05386985
1.05588548
1.06083759
1.06486157
1.06905709
1.07322068
1.07512188
1.07490070
1.07267296
1.06696932
1.05821759
1.05126056
1.04930176
1.04977393
1.04936922
1.04740905
1.04580208
1.04686523
1.05159037
1.06160218
1.07690074
1.09162082
1.09963751
1.10105139
1.10017833
1.10067146
1.10222271
1.10350269
1.10377853
1.10099222
1.09404289
1.08273094
1.06752385
1.05262480
1.04338475
1.04006754
1.03870723
1.03749248
1.03685857
1.03645858
1.03804825
1.04491944
1.05732761
1.07177742
1.08236702
1.08583611
1.08290483
1.07460030
1.06284458
1.04986087
1.03659267
1.02479285
1.01872899
1.02237843
1.03447266
1.04847832
1.05860947
1.06461670
1.07013121
1.08025879
1.09932013
1.12477451
1.14495443
1.14818419
1.13293092
1.10628301
1.07853512
1.05812569
1.04731393
1.04437846
1.04518082
1.04462387
1.04190308
1.04121041
1.04675263
1.05761902
1.06974548
1.08027807
1.08748770
1.09028668
1.08713237
1.07638891
1.05868893
1.03798791
1.01968763
1.00773434
1.00426390
1.00991161
1.02318710
1.03948711
1.05210684
1.05700392
1.05565482
1.05258985
1.05046376
1.04616280
1.03461398
1.01583960
0.99202364
0.96443085
0.93760982
0.91924489
0.91583934
0.92834119
0.95056590
0.97450654
0.99571934
1.01231792
1.02283865
1.02722369
1.02913107
1.03289445
1.03792032
1.04095332
1.03946652
1.03148125
1.01851310
1.00653678
0.99858733
0.99047271
0.97852885
0.96724595
0.96537556
0.97579188
0.99232946
1.00696388
1.01517533
1.01724922
1.01870666
1.02540260
1.03834052
1.05338775
1.06373388
1.06466775
1.05929309
1.05548241
1.05628866
1.05994121
1.06447474
1.06811653
1.06984467
1.06891737
1.06482821
1.05984563
1.05662669
1.05606577
1.05923017
1.06586086
1.07214942
1.07288487
1.06754313
1.06180950
1.05934283
1.05821486
1.05831376
1.06257533
1.07071841
1.07794496
1.07827583
1.07029929
1.05940525
1.05100218
1.04655410
1.04665967
1.04953323
1.05026519
1.04816258
1.04692070
1.04775230
1.05053424
1.05555789
1.06073042
1.06254234
1.05995313
1.05447665
1.04774204
1.04074522
1.03417710
1.02883446
1.02503719
1.02291853
1.02365663
1.02717610
1.03119966
1.03360587
1.03400364
1.03510542
1.03920798
1.04225220
1.03675273
1.02192486
1.00591223
0.99791255
1.00124925
1.01233772
1.02529072
1.03645121
1.04413381
1.04716595
1.04303752
1.02876851
1.00666906
0.98382624
0.96825531
0.96588640
0.97602344
0.99214202
1.00795675
1.02167870
1.03311800
1.04015857
1.04272776
1.04451094
1.04650171
1.04601463
1.04275444
1.03959909
1.03926829
1.04271770
1.04817997
1.05206652
1.05076400
1.04200981
1.02885870
1.01853460
1.01570133
1.02019860
1.02964459
1.04027335
1.04683383
1.04830434
1.04959283
1.05451132
1.06098427
1.06297501
1.05809132
1.05038487
1.04309398
1.03591546
1.03083283
1.03277939
1.04253832
1.05464204
1.06301648
1.06579063
1.06521496
1.06524524
1.06990801
1.08093431
1.09667838
1.11285590
1.12444527
1.12882635
1.12488433
1.11345589
1.09967263
1.08916702
1.08373361
1.08142583
1.08021080
1.07972645
1.07915977
1.07869591
1.08106937
1.08662730
1.09052054
1.08904145
1.08273629
1.07150840
1.05617975
1.04261882
1.03581078
1.03382028
1.03361574
1.03687335
1.04491089
1.05513313
1.06488216
1.07351009
1.08114849
1.08835989
1.09431770
1.09593108
1.09309636
1.08954414
1.08908266
1.09565047
1.11018295
1.12768458
1.14120710
1.14662393
1.14564095
1.14440427
1.14622707
1.14911048
1.15144465
1.15354949
1.15449317
1.15256391
1.14651150
1.13580660
1.12167899
1.10707161
1.09379516
1.08125696
1.06896491
1.05898143
1.05658492
1.06422308
1.07674100
1.08818519
1.09820507
1.10821427
1.11564705
1.11623133
1.10966551
1.09998979
1.09053132
1.08188120
1.07607567
1.07724056
1.08498918
1.09079163
1.08735780
1.07687236
1.06609612
1.05960317
1.05751485
1.05750267
1.05807741
1.06009029
1.06467869
1.06968727
1.07131455
1.06941829
1.06849300
1.07310730
1.08241406
1.08942588
1.08618432
1.07073937
1.04813592
1.02550805
1.00912031
1.00182100
1.00246232
1.00965019
1.02277964
1.03933838
1.05508033
1.06779760
1.07614045
1.07812664
1.07767659
1.08280751
1.09625583
1.11449456
1.13152649
1.14433312
1.15459367
1.16384914
1.17016023
1.16922680
1.15916989
1.14299434
1.12444387
1.10570470
1.08900075
1.07624482
1.06899468
1.06912577
1.07392501
1.07493361
1.06862112
1.05942970
1.05231793
1.05087843
1.06035489
1.08245936
1.10681989
1.11907354
1.11567340
1.10491145
1.09657148
1.09345976
1.09402134
1.09737910
1.09982718
1.09511174
1.08155476
1.26190690
1.26366465
1.25984248
1.25326863
1.24644810
1.24143041
1.23830174
1.23462590
1.22697164
1.21367721
1.19974389
1.19350388
1.19704465
1.20464859
1.20970697
1.21072535
1.21028370
1.21173873
1.21614126
1.22111944
1.22412357
1.22458552
1.22244205
1.21846656
1.21546686
1.21647771
1.22136419
1.22582442
1.22721655
1.22709521
1.22805444
1.23383269
1.24677975
1.26589917
1.28805270
1.30659094
1.31414772
1.30762178
1.28951666
1.26600045
1.24318620
1.22401912
1.20784636
1.19458764
1.18823221
1.19334073
1.20818800
1.22612111
1.24283738
1.25783786
1.27035027
1.27715679
1.27817919
1.27804980
1.27834832
1.27832478
1.27950948
1.28224032
1.28493690
1.28843570
1.29616247
1.30916251
1.32239170
1.32933150
1.32922932
1.32526674
1.31930016
1.31252406
1.30778893
1.30782759
1.31201367
1.31790810
1.32330328
1.32587870
1.32453663
1.32009003
1.31446806
1.30867161
1.30325745
1.29880257
1.29473952
1.29013325
1.28447095
1.28031867
1.28140002
1.28647296
1.28947679
1.28657019
1.27945089
1.27159680
1.26652354
1.26686195
1.27218963
1.28003710
1.28730589
1.28951183
1.28486722
1.27658933
1.26507277
1.24741406
1.22535852
1.20145628
1.17336634
1.14154174
1.11282219
1.09208818
1.07873332
1.07067707
1.06717485
1.06768762
1.07041098
1.07308689
1.07460305
1.07574602
1.07567065
1.07101162
1.05992782
1.04424517
1.03020405
1.02563083
1.03218266
1.04089972
1.04035850
1.03030350
1.02279755
1.02776134
1.04259647
1.05745544
1.06527538
1.06539381
1.06012994
1.05229548
1.04490264
1.04142376
1.04860488
1.07240151
1.10728289
1.13699062
1.14712248
1.13291414
1.10075154
1.06535242
1.03868331
1.02331243
1.01657595
1.01621854
1.02249891
1.03445660
1.04738095
1.05734574
1.06288545
1.06206416
1.05229302
1.03597965
1.02123868
1.01233041
1.00882858
1.01014384
1.01299622
1.01228791
1.00967363
1.01661142
1.04297347
1.08696674
1.13833333
1.18536514
1.22103740
1.24532233
1.26005873
1.26684512
1.26855079
1.26625147
1.25851264
1.24439251
1.22581917
1.20763675
1.19362106
1.18449601
1.17999670
1.17944112
1.17950548
1.17522483
1.16636534
1.15908370
1.16077076
1.17319941
1.18867076
1.19768547
1.19845033
1.19560327
1.19578064
1.20376858
1.21649224
1.22363665
1.21878234
1.20676264
1.19655608
1.19123503
1.18984894
1.19132967
1.19298314
1.19151166
1.18676700
1.18320582
1.18570977
1.19335482
1.19908118
1.19753305
1.19055310
1.18163813
1.17106504
1.16023185
1.15370999
1.15396020
1.15791944
1.15973612
1.15700990
1.15312788
1.15179435
1.15201739
1.15036218
1.14722029
1.14651575
1.15033655
1.15747121
1.16507804
1.17081121
1.17372545
1.17427154
1.17198796
1.16656315
1.15985792
1.15489975
1.15563525
1.16235030
1.16986661
1.17398087
1.17792871
1.18934682
1.20876088
1.22823159
1.24001145
1.23919799
1.22357902
1.19742629
1.17084566
1.15208064
1.14367977
1.14346439
1.14705599
1.15092838
1.15284254
1.15158237
1.14840298
1.14705829
1.14951959
1.15391718
1.15683389
1.15500713
1.14827347
1.14068782
1.13505456
1.12951173
1.12255869
1.11516267
1.10740823
1.09846204
1.17517384
1.19540799
1.21513722
1.22935074
1.23547409
1.23281010
1.22297560
1.21178930
1.20525051
1.20315039
1.20020052
1.19213125
1.17923682
1.16573902
1.15687252
1.15628258
1.16340163
1.17372808
1.18228668
1.18492744
1.17926634
1.16816754
1.15987731
1.16141638
1.17386705
1.19304326
1.21202495
1.22516137
1.23020139
1.22934918
1.22841750
1.23143557
1.23847019
1.24791840
1.25759877
1.26514900
1.26939671
1.26975191
1.26341883
1.24702737
1.22309042
1.19953818
1.18175983
1.17013263
1.16440706
1.16460856
1.16861767
1.17350280
1.17665949
1.17728597
1.17833936
1.18269427
1.18886135
1.19211825
1.18991770
1.18395122
1.17614232
1.16858625
1.16476552
1.16607478
1.17104618
1.17877723
1.19000026
1.20232238
1.20865342
1.20602654
1.19946174
1.19492433
1.19371865
1.19456744
1.19571364
1.19210589
1.18102789
1.16852037
1.16209447
1.16292037
1.16592192
1.16540920
1.16126821
1.15812990
1.15874508
1.16093673
1.16283397
1.16724995
1.17405518
1.17759812
1.17671552
1.17414770
1.17030654
1.16486935
1.15943626
1.15490795
1.14967514
1.14418034
1.14160393
1.14425649
1.15423810
1.17434621
1.20285851
1.22957534
1.24292238
1.23761206
1.21572385
1.18599874
1.15821237
1.13893275
1.13221051
1.13592746
1.14058666
1.13816979
1.12713141
1.11136313
1.09784870
1.09045507
1.08779216
1.08746288
1.09069465
1.09939744
1.10966699
1.11456368
1.11151461
1.10456077
1.09922228
1.09722939
1.09881180
1.10546379
1.11857331
1.13697090
1.15530530
1.16681712
1.16878784
1.16482473
1.16338953
1.17317939
1.19555989
1.22123233
1.23656019
1.23261018
1.21073538
1.18083394
1.15158607
1.12543367
1.10148808
1.07915693
1.05919142
1.04094169
1.02428768
1.01542352
1.02366583
1.05205639
1.09165399
1.12879609
1.15890740
1.18466601
1.20526403
1.21611539
1.21536751
1.20561053
1.19124512
1.17718087
1.16602255
1.15595454
1.14549892
1.13514730
1.12346632
1.11067326
1.10249732
1.10423919
1.11557178
1.13243746
1.15004393
1.16468520
1.17489171
1.18035279
1.18135215
1.17850315
1.17423919
1.17464270
1.18427815
1.20149341
1.22026436
1.23387289
1.23913746
1.23871693
1.23644904
1.23255088
1.22623317
1.21856274
1.21169593
1.20727099
1.20543398
1.20421207
1.20167601
1.19870279
1.19783093
1.20142303
1.20992535
1.22099105
1.23096546
1.23625416
1.23539929
1.23141879
1.22727031
1.22206501
1.21575329
1.21189406
1.21470423
1.22327263
1.22949371
1.22636079
1.21580522
1.20459946
1.19602020
1.18968207
1.18345428
1.17419199
1.16270237
1.15397242
1.15143907
1.15494560
1.16279763
1.17376654
1.18645589
1.19795943
1.20517800
1.20592988
1.20043207
1.19324276
1.18809916
1.18359571
1.17960669
1.17976905
1.18573451
1.19552551
1.20626419
1.21544543
1.22202113
1.22494286
1.22190105
1.21380871
1.20349910
1.19304560
1.18686505
1.18725213
1.18892713
1.18500467
1.17551980
1.16761675
1.16690573
1.17162307
1.17663293
1.17997756
1.18145893
1.17894091
1.17181668
1.16416645
1.16146721
1.16622010
1.17698047
1.18910252
1.19756701
1.20079032
1.20155933
1.20323060
1.20644773
1.21093061
1.21684932
1.22198890
1.22215534
1.21636412
1.20678129
1.19699664
1.19198820
1.19321373
1.19627991
1.19580474
1.18947671
1.17866063
1.16678740
1.15629832
1.14790809
1.14288937
1.14278773
1.14739693
1.15396153
1.15969072
1.16589334
1.17468668
1.18282015
1.18417651
1.17609709
1.16101139
1.14477194
1.13403015
1.13268589
1.13928265
1.14880888
1.15729567
1.16238800
1.16309681
1.16214258
1.16233542
1.16155055
1.15825796
1.15473817
1.14876130
1.13296132
1.10699625
1.08223268
1.07048478
1.07231346
1.08123130
1.09341947
1.10804348
1.12413377
1.13928622
1.14973792
1.15271110
1.14891612
1.14333511
1.14228602
1.14702547
1.15287562
1.15519340
1.15433400
1.15503248
1.15972376
1.16671129
1.17518981
1.18453718
1.19249304
1.19666638
1.19675305
1.19569224
1.19484604
1.19187220
1.18623318
1.18138540
1.18056859
1.18424153
1.19080322
1.19775186
1.20264761
1.20439391
1.20478709
1.20667067
1.20981919
1.21323540
1.21873521
1.22608788
1.23157823
1.23319405
1.23190602
1.22942907
1.22754782
1.23018341
1.24098442
1.25790286
1.27664145
1.29363247
1.30243877
1.29900901
1.28767418
1.27500873
1.26484149
1.25917256
1.25737263
1.25596681
1.25105019
1.24224758
1.23466628
1.23187022
1.23301013
1.23779922
1.24645325
1.25904772
1.27442194
1.28874134
1.29749111
1.29707773
1.28857063
1.27879266
1.27431274
1.27699196
1.28238605
1.28469528
1.28295291
1.27957394
1.27495150
1.26556274
1.25095000
1.23529308
1.22172492
1.21216534
1.20864113
1.21175966
1.22059048
1.23619954
1.25827547
1.27810974
1.28692260
1.28636335
1.28327629
1.28157088
1.28213432
1.28446336
1.28753613
1.29021549
1.29085153
1.28900897
1.28622224
1.28468223
1.28637219
1.29199519
1.30065159
1.31049214
1.31782859
1.31895138
1.31474557
1.30900854
1.30323851
1.29655110
1.28908608
1.28202768
1.27655915
1.27658372
1.28506100
1.29798892
1.31058461
1.32183180
1.33238248
1.34406074
1.35564273
1.36003925
1.35135749
1.33262358
1.31210913
1.29573553
1.28560179
1.28138931
1.28088640
1.28036185
1.27747711
1.27307766
1.26795338
1.26106591
1.25345949
1.24897568
1.24943527
1.25292119
1.25724654
1.26247216
1.26854110
1.27592600
1.28456342
1.28973080
1.28882281
1.28512116
1.25914548
1.26447221
1.26965724
1.27380291
1.27651351
1.27638858
1.27165300
1.26291455
1.25393267
1.24759546
1.24291800
1.23954447
1.23787677
1.23522425
1.22927840
1.22306274
1.22212789
1.22816048
1.23867412
1.25022716
1.25967097
1.26420027
1.26354883
1.26143311
1.26010402
1.25836466
1.25591207
1.25480783
1.25762992
1.26449569
1.27199838
1.27712847
1.28164793
1.28755858
1.29178931
1.28947284
1.27906383
1.26344272
1.24633072
1.23030949
1.21817688
1.21082664
1.20582556
1.20166400
1.20014591
1.20379548
1.21111851
1.21550532
1.21302545
1.20828363
1.20935559
1.21876222
1.23037400
1.23609613
1.23419229
1.22888216
1.22379169
1.22119472
1.22364080
1.22934206
1.23073160
1.22105658
1.20156022
1.18228910
1.17395569
1.17836865
1.18809099
1.19546791
1.20085115
1.20960387
1.22061844
1.22573492
1.22261342
1.21842920
1.22157739
1.23301434
1.24472263
1.24849470
1.24306770
1.23368329
1.22709511
1.22575473
1.22830935
1.23342297
1.24152621
1.25269779
1.26382641
1.27064795
1.27058615
1.26393625
1.25320885
1.24192366
1.23379093
1.23095517
1.23430376
1.24359579
1.25587370
1.26618392
1.27177417
1.27246023
1.26772020
1.25841673
1.24956283
1.24735238
1.25079668
1.25241332
1.24827183
1.24015287
1.23015421
1.21617514
1.19377462
1.16326301
1.13166915
1.10833014
1.09857202
1.09912771
1.10202194
1.10339584
1.10597475
1.11599447
1.13810646
1.16868435
1.19785159
1.21736038
1.22324381
1.21620589
1.20311152
1.19481350
1.19652413
1.20496047
1.21626105
1.22765693
1.23423215
1.23207371
1.22353114
1.21639507
1.21654159
1.22433489
1.23938988
1.26011895
1.27988088
1.29328417
1.30165231
1.30804817
1.31052101
1.30202261
1.27896905
1.24623665
1.21370890
1.19029963
1.17891679
1.17743539
1.18153465
1.18713711
1.19307073
1.19953427
1.20479420
1.20516276
1.20079126
1.19959889
1.20949717
1.22828276
1.24693882
1.25934966
1.26419333
1.26269253
1.25534299
1.24135425
1.22376752
1.20950514
1.20203944
1.19934558
1.19802963
1.19731590
1.19902151
1.20276131
1.20700720
1.21129742
1.21403020
1.21441776
1.21357181
1.21352244
1.21791627
1.22755833
1.23813227
1.24491905
1.24392072
1.23380232
1.21920763
1.20604370
1.19644332
1.19159591
1.19255953
1.19874979
1.20878861
1.21995902
1.22690994
1.22474330
1.21494264
1.20421692
1.19873740
1.20072967
1.20953063
1.22317419
1.23790166
1.25040549
1.25836027
1.25870442
1.25123047
1.24080891
1.23170913
1.22388946
1.21616710
1.20899246
1.20301482
1.19924070
1.20164035
1.21423969
1.23363262
1.24911773
1.25426011
1.25138133
1.24411866
1.23488302
1.22698718
1.22309364
1.22296428
1.22476142
1.22664375
1.22673457
1.22421187
1.22026169
1.21587137
1.21237138
1.21357671
1.22104705
1.23096960
1.23914671
1.24454169
1.24760593
1.24833442
1.26164338
1.25653584
1.24742873
1.23941737
1.23593379
1.23595078
1.23673276
1.23697623
1.23734985
1.23794980
1.23696953
1.23365546
1.22964497
1.22644520
1.22252962
1.21731651
1.21495253
1.21856791
1.22803445
1.24231554
1.25826891
1.27043114
1.27464280
1.27115523
1.26398298
1.25790040
1.25437523
1.25309816
1.25613330
1.26411807
1.27321386
1.27831982
1.27803694
1.27695679
1.27948972
1.28484102
1.28992793
1.29268078
1.29245683
1.28940797
1.28501851
1.28198371
1.28219256
1.28513147
1.28719818
1.28365109
1.27280921
1.25929212
1.25063378
1.25072398
1.25816458
1.26733943
1.27267996
1.27481979
1.27959628
1.28973697
1.29975790
1.29972402
1.28551311
1.26294776
1.24226641
1.23045194
1.22923276
1.23667262
1.24619416
1.25075721
1.24835927
1.24129029
1.23368581
1.22924698
1.22835800
1.22753384
1.22438559
1.22180289
1.22415509
1.23098152
1.23734661
1.23992217
1.23920917
1.23810300
1.24171654
1.25244691
1.26387924
1.26748278
1.26237916
1.25298362
1.24316136
1.23536290
1.23249830
1.23619057
1.24273514
1.24637540
1.24744855
1.25172381
1.26057397
1.27040431
1.27898395
1.28627626
1.29097305
1.28818468
1.27487274
1.25418247
1.23189586
1.21218139
1.19910542
1.19639905
1.20148580
1.20703395
1.20850934
1.20600764
1.20122044
1.19631508
1.19245935
1.18834036
1.18495068
1.18832516
1.20160660
1.21742043
1.22538093
1.22368977
1.21668555
1.20879900
1.20304607
1.19995132
1.19904623
1.19924100
1.19903311
1.19887592
1.19947362
1.19951404
1.19741578
1.19215420
1.18255160
1.16898756
1.15460147
1.14424020
1.14041071
1.13852567
1.13285374
1.12462402
1.11936024
1.12023100
1.12404246
1.12585220
1.12572010
1.12744352
1.13298998
1.13906835
1.14144250
1.14002260
1.13647074
1.13264336
1.13266198
1.13977953
1.15223329
1.16486442
1.17446618
1.18230132
1.18811332
1.18730833
1.17839230
1.16625001
1.15672765
1.15328461
1.15575684
1.16026116
1.16366526
1.16513380
1.16497286
1.16564621
1.17011694
1.18059392
1.19770322
1.21629516
1.22819892
1.23006101
1.22528120
1.22020725
1.21724938
1.21421013
1.21136230
1.21360769
1.22365410
1.23663852
1.24432484
1.24355260
1.23861248
1.23441058
1.23159894
1.23002333
1.23050887
1.23129609
1.22731540
1.21623272
1.20102720
1.18663037
1.17735255
1.17378483
1.17274885
1.17094676
1.16781900
1.16717515
1.17252300
1.17988231
1.18166354
1.17593323
1.16707223
1.16040336
1.16034688
1.17065840
1.18906142
1.20392529
1.20497076
1.19475479
1.18462471
1.18289230
1.18938795
1.19849245
1.20390140
1.20408991
1.20321441
1.20351902
1.20294198
1.19906884
1.19013576
1.17681205
1.16358223
1.15502231
1.15211504
1.15234172
1.15249826
1.15240668
1.15468194
1.16015087
1.16560725
1.16635360
1.16043505
1.15069246
1.14339924
1.14265533
1.14607014
1.14910627
1.15018583
1.14992519
1.15027526
1.15329187
1.15722250
1.15784840
1.15226119
1.13828308
1.11819582
1.09775799
1.07722192
1.05514218
1.03634030
1.02753501
1.02996045
1.03882817
1.04873453
1.05700784
1.06317885
1.06826439
1.07214079
1.07400573
1.07318619
1.06789320
1.05814500
1.04793352
1.04250546
1.04411912
1.05286815
1.06924617
1.09207397
1.11735538
1.14070409
1.15911005
1.17137780
1.17781769
1.17996945
1.18133050
1.18487668
1.18936517
1.19280641
1.19475817
1.19423359
1.19060891
1.18457569
1.17824332
1.17576372
1.18184796
1.19529380
1.20790930
1.21209807
1.20455348
1.18707644
1.16746482
1.15449916
1.15028425
1.15114059
1.15459910
1.15914746
1.16254858
1.16648833
1.17526456
1.18799549
1.19762116
1.19765845
1.18788962
1.17465005
1.16583381
1.16403679
1.16666756
1.17060929
1.17114983
1.16409345
1.15189694
1.14033872
1.13338493
1.13318340
1.13944217
1.14941306
1.15848329
1.16137312
1.15639664
1.14755363
1.14149478
1.14111491
1.14411461
1.14897055
1.15518026
1.16085228
1.16445026
1.16548145
1.16646143
1.17220579
1.18285398
1.19226737
1.19555934
1.19496975
1.19309777
1.18634456
1.17465417
1.16496455
1.15956770
1.15439166
1.14848396
1.14668271
1.15219296
1.16212949
1.17134079
1.17678626
1.18044626
1.18767284
1.19942351
1.21120600
1.21877709
1.22128027
1.22146630
1.22185182
1.22108988
1.21671467
1.20982511
1.20372441
1.20067299
1.20184264
1.20675504
1.21219256
1.21438545
1.21458293
1.21617107
1.21745445
1.21580510
1.21285942
1.21141178
1.21031375
1.20626288
1.19952895
1.19511267
1.19807157
1.20646094
1.21275371
1.21370080
1.21318276
1.21338980
1.21202295
1.20908861
1.20756949
1.20940860
1.21556336
1.22614906
1.23794309
1.24586354
1.24663835
1.24197064
1.23720025
1.23375504
1.22976005
1.22788656
1.23281416
1.24322428
1.25360336
1.25920704
1.25875423
1.25471726
1.24855309
1.23908905
1.22597557
1.21105014
1.19742578
1.18807898
1.18361497
1.18105230
1.17600965
1.16821601
1.16232245
1.16203604
1.16713291
1.17415430
1.17901418
1.18049645
1.18081172
1.18175028
1.18301455
1.18477978
1.18788377
1.19359775
1.20204781
1.21073043
1.21510773
1.21166974
1.20384251
1.19884031
1.19807482
1.19706149
1.19276150
1.18564354
1.17807671
1.17294524
1.16970511
1.16585235
1.16198210
1.15988872
1.16001037
1.16225192
1.16754605
1.17694979
1.18860052
1.19901622
1.20598307
1.21027366
1.21513232
1.22295123
1.23377442
1.24513685
1.25167789
1.24806287
1.23537678
1.22035880
1.20900935
1.20437557
1.20477752
1.20579883
1.20588355
1.20460990
1.20204164
1.20111152
1.20299027
1.20526427
1.20726477
1.21142705
1.21847866
1.22544754
1.22858809
1.22764441
1.22727970
1.23127304
1.23778915
1.24296127
1.24626344
1.25018642
1.25517276
1.25809469
1.25784819
1.25684275
1.25608479
1.25428256
1.25091119
1.24868629
1.25152345
1.25846701
1.26159751
1.25376943
1.23698421
1.22027459
1.21148214
1.21172373
1.21868509
1.23154375
1.24777391
1.26135432
1.26536794
1.25461945
1.23007888
1.20119137
1.18195466
1.18144534
1.19785864
1.22290820
1.24884890
1.27132637
1.28917202
1.30329796
1.31428024
1.32080856
1.32195165
1.31998430
1.31956360
1.32245202
1.32452790
1.31821375
1.29846391
1.26961912
1.24267997
1.22635334
1.22318731
1.22931571
1.23817411
1.24716845
1.25816651
1.27122176
1.28173229
1.28489864
1.27974016
1.26927228
1.25916371
1.25477758
1.25745924
1.26392711
1.26800945
1.26392632
1.25077124
1.23249950
1.21448857
1.20020667
1.19155892
1.19065815
1.19646316
1.20337351
1.20718693
1.21015650
1.21701033
1.22763894
1.23867878
1.24880735
1.25872172
1.26851010
1.27639341
1.27967454
1.27566743
1.26371803
1.24803133
1.23490581
1.22559105
1.21589175
1.20250724
1.18600213
1.16996038
1.15943540
1.15722806
1.16181606
1.16943476
1.17649010
1.18182735
1.18620539
1.19026062
1.19421418
1.19783098
1.20269702
1.21075428
1.21883939
1.22063733
1.21269660
1.19977436
1.19273732
1.19654189
1.20476031
1.20738860
1.20198232
1.19470201
1.19256879
1.19813756
1.20943598
1.22153065
1.22900193
1.23065103
1.22922660
1.22723940
1.22684268
1.22944504
1.23349998
1.23427814
1.22788086
1.21764228
1.21153978
1.21289232
1.21846912
1.22418847
1.22872904
1.23329478
1.24012890
1.20976964
1.20913819
1.20939261
1.20913995
1.21151234
1.21640288
1.21889045
1.21442370
1.20346665
1.19376786
1.19307558
1.19921502
1.20433082
1.20576205
1.20641188
1.20852588
1.21179967
1.21495838
1.21636493
1.21489958
1.21105191
1.20693733
1.20353329
1.20056908
1.20040358
1.20442940
1.21019278
1.21449112
1.21408181
1.20891256
1.20487793
1.20716075
1.21264166
1.21383066
1.20792545
1.19893208
1.19305260
1.19511095
1.20609856
1.22023595
1.23037941
1.23549395
1.23747419
1.23495657
1.22685490
1.21766916
1.21310372
1.21380032
1.21582175
1.21675102
1.21680180
1.21494840
1.21049313
1.20455766
1.19898546
1.19730221
1.20285709
1.21483842
1.22829835
1.23714470
1.23718041
1.22790837
1.21327522
1.20010392
1.19429040
1.19736077
1.20537680
1.21208140
1.21391061
1.21072482
1.20513831
1.20170855
1.20181537
1.20460771
1.21219400
1.22620969
1.24392248
1.26039249
1.27180901
1.27719058
1.27714926
1.27253245
1.26444204
1.25489736
1.24755287
1.24396678
1.24048740
1.23483866
1.23057444
1.22952802
1.22848400
1.22518162
1.22196668
1.22369203
1.23168732
1.24167357
1.24967460
1.25673978
1.26402119
1.26888038
1.26806730
1.26006608
1.24697850
1.23480793
1.22795629
1.22481128
1.22341774
1.22482798
1.22788358
1.22834938
1.22329419
1.21373751
1.20329294
1.19605590
1.19389688
1.19599272
1.20407209
1.21966256
1.23802289
1.25192932
1.25749480
1.25737564
1.25624469
1.25570885
1.25520945
1.25299424
1.24772535
1.23988352
1.23205011
1.22789379
1.22941645
1.23403051
1.23788769
1.23896034
1.23521675
1.22649055
1.21544056
1.20609118
1.20307041
1.20836627
1.21767663
1.22260997
1.22007915
1.21556812
1.21522016
1.22096257
1.23013031
1.23611548
1.23301231
1.22041699
1.20459989
1.19459943
1.19392813
1.19740164
1.19785340
1.19334948
1.18544188
1.17411356
1.15944417
1.14526297
1.13697526
1.13797228
1.14759907
1.16258128
1.18020267
1.19711807
1.20898491
1.21320163
1.21058157
1.20287096
1.19066847
1.17671988
1.16578195
1.16088761
1.16194766
1.16554956
1.16882681
1.17256538
1.17764071
1.18300811
1.18802887
1.19407679
1.20163483
1.20758392
1.20976797
1.21050005
1.21323359
1.21932056
1.22817296
1.23791736
1.24538465
1.24724347
1.24239357
1.23291463
1.22056036
1.20430553
1.18600166
1.17208019
1.16546101
1.16389956
1.16632686
1.17321962
1.18315162
1.19304144
1.20024537
1.20439679
1.20785666
1.21363568
1.22296206
1.23501577
1.24619741
1.25110714
1.24771252
1.23738309
1.22094708
1.20190585
1.18876032
1.18777119
1.19484940
1.19997065
1.19929975
1.19510010
1.18827711
1.17944598
1.17327841
1.17503701
1.18369411
1.19184985
1.19283758
1.18654702
1.17822558
1.17369131
1.17303745
1.17072017
1.16417609
1.15818364
1.15948778
1.16787480
1.17618284
1.17850152
1.17366935
1.16402084
1.15427988
1.14712907
1.14029113
1.13356177
1.13269752
1.14143528
1.15686124
1.17325000
1.18379683
1.18075557
1.16005965
1.12575891
1.09004721
1.06744166
1.06549679
1.08167604
1.10838552
1.13812135
1.16397797
1.18199638
1.19161185
1.19148121
1.18144422
1.16592499
1.15337546
1.15063264
1.15644144
1.16421303
1.16880019
1.16866394
1.16380018
1.15623868
1.15167844
1.15438019
1.16237423
1.16960792
1.17045879
1.16273593
1.14810563
1.13159620
1.11948936
1.11497549
1.11735499
1.12578180
1.13870918
1.15217747
1.16274966
1.16768155
1.16509458
1.15622593
1.14529156
1.13772530
1.13597115
1.13892298
1.14440408
1.14888745
1.14824325
1.14005947
1.12740115
1.11808031
1.11644765
1.12106674
1.12930395
1.13932104
1.14933211
1.15622135
1.15798488
1.15601481
1.15121775
1.14426432
1.13958353
1.14188038
1.14923625
1.15532871
1.15742233
1.15710734
1.15634946
1.15424621
1.14784495
1.13842140
1.13264096
1.13492578
1.14286659
1.15013113
1.15348378
1.15450999
1.15150057
1.14006235
1.12356702
1.11234584
1.11419394
1.12960692
1.15229874
1.17404367
1.19104226
1.20135022
1.20083989
1.19043689
1.17874103
1.17293203
1.17303436
1.17534020
1.17672730
1.17639591
1.17430268
1.16887869
1.16114696
1.15520818
1.15246431
1.15208524
1.15366917
1.15618285
1.15865941
1.16188379
1.16768297
1.17545701
1.18182000
1.18528858
1.18673904
1.18591969
1.18198813
1.17765574
1.17760771
1.18331362
1.19273396
1.20133881
1.20517845
1.20532344
1.20618789
1.21076682
1.21839373
1.22562300
1.22901668
1.22737030
1.22130532
1.21138596
1.19772717
1.18217344
1.17054886
1.16871663
1.17550606
1.18481062
1.19153317
1.19299576
1.19023588
1.18713702
1.18688944
1.19049104
1.19707394
1.20422102
1.20988164
1.21391594
1.21546665
1.21147265
1.20144268
1.18939187
1.17995140
1.17772213
1.18540769
1.19828067
1.20784347
1.21164223
1.21251909
1.21314330
1.21598759
1.22089470
1.22238619
1.21789988
1.21119147
1.20404098
1.19682002
1.19137359
1.18817751
1.18735172
1.18988228
1.19533496
1.20029747
1.20183699
1.20148376
1.20227794
1.20413560
1.20332566
1.19624540
1.18309947
1.16697603
1.15270337
1.14674479
1.15391556
1.17192107
1.19140651
1.20378464
1.20729968
1.20434202
1.19767703
1.18978434
1.18132723
1.17332686
1.17071331
1.17828188
1.19478226
1.21145034
1.21653349
1.20600626
1.18688990
1.16827623
1.15468337
1.14863200
1.15237649
1.16459030
1.18038206
1.19464428
1.20404089
1.20709231
1.20390271
1.19716402
1.19212944
1.19193904
1.19418568
1.19384079
1.18745315
1.17696548
1.16959327
1.16942046
1.17273258
1.17506176
1.17690353
1.18161748
1.18975116
1.19798642
1.20371991
1.20674498
1.20868816
1.21130084
1.21411217
1.21433311
1.20887375
1.19874711
1.18973176
1.18518378
1.18171283
1.17484648
1.16619573
1.16086335
1.15964229
1.15811588
1.15317628
1.14894857
1.15172003
1.16026763
1.16886113
1.17404517
1.17468610
1.17025517
1.16273888
1.15798735
1.15837714
1.15870944
1.15267221
1.14098673
1.13295315
1.13525293
1.14278997
1.14720664
1.14642554
1.14364522
1.14180300
1.14036263
1.13939637
1.14301978
1.15478121
1.17288817
1.19118957
1.20185086
1.20069193
1.19213575
1.18437854
1.18097411
1.18068717
1.18208622
1.18283879
1.17964760
1.17374347
1.17152902
1.17785213
1.18998194
1.20014227
1.20259880
1.19799586
1.19294300
1.19297586
1.19612853
1.19507052
1.18688266
1.17728538
1.17251029
1.17262248
1.17412682
1.17409518
1.17075223
1.16599551
1.16473703
1.16849477
1.17522313
1.18327615
1.19354683
1.20657744
1.21824463
1.22386898
1.22334227
1.22024159
1.21836243
1.21984261
1.22351636
1.22432206
1.21775979
1.20463550
1.19079967
1.18093405
1.17499939
1.17259430
1.17456280
1.18039488
1.18777607
1.19430369
1.19963440
1.20530032
1.21132884
1.21518886
1.21560045
1.21024773
1.19588630
1.17732271
1.16610220
1.17076692
1.19113589
1.21792753
1.23829202
1.24491185
1.24040488
1.23158803
1.22385349
1.22083990
1.22198744
1.22269357
1.21995519
1.21585832
1.21431640
1.21773513
1.22726478
1.24137751
1.25664602
1.27042694
1.28010055
1.28189816
1.27323700
1.25810836
1.24503527
1.23786595
1.23460177
1.23193264
1.22701282
1.21941960
1.21171016
1.20620981
1.20334672
1.20244133
1.20331209
1.20678791
1.21250809
1.21923565
1.22612382
1.23199168
1.23744727
1.24391426
1.25016354
1.25380046
1.25383376
1.25196843
1.25044988
1.24892130
1.24556556
1.23941789
1.23089769
1.22233002
1.21755017
1.21740882
1.21854491
1.21859911
1.21796691
1.21918402
1.22524276
1.23473713
1.24331312
1.24789332
1.24596963
1.23580096
1.21771921
1.19623201
1.17945838
1.17285540
1.17723417
1.18967696
1.20260590
1.20933607
1.20984196
1.20802793
1.20841541
1.21365994
1.22222842
1.22937458
1.23001694
1.22238137
1.21047795
1.20132724
1.19776006
1.19725119
1.19804561
1.20207463
1.21159472
1.22365943
1.22946642
1.22288907
1.20935559
1.20033340
1.20128500
1.20899190
1.21514026
1.21232810
1.20051267
1.18639964
1.17720472
1.17602700
1.18051906
1.18657379
1.19192938
1.19580864
1.19933445
1.20393417
1.20849197
1.21252640
1.21890695
1.22924657
1.24065005
1.24727681
1.24446655
1.23346901
1.22019354
1.20909334
1.20114636
1.19645229
1.19531646
1.19957454
1.22432980
1.21067525
1.21038191
1.21968781
1.22999505
1.23695349
1.24224418
1.24841025
1.25538074
1.26060953
1.26058850
1.25478742
1.24834249
1.24690892
1.24736796
1.24187447
1.22845836
1.21207872
1.19918479
1.19162697
1.18715320
1.18482192
1.18599833
1.19160224
1.19998241
1.20855016
1.21731206
1.22649183
1.23407484
1.23874357
1.24099781
1.24203308
1.24257531
1.24114338
1.23555171
1.22574708
1.21298901
1.19893207
1.18711860
1.18054455
1.17850220
1.18026473
1.18456980
1.18805519
1.18979537
1.19071550
1.19037337
1.18762434
1.18272573
1.17818112
1.17401174
1.16530034
1.15183767
1.14208867
1.14353125
1.15637733
1.17575582
1.19729829
1.21836022
1.23571200
1.24672168
1.25100083
1.25007647
1.24529143
1.23849905
1.23245344
1.22791310
1.22435075
1.22065764
1.21580021
1.21011627
1.20457942
1.19805621
1.18872054
1.18095191
1.18176429
1.19109440
1.20414115
1.21698700
1.22618734
1.23059623
1.23293121
1.23553307
1.23733397
1.23543955
1.22942689
1.22333657
1.22213831
1.22789853
1.23824176
1.24932647
1.25849833
1.26282972
1.26129237
1.25678226
1.25390233
1.25609098
1.26127710
1.26247360
1.25576586
1.24276427
1.22616954
1.20970647
1.19918726
1.19683876
1.19925271
1.20282046
1.20656122
1.21026469
1.21221369
1.21104699
1.20736500
1.20182084
1.19452717
1.18709620
1.18375257
1.18764622
1.19601791
1.20229061
1.20322206
1.20111832
1.20000188
1.20094518
1.20057038
1.19381812
1.17951653
1.16346465
1.15393231
1.15480972
1.16352696
1.17402903
1.18243418
1.18892812
1.19259141
1.18994847
1.17938446
1.16356014
1.14888523
1.14044566
1.13746833
1.13463823
1.12710012
1.11756175
1.11430660
1.12179282
1.13704865
1.15266596
1.16458851
1.17490501
1.18626198
1.19728391
1.20385874
1.20524767
1.20675862
1.21193289
1.21786659
1.22198202
1.22449375
1.22503852
1.22174557
1.21283565
1.19994222
1.18889938
1.18436626
1.18496578
1.18544765
1.18190718
1.17545827
1.17135005
1.17303163
1.17798438
1.18039398
1.17774234
1.17151356
1.16100176
1.14538252
1.12915136
1.11744917
1.11265571
1.11636594
1.12644523
1.13519571
1.13687119
1.13223090
1.12316374
1.11022862
1.09642077
1.08684677
1.08287430
1.08183571
1.08388063
1.09172876
1.10686688
1.12831166
1.15007958
1.16507815
1.17143414
1.16975736
1.16031189
1.14538330
1.12880982
1.11527331
1.10792951
1.10414253
1.09757053
1.08459404
1.06935509
1.06100907
1.06419342
1.07496121
1.08502130
1.08757170
1.08113926
1.07065965
1.06587228
1.07503536
1.09665187
1.12023023
1.13647133
1.14293728
1.14172562
1.13558082
1.12477963
1.10865023
1.08981643
1.07366141
1.06609118
1.06909297
1.07629225
1.07828006
1.07185482
1.06282186
1.05937944
1.06505986
1.07826468
1.09487248
1.11184556
1.12540295
1.12918007
1.12195018
1.11162879
1.10746403
1.11256120
1.12311383
1.13271734
1.13906441
1.14481528
1.15266034
1.16213190
1.17031431
1.17537078
1.17696840
1.17395701
1.16726625
1.16200380
1.16254638
1.16789602
1.17542699
1.18536458
1.19663778
1.20495418
1.20601058
1.19878331
1.18741688
1.17679756
1.16636061
1.15326657
1.13942438
1.13005362
1.12782332
1.13149044
1.13798566
1.14318814
1.14474847
1.14514020
1.14597312
1.14303226
1.13393942
1.12294313
1.11499659
1.11167541
1.10940671
1.10287737
1.09302188
1.08366454
1.07563844
1.07003800
1.06995744
1.07782221
1.09136397
1.10573434
1.11833842
1.12684468
1.12990067
1.13169955
1.13820343
1.14941386
1.16105413
1.17074424
1.17987743
1.19143065
1.20604416
1.22082454
1.23192699
1.23695550
1.23448522
1.22479337
1.21142248
1.20080002
1.20016098
1.21203375
1.23156113
1.24934934
1.25742243
1.25528617
1.24801622
1.24091031
1.23677047
1.23606566
1.23888283
1.24401808
1.24893371
1.25177295
1.25197576
1.25026358
1.24762781
1.24406752
1.23952623
1.23508161
1.23264811
1.23488575
1.24275801
1.25290682
1.25992216
1.26103317
1.25668911
1.24726075
1.23308288
1.21496407
1.19457486
1.17710944
1.16818496
1.16640041
1.16597009
1.16539470
1.16610480
1.16766859
1.16872862
1.16839403
1.16612658
1.16217738
1.15848695
1.15829539
1.16381349
1.17536217
1.19078733
1.20601482
1.21804913
1.22487488
1.22627743
1.22630119
1.23099231
1.24234317
1.25754588
1.27221478
1.27903850
1.27040926
1.24724353
1.22123986
1.20484436
1.20092395
1.20399914
1.20688081
1.20576895
1.20272959
1.20455550
1.21455532
1.22640521
1.23133441
1.22654433
1.21639703
1.20864179
1.20893605
1.21901939
1.23606796
1.25420619
1.26884901
1.27800149
1.28188729
1.28205196
1.28007323
1.27690732
1.27363916
1.27106586
1.26688442
1.25948448
1.25283301
1.24934667
1.24329891
1.22769356
1.20275216
1.17438216
1.15178526
1.14612807
1.15873612
1.17805537
1.19502877
1.20971878
1.22516361
1.24136839
1.25488152
1.26321924
1.26766942
1.26946129
1.27793384
1.28007762
1.27883746
1.27951029
1.28321973
1.28539663
1.28244547
1.27574525
1.26851722
1.26289292
1.26042923
1.26151111
1.26593585
1.27263736
1.27798803
1.27821732
1.27270030
1.26300288
1.25114066
1.23999329
1.23301729
1.23199356
1.23455554
1.23695754
1.23645817
1.23056963
1.21897927
1.20520333
1.19437088
1.18875385
1.18584040
1.18177341
1.17633336
1.17292011
1.17428803
1.17989807
1.18735382
1.19510369
1.20229916
1.20833749
1.21426313
1.22113269
1.22928846
1.23810655
1.24388596
1.24193031
1.23143915
1.21795546
1.20774307
1.20292321
1.20302910
1.20513977
1.20588418
1.20557423
1.20716424
1.21136109
1.21651486
1.22234565
1.23035648
1.24090123
1.24914822
1.24846392
1.23851984
1.22483106
1.21409412
1.21195979
1.22040164
1.23575634
1.25115651
1.26055457
1.26098284
1.25315403
1.24195439
1.23423466
1.23358864
1.23801514
1.24264966
1.24459171
1.24473748
1.24683646
1.25250446
1.25687806
1.25553268
1.25032390
1.24371956
1.23674504
1.23265752
1.23409727
1.23760712
1.23615145
1.22699171
1.21422835
1.20437009
1.20110509
1.20436979
1.21284251
1.22495839
1.23776970
1.24596387
1.24642254
1.24107142
1.23372048
1.22731840
1.22160406
1.21639671
1.21238554
1.20810096
1.20190038
1.19494150
1.19205613
1.19791913
1.21205157
1.22847019
1.23887750
1.23624340
1.21814510
1.18852701
1.15609807
1.12891075
1.11024185
1.09859880
1.08987756
1.08071106
1.07019940
1.06050520
1.05542065
1.05454369
1.05330827
1.05116461
1.05014116
1.04980802
1.05274458
1.06762502
1.10087046
1.14760308
1.19363031
1.22519425
1.23646530
1.23150954
1.21987372
1.20903810
1.20330598
1.20434726
1.20772674
1.20546634
1.19519940
1.18333614
1.17647551
1.17422267
1.17433506
1.17637453
1.17936684
1.18057808
1.17459981
1.15864649
1.13791047
1.12150279
1.11791894
1.12971461
1.14797318
1.16057967
1.16296444
1.15699628
1.14754992
1.14063186
1.13982456
1.14291555
1.14477144
1.14478041
1.14818995
1.15769610
1.17032227
1.18353145
1.19526669
1.20280891
1.20595797
1.20686201
1.20865394
1.21229096
1.21463075
1.21343957
1.21021158
1.20690120
1.20309909
1.19947658
1.19935020
1.20436795
1.21388645
1.22493007
1.23397727
1.24246110
1.25316761
1.26476550
1.27521027
1.28462845
1.29394435
1.30174978
1.30561942
1.30466516
1.29832633
1.28724536
1.27319214
1.25826215
1.24550299
1.23688965
1.23355013
1.23594235
1.24032858
1.24192598
1.24013987
1.23605586
1.23128893
1.22892550
1.22886740
1.22693001
1.22178039
1.21601876
1.21115704
1.20608086
1.19807216
1.18745959
1.17989007
1.18087816
1.19079329
1.20522422
1.22047213
1.23520784
1.24902089
1.26073634
1.26700955
1.26678642
1.26234960
1.25547277
1.24650110
1.23622273
1.22648961
1.21782260
1.20976306
1.20443449
1.20421208
1.20739587
1.21017781
1.20956654
1.20504976
1.19801659
1.19071658
1.18588725
1.18542335
1.19015145
1.19928525
1.21144007
1.22690177
1.24568412
1.26327826
1.27362429
1.27556526
1.27246753
1.26777183
1.26230038
1.25611944
1.24891707
1.23992339
1.23134640
1.22390474
1.21387364
1.20260143
1.19877966
1.20710592
1.22243005
1.23736050
1.24861452
1.25586114
1.26064008
1.26388286
1.26252870
1.25235687
1.23226733
1.20568819
1.18043347
1.16437316
1.16036585
1.16513327
1.17278336
1.18058856
1.19056541
1.20487423
1.22034308
1.22899696
1.22425224
1.20819652
1.19090314
1.21883860
1.22440301
1.22776028
1.22857685
1.22670902
1.22410838
1.22361170
1.22439095
1.22212539
1.21482368
1.20451833
1.19554459
1.19229198
1.19518964
1.19981211
1.20176038
1.20269018
1.20725882
1.21373727
1.21587874
1.21195309
1.20590667
1.20222450
1.20252215
1.20566897
1.20812965
1.20393383
1.18926081
1.16867339
1.15155323
1.14252622
1.13909884
1.13667229
1.13454167
1.13553656
1.14080192
1.14927212
1.15965864
1.17023703
1.17731664
1.17610437
1.16348159
1.14185086
1.11926627
1.10177060
1.09156274
1.08768048
1.08520539
1.08303014
1.08428354
1.08828671
1.09115473
1.09089865
1.08974368
1.08970330
1.09002134
1.09221887
1.10075894
1.11659278
1.13336850
1.14314388
1.14322653
1.13619785
1.12687564
1.12068198
1.12277432
1.13325499
1.14528717
1.15321762
1.15800662
1.16208830
1.16490534
1.16525011
1.16457781
1.16545223
1.16795147
1.17018978
1.17123397
1.17135871
1.17111850
1.17172523
1.17365975
1.17597423
1.17851261
1.18150387
1.18262053
1.17897913
1.17173466
1.16617982
1.16750132
1.17493948
1.18111046
1.18063842
1.17632922
1.17537817
1.18333931
1.19899097
1.21656941
1.23216226
1.24243869
1.24400046
1.23697595
1.22371883
1.20699498
1.19267704
1.18776690
1.19382273
1.20415445
1.20875135
1.20396694
1.19307875
1.18108093
1.17514317
1.17898629
1.18624816
1.18950412
1.19054958
1.19617410
1.20853994
1.22339167
1.23429731
1.23764006
1.23502899
1.23019829
1.22474156
1.21765211
1.20659078
1.19179236
1.17902605
1.17404921
1.17564106
1.17607327
1.16976661
1.15848781
1.14731522
1.13955490
1.13489502
1.13224160
1.13177572
1.13462228
1.13970859
1.13887899
1.12545786
1.10319089
1.07729772
1.05023598
1.02590870
1.00779463
0.99668264
0.99086431
0.98764317
0.98813237
0.99714580
1.01466012
1.03647421
1.06377864
1.10174313
1.14858006
1.19244075
1.22116366
1.23291235
1.23522382
1.23443117
1.23125223
1.22443997
1.21476552
1.20348031
1.18753100
1.16344179
1.13147561
1.09589278
1.06660066
1.05419378
1.06352343
1.09172437
1.12814750
1.16075850
1.18227298
1.19074813
1.18877156
1.18192020
1.17538763
1.17128000
1.17058441
1.17457285
1.18237790
1.18971682
1.19419159
1.19688779
1.19739858
1.19431228
1.18780762
1.18175953
1.18298380
1.19316808
1.20536458
1.21103196
1.20678170
1.19583700
1.18471204
1.17746327
1.17425297
1.17291656
1.16935304
1.16078174
1.14878910
1.13714039
1.12720062
1.11881485
1.11378356
1.11009537
1.10187755
1.08882863
1.07698464
1.07306351
1.07961453
1.09287017
1.10440012
1.10790913
1.10712810
1.11413087
1.13537163
1.16135828
1.17634171
1.17572815
1.16765157
1.16010483
1.15322090
1.14385229
1.13104851
1.11666285
1.10557007
1.10424950
1.11585907
1.13525437
1.15082913
1.15502763
1.15209445
1.15149577
1.15638070
1.16213081
1.16398469
1.16157491
1.15636662
1.15062036
1.14613815
1.14174671
1.13511987
1.12659213
1.12004704
1.12039656
1.12989875
1.14441078
1.15487191
1.15527360
1.14662175
1.13380082
1.12255741
1.11760432
1.12139302
1.13296273
1.14875594
1.16584284
1.18226289
1.19659864
1.20660797
1.20971823
1.20711492
1.20419033
1.20634495
1.21463060
1.22560780
1.23373708
1.23565068
1.23461077
1.23623474
1.24175279
1.24854737
1.25163929
1.24723811
1.23547931
1.21782507
1.19777240
1.18162565
1.17458411
1.17796161
1.18825087
1.20017706
1.21128187
1.21932471
1.22198745
1.21928235
1.21156921
1.20055688
1.19075194
1.18799907
1.19489889
1.20760453
1.21892477
1.22160092
1.21328024
1.20030100
1.19041254
1.18575468
1.18732726
1.19567925
1.20542861
1.20863720
1.20340698
1.19679598
1.19781573
1.20917264
1.22612297
1.23944169
1.24295539
1.24002606
1.23931240
1.24575301
1.25728500
1.26652054
1.26786126
1.26345833
1.25764727
1.25293545
1.25158917
1.25408618
1.25815535
1.26008691
1.25739836
1.25163030
1.24704797
1.24671650
1.25181565
1.26265373
1.27724664
1.29054568
1.29685955
1.29324691
1.28157401
1.26658731
1.25242688
1.24144727
1.23529006
1.23436098
1.23687007
1.24005709
1.24287312
1.24770320
1.25555136
1.26354098
1.26861301
1.26992201
1.26975866
1.27239285
1.27902536
1.28616210
1.29029474
1.29060870
1.29040345
1.29463887
1.30192873
1.30478136
1.29885687
1.28823801
1.28140920
1.28202421
1.28533704
1.28476860
1.27752451
1.26590899
1.25567128
1.24984221
1.24787222
1.24908827
1.25299616
1.25749156
1.25799300
1.16332412
1.16453617
1.16629618
1.16692296
1.16765263
1.17068852
1.17569068
1.17902906
1.17661447
1.16654208
1.15033305
1.13422742
1.12506725
1.12409240
1.12957394
1.13998889
1.15139928
1.15980408
1.16600307
1.17283541
1.18099662
1.19020621
1.20019417
1.20798538
1.20916505
1.20432187
1.19776853
1.19219705
1.18935440
1.19075328
1.19640440
1.20423206
1.21116777
1.21522058
1.21575141
1.21249792
1.20580998
1.19841525
1.19487908
1.19829649
1.20642845
1.21284890
1.21448240
1.21318446
1.20945053
1.20163353
1.19169917
1.18468097
1.18408931
1.19004132
1.19840738
1.20311633
1.20075099
1.19250109
1.18112100
1.17028099
1.16467953
1.16394205
1.16311160
1.16002229
1.15583697
1.15189427
1.14975885
1.15066648
1.15285881
1.15428228
1.15704677
1.16413814
1.17365938
1.17994204
1.18102147
1.18075537
1.18153347
1.18050626
1.17392890
1.16115798
1.14654216
1.13644328
1.13225265
1.13082756
1.12957767
1.12857652
1.12920263
1.13140907
1.13545769
1.14377399
1.15706008
1.17284957
1.18837133
1.20141181
1.21032755
1.21558525
1.21926521
1.22252322
1.22635230
1.23153903
1.23715724
1.24124466
1.24279316
1.24234504
1.23944063
1.23365231
1.22731862
1.22259742
1.21801449
1.21062414
1.19916377
1.18435508
1.17013351
1.16156766
1.15793726
1.15423591
1.14876992
1.14509569
1.14791293
1.15673470
1.16616948
1.17138171
1.17026012
1.16529872
1.16256764
1.16532181
1.17234728
1.18131498
1.18934025
1.19249519
1.18910547
1.18159675
1.17381865
1.16910557
1.16979213
1.17652698
1.18551749
1.19166237
1.19394526
1.19252224
1.18844162
1.18418808
1.18070529
1.17725811
1.17171615
1.16217301
1.14893741
1.13380856
1.12008252
1.11218308
1.11303393
1.12103066
1.13055932
1.13694314
1.14094959
1.14721984
1.15742887
1.16744200
1.17250135
1.17220467
1.16750942
1.15793910
1.14486972
1.13127693
1.11930229
1.11133921
1.10940010
1.11220783
1.11523644
1.11613986
1.11722492
1.12081015
1.12592361
1.12900160
1.12843068
1.12750466
1.13013967
1.13721660
1.14519870
1.14692976
1.13977531
1.12880868
1.12043360
1.11796131
1.12124640
1.12983333
1.14396909
1.15900974
1.16501016
1.15729676
1.14140390
1.12679267
1.12006242
1.12198784
1.12937922
1.13780458
1.14390094
1.14734271
1.14795587
1.14543467
1.14308792
1.14535446
1.15380293
1.16500045
1.17239763
1.17320658
1.16938896
1.16189317
1.15054318
1.14021432
1.13841726
1.14492108
1.15160098
1.15296475
1.15084934
1.14979841
1.15160944
1.15528728
1.15994957
1.16540069
1.17036600
1.17253658
1.17005689
1.16230597
1.15213846
1.14546979
1.14489143
1.14738527
1.14938081
1.14857363
1.14330519
1.13542945
1.13067710
1.13427003
1.14579047
1.15985516
1.17209187
1.18051350
1.18458936
1.18503174
1.18343668
1.18326437
1.18744095
1.19244665
1.19038084
1.17844272
1.16191929
1.14870122
1.14202237
1.13949118
1.13900130
1.13836049
1.13253910
1.12045667
1.10876026
1.10430331
1.10733432
1.11384473
1.11960057
1.11937475
1.10945520
1.09235649
1.07436675
1.06055766
1.05533643
1.06114829
1.07427267
1.08888478
1.10209828
1.11269699
1.11924399
1.11899065
1.11099679
1.10241485
1.10436518
1.12065503
1.14392093
1.16213240
1.16842227
1.16458775
1.15588765
1.14324854
1.12372519
1.09897252
1.07795191
1.06904890
1.07351691
1.08921445
1.11357848
1.14179732
1.16888248
1.19108639
1.20589536
1.21241755
1.21263335
1.21097568
1.21003728
1.21128942
1.21606715
1.22152577
1.22035671
1.20817906
1.19028794
1.17520341
1.16594264
1.16317685
1.16851851
1.18229518
1.20157809
1.21952323
1.22909886
1.22890469
1.22181895
1.21244932
1.20680400
1.20769317
1.21282501
1.21747118
1.21542031
1.20355120
1.18747039
1.17786582
1.18111715
1.19291528
1.20277442
1.20492716
1.20151657
1.19780722
1.19721087
1.20127700
1.21003052
1.22027092
1.22931091
1.23617207
1.23894766
1.23716491
1.23428707
1.23448380
1.23835727
1.24362006
1.24494849
1.23713763
1.22138939
1.20317210
1.18653509
1.17344729
1.16471267
1.15836273
1.15014308
1.13809436
1.12675104
1.12342353
1.13002819
1.14274627
1.15778899
1.17401044
1.19002451
1.20151946
1.20565102
1.20598200
1.20841811
1.21518305
1.22472407
1.23384990
1.23850858
1.23633503
1.22949913
1.22198801
1.21537244
1.20933548
1.20510195
1.20528014
1.20986897
1.21550674
1.22020107
1.22658449
1.23835974
1.25357409
1.26457510
1.26446766
1.25147285
1.23201653
1.21646137
1.20853107
1.20400642
1.19972825
1.19825009
1.20271717
1.21341874
1.22803613
1.24286695
1.25587494
1.26661486
1.27337593
1.27430610
1.26884715
1.25747932
1.24246160
1.22540576
1.20780049
1.19272443
1.18226173
1.17837598
1.18301411
1.19394009
1.20311446
1.20267336
1.19329991
1.18473041
1.18620300
1.19792101
1.21438948
1.23056264
1.24300593
1.24844523
1.24354291
1.22911652
1.21100039
1.19496262
1.18448003
1.18048606
1.18074684
1.18225939
1.18462036
1.18867268
1.19318217
1.19500710
1.19246524
1.18842062
1.18793484
1.19350411
1.20309373
1.21384622
1.22627855
1.23960407
1.24857700
1.24895764
1.24054224
1.22750170
1.21743751
1.21892177
1.21735247
1.21263921
1.21237082
1.21848066
1.22951512
1.24399569
1.25866136
1.26782198
1.26935959
1.26682089
1.26441025
1.26189880
1.25587407
1.24349514
1.22440312
1.20326863
1.18583559
1.17400709
1.16996745
1.17692342
1.19278157
1.21009426
1.22331998
1.23069495
1.23302150
1.23315094
1.23280489
1.23208252
1.22983971
1.22480819
1.21806928
1.21123766
1.20452242
1.19813930
1.19308485
1.19003917
1.18692365
1.17937701
1.16674627
1.15568218
1.15531039
1.16818554
1.18842665
1.20669727
1.21478587
1.21179273
1.20440543
1.19756735
1.18966495
1.17887190
1.16826993
1.16207100
1.16135650
1.16391898
1.16756093
1.17405924
1.18558002
1.19886389
1.20880884
1.21326076
1.21233009
1.20634076
1.19640539
1.18695898
1.18261130
1.18294068
1.18446859
1.18476021
1.18423764
1.18591628
1.19268244
1.20440313
1.21751543
1.22785722
1.23296220
1.23245335
1.22733593
1.21835169
1.20567615
1.19177694
1.18277940
1.18061323
1.17619045
1.16053045
1.13839397
1.12377051
1.12669610
1.14509890
1.16790054
1.18614050
1.19850867
1.20694917
1.21330824
1.22128982
1.23377031
1.24842337
1.25966576
1.26273562
1.25605504
1.24178044
1.22460403
1.20846799
1.19590907
1.19049917
1.19379415
1.20030811
1.20275861
1.19883378
1.19023226
1.18060580
1.17307325
1.16903257
1.16869762
1.17126939
1.17597149
1.18324346
1.19464800
1.20944173
1.22223792
1.22842487
1.22904011
1.22670686
1.22222601
1.21464208
1.20147087
1.18248683
1.16111125
1.14226447
1.13015797
1.12387532
1.11702800
1.10484746
1.08884675
1.07417112
1.06673632
1.07198408
1.08986451
1.11196287
1.12877834
1.13680121
1.13706767
1.13227521
1.12684834
1.12405522
1.12231491
1.11953279
1.11705522
1.11627249
1.11694738
1.11784889
1.11588275
1.10919446
1.10073716
1.09515034
1.09539201
1.10205946
1.11194460
1.11918809
1.12235736
1.12712287
1.13737286
1.15146351
1.16743868
1.18234198
1.19012797
1.18774476
1.17998939
1.17431226
1.17536714
1.18359641
1.19541347
1.20814456
1.21981208
1.22462764
1.21867325
1.20436330
1.18565659
1.16432829
1.14088577
1.11739552
1.09818125
1.08766953
1.08558075
1.08780599
1.09283598
1.09964476
1.10684635
1.11808885
1.13714913
1.15939192
1.17617492
1.18492125
1.18823133
1.18825944
1.18724683
1.18693022
1.18524943
1.17799092
1.16553148
1.15480155
1.15319705
1.16155002
1.17555515
1.19051092
1.20151817
1.20578649
1.20361240
1.19622940
1.18595418
1.17463607
1.16397925
1.15698548
1.15414677
1.15348365
1.15352764
1.15552425
1.16372265
1.17894332
1.19641369
1.21003453
1.21649336
1.21772224
1.21692701
1.21366129
1.20351831
1.18423477
1.16117033
1.14220552
1.13223736
1.13256464
1.14162104
1.15796470
1.17942015
1.19952859
1.21175756
1.21534350
1.21465135
1.21513008
1.21901866
1.22429490
1.22827000
1.23155215
1.23758679
1.24690880
1.25573195
1.26066581
1.26063650
1.25764959
1.25519659
1.25426916
1.25285472
1.25086499
1.25179611
1.25639969
1.25987795
1.25659765
1.24467390
1.22641667
1.20563030
1.18286290
1.15874656
1.14043573
1.13501057
1.14254416
1.15636971
1.16668193
1.16883724
1.16527474
1.15841540
1.14882940
1.13965897
1.13517693
1.13655757
1.14021097
1.14116319
1.14000362
1.13990953
1.14140644
1.14376737
1.14636257
1.14896537
1.15051521
1.14912146
1.14460493
1.13982499
1.13987679
1.14748982
1.15951516
1.16997247
1.17493449
1.17608011
1.18045547
1.19345902
1.21177468
1.22681050
1.23215747
1.22474455
1.20454360
1.17658565
1.15046036
1.13503561
1.13328816
1.14348012
1.16435837
1.19384100
1.22499972
1.25040514
1.26661284
1.27175567
1.26632755
1.25483209
1.24338692
1.23863707
1.24307910
1.25167702
1.25687224
1.25631791
1.25466551
1.25615786
1.26047561
1.26529322
1.26853482
1.26960787
1.27086323
1.27537722
1.28165882
1.28663745
1.29061943
1.29334071
1.29162296
1.28446738
1.27556643
1.26913470
1.26661562
1.26682563
1.26707626
1.26396302
1.25441495
1.23817690
1.21899111
1.20291286
1.19469113
1.19598379
1.20312287
1.23902446
1.24890296
1.25297898
1.24957145
1.24108316
1.23116352
1.22178560
1.21366599
1.20774200
1.20475701
1.20353333
1.20068111
1.19194350
1.17353268
1.14733136
1.12199242
1.10547079
1.10291700
1.11666078
1.14222101
1.16930057
1.18875179
1.19810092
1.19985669
1.19671758
1.19132730
1.18501471
1.17584317
1.16219249
1.14711128
1.13713312
1.13705199
1.14879791
1.17005681
1.19187074
1.20434502
1.20384048
1.19364344
1.18153732
1.17618759
1.18151950
1.19381063
1.20615668
1.21300692
1.21126919
1.20161436
1.18793515
1.17614085
1.17012434
1.16792331
1.16711923
1.16945683
1.17562885
1.18176663
1.18520492
1.18754999
1.18840897
1.18424124
1.17576175
1.16756514
1.16094105
1.15588495
1.15576741
1.16399243
1.17963378
1.19849070
1.21710911
1.23229410
1.24042061
1.24049755
1.23465763
1.22751672
1.22429049
1.22503036
1.22457026
1.21968614
1.21244410
1.20541081
1.19770780
1.18799519
1.17360849
1.15200709
1.12748230
1.10608429
1.08940261
1.07807530
1.07363897
1.07845503
1.09400921
1.11652178
1.13904893
1.15650092
1.16623224
1.16942703
1.17182772
1.17804547
1.18866435
1.20278618
1.21727773
1.22757755
1.23081077
1.22705406
1.21893274
1.21041296
1.20528194
1.20219447
1.19642526
1.18859679
1.18344580
1.18294499
1.18544780
1.18750200
1.18490866
1.17503341
1.15941297
1.14290159
1.13105653
1.12775937
1.13081036
1.13220089
1.12571176
1.11083746
1.09222110
1.07838579
1.07635246
1.08747537
1.10791135
1.13061795
1.14823166
1.15643332
1.15551317
1.14842217
1.13915320
1.13248324
1.13130731
1.13393890
1.13714268
1.13986297
1.14208391
1.14232543
1.13872548
1.13168058
1.12331320
1.11606254
1.11238720
1.11381698
1.11958983
1.12815502
1.13774906
1.14386036
1.14281612
1.13750765
1.13376898
1.13374566
1.13576089
1.13818648
1.13858306
1.13250265
1.11926167
1.10420902
1.09340281
1.08930778
1.09162911
1.09759712
1.10247915
1.10574036
1.11062082
1.11732959
1.12383529
1.12874302
1.13136134
1.13162048
1.13122179
1.13234780
1.13379938
1.13407698
1.13422929
1.13515724
1.13777936
1.14250014
1.14824484
1.15331248
1.15493202
1.15047756
1.14029493
1.12856529
1.12111494
1.12223398
1.12996587
1.13729595
1.14134049
1.14531768
1.15239150
1.16139207
1.16816440
1.16900524
1.16191168
1.14761879
1.13101008
1.11893999
1.11618167
1.12212867
1.13040236
1.13410716
1.13127555
1.12580207
1.12406007
1.12961963
1.13884826
1.14285561
1.13757928
1.12852728
1.12272324
1.12185242
1.12442705
1.13039898
1.14007004
1.14939845
1.15293231
1.14913219
1.13877856
1.12278787
1.10535921
1.09316535
1.09018591
1.09725004
1.11062302
1.12381220
1.13520019
1.14886724
1.16824687
1.19032020
1.20722799
1.21237533
1.20474956
1.18882654
1.17015618
1.15294483
1.14207335
1.14260638
1.15209395
1.15913161
1.15455834
1.14090969
1.12880566
1.12570336
1.13151244
1.14387154
1.15939524
1.16928654
1.16400363
1.14418440
1.12084951
1.10367837
1.09345961
1.08621442
1.08004479
1.07506715
1.06986607
1.06116743
1.04574892
1.02599127
1.01191242
1.01084383
1.02001774
1.03258489
1.04398211
1.05272179
1.06074034
1.07025394
1.08031054
1.08873020
1.09426665
1.09724771
1.09880378
1.09938393
1.10001580
1.10308783
1.10804302
1.10960802
1.10278959
1.08711306
1.06604312
1.04449164
1.02807393
1.02098759
1.02265666
1.02969294
1.04011806
1.05260302
1.06379185
1.07087985
1.07722521
1.08838701
1.10344665
1.11659871
1.12171561
1.11673120
1.10723319
1.10189247
1.10514483
1.11558608
1.12942633
1.14329944
1.15443998
1.15927541
1.15481571
1.14215771
1.12517245
1.10818550
1.09571695
1.09058470
1.09268013
1.09938100
1.10805663
1.11805320
1.12718438
1.13240092
1.13409539
1.13506886
1.13731546
1.13796965
1.13169469
1.11958852
1.11007864
1.11086466
1.12199315
1.13665598
1.14759917
1.15160964
1.14955325
1.14225037
1.12844783
1.10759690
1.08359225
1.06649961
1.06475268
1.07811048
1.09908492
1.11838047
1.13262901
1.14119082
1.14052750
1.13073478
1.12094150
1.12006263
1.12560967
1.12788990
1.11979514
1.10178557
1.08177630
1.06881718
1.06652690
1.07442122
1.09079059
1.11122728
1.13006419
1.14425173
1.15536161
1.16680297
1.17691840
1.18144122
1.17952410
1.17097880
1.15733912
1.14620955
1.14595425
1.15678627
1.17128279
1.18209394
1.18626338
1.18545640
1.18355268
1.18142039
1.17600578
1.16524518
1.15038857
1.13527654
1.12349331
1.11746978
1.12038650
1.13098330
1.14089409
1.14128586
1.13074302
1.11594174
1.10355318
1.09590536
1.09406323
1.10000385
1.11397125
1.13135933
1.14283025
1.13941946
1.11944756
1.08993850
1.06143113
1.04320029
1.04148043
1.05751015
1.08570885
1.11687082
1.14525450
1.16930373
1.18792133
1.19776155
1.19583921
1.18592920
1.17531538
1.16737136
1.16190093
1.15797878
1.15425837
1.14971125
1.14574419
1.14527421
1.14914086
1.15668139
1.16605196
1.17281332
1.17418043
1.17198696
1.16925325
1.16534546
1.15842101
1.15144416
1.14901397
1.15128752
1.15461592
1.15674189
1.15834467
1.15979759
1.16078053
1.15921351
1.15185415
1.13974713
1.12801420
1.12125799
1.11966578
1.11999156
1.11931643
1.11691463
1.11436768
1.11426536
1.11846457
1.12417488
1.12494758
1.11879348
1.11100627
1.10713885
1.10799161
1.11069146
1.11057870
1.10515385
1.09755245
1.09526899
1.10342004
1.11860042
1.13210406
1.13823236
1.13781306
1.13514178
1.13272805
1.13021953
1.12839698
1.12950444
1.13485169
1.14513812
1.15962530
1.17491288
1.18627729
1.19154059
1.19247922
1.19200658
1.19183478
1.19202650
1.19395696
1.20115032
1.21396297
1.22745548
1.23504702
1.23350640
1.22457497
1.21103010
1.19415337
1.17521202
1.15750564
1.14457198
1.13669622
1.13382146
1.13777527
1.14703535
1.15383225
1.15081463
1.13910779
1.12610433
1.11604206
1.10629033
1.09395860
1.08186280
1.07492935
1.07482824
1.08043751
1.09004272
1.10282294
1.11845102
1.13486557
1.14804424
1.15300217
1.14673143
1.13204938
1.11623230
1.10554933
1.10263442
1.10644672
1.11287585
1.11950287
1.12804205
1.13987522
1.15507000
1.17207180
1.18515167
1.18903053
1.18444602
1.17731533
1.17552854
1.18352225
1.19934705
1.21645057
1.22673300
1.22640751
1.21691784
1.20093061
1.18109071
1.15969029
1.14021955
1.12834294
1.12925487
1.14253352
1.16121023
1.17937570
1.19595079
1.21056532
1.22018600
1.22283345
1.22306204
1.22623500
1.23018542
1.22943453
1.22241025
1.21237570
1.20493183
1.20145046
1.19777796
1.19276593
1.19051536
1.19334108
1.19868996
1.20428047
1.20982933
1.21500564
1.22231440
1.23279326
1.23876196
1.23085294
1.21006955
1.18736000
1.17143027
1.16340157
1.16110630
1.16295506
1.16881401
1.17640403
1.18126151
1.18195950
1.17994799
1.17588116
1.16939349
1.16283679
1.16134982
1.16710122
1.12839698
1.12950444
1.13485169
1.14513812
1.15962530
1.17491288
1.18627729
1.19154059
1.19247922
1.19200658
1.19183478
1.19202650
1.19395696
1.20115032
1.21396297
1.22745548
1.23504702
1.23350640
1.22457497
1.21103010
1.19415337
1.17521202
1.15750564
1.14457198
1.13669622
1.13382146
1.13777527
1.14703535
1.15383225
1.15081463
1.13910779
1.12610433
1.11604206
1.10629033
1.09395860
1.08186280
1.07492935
1.07482824
1.08043751
1.09004272
1.10282294
1.11845102
1.13486557
1.14804424
1.15300217
1.14673143
1.13204938
1.11623230
1.10554933
1.10263442
1.10644672
1.11287585
1.11950287
1.12804205
1.13987522
1.15507000
1.17207180
1.18515167
1.18903053
1.18444602
1.17731533
1.17552854
1.18352225
1.19934705
1.21645057
1.22673300
1.22640751
1.21691784
1.20093061
1.18109071
1.15969029
1.14021955
1.12834294
1.12925487
1.14253352
1.16121023
1.17937570
1.19595079
1.21056532
1.22018600
1.22283345
1.22306204
1.22623500
1.23018542
1.22943453
1.22241025
1.21237570
1.20493183
1.20145046
1.19777796
1.19276593
1.19051536
1.19334108
1.19868996
1.20428047
1.20982933
1.21500564
1.22231440
1.23279326
1.23876196
1.23085294
1.21006955
1.18736000
1.17143027
1.16340157
1.16110630
1.16295506
1.16881401
1.17640403
1.18126151
1.18195950
1.17994799
1.17588116
1.16939349
1.16283679
1.16134982
1.16710122
1.17715148
1.18573383
1.18669841
1.17827536
1.16714010
1.16207124
1.16526483
1.17237450
1.17681825
1.17600329
1.17235288
1.16649054
1.15417231
1.13228426
1.10492146
1.08078400
1.06656541
1.06384817
1.07068077
1.08430811
1.10286918
1.12469879
1.14621729
1.16192988
1.16738761
1.16424463
1.15860839
1.15439650
1.15324389
1.15496784
1.15741409
1.16041516
1.16494233
1.16862061
1.16672628
1.15614327
1.13770449
1.11565858
1.09657642
1.08692217
1.08873421
1.09914900
1.11342491
1.12598957
1.13305844
1.13654635
1.14160341
1.15168519
1.16572053
1.17777779
1.18077958
1.17183534
1.15377922
1.13239483
1.11389472
1.10287965
1.10025850
1.10518697
1.11659824
1.13022808
1.13906973
1.14002705
1.13782523
1.13859631
1.14209132
1.14304978
1.13615693
1.12054920
1.10150244
1.08685072
1.08240543
1.08660541
1.08913987
1.08157011
1.06693444
1.05571117
1.05603332
1.06647044
1.07689985
1.07915651
1.07574187
1.07418829
1.07612198
1.07789592
1.08012241
1.08848056
1.10559019
1.12800028
1.14841727
1.15873924
1.15514512
1.14235348
1.13109822
1.12985063
1.13770262
1.14630776
1.14830233
1.14140097
1.12892615
1.11688935
1.10815247
1.10191293
1.09629713
1.08941446
1.08274013
1.08285786
1.09444828
1.11327622
1.12856422
1.13303904
1.12877100
1.12177209
1.11563083
1.11146848
1.10961602
1.11111466
1.11852964
1.13243323
1.14635746
1.15117765
1.14781906
1.14655793
1.15245348
1.16165858
1.16971396
1.17578063
1.17921253
1.17780023
1.17182620
1.16458388
1.15935111
1.15724434
1.15775232
1.16126118
1.16615566
1.16698849
1.15881145
1.14236677
1.12565970
1.11709949
1.11871516
1.12515696
1.12847552
1.12685924
1.12544322
1.12931671
1.13669272
1.14040435
1.13598901
1.12537347
1.11330977
1.10149093
1.08818560
1.07282285
1.06000012
1.05450020
1.05410221
1.05522614
1.05575834
1.05078842
1.03782793
1.02098096
1.00696275
1.00162582
1.00592827
1.01493063
1.02429646
1.03578837
1.05432073
1.07957225
1.10406490
1.11874078
1.11873015
1.10701478
1.09245471
1.08425144
1.08601603
1.09543990
1.10849022
1.11962887
1.12364386
1.12043442
1.11507652
1.11215907
1.11364161
1.12192811
1.13746171
1.15317873
1.15857105
1.14969044
1.13070415
1.10853590
1.08862320
1.07345445
1.06248737
1.05349591
1.04502814
1.03824111
1.03570003
1.03656227
1.03558931
1.02870148
1.01954179
1.01776980
1.02837102
1.04551354
1.05920305
1.06425134
1.06137903
1.05692879
1.05905893
1.06953860
1.08292105
1.09361750
1.10205594
1.11083966
1.11755670
1.11657437
1.10513606
1.08638860
1.06651408
1.05163338
1.04779876
1.05805025
1.07860369
1.10066241
1.11648999
1.12314275
1.12242792
1.11826955
1.11331311
1.10732210
1.09973824
1.09230478
1.08660138
1.08247558
1.07908497
1.07501495
1.06936633
1.06468667
1.06668745
1.07859354
1.09674763
1.11224482
1.11733342
1.11157373
1.10150683
1.09488706
1.09596347
1.10319119
1.10975355
1.11010519
1.10491939
1.09836447
1.09339903
1.09004352
1.08907820
1.09296251
1.10006832
1.10538049
1.10721620
1.10998421
1.11882325
1.13037276
1.13661184
1.13497077
1.12871831
1.12303734
1.12031525
1.11806948
1.11480896
1.11373014
1.11569252
1.11759276
1.11919586
1.12286522
1.12892244
1.13550502
1.14115557
1.14287033
1.13543745
1.12227765
1.11670544
1.12612609
1.14596470
1.16801575
1.18776430
1.20326021
1.21216010
1.21107881
1.19695370
1.17253858
1.14742384
1.12953658
1.11913755
1.10984292
1.09510089
1.07742392
1.06608732
1.06562156
1.07324280
1.08373817
1.09355306
1.10249736
1.11122605
1.11913490
1.12503773
1.12670244
1.12049131
1.10577334
1.08792853
1.07540912
1.07734360
1.10032283
1.14134096
1.18822675
1.22795573
1.25090670
1.25512620
1.24859315
1.24210214
1.23930980
1.23783274
1.23752234
1.24049525
1.24632117
1.25188153
1.25633052
1.26113062
1.26415327
1.26229754
1.25662891
1.24901808
1.23953903
1.22787403
1.21576833
1.20605554
1.20024075
1.19853680
1.19931122
1.20030471
1.20031644
1.20207480
1.21075400
1.22581845
1.24239716
1.25790996
1.27238350
1.28639866
1.29903230
1.30776723
1.31044516
1.30361190
1.28252164
1.24809719
1.20882046
1.17522744
1.15561798
1.15469517
1.17152951
1.19707016
1.21858967
1.22648320
1.21618447
1.18825652
1.14778500
1.10366332
1.06511502
1.03672753
1.02029046
1.01950991
1.03617835
1.06451026
1.09520699
1.12218372
1.14378762
1.15959598
1.16755639
1.16557789
1.15528607
1.14133200
1.12818381
1.12025082
1.12127511
1.13220189
1.15158574
1.17399095
1.19015055
1.19454699
1.19052108
1.18518223
1.18130484
1.17758124
1.17371965
1.17071435
1.16839096
1.16658997
1.16594089
1.16701999
1.17143227
1.18109597
1.19445323
1.20614929
1.21009568
1.20223544
1.18580037
1.17157890
1.16817158
1.17336425
1.17719990
1.17265359
1.16194973
1.15271792
1.15049280
1.15706769
1.16992391
1.18232234
1.11882325
1.13037276
1.13661184
1.13497077
1.12871831
1.12303734
1.12031525
1.11806948
1.11480896
1.11373014
1.11569252
1.11759276
1.11919586
1.12286522
1.12892244
1.13550502
1.14115557
1.14287033
1.13543745
1.12227765
1.11670544
1.12612609
1.14596470
1.16801575
1.18776430
1.20326021
1.21216010
1.21107881
1.19695370
1.17253858
1.14742384
1.12953658
1.11913755
1.10984292
1.09510089
1.07742392
1.06608732
1.06562156
1.07324280
1.08373817
1.09355306
1.10249736
1.11122605
1.11913490
1.12503773
1.12670244
1.12049131
1.10577334
1.08792853
1.07540912
1.07734360
1.10032283
1.14134096
1.18822675
1.22795573
1.25090670
1.25512620
1.24859315
1.24210214
1.23930980
1.23783274
1.23752234
1.24049525
1.24632117
1.25188153
1.25633052
1.26113062
1.26415327
1.26229754
1.25662891
1.24901808
1.23953903
1.22787403
1.21576833
1.20605554
1.20024075
1.19853680
1.19931122
1.20030471
1.20031644
1.20207480
1.21075400
1.22581845
1.24239716
1.25790996
1.27238350
1.28639866
1.29903230
1.30776723
1.31044516
1.30361190
1.28252164
1.24809719
1.20882046
1.17522744
1.15561798
1.15469517
1.17152951
1.19707016
1.21858967
1.22648320
1.21618447
1.18825652
1.14778500
1.10366332
1.06511502
1.03672753
1.02029046
1.01950991
1.03617835
1.06451026
1.09520699
1.12218372
1.14378762
1.15959598
1.16755639
1.16557789
1.15528607
1.14133200
1.12818381
1.12025082
1.12127511
1.13220189
1.15158574
1.17399095
1.19015055
1.19454699
1.19052108
1.18518223
1.18130484
1.17758124
1.17371965
1.17071435
1.16839096
1.16658997
1.16594089
1.16701999
1.17143227
1.18109597
1.19445323
1.20614929
1.21009568
1.20223544
1.18580037
1.17157890
1.16817158
1.17336425
1.17719990
1.17265359
1.16194973
1.15271792
1.15049280
1.15706769
1.16992391
1.18232234
1.18883837
1.18782281
1.17839154
1.16336706
1.15118123
1.14607666
1.14522431
1.14841584
1.15830178
1.17016541
1.17515734
1.17340856
1.17193837
1.17257203
1.17079926
1.16400831
1.15437281
1.14547139
1.13998241
1.14045491
1.15006377
1.16961647
1.19558925
1.22201293
1.24200773
1.25076931
1.24826787
1.23841461
1.22720410
1.22025938
1.22003729
1.22358302
1.22383543
1.21564823
1.20073422
1.18645635
1.17904367
1.17805721
1.17778636
1.17305924
1.16533957
1.16028483
1.15767798
1.15199238
1.14200251
1.13392843
1.13614133
1.14954635
1.16488733
1.17322134
1.17475765
1.17379705
1.17015109
1.16078361
1.14646756
1.13228283
1.12236563
1.11748100
1.11796995
1.12371347
1.13102524
1.13672204
1.14143732
1.14466815
1.14427546
1.13938899
1.13055644
1.12091813
1.11422329
1.11100025
1.11057858
1.11239207
1.11393127
1.11328543
1.11244259
1.11496234
1.12298291
1.13579015
1.14811480
1.15352134
1.15138068
1.14670213
1.14420039
1.14692300
1.15687341
1.17164185
1.18475208
1.19156573
1.19233342
1.19012479
1.18877916
1.19017926
1.19165955
1.18978218
1.18575478
1.18506262
1.19072663
1.19851549
1.20189553
1.19739717
1.18431474
1.16621700
1.15101250
1.14575270
1.15055259
1.15927149
1.16649974
1.16908765
1.16463903
1.15509262
1.14664489
1.14361585
1.14651974
1.15327645
1.16081373
1.16665558
1.16999615
1.17108119
1.17013826
1.16808188
1.16727865
1.17137484
1.18100397
1.19170208
1.19945635
1.24316770
1.23918265
1.23879149
1.23786653
1.22865610
1.20722060
1.17593999
1.14351913
1.11927891
1.10823705
1.11101049
1.12306479
1.13675919
1.14692094
1.15157988
1.15039426
1.14533073
1.14136749
1.14335053
1.15140246
1.16142748
1.16890264
1.17121754
1.16733597
1.15975660
1.15549422
1.15938007
1.16755921
1.17104183
1.16638703
1.16049752
1.16205615
1.17173689
1.18452253
1.19364437
1.19340484
1.18661542
1.18316777
1.18929919
1.20212103
1.21400383
1.22095792
1.22459614
1.22659152
1.22720951
1.22865218
1.23218499
1.23464635
1.23206106
1.22419808
1.21463764
1.20690783
1.20129566
1.19543439
1.18844642
1.18357040
1.18503115
1.19075608
1.19026352
1.17673885
1.15587092
1.13940354
1.13722118
1.15283060
1.17874559
1.19989592
1.20565293
1.19652235
1.18260007
1.17780604
1.18995874
1.21324209
1.23533640
1.24840514
1.24841608
1.23198505
1.20009288
1.16114386
1.12644584
1.10421583
1.09773039
1.10444768
1.11584798
1.12370909
1.12564005
1.12355665
1.12401293
1.13579992
1.15942498
1.18481096
1.20246592
1.21166726
1.21771066
1.22630397
1.24006428
1.25513957
1.26366654
1.26427865
1.26153874
1.25506654
1.24058178
1.21925147
1.19879211
1.18424480
1.17413326
1.16787349
1.16588987
1.16474317
1.16262700
1.16330307
1.17048180
1.18040210
1.18432254
1.17938507
1.17038636
1.16173713
1.15373252
1.14752659
1.14663251
1.15196791
1.15980227
1.16589494
1.17121688
1.17874101
1.18702568
1.19107305
1.18679501
1.17515245
1.16152048
1.15068115
1.14502899
1.14551990
1.15042454
1.15478244
1.15373422
1.14781014
1.14137524
1.13556512
1.12899130
1.12154399
1.11465194
1.11070112
1.11118552
1.11438330
1.11627831
1.11517823
1.11188414
1.10733483
1.10167754
1.09298826
1.07973085
1.06361347
1.04944203
1.04192403
1.04175431
1.04607903
1.05331155
1.06429607
1.07524867
1.07866540
1.07230792
1.05928870
1.04566533
1.03944085
1.04515513
1.05982049
1.07567129
1.08553125
1.08416245
1.06903901
1.04635161
1.03074831
1.03337641
1.05441690
1.08588858
1.11671272
1.13933853
1.15260379
1.15742865
1.15550537
1.14983579
1.14395650
1.14100837
1.14127187
1.14361024
1.14982494
1.16160793
1.17508342
1.18377213
1.18307444
1.17249847
1.15679028
1.14109507
1.12539433
1.10646537
1.08489429
1.06794027
1.06383545
1.07595274
1.10051938
1.12747243
1.14627252
1.15216343
1.14772642
1.13843806
1.12854355
1.12121331
1.11809347
1.11925825
1.12383952
1.12734057
1.12153842
1.10357063
1.08438357
1.07750950
1.08394174
1.09754078
1.11536634
1.13530549
1.15210415
1.16096697
1.15924121
1.14926781
1.13808225
1.12943049
1.12488284
1.12705192
1.13430327
1.14187292
1.14695254
1.14818626
1.14658278
1.14523787
1.14461993
1.14334303
1.14287844
1.14560856
1.15226600
1.16391086
1.18013356
1.19377229
1.19793604
1.19640565
1.19546260
1.19519338
1.19387577
1.18936088
1.17797358
1.16046926
1.14532368
1.14035265
1.14433249
1.15104600
1.15717301
1.16265916
1.16717246
1.17090267
1.17751678
1.18932647
1.20231378
1.21178442
1.21724799
1.22014614
1.22044742
1.21623415
1.20568128
1.18940823
1.17099931
1.15426342
1.14180105
1.13586460
1.13710263
1.14256043
1.14830362
1.15208424
1.15342349
1.15435853
1.15850908
1.16923580
1.18570129
1.20102580
1.21018442
1.21506636
1.21750893
1.21502070
1.20816095
1.20353477
1.20493868
1.20973964
1.21402028
1.21720453
1.22100691
1.22635440
1.23403295
1.24290174
1.24824455
1.24506131
1.23218932
1.21489893
1.20189736
1.19723003
1.19658695
1.19346847
1.18645450
1.17888869
1.17464825
1.17512799
1.17988743
1.18844235
1.19889330
1.20748395
1.21179863
1.21358604
1.21730569
1.22377853
1.22722898
1.22292012
1.21353120
1.20430516
1.19660646
1.18762705
1.17679454
1.16924568
1.16809660
1.17001199
1.17159804
1.17376206
1.17739809
1.18086977
1.18277400
1.18234335
1.18061474
1.18158294
1.18814752
1.19827456
1.20585308
1.20536522
1.19722430
1.18656076
1.17881066
1.17845544
1.18684542
1.19884928
1.20434561
1.19613562
1.17653808
1.15813870
1.15431729
1.16574692
1.18231814
1.19441766
1.19798096
1.19435717
1.18750596
1.18035086
1.17215428
1.16031955
1.14544796
1.13364099
1.13143131
1.13726953
1.14419528
1.14818948
1.28368007
1.29645195
1.30072943
1.29576271
1.28433161
1.27035715
1.25408562
1.23647974
1.22323431
1.21809682
1.21955807
1.22519852
1.23345462
1.24207456
1.24802030
1.24989082
1.24770880
1.24109746
1.23151453
1.22345143
1.22039462
1.22183747
1.22574559
1.23145031
1.24020115
1.25301078
1.26736866
1.27677077
1.27506072
1.26271149
1.24664886
1.23451314
1.23036080
1.23331019
1.23947291
1.24610340
1.25160433
1.25378770
1.25245245
1.24852931
1.24310072
1.23785605
1.23181870
1.22484765
1.22138243
1.22449696
1.23072563
1.23363215
1.23082880
1.22369076
1.21332809
1.20007197
1.18590129
1.17541786
1.17115077
1.17211291
1.17714523
1.18433332
1.19050399
1.19357647
1.19463748
1.19736416
1.20520523
1.21921757
1.23587251
1.24846507
1.25342580
1.25195159
1.24690002
1.23888812
1.22581717
1.21009967
1.19995905
1.19942418
1.20327230
1.20486791
1.20458851
1.20655361
1.21116657
1.21511325
1.21509853
1.21044507
1.20489108
1.20524047
1.21373832
1.22409503
1.22994789
1.23155820
1.23289652
1.23797510
1.24901708
1.26372286
1.27565149
1.27927488
1.27341008
1.26065961
1.24620727
1.23546659
1.23100565
1.23082313
1.22981844
1.22458006
1.21720618
1.21460723
1.21961798
1.22524400
1.22264221
1.21049481
1.19472539
1.18348479
1.18255041
1.19030403
1.19980931
1.20525355
1.20493095
1.20073874
1.19489018
1.19012893
1.18899897
1.19121683
1.19280298
1.18688136
1.17001782
1.14759085
1.12866123
1.11547879
1.10201781
1.08393612
1.06581838
1.05460072
1.05130066
1.05466831
1.06468843
1.08128061
1.10300825
1.12483698
1.14004561
1.14489576
1.14176493
1.13640947
1.13291554
1.13576459
1.14958212
1.17399348
1.20075875
1.21820211
1.22159054
1.21326111
1.19830527
1.18419912
1.17799709
1.18239241
1.19259785
1.20059857
1.20385784
1.20633897
1.21252554
1.22010030
1.22134734
1.21300371
1.19832051
1.18017348
1.15870618
1.13651418
1.11964100
1.11207330
1.11265648
1.11890764
1.12758093
1.13269444
1.13061643
1.12164340
1.10769385
1.09387778
1.08871770
1.09695039
1.11371714
1.13043161
1.14163354
1.14600953
1.14511651
1.14130833
1.13735646
1.13624499
1.14077134
1.15109979
1.16233921
1.16863833
1.16634152
1.15564792
1.14339244
1.13876852
1.14616570
1.16272109
1.18130797
1.19597564
1.20481049
1.20864465
1.20912265
1.20749119
1.20279158
1.19519864
1.18836355
1.18482744
1.18431490
1.18534962
1.18737106
1.19057318
1.19491045
1.19972005
1.20122359
1.19691997
1.19101045
1.18801069
1.18666765
1.18350819
1.17750829
1.17007308
1.16483960
1.16617290
1.17304157
1.17825121
1.17693154
1.17193778
1.16901026
1.16978414
1.17049406
1.16696538
1.16070921
1.15708982
1.15952396
1.16801387
1.18222918
1.20087467
1.21842482
1.23093216
1.23949484
1.24509979
1.24563948
1.23861927
1.22487228
1.20892159
1.19414564
1.17797134
1.15615956
1.13018626
1.10961580
1.10428830
1.11402425
1.13175809
1.15262421
1.17454088
1.19498220
1.21156665
1.22285610
1.22669424
1.21892637
1.19817060
1.17239474
1.15341528
1.14857033
1.16019530
1.18374888
1.20892705
1.22630966
1.23087886
1.22315213
1.21060105
1.20277411
1.20195229
1.20393837
1.20722314
1.21467693
1.22624714
1.23784217
1.24635100
1.25175638
1.25537103
1.25657960
1.25418514
1.24818320
1.23999564
1.23223048
1.22503015
1.21584039
1.20428832
1.19191889
1.17902749
1.16640763
1.15597012
1.14992520
1.15134526
1.16151077
1.17555100
1.18444318
1.18334286
1.17474767
1.16365690
1.15390124
1.14980573
1.15408914
1.16189791
1.16543639
1.16291216
1.15872715
1.15805756
1.16286355
1.17329705
1.18888341
1.20718396
1.22459410
1.23740545
1.24106614
1.23288535
1.21768142
1.20553018
1.20193840
1.20498809
1.20990829
1.21112088
1.20560274
1.19889156
1.20190990
1.21887337
1.24463945
1.26978890
1.28469752
1.28580755
1.27625803
1.26126631
1.24685085
1.23747959
1.23173811
1.22436414
1.21391538
1.20511312
1.18597085
1.16650867
1.15091957
1.13935038
1.13468513
1.14188042
1.15822212
1.17518458
1.18616995
1.18733334
1.17824208
1.16261023
1.14637331
1.13389779
1.12709703
1.12765815
1.13721825
1.15527946
1.17758948
1.19785309
1.21141841
1.21682154
1.21541925
1.21210069
1.21290715
1.22020053
1.23090569
1.23879590
1.24087017
1.24114186
1.24624114
1.25842257
1.27318383
1.28285599
1.28365224
1.27942778
1.27584669
1.27251641
1.26751853
1.26533587
1.27132121
1.28385595
1.29709525
1.30613647
1.30769218
1.30004486
1.28535467
1.26969449
1.25842224
1.25266221
1.25042623
1.25111677
1.25667279
1.26675882
1.27607381
1.27843999
1.27300521
1.26251966
1.24830741
1.23331976
1.22302096
1.21980070
1.22249427
1.22904128
1.23591103
1.24106040
1.24723022
1.25860565
1.27555800
1.29152501
1.30002692
1.30170579
1.29826562
1.28892833
1.27655609
1.26768457
1.26511251
1.26744312
1.27227841
1.27647307
1.27766322
1.27584455
1.27158589
1.26521751
1.25886024
1.25499486
1.25493801
1.25970127
1.26771010
1.27439920
1.27669617
1.27352066
1.26471321
1.25362535
1.24634087
1.24680558
1.25328689
1.26024575
1.26279005
1.25903001
1.24996699
1.23725223
1.22393575
1.21590995
1.21678504
1.22346248
1.23025093
1.23367744
1.23186457
1.22104437
1.19601256
1.15953292
1.12440726
1.09920560
1.08197350
1.07033277
1.06441447
1.06128125
1.05618680
1.04742763
1.03707451
1.02683051
1.01666154
1.00690322
0.99853215
0.99308891
0.99151311
0.99474126
1.00464604
1.02142129
1.04107381
1.05645059
1.06213397
1.05711987
1.04484517
1.03233845
1.02434889
1.01975257
1.01750768
1.02000745
1.02837486
1.03972119
1.05074751
1.06064475
1.06811306
1.07068193
1.06757597
1.05974896
1.04925446
1.03867312
1.02970481
1.02369353
1.02182759
1.02182250
1.01756918
1.00595514
0.99257071
0.98714895
0.99360169
1.00760571
1.02117347
1.02835922
1.03000667
1.03062813
1.03427695
1.04656998
1.07114420
1.10252044
1.13195368
1.15719450
1.17913710
1.19696588
1.20934733
1.21654141
1.22047323
1.22072696
1.21545368
1.20612126
1.19702016
1.19186941
1.19057545
1.19009693
1.18847588
1.18767295
1.19101082
1.19728027
1.19962660
1.19188814
1.17869733
1.17200959
1.17539148
1.18203372
1.18726466
1.19293008
1.19936909
1.20258880
1.20060341
1.19573452
1.19145544
1.19140496
1.19827618
1.21058947
1.22269535
1.23045206
1.23452959
1.23680833
1.23813175
1.24005466
1.24297672
1.24413971
1.24199509
1.23883861
1.23809427
1.23902899
1.23578891
1.22447863
1.20767795
1.19216297
1.18331098
1.18220331
1.18872462
1.20192677
1.21815222
1.23340279
1.24397517
1.24614516
1.23925942
1.22681047
1.21593865
1.21537384
1.22907482
1.25077374
1.26919568
1.27823856
1.27781758
1.27022616
1.25892472
1.24793495
1.23939581
1.23486388
1.23618422
1.24056127
1.24210816
1.23608664
1.21989709
1.19426104
1.16467885
1.14037206
1.12817879
1.12879522
1.13884331
1.15439984
1.17436931
1.19784861
1.22020489
1.23743242
1.24979219
1.25897876
1.26434452
1.26557555
1.26687443
1.27237006
1.27991653
1.28416658
1.28319116
1.27782905
1.26817875
1.25495549
1.24141284
1.23013800
1.22139407
1.21570040
1.21325245
1.21277269
1.21453753
1.21990494
1.22534341
1.22408479
1.21482056
1.20372202
1.19799699
1.20039327
1.21052931
1.22665784
1.24441426
1.25851802
1.26721197
1.27155209
1.27115480
1.26458286
1.25099523
1.23179295
1.21273617
1.20028055
1.19529380
1.19386729
1.19370027
1.19689662
1.20613526
1.21989461
1.23339970
1.24233566
1.24379003
1.23668146
1.22385508
1.21171107
1.20786980
1.21510232
1.22849280
1.24216321
1.20680642
1.20845975
1.21131999
1.21381018
1.21110126
1.19990072
1.18313487
1.16718017
1.15732874
1.15434355
1.15546461
1.15694897
1.15718566
1.15766366
1.15946322
1.16318834
1.17120635
1.18434938
1.19857066
1.20904601
1.21283268
1.20965217
1.20477542
1.20348960
1.20409738
1.20387541
1.20391764
1.20531196
1.20854471
1.21349752
1.21780791
1.21951606
1.21912621
1.21760560
1.21429158
1.20714295
1.19543505
1.18255957
1.17415576
1.17232604
1.17386464
1.17475419
1.17413868
1.17305186
1.17228889
1.17213888
1.17358507
1.17833957
1.18626474
1.19400369
1.19859661
1.20187383
1.20800164
1.21751258
1.22641674
1.23046457
1.22737878
1.21767772
1.20459863
1.19207800
1.18305366
1.17811663
1.17663319
1.17979011
1.18864256
1.20011119
1.21070717
1.21919362
1.22406909
1.22305058
1.21337646
1.19603315
1.17854708
1.16890454
1.16883273
1.17379256
1.17952336
1.18618120
1.19547811
1.20700668
1.21697305
1.22085528
1.21767245
1.21034123
1.20380639
1.20166332
1.20355186
1.20813901
1.21472534
1.22220931
1.22865562
1.23010370
1.22345280
1.21121645
1.20163255
1.20335267
1.21805608
1.23807587
1.25159157
1.25308232
1.24602255
1.23359076
1.21660252
1.19937404
1.18775644
1.18314970
1.18243882
1.18077784
1.17462145
1.16487706
1.15634510
1.15436296
1.16065329
1.17163652
1.18279968
1.19197393
1.19802865
1.20111369
1.20111116
1.19599102
1.18671423
1.17930218
1.18025656
1.19000386
1.20052570
1.20069604
1.18598103
1.16473337
1.14969037
1.14614061
1.14816440
1.14557418
1.13761280
1.13016134
1.12703774
1.12972785
1.13771060
1.14816880
1.15602290
1.15783621
1.15380389
1.14588936
1.13685125
1.12969151
1.12718501
1.13081385
1.13979172
1.15117673
1.16066040
1.16480608
1.16463250
1.16362338
1.16353873
1.16602970
1.17135634
1.17677012
1.17948860
1.17761083
1.17213908
1.16875085
1.17090024
1.17496470
1.17732383
1.18035279
1.18703853
1.19431438
1.19671847
1.19237783
1.18356146
1.17440787
1.16721501
1.16145355
1.15698516
1.15457787
1.15370311
1.15424383
1.15840731
1.16712435
1.17657525
1.18086809
1.17909108
1.17514317
1.17001340
1.16129284
1.14834479
1.13386444
1.12203143
1.11660695
1.11813817
1.12312469
1.12902839
1.13611405
1.14343228
1.14925789
1.15341012
1.15419120
1.14851296
1.13718122
1.12638025
1.12461503
1.13493653
1.14981056
1.15796701
1.15339786
1.13948507
1.12659496
1.12189908
1.12506936
1.13367100
1.14550683
1.15751059
1.16550851
1.16411412
1.14985875
1.12527924
1.09954789
1.08237466
1.07534610
1.07412833
1.07573434
1.08019557
1.08953690
1.10519127
1.12670620
1.15154164
1.17339473
1.18532189
1.18462616
1.17355191
1.15844740
1.14810277
1.14854520
1.15769563
1.16993383
1.18234786
1.19312532
1.19824457
1.19409833
1.18348270
1.17138822
1.15916434
1.14819106
1.14233527
1.14322770
1.14676150
1.14845400
1.14728932
1.14287922
1.13482944
1.12534238
1.11827212
1.11549032
1.11743271
1.12417850
1.13520413
1.14785207
1.15552154
1.15329285
1.14354280
1.13130837
1.11748968
1.10073068
1.08517301
1.08016311
1.09004229
1.10867720
1.12528725
1.13244647
1.12918912
1.12146532
1.11682844
1.11730626
1.12168033
1.12957043
1.13956534
1.14779659
1.14995880
1.14514032
1.13877250
1.13790598
1.14277682
1.14807457
1.14967454
1.14749903
1.14497923
1.14553825
1.14866482
1.15083363
1.15195754
1.15537038
1.16105881
1.16742227
1.17447031
1.18025304
1.18104220
1.17640488
1.16909007
1.16098718
1.15268673
1.14445361
1.13650768
1.12937686
1.12580924
1.12996632
1.14239837
1.15868741
1.17286505
1.18324629
1.19250798
1.20014336
1.20257051
1.19939442
1.19334703
1.18727967
1.18350056
1.18469317
1.19186212
1.20294111
1.21468732
1.22331444
1.22531877
1.21782442
1.20014860
1.17646137
1.15309752
1.13248831
1.11409000
1.09930095
1.09016912
1.08606172
1.08262779
1.07525198
1.06516733
1.05853502
1.06050503
1.07175067
1.08892134
1.10749129
1.12294708
1.13035773
1.12792857
1.12239853
1.12298288
1.13016330
1.13746978
1.13991374
1.13766462
1.13431020
1.13129203
1.12601051
1.11806755
1.11202149
1.11300553
1.12087190
1.12876525
1.13191848
1.13239284
1.13375627
1.13683966
1.14095903
1.14486096
1.14552957
1.14051767
1.13071768
1.12045961
1.11464587
1.11546803
1.12167036
1.12957806
1.13763216
1.14955627
1.16838431
1.19160812
1.21565533
1.23734950
1.25228312
1.25647242
1.24877560
1.23348851
1.21769722
1.20636070
1.20101556
1.19989149
1.19891544
1.19533680
1.19086134
1.18849377
1.18831064
1.18747040
1.18420539
1.18112598
1.18475988
1.20116895
1.22734996
1.25093489
1.26237225
1.26176880
1.25349501
1.23997720
1.22178241
1.20204708
1.18595545
1.17527557
1.16758844
1.16070197
1.15640619
1.15636536
1.15677323
1.15246365
1.14346146
1.13409876
1.12859308
1.13073259
1.14223762
1.15931314
1.17425773
1.18192618
1.18598543
1.19180182
1.19613087
1.19240565
1.17910752
1.16152164
1.14872815
1.14533732
1.14701625
1.14774569
1.14819191
1.15308085
1.16385619
1.17638952
1.18435296
1.18469483
1.17859783
1.16957412
1.16217911
1.15931735
1.16133456
1.16700875
1.17309577
1.17460687
1.16910908
1.16068967
1.15449389
1.15112901
1.14913301
1.14859447
1.15227673
1.15985998
1.16525443
1.16320770
1.15407405
1.14341790
1.13714750
1.13521573
1.13130216
1.12164373
1.10844045
1.09312273
1.07664249
1.06112163
1.04867289
1.04220220
1.04190727
1.04430560
1.04718469
1.05099715
1.05670728
1.06521431
1.07648859
1.08811473
1.09596109
1.09689744
1.09180165
1.08230988
1.06600571
1.27517179
1.28186828
1.28577155
1.28497577
1.28099144
1.27543106
1.26880658
1.26219540
1.25653725
1.25111053
1.24642337
1.24628149
1.25371525
1.26592122
1.27501857
1.27606788
1.27121202
1.26460148
1.25925935
1.25758698
1.25886178
1.26102529
1.26449975
1.26786737
1.26777336
1.26375078
1.25706894
1.24917844
1.24052172
1.23055537
1.22106493
1.21764468
1.22640201
1.24591290
1.26537040
1.27476321
1.27119471
1.25791526
1.24340607
1.23518292
1.23325304
1.23273698
1.23017759
1.22650032
1.22481731
1.22669537
1.23059817
1.23180701
1.22869882
1.22707568
1.23211636
1.24284185
1.25433884
1.26162083
1.26214233
1.25609770
1.24614299
1.23566801
1.22746691
1.22252986
1.21892141
1.21284657
1.20250361
1.19177425
1.18614451
1.18680864
1.19246490
1.20155060
1.21288134
1.22626302
1.24159290
1.25820637
1.27389056
1.28688914
1.29593118
1.29744248
1.28964755
1.27664038
1.26494296
1.25858285
1.25778251
1.25947711
1.25936416
1.25710417
1.25693180
1.26210653
1.27040819
1.27592728
1.27710379
1.27682962
1.27651307
1.27502607
1.27163979
1.26868874
1.26922249
1.27383305
1.28044249
1.28377782
1.27796222
1.26273327
1.24317620
1.22455226
1.21095266
1.20439928
1.20247456
1.20013327
1.19398988
1.18409085
1.17351120
1.16793368
1.17150663
1.18242815
1.19385445
1.19960771
1.20030882
1.19902472
1.19401892
1.18212102
1.16545800
1.15105057
1.14540191
1.15094007
1.16542374
1.18308557
1.19761546
1.20588663
1.20894040
1.20994923
1.21156254
1.21221813
1.20718721
1.19658280
1.18706966
1.18345263
1.18467683
1.18863063
1.19457430
1.20124743
1.20460381
1.20084453
1.19225129
1.18452802
1.18021274
1.17731069
1.17288019
1.16751850
1.16569584
1.17087582
1.18066886
1.18755266
1.18599046
1.17782508
1.16949091
1.16516921
1.16400767
1.16464098
1.16804763
1.17364202
1.17813145
1.18027794
1.18179479
1.18389691
1.18601115
1.18696488
1.18734304
1.18760672
1.18580602
1.18101753
1.17366626
1.16389540
1.15265817
1.14098497
1.12988516
1.12150238
1.11603663
1.11056402
1.10286622
1.09013509
1.06912786
1.04122144
1.01169239
0.98802972
0.97799817
0.98336055
0.99745834
1.01143866
1.02240243
1.03361758
1.04935666
1.06956767
1.08887323
1.10357700
1.11358777
1.11978035
1.12475232
1.12988920
1.13391718
1.13635232
1.13866301
1.14185886
1.14447738
1.14558815
1.14728858
1.15025321
1.15133153
1.14822020
1.14307702
1.14128120
1.14397317
1.14486433
1.13935182
1.13022261
1.12322163
1.12111110
1.12250554
1.12521183
1.12747210
1.12646167
1.12202567
1.12015480
1.12698829
1.14432007
1.16973635
1.19632819
1.21508841
1.21976408
1.21048069
1.19226268
1.17202338
1.15594427
1.14622655
1.14098490
1.13683414
1.13320829
1.13431561
1.14306075
1.15449691
1.16056478
1.15962721
1.15561651
1.15243258
1.15188039
1.15362504
1.15806648
1.16543021
1.17365381
1.18023861
1.18363041
1.18393657
1.18243605
1.18200986
1.18558381
1.19232144
1.19706749
1.19462873
1.18476783
1.17104598
1.15711688
1.14485026
1.13455331
1.12765478
1.12746216
1.13507533
1.14765205
1.16285667
1.18165350
1.20409857
1.22606238
1.24161175
1.24631312
1.24123116
1.23177709
1.22121962
1.21186517
1.20775075
1.20970795
1.21213169
1.20828822
1.19802167
1.18663543
1.17861510
1.17398746
1.16922666
1.16461794
1.16488585
1.17063273
1.17741234
1.18182403
1.18455035
1.18825771
1.19439327
1.20238458
1.21027233
1.21526531
1.21525549
1.20998273
1.20104918
1.19330438
1.19220891
1.19833534
1.20678707
1.21123244
1.20856264
1.19901210
1.18572428
1.17336932
1.16521556
1.16424481
1.17060220
1.17921818
1.18610400
1.19252448
1.20139495
1.21211594
1.21979136
1.22193529
1.22168372
1.22165302
1.22212384
1.22310888
1.22447463
1.22583811
1.22625379
1.22439698
1.22112205
1.21944806
1.21866144
1.21497954
1.20850662
1.20285326
1.19943350
1.19803542
1.19907140
1.20213531
1.20691441
1.21309019
1.21791885
1.21792934
1.21284413
1.20421304
1.19385775
1.18490931
1.18083779
1.18343229
1.19049088
1.19539695
1.19159333
1.17717932
1.15529470
1.13275729
1.11564550
1.10614642
1.10248158
1.10144202
1.10306937
1.11052104
1.12717963
1.15186077
1.17729520
1.19603310
1.20547119
1.20789649
1.20670819
1.20513685
1.20682273
1.21420701
1.22648646
1.23977319
1.25095214
1.17032093
1.16826350
1.17035394
1.17241855
1.16970178
1.16190055
1.15260971
1.14472834
1.13947496
1.13775317
1.13912782
1.14237474
1.14730362
1.15417012
1.16260521
1.17093968
1.17566504
1.17624245
1.17686561
1.18090985
1.18759098
1.19235172
1.19178648
1.18703621
1.18108419
1.17593649
1.17193080
1.16942910
1.17041050
1.17775960
1.19104555
1.20416235
1.21058228
1.20821143
1.20022997
1.19248809
1.18822063
1.18653887
1.18441620
1.18204096
1.18456072
1.19371243
1.20480509
1.21274100
1.21663747
1.21768643
1.21602246
1.21301209
1.20938973
1.20374202
1.19677178
1.18965671
1.18194101
1.17482087
1.17129910
1.17283446
1.17715284
1.17915505
1.17612273
1.17181424
1.17121323
1.17463683
1.18169290
1.19254214
1.20370244
1.21045201
1.21195140
1.21071812
1.20815882
1.20347505
1.19583289
1.18632964
1.17772169
1.17241707
1.17251275
1.17785146
1.18425175
1.18759424
1.18600638
1.17872671
1.16848845
1.16098149
1.16023006
1.16637814
1.17538806
1.18260149
1.18629070
1.18777091
1.19017533
1.19506262
1.20033162
1.20354846
1.20461596
1.20410611
1.20314703
1.20436810
1.21053414
1.22154869
1.23196267
1.23370598
1.22290803
1.20268981
1.17996929
1.16083452
1.14768353
1.14018117
1.13920602
1.14773404
1.16671329
1.19082030
1.20904379
1.21263609
1.20394424
1.19307352
1.18645591
1.18458573
1.18653087
1.19020162
1.19092454
1.18566807
1.17776942
1.17224614
1.16990137
1.16829516
1.16507916
1.15896243
1.14966404
1.13921311
1.13295578
1.13630973
1.14782445
1.16098414
1.17183499
1.17891755
1.18124692
1.18082484
1.18155200
1.18340973
1.18467002
1.18563310
1.18429980
1.17633127
1.16227352
1.14991336
1.14700882
1.15469359
1.16880936
1.18450517
1.19769571
1.20542451
1.20871680
1.21086548
1.21083653
1.20457704
1.19259366
1.18004947
1.17098012
1.16556713
1.16384774
1.16710837
1.17349096
1.17791230
1.17695370
1.17129888
1.16386421
1.15787777
1.15449041
1.15164250
1.14769495
1.14387613
1.14165550
1.14088677
1.14168068
1.14432072
1.14906907
1.15643005
1.16399307
1.16754027
1.16530435
1.15753721
1.14589960
1.13559526
1.13188638
1.13402377
1.13786913
1.14123724
1.14446450
1.14896614
1.15453222
1.15802265
1.15749506
1.15440582
1.14999905
1.14522423
1.14321018
1.14566149
1.14958418
1.15175314
1.15103684
1.14530212
1.13339814
1.11788146
1.10240656
1.08747360
1.07081086
1.05321782
1.03891019
1.03145973
1.03217930
1.04069301
1.05623836
1.07750392
1.10142388
1.12325024
1.13949718
1.14883200
1.15179763
1.15056189
1.14675123
1.14322748
1.14448803
1.15322138
1.16815117
1.18408719
1.19578492
1.20048603
1.19691332
1.18640212
1.17486573
1.16994305
1.17477200
1.18597423
1.19725116
1.20189757
1.19626491
1.18282674
1.16774988
1.15637018
1.15005356
1.14720968
1.14457247
1.13740879
1.12270243
1.10359152
1.08843006
1.08445790
1.09413736
1.11581460
1.14278737
1.16392852
1.17192419
1.16953762
1.16547126
1.16512170
1.16670632
1.16422300
1.15400796
1.13866137
1.12335913
1.11204324
1.10856229
1.11674935
1.13484542
1.15382185
1.16601505
1.17079935
1.16961001
1.16251232
1.15124003
1.14139853
1.13821260
1.14045108
1.14080268
1.13338108
1.12005708
1.10646030
1.09746498
1.09670434
1.10316681
1.11184833
1.11873352
1.12126641
1.11911591
1.11680246
1.11860023
1.12162612
1.12027364
1.11434258
1.10749457
1.10018587
1.09089571
1.08311738
1.08246852
1.09088836
1.10735770
1.12745047
1.14469508
1.15477616
1.15710539
1.15489852
1.15332842
1.15530753
1.15939179
1.16346820
1.16748683
1.17038121
1.16902307
1.16196583
1.15156532
1.14128827
1.13352960
1.12975635
1.12887155
1.13046320
1.13591245
1.14331721
1.14959556
1.15361841
1.15638062
1.15768414
1.15378800
1.14475996
1.13683747
1.13408223
1.13512015
1.13810324
1.14275699
1.14933751
1.15654609
1.15862724
1.15047141
1.13578724
1.12463790
1.12360106
1.13145723
1.14205479
1.14944497
1.15023626
1.14234853
1.12713622
1.11130015
1.10115210
1.09879209
1.10597702
1.12249713
1.14164595
1.15500839
1.16006084
1.15941902
1.15463771
1.14725049
1.14094158
1.13861348
1.14182160
1.14926393
1.15700894
1.16304646
1.16840658
1.17406721
1.17901607
1.18138694
1.17981842
1.17603373
1.17468737
1.17675331
1.17788525
1.17520619
1.16944133
1.16336307
1.16111138
1.16424730
1.16951697
1.17197794
1.16878780
1.16161677
1.15546102
1.15296143
1.15195398
1.14755636
1.13696313
1.12422606
1.11658179
1.11664059
1.12058709
1.12377089
1.12534656
1.12572064
1.12485447
1.12414428
1.12545918
1.12844537
1.13146048
1.13343275
1.13322009
1.12950926
1.12307191
1.11859691
1.12123760
1.13128175
1.14577299
1.16148689
1.17407670
1.18056463
1.18077278
1.17635429
1.16901481
1.15904037
1.14925427
1.14350518
1.14259813
1.14674908
1.15440902
1.16183664
1.16671393
1.16758202
1.16328003
1.15425736
1.14371014
1.13565286
1.13155335
1.13191457
1.13689850
1.14271934
1.14319794
1.13669424
1.12761563
1.12138721
1.12047655
1.12456391
1.13154152
1.13903570
1.14743901
1.15792261
1.16802844
1.17340206
1.17218794
1.16615352
1.15884080
1.15528941
1.15843041
1.16546470
1.17175782
1.17390798
1.17166094
1.16852668
1.16776962
1.16991898
1.17362096
1.17686850
1.17819983
1.17659574
1.17048156
1.16047243
1.15080026
1.14411818
1.14108450
1.14269134
1.14898065
1.15875461
1.16950095
1.17808685
1.18296569
1.18401680
1.18011634
1.17073724
1.15755835
1.14270001
1.12975830
1.12290098
1.12333258
1.12934240
1.13656407
1.14087392
1.14161268
1.13926269
1.13416493
1.12694421
1.11839913
1.10931317
1.10239118
1.10331229
1.11412193
1.12977983
1.14450087
1.15547426
1.16049234
1.15655163
1.14228855
1.12256291
1.10670885
1.09877323
1.09671394
1.09950165
1.10834671
1.12459108
1.14616500
1.16583873
1.17501305
1.17271381
1.16666854
1.16217156
1.15949493
1.15994847
1.16493303
1.17124719
1.17261102
1.16513032
1.15175514
1.14010243
1.13566618
1.13813994
1.14233229
1.14618331
1.15324487
1.16595037
1.18403875
1.20532265
1.22625170
1.24257728
1.25089280
1.25131000
1.24473559
1.23117882
1.21344418
1.19593957
1.18027775
1.16667549
1.15593708
1.14890843
1.14535589
1.14459891
1.14758040
1.15355224
1.16014430
1.16767435
1.17639035
1.18338891
1.18552250
1.18343171
1.18096537
1.18129320
1.18530747
1.19239793
1.20014777
1.20408450
1.20039934
1.19142608
1.18502305
1.18512375
1.18805894
1.18850955
1.18458034
1.17794123
1.17136370
1.16634510
1.16383880
1.16486317
1.16827480
1.16954805
1.16433603
1.15503874
1.14870262
1.14748573
1.14726298
1.14484101
1.14232553
1.14471205
1.15409102
1.16548233
1.17171977
1.17215245
1.17108538
1.17100591
1.17047102
1.16825202
1.16728749
1.17043016
1.17606076
1.18033068
1.18086039
1.17801453
1.17554022
1.17835786
1.18797134
1.19980656
1.20569871
1.20106643
1.18819310
1.17293071
1.15936887
1.14944460
1.14488981
1.14603208
1.15093874
1.15593069
1.15750409
1.15357495
1.14357757
1.12996114
1.11757590
1.11029512
1.11049549
1.11865130
1.13144477
1.14459847
1.15518803
1.16088078
1.16029813
1.15392093
1.14380066
1.13248569
1.12300684
1.11803366
1.11761323
1.11961985
1.12313230
1.12874710
1.13630406
1.24527034
1.23739932
1.22819772
1.22449999
1.22945965
1.23954974
1.24840796
1.25107058
1.24635615
1.23797076
1.23079896
1.22654571
1.22557765
1.23044056
1.24300833
1.26036732
1.27653207
1.28629831
1.28670313
1.27916192
1.26947473
1.26108124
1.25309024
1.24480006
1.23539065
1.22302423
1.20799733
1.19565336
1.19308699
1.20243820
1.21865680
1.23286776
1.24005140
1.24393979
1.25107980
1.26019271
1.26315803
1.25617557
1.24343248
1.23284338
1.23071281
1.23748967
1.24880078
1.25909248
1.26343634
1.25993922
1.25200994
1.24377939
1.23783825
1.23885186
1.25035947
1.26862645
1.28409549
1.28963604
1.28448495
1.27064913
1.25093047
1.22876445
1.20788611
1.19397687
1.19276063
1.20385086
1.22019711
1.23427032
1.24253043
1.24387842
1.23761881
1.22511513
1.21136515
1.20180786
1.19676914
1.19347565
1.19179125
1.19402394
1.20196730
1.21440270
1.22686493
1.23417443
1.23447367
1.23187874
1.23260083
1.23869491
1.24695441
1.25315551
1.25610999
1.25642852
1.25391647
1.24972365
1.24699760
1.24765507
1.25120444
1.25391238
1.25094269
1.24043176
1.22567146
1.21482833
1.21388340
1.22147700
1.23072330
1.23460274
1.23282367
1.22676031
1.21133300
1.18168028
1.14014829
1.09565515
1.06033656
1.04187312
1.03948256
1.04892331
1.06330611
1.07166674
1.06708342
1.05289325
1.03625026
1.01991711
1.00634979
1.00314954
1.01712209
1.04840538
1.09032696
1.13190652
1.16455430
1.18467380
1.19126590
1.18621721
1.17351180
1.15825943
1.14467190
1.13534132
1.13441882
1.14342397
1.15622040
1.16558519
1.17139256
1.17931089
1.19349076
1.21384346
1.23829690
1.26159231
1.27685358
1.28241288
1.28105191
1.27659031
1.27330704
1.27356724
1.27689257
1.28050553
1.28025493
1.27460116
1.26669852
1.26085224
1.26072919
1.26819658
1.28120517
1.29558050
1.30575671
1.30651638
1.29806966
1.28581791
1.27618577
1.27267852
1.27327317
1.27170165
1.26232630
1.24616388
1.22932523
1.21552857
1.20632429
1.20468363
1.21185084
1.22374362
1.23614729
1.24861552
1.26046415
1.26914949
1.27424987
1.27906739
1.28536316
1.29045784
1.28945235
1.27925232
1.26238004
1.24637314
1.23870928
1.24204149
1.25332393
1.26619493
1.27481749
1.27644878
1.27113532
1.26160646
1.25247433
1.24518197
1.23719110
1.22818923
1.22353087
1.22808208
1.23964579
1.25219033
1.26173888
1.26700790
1.26662799
1.26123641
1.25526294
1.25197980
1.25130423
1.25257891
1.25611597
1.26175548
1.26769010
1.27126070
1.27142850
1.27030715
1.27151334
1.27686090
1.28276463
1.28166001
1.26903455
1.24756539
1.22498969
1.20755005
1.19579429
1.18894567
1.18835084
1.19546761
1.20984628
1.22672035
1.24058620
1.25176876
1.26414969
1.27833253
1.28859608
1.28861835
1.27745932
1.25929183
1.24197527
1.23196608
1.23002214
1.24514570
1.24517569
1.24948885
1.25524262
1.25994211
1.26547941
1.27366396
1.28047561
1.27926978
1.26858231
1.25298860
1.23796885
1.22707785
1.22110323
1.22020152
1.22433910
1.23219064
1.24233557
1.25234639
1.26000278
1.26349562
1.26225265
1.25892372
1.25627523
1.25462223
1.25266823
1.25122980
1.25274038
1.25546280
1.25426798
1.24569928
1.23247450
1.22401604
1.22607960
1.23394020
1.23909759
1.23848274
1.23732359
1.24049833
1.24335105
1.23753323
1.22388407
1.21206805
1.20776729
1.20829218
1.20965428
1.21265097
1.21977573
1.23070280
1.24419134
1.25670604
1.26077804
1.25132425
1.23201882
1.21422554
1.20869257
1.21860726
1.23915516
1.26001173
1.27075246
1.26869390
1.25994514
1.25270909
1.25174891
1.25424962
1.25375702
1.24851094
1.24130285
1.23539056
1.23398866
1.23937829
1.24724302
1.25045315
1.24754659
1.24299580
1.24230718
1.24565025
1.24920877
1.25142967
1.25405917
1.25749877
1.25696736
1.24596601
1.22462088
1.20211157
1.18905499
1.18979217
1.20118703
1.21596539
1.22841027
1.23634101
1.23991461
1.24228535
1.24747619
1.25760917
1.27200162
1.28590943
1.29300185
1.28981868
1.27789712
1.26252933
1.25009456
1.24458986
1.24425139
1.24451254
1.24327816
1.24113227
1.23960726
1.23929684
1.23958764
1.24165642
1.24652240
1.25036166
1.24899394
1.24291878
1.23531730
1.22931372
1.22602388
1.22519226
1.22661299
1.23014016
1.23496827
1.23959357
1.24214735
1.24005300
1.23308290
1.22573953
1.22249111
1.22333742
1.22757561
1.23572116
1.24632144
1.25447981
1.25392862
1.24201820
1.22178117
1.20157303
1.18949911
1.18675877
1.18996168
1.19692490
1.20756613
1.21937939
1.22739540
1.22981542
1.22920810
1.22722546
1.22292632
1.21604864
1.20708349
1.19806737
1.19292645
1.19487340
1.20431909
1.21659536
1.22495861
1.22715016
1.22625096
1.22563729
1.22459943
1.22175267
1.21944194
1.22088693
1.22637119
1.23361919
1.24047589
1.24676842
1.25233640
1.25278991
1.24325797
1.22702951
1.21230292
1.20247542
1.19597100
1.19227175
1.19294800
1.19775689
1.20401956
1.20980368
1.21387783
1.21360579
1.20834826
1.20095561
1.19367916
1.18720781
1.18233244
1.18137736
1.18553088
1.19263460
1.19876603
1.19943221
1.19251616
1.17943106
1.16322894
1.14864826
1.13941088
1.13379413
1.12639488
1.11428965
1.10077401
1.09241368
1.09496682
1.10931311
1.12887034
1.14800357
1.16898813
1.19322872
1.21510331
1.22873197
1.23248105
1.22925858
1.22582897
1.22587677
1.22561024
1.21975346
1.20791030
1.19246526
1.17379846
1.15377238
1.13759153
1.12837712
1.12614906
1.12895007
1.13234761
1.13290353
1.13245808
1.13495206
1.14055971
1.14548933
1.14625180
1.14372131
1.14215469
1.14452868
1.15081583
1.16031888
1.17342617
1.18837668
1.20008626
1.20599580
1.20941224
1.21422288
1.21940466
1.22173323
1.22108167
1.22071057
1.22237269
1.22342854
1.22034673
1.21299500
1.20496368
1.20073266
1.20209082
1.20608129
1.20660783
1.19957967
1.18717994
1.17545819
1.16947892
1.17174537
1.18050313
1.18944883
1.19321174
1.19184173
1.18840084
1.18640055
1.18884767
1.19665188
1.20686157
1.21300963
1.21080441
1.20317275
1.19619652
1.19280453
1.19455746
1.20227139
1.21182817
1.21763715
1.21989743
1.22136953
1.22084853
1.21607500
1.20832515
1.20018330
1.19357792
1.19159237
1.19785545
1.21358547
1.23415777
1.25109773
1.25826850
1.25461478
1.24480882
1.23457833
1.22741547
1.22559061
1.22808601
1.23125728
1.23332116
1.23559330
1.23995980
1.24494546
1.24572146
1.24109257
1.23462914
1.22953835
1.22931483
1.23756170
1.25177609
1.26473113
1.27265756
1.27394100
1.26637831
1.25249230
1.23945326
1.23126309
1.22615865
1.22109991
1.21541468
1.21124607
1.21247905
1.22019266
1.23049443
1.23882764
1.24318304
1.24409399
1.24439872
1.24523945
1.24245601
1.23254275
1.21797055
1.20413649
1.19483843
1.19320249
1.20289053
1.22343629
1.24806688
1.26731968
1.27547480
1.27392133
1.26697805
1.25862184
1.25293416
1.25166788
1.25340473
1.25663636
1.25980606
1.26090483
1.26028936
1.26025809
1.26095889
1.26038971
1.25735910
1.25372808
1.25242111
1.25186327
1.24796968
1.24143378
1.23573148
1.23192798
1.23117293
1.23454974
1.23897835
1.23889898
1.23284689
1.22773131
1.23255259
1.24818406
1.26692301
1.28023204
1.28478150
1.28223590
1.27629036
1.26980575
1.26299881
1.25574040
1.24993244
1.24511631
1.23855135
1.23179746
1.22902340
1.23137476
1.23549694
1.23640733
1.23402541
1.23382198
1.23965483
1.25179331
1.26888845
1.28642451
1.29727199
1.29767109
1.28982173
1.27912532
1.27181236
1.27036210
1.27181976
1.27220284
1.26964265
1.26462836
1.25910161
1.25458116
1.25110076
1.25009847
1.25564859
1.26842090
1.28169327
1.28729686
1.28217574
1.26829990
1.20319096
1.19367409
1.18523389
1.18115591
1.18467512
1.19501270
1.20622798
1.21373409
1.21856827
1.22281246
1.22621472
1.22751513
1.22679287
1.22506064
1.22083784
1.21342940
1.20643147
1.20409658
1.20779044
1.21450413
1.21917333
1.21871518
1.21327272
1.20667832
1.20333370
1.20401821
1.20655117
1.20786102
1.20667211
1.20437045
1.20287379
1.20520111
1.21438135
1.22872215
1.24209575
1.24768219
1.24288569
1.23345686
1.22715268
1.22486865
1.22347733
1.22265302
1.22344313
1.22314256
1.21647403
1.20238226
1.18822428
1.18379358
1.19245429
1.20977905
1.22785527
1.24226497
1.25373372
1.26219661
1.26379004
1.25512186
1.23908845
1.22313462
1.21220986
1.20611584
1.20203592
1.19852126
1.19802169
1.20350117
1.21294561
1.22196096
1.22794851
1.22865822
1.22275193
1.21217001
1.20093711
1.19225729
1.18562245
1.17715103
1.16499648
1.15234952
1.14389275
1.14216548
1.14689874
1.15691376
1.17205181
1.19248942
1.21714293
1.24076064
1.25526233
1.25615356
1.24592689
1.23359671
1.22845343
1.23096160
1.23374824
1.22964180
1.21844238
1.20806053
1.20654283
1.21465835
1.22547743
1.23127682
1.23062482
1.22750168
1.22524651
1.22157791
1.21238122
1.19955634
1.18956261
1.18449556
1.18151068
1.17949915
1.17793363
1.17377419
1.16480932
1.15261285
1.14115096
1.13514354
1.13876624
1.15112826
1.16569227
1.17561124
1.17778421
1.17363224
1.16655827
1.15875545
1.15039298
1.14059810
1.12803000
1.11310862
1.09894211
1.08816983
1.07982363
1.06927890
1.05417443
1.03843266
1.02910375
1.03151699
1.04512220
1.06340765
1.07918987
1.08974472
1.09814041
1.10804341
1.11986897
1.13261041
1.14206685
1.14415793
1.14171157
1.14001431
1.13979187
1.13817970
1.13329274
1.12608882
1.11795839
1.10946810
1.10244464
1.09895106
1.09986759
1.10526826
1.11379682
1.12377603
1.13273902
1.13600140
1.12988674
1.11672633
1.10345249
1.09429236
1.08963970
1.09059591
1.09992992
1.11916180
1.14576591
1.17249682
1.19285556
1.20685972
1.21621508
1.21855393
1.21130214
1.19685333
1.18157915
1.17138825
1.16786278
1.16638357
1.16093742
1.15326464
1.15102093
1.15794421
1.16974279
1.17744336
1.17518269
1.16527067
1.15514804
1.15038771
1.15054066
1.15099188
1.14893560
1.14692978
1.14918499
1.15509956
1.16063934
1.16615399
1.17587963
1.18798417
1.19425040
1.19054567
1.17970387
1.16583376
1.15112692
1.13745357
1.12765497
1.12523586
1.13261104
1.14749136
1.16256447
1.17233135
1.17933107
1.19010277
1.20623156
1.22123308
1.22700933
1.22378416
1.21903218
1.21724802
1.21583553
1.21109776
1.20393369
1.19708990
1.19304514
1.19468886
1.20325504
1.21625949
1.22843957
1.23572238
1.23803750
1.23825624
1.23816171
1.23604953
1.22931599
1.21842270
1.20730407
1.19904421
1.19319601
1.18874729
1.18588366
1.18447919
1.18424901
1.18348816
1.17965785
1.17461292
1.17264721
1.17320671
1.17147331
1.16522437
1.15808988
1.15608521
1.15997162
1.16514476
1.16942107
1.17352428
1.17678663
1.17669871
1.17177768
1.16374478
1.15596750
1.15169690
1.15404682
1.16201773
1.16853393
1.16773799
1.16140432
1.15790312
1.16241817
1.16973173
1.17276941
1.17254690
1.17457678
1.18170093
1.19188455
1.19998833
1.20210385
1.19876422
1.19357524
1.18809014
1.18098752
1.17304289
1.16956401
1.17417453
1.18395212
1.19399646
1.20142465
1.20607417
1.21091142
1.21698160
1.22172989
1.22421709
1.22407050
1.22110716
1.21673526
1.21233432
1.20999339
1.21162726
1.21668049
1.22195868
1.22265689
1.21707854
1.20965848
1.20534582
1.20417110
1.20332209
1.20113185
1.19701686
1.18984028
1.17936387
1.16895286
1.16359737
1.16516724
1.17193854
1.18065429
1.18913978
1.19705800
1.16283601
1.15773789
1.15975665
1.16820531
1.18231978
1.20086704
1.21977789
1.23138822
1.23072471
1.22047746
1.20746284
1.19610985
1.18799141
1.18346304
1.18060921
1.17733501
1.17444907
1.17423902
1.17683067
1.18073196
1.18507011
1.18754960
1.18640558
1.18449260
1.18565714
1.19120347
1.19939405
1.20513134
1.20388516
1.19639345
1.18828066
1.18440030
1.18400563
1.18473821
1.18710548
1.19176039
1.19806570
1.20552215
1.21264807
1.21668556
1.21675048
1.21351757
1.20735108
1.19949847
1.19208757
1.18693904
1.18416185
1.18238919
1.18173466
1.18368036
1.18972870
1.20212692
1.22055578
1.23749874
1.24295236
1.23545307
1.22202488
1.20925780
1.20136639
1.20150892
1.20977027
1.22084267
1.22788460
1.22970619
1.22860790
1.22505669
1.22059872
1.21864189
1.21972512
1.22069349
1.21792757
1.21116601
1.20404871
1.20074745
1.20206727
1.20461690
1.20447738
1.20053137
1.19570886
1.19552474
1.20169559
1.21014352
1.21712334
1.22277176
1.22755272
1.22737257
1.21864747
1.20615993
1.19769196
1.19411697
1.19133919
1.18869114
1.18822641
1.18925474
1.19009122
1.19136261
1.19525276
1.20305020
1.21235091
1.21910325
1.22126087
1.21912226
1.21464534
1.20899586
1.20210295
1.19502877
1.19091431
1.19326502
1.20080249
1.20712851
1.20708216
1.20076704
1.19445267
1.19484404
1.19969921
1.20198306
1.19895457
1.19122119
1.18155760
1.17444446
1.17096281
1.16916379
1.16926849
1.17241452
1.17857253
1.18667647
1.19447463
1.19886843
1.19655421
1.18604828
1.17047631
1.15674131
1.14903062
1.14635368
1.14601058
1.14582285
1.14597506
1.14907313
1.15608950
1.16490484
1.17279187
1.17625378
1.17319158
1.16509419
1.15419219
1.14328885
1.13572896
1.13129957
1.12520830
1.11360935
1.09776829
1.08420909
1.07870817
1.07869344
1.07824553
1.07609922
1.07421691
1.07528344
1.08134839
1.09009182
1.09944734
1.11259434
1.12892165
1.14077323
1.14425034
1.14352525
1.14343229
1.14558742
1.14800865
1.14633216
1.13892945
1.12890879
1.12260195
1.12417777
1.13236179
1.14431416
1.15607671
1.16304317
1.16450968
1.16240947
1.15813308
1.15181241
1.14284730
1.13155879
1.12160116
1.12012264
1.13045588
1.14860232
1.16929140
1.18811744
1.20029061
1.20340937
1.19968130
1.19365028
1.18879446
1.18748697
1.19036114
1.19473281
1.19738515
1.19690734
1.19243578
1.18359797
1.17178815
1.15984727
1.15031830
1.14459733
1.14364846
1.14703234
1.15108269
1.15256228
1.15327299
1.15646591
1.16096383
1.16259958
1.15995883
1.15407805
1.14674178
1.14160437
1.14104456
1.14487350
1.15200596
1.15962300
1.16414649
1.16583469
1.16793945
1.17135301
1.17588148
1.18146564
1.18613968
1.18800285
1.18823513
1.18851954
1.18710831
1.18089085
1.16967084
1.15595542
1.14314151
1.13591022
1.13570081
1.13764242
1.14022149
1.14786805
1.15929053
1.16635915
1.16343493
1.15270371
1.14354301
1.14411232
1.15504194
1.17012981
1.17950192
1.17742408
1.16508501
1.14754539
1.13225379
1.12407476
1.12132815
1.11899194
1.11658703
1.11930579
1.12863286
1.13984380
1.14893613
1.15658225
1.16420582
1.16974702
1.17179161
1.17235578
1.17257474
1.17188449
1.16854453
1.16078224
1.15195397
1.14815558
1.15186503
1.15929718
1.16318893
1.16082191
1.15552889
1.15072959
1.14602986
1.13998569
1.13451881
1.13237357
1.13335236
1.13656286
1.14236940
1.15033449
1.15737921
1.16219143
1.16743727
1.17414855
1.18068321
1.18459372
1.18263468
1.17228390
1.15640492
1.14344507
1.13886999
1.14071145
1.14472088
1.14831828
1.14974564
1.14968301
1.15055005
1.15306260
1.15607505
1.15894742
1.16327067
1.16931008
1.17449269
1.17785892
1.18141655
1.18520296
1.18339821
1.17131293
1.15287312
1.13504867
1.12211075
1.11542072
1.11409598
1.11751462
1.12336810
1.12665304
1.12517690
1.12094355
1.11676252
1.11463185
1.11694601
1.12495763
1.13341678
1.13226765
1.11887417
1.10389529
1.09971764
1.10714089
1.11865274
1.13020974
1.14056479
1.14552285
1.14316799
1.13844582
1.13714058
1.13994610
1.14316082
1.14500160
1.14848042
1.15584606
1.16623830
1.17570310
1.17872526
1.17212888
1.15513966
1.12926116
1.09884740
1.07190505
1.05712307
1.05662449
1.06563049
1.07773826
1.08858324
1.09662403
1.10344449
1.11346939
1.12939756
1.14878819
1.16561451
1.17293410
1.16727798
1.15364229
1.14272380
1.14209697
1.15207947
1.16762394
1.18151141
1.18976155
1.19651421
1.20771006
1.22112871
1.22880468
1.22660302
1.21839294
1.21114010
1.20712392
1.20261654
1.19305944
1.17947731
1.16653136
1.15542729
1.14529738
1.13737008
1.13233016
1.12826594
1.12536335
1.12711690
1.13401836
1.14153654
1.14652487
1.14889776
1.14869835
1.14622037
1.14321308
1.14211748
1.14345758
1.14592404
1.14902626
1.15420751
1.16221024
1.17074623
1.17518881
1.17232022
1.16096752
1.14190643
1.12183113
1.10881246
1.10548426
1.10985268
1.11473999
1.11398751
1.11062748
1.11082882
1.11686869
1.12523296
1.12930852
1.12768350
1.12710291
1.13474936
1.15049954
1.16713039
1.17458748
1.16772179
1.15132805
1.13439522
1.12148702
1.11126247
1.10180061
1.09184533
1.08065742
1.07218849
1.07293286
1.08713828
1.11421277
1.14598472
1.16880714
1.17285137
1.16073515
1.14438078
1.13416349
1.13140759
1.13027204
1.12644495
1.12073817
1.11478206
1.10883443
1.10542788
1.10751153
1.11454801
1.12477005
1.13464259
1.13939115
1.13775189
1.13378938
1.13225288
1.13298480
1.13365152
1.13351637
1.13278110
1.13030781
1.12323305
1.11248479
1.10461590
1.10481926
1.11178990
1.11943203
1.12242664
1.12081306
1.11868148
1.11946834
1.12316146
1.12720256
1.17467583
1.17511916
1.17357766
1.16971893
1.16708667
1.16888745
1.17182323
1.16919248
1.15807427
1.14137025
1.12488935
1.11466827
1.11688155
1.13410033
1.15997592
1.18440534
1.20264333
1.21506100
1.22198281
1.22296700
1.21858095
1.21020230
1.19915541
1.18778444
1.17942822
1.17716049
1.18010872
1.18163230
1.17723542
1.16693308
1.15171374
1.13704330
1.13184901
1.13975199
1.15601124
1.17266775
1.18467231
1.19241809
1.19896950
1.20459501
1.20764496
1.20958074
1.21166004
1.20945816
1.20053461
1.19156576
1.18842378
1.18731266
1.18050457
1.16678086
1.15356757
1.14818302
1.15081215
1.15594345
1.15856804
1.15689255
1.15119221
1.14644600
1.14971084
1.16194733
1.17804342
1.19147013
1.19677867
1.19257538
1.18324775
1.17681438
1.18125643
1.19854236
1.22050288
1.23447919
1.23460163
1.22585212
1.21708767
1.21183984
1.20738499
1.20281906
1.20196423
1.20742338
1.21845476
1.23291092
1.24634378
1.25256146
1.24875146
1.23724651
1.22209902
1.20655971
1.19333066
1.18414229
1.17865083
1.17623150
1.17687500
1.17917210
1.18088870
1.18375199
1.19282950
1.20789310
1.22147588
1.22735684
1.22634877
1.22249549
1.21667398
1.20628742
1.19032154
1.17206639
1.15554029
1.14261093
1.13496049
1.13417492
1.14050404
1.15299975
1.16655109
1.17218564
1.16573031
1.15124951
1.13401783
1.11700312
1.10322148
1.09595653
1.09642979
1.10344352
1.11534971
1.12968156
1.14296504
1.15247282
1.15706853
1.15614495
1.15012042
1.14226481
1.13660924
1.13391857
1.13264708
1.13405751
1.14161430
1.15677784
1.17525192
1.18550827
1.17900652
1.16032931
1.14296824
1.13456602
1.12992579
1.12394125
1.12054438
1.12566178
1.13796304
1.14901005
1.15462867
1.15978735
1.16881624
1.17859876
1.18163013
1.17346572
1.15673904
1.13692215
1.11972921
1.11005970
1.10729503
1.10807842
1.11204498
1.11836210
1.12491000
1.13084787
1.13552680
1.13874524
1.13968824
1.13445190
1.12186971
1.10934451
1.10618904
1.11486131
1.13138339
1.15086936
1.16894256
1.18030159
1.17924631
1.16506859
1.14452284
1.12435098
1.10828058
1.09917219
1.09721270
1.09879732
1.09921407
1.09717070
1.09644829
1.10178945
1.11290471
1.12618667
1.13869312
1.14715111
1.15038524
1.15149093
1.15497392
1.16293726
1.17328722
1.18073613
1.18074787
1.17466283
1.16707570
1.15975773
1.15402685
1.15292590
1.15742669
1.16625807
1.17689053
1.18568711
1.19172223
1.19707976
1.20220769
1.20468318
1.20271001
1.19644145
1.18883670
1.18364900
1.17957221
1.17232573
1.16059572
1.14714029
1.13583119
1.12929583
1.12774891
1.12937015
1.13187785
1.13309380
1.13114862
1.12414540
1.11226380
1.10085058
1.09726162
1.10353198
1.11470538
1.12466277
1.13210694
1.13866013
1.14278785
1.14044221
1.13099124
1.11810157
1.10591937
1.09828117
1.09980653
1.11404702
1.13894146
1.16590736
1.18482805
1.19099624
1.18795214
1.18120284
1.17332986
1.16722991
1.16538943
1.16638284
1.16728091
1.16746307
1.16860326
1.17166470
1.17615671
1.18330806
1.19520825
1.20762695
1.20999334
1.19639424
1.17319960
1.15318686
1.14431017
1.14638190
1.15337909
1.15756235
1.15654432
1.15410419
1.15302202
1.15153797
1.14655730
1.13961152
1.13644661
1.13957234
1.14694426
1.15486797
1.15785794
1.15128197
1.13556774
1.11742638
1.10698960
1.11041374
1.12522966
1.14232656
1.15285708
1.15477992
1.15142449
1.14750319
1.14818575
1.15436401
1.15951954
1.15742590
1.14965603
1.14369805
1.14648040
1.15909987
1.17562382
1.18688865
1.18826297
1.18304467
1.17771912
1.17637554
1.17801930
1.17853889
1.17525380
1.17020697
1.16870559
1.17309351
1.18086758
1.18913195
1.19623728
1.20007853
1.19737052
1.18638527
1.17224535
1.16217845
1.15732936
1.15436650
1.15138954
1.15023927
1.15359510
1.16181366
1.17133379
1.17581503
1.17152293
1.16126126
1.14996930
1.14026955
1.13469664
1.13517761
1.13929838
1.14163866
1.13827018
1.13065564
1.12543360
1.12743299
1.13547643
1.14657860
1.15786164
1.16622320
1.17115481
1.17432093
1.17564664
1.17136787
1.15875722
1.13951592
1.11584584
1.08925583
1.06379416
1.04719621
1.04495965
1.05498036
1.07261611
1.09500558
1.11955627
1.14348908
1.16207628
1.17056280
1.17154454
1.17311971
1.17985426
1.19021450
1.19999974
1.20777582
1.21576046
1.22547226
1.23568898
1.24363086
1.24548333
1.23603973
1.21496029
1.19159696
1.17705250
1.17521930
1.18118654
1.18665692
1.18874142
1.19000763
1.19077131
1.18866086
1.18381051
1.17941126
1.17862072
1.18056244
1.18257740
1.18557460
1.19035578
1.19448684
1.19750827
1.20113807
1.20400745
1.20485592
1.20438390
1.20021330
1.18825932
1.16758493
1.14171629
1.11646971
1.09563836
1.08242727
1.08354962
1.10323249
1.13435298
1.16311676
1.18152227
1.19116814
1.19795661
1.20486998
1.20996954
1.20985654
1.20319956
1.19217965
1.18022528
1.16840883
1.15694278
1.14990528
1.15219150
1.16338686
1.18057860
1.19996533
1.21615299
1.22740818
1.23479656
1.23664916
1.23116535
1.22030503
1.20867603
1.19961014
1.19224722
1.18546717
1.18117527
1.18059640
1.18178686
1.18148874
1.17797077
1.17198213
1.16432180
1.15549728
1.14804249
1.14420995
1.14359834
1.14539806
1.14892985
1.15277049
1.15705329
1.16436760
1.17491609
1.18329406
1.18484865
1.18011139
1.16947152
1.15334750
1.13715515
1.12781251
1.12877174
1.13848520
1.15007606
1.15571196
1.15172398
1.14096339
1.13085728
1.12683604
1.12921002
1.13319743
1.13140340
1.15259668
1.14520272
1.13926666
1.13743184
1.14154842
1.15051701
1.16000138
1.16601382
1.16842395
1.16888973
1.16715666
1.16286062
1.15675193
1.14938817
1.14182061
1.13551926
1.13234145
1.13563671
1.14750178
1.16406142
1.17815518
1.18541791
1.18590688
1.18309781
1.18098794
1.18152116
1.18393437
1.18682633
1.18847623
1.18472942
1.17432989
1.16223712
1.15655200
1.16387528
1.18258551
1.20307079
1.21490164
1.21543241
1.20988475
1.20337303
1.19815600
1.19541183
1.19605323
1.19827296
1.19779516
1.19142755
1.17664318
1.15310993
1.12630000
1.10344141
1.08743279
1.07775109
1.07310050
1.07268222
1.07825715
1.09084889
1.10498216
1.11283438
1.11320885
1.11378890
1.12354479
1.14161290
1.15857488
1.16719053
1.16763980
1.16527222
1.16496997
1.16706536
1.16776778
1.16464995
1.15991185
1.15872645
1.16518150
1.17750372
1.18958250
1.19650044
1.19766837
1.19753064
1.20068659
1.20615189
1.20972883
1.20873059
1.20257487
1.19230035
1.18121619
1.17224174
1.16363265
1.15043705
1.13265243
1.11856016
1.11479618
1.11827341
1.12146961
1.12185399
1.12430303
1.13625539
1.16082294
1.19165670
1.21534230
1.22264205
1.21580432
1.20267578
1.18944739
1.18022954
1.17591029
1.17413533
1.17525658
1.18198307
1.19178168
1.19954519
1.20355364
1.20473744
1.20470923
1.20243529
1.19595588
1.18662603
1.17609586
1.16413204
1.15187746
1.14303456
1.14202275
1.14797439
1.15141527
1.14568627
1.13707444
1.13585236
1.14277096
1.15171399
1.15933702
1.16522675
1.16803983
1.16663660
1.16274571
1.15931198
1.15712212
1.15323823
1.14476563
1.13443335
1.12821199
1.12818074
1.13143692
1.13525198
1.13998919
1.14702930
1.15553289
1.16308594
1.16841772
1.17055763
1.16826149
1.16287202
1.15757940
1.15238781
1.14600118
1.14041026
1.13771781
1.13810627
1.14144688
1.14544253
1.14653973
1.14452005
1.14100277
1.13749467
1.13588579
1.13736060
1.14271788
1.15144886
1.16068022
1.16741825
1.17182361
1.17721349
1.18504539
1.19059812
1.18715006
1.17594731
1.16594924
1.16229834
1.16101429
1.15640589
1.15004429
1.14892127
1.15487946
1.16085045
1.16116280
1.15730199
1.15287280
1.15085149
1.15189740
1.15392725
1.15422340
1.14949427
1.13698686
1.11997936
1.10748838
1.10510518
1.11054497
1.11776241
1.12091963
1.11789815
1.11410632
1.11528149
1.11839901
1.11684539
1.11043753
1.10719649
1.11208778
1.11824439
1.11666828
1.10589231
1.08928884
1.07289415
1.06308394
1.06198401
1.06810557
1.07880513
1.09037311
1.09695889
1.09337450
1.08112308
1.06813317
1.06366670
1.07185257
1.08768442
1.10185397
1.10736477
1.10159033
1.08753681
1.07364854
1.06864184
1.07468334
1.08806206
1.10439792
1.11997519
1.13315915
1.14321309
1.14775044
1.14552149
1.13970164
1.13713804
1.14051842
1.14400903
1.14213234
1.13537811
1.12786998
1.12436021
1.12476675
1.12470209
1.12175849
1.11523636
1.10426853
1.09209289
1.08678889
1.09183186
1.10359695
1.11740702
1.13079565
1.14443451
1.15711808
1.16469840
1.16433126
1.15644017
1.14451667
1.13083279
1.11525746
1.09835953
1.08312699
1.07275633
1.06807542
1.06821245
1.07197396
1.07924025
1.08945047
1.10034042
1.11119409
1.12265848
1.13168370
1.13393772
1.13072984
1.12704954
1.12690129
1.13249688
1.14274922
1.15257571
1.15772553
1.15952312
1.16163910
1.16511683
1.16792884
1.16668378
1.15982193
1.14972672
1.14103677
1.13765186
1.14052238
1.14783817
1.15588348
1.15856922
1.15254422
1.14141297
1.13199750
1.13094507
1.14097863
1.15818849
1.17627429
1.19074238
1.19809243
1.19736877
1.19125595
1.18054721
1.16336837
1.14205858
1.12402138
1.11514506
1.11506685
1.11719418
1.11509051
1.10839838
1.10173038
1.10015235
1.10406045
1.11007939
1.11547430
1.11920419
1.12066139
1.11877691
1.11261195
1.10245144
1.09097069
1.08340971
1.08365624
1.09132109
1.10496570
1.12153039
1.13594068
1.14669922
1.15507383
1.16001172
1.15848350
1.14950373
1.13718507
1.12774476
1.12290828
1.11942776
1.11467988
1.10851876
1.09939992
1.08474983
1.06536846
1.04427791
1.02539020
1.01693086
1.02747463
1.05462961
1.08445082
1.10303221
1.10539844
1.09399953
1.07467067
1.05657602
1.04762042
1.04810253
1.05304201
1.05898727
1.06723349
1.07973696
1.09448394
1.10768978
1.11676054
1.12103354
1.12234998
1.12411716
1.12964640
1.13941819
1.14846550
1.15242453
1.15313447
1.15411288
1.15844411
1.16641633
1.17078129
1.16418080
1.14721155
1.12393079
1.10070768
1.08728045
1.08957729
1.10363155
1.11845768
1.12566178
1.12648908
1.12769340
1.13284555
1.14122857
1.14950361
1.15260643
1.14929526
1.14445498
1.14263755
1.14421484
1.14797408
1.15083167
1.14936166
1.14608371
1.14675547
1.15173912
1.15694896
1.16177923
1.16860727
1.17756982
1.18671606
1.19250532
1.19328818
1.19161624
1.19139241
1.19431956
1.19576339
1.18925766
1.17517866
1.16040520
1.15142198
1.14905411
1.14971822
1.15066670
1.15224860
1.15667260
1.16472688
1.17360222
1.18098462
1.18747965
1.19338371
1.19745078
1.19845597
1.19744351
1.19680415
1.19700595
1.19832075
1.20165406
1.20551628
1.20623882
1.20214124
1.19513312
1.18686846
1.17848167
1.17256472
1.17180489
1.17524454
1.17635354
1.17084571
1.16370658
1.16079563
1.15945056
1.15531931
1.14927096
1.14372547
1.14041457
1.14031865
1.14374692
1.14926496
1.15336873
1.15505768
1.15743307
1.16323030
1.17067711
1.17600751
1.17976580
1.18520623
1.19209252
1.19754066
1.19992799
1.19900849
1.19425407
1.18527527
1.17535097
1.17054469
1.17320077
1.18000584
1.18464498
1.18271557
1.17607028
1.16911048
1.16142204
1.14929943
1.13269893
1.11662229
1.10773726
1.11069959
1.12402543
1.13932037
1.14803649
1.14903147
1.14766429
1.14816763
1.15077082
1.15402090
1.15767429
1.16287254
1.17010429
1.17966586
1.19177465
1.20403187
1.21137052
1.21009904
1.20146704
1.19210963
1.18785637
1.18909321
1.19200534
1.18949994
1.17982137
1.17307402
1.17817053
1.19113943
1.20213794
1.20478799
1.19661855
1.17898209
1.15841692
1.14278674
1.13514800
1.13280490
1.13188087
1.13114867
1.13209239
1.13566055
1.14115056
1.14654766
1.14868107
1.14709031
1.14365164
1.13822291
1.12938465
1.11970634
1.11562177
1.12052906
1.13181260
1.14332705
1.14986789
1.14971197
1.14307038
1.13264867
1.12619648
1.13155113
1.14889080
1.17135624
1.18947388
1.19663026
1.19535271
1.19296473
1.19130951
1.18617366
1.17601724
1.16688255
1.16463893
1.16730885
1.16774851
1.16095709
1.14896034
1.13927406
1.13820505
1.14661061
1.15997230
1.17066493
1.17544075
1.17883353
1.18654576
1.19777172
1.20360758
1.19660534
1.18074088
1.16633495
1.15905567
1.15629639
1.15318831
1.15090352
1.15295241
1.15774918
1.16132457
1.16082566
1.15625452
1.15044770
1.14556894
1.14412660
1.14881821
1.15765481
1.16565735
1.16922642
1.16723613
1.16123640
1.15246635
1.14194378
1.13361739
1.13170900
1.13523253
1.13925959
1.14145905
1.14272878
1.14287004
1.14014321
1.13487744
1.13027391
1.12871373
1.12940980
1.13080118
1.13398582
1.14224611
1.15559968
1.16848197
1.17468636
1.17248763
1.16619106
1.16290928
1.16589074
1.17192374
1.17643065
1.17687213
1.17279831
1.16643192
1.16024188
1.15585917
1.15396797
1.15380856
1.15569366
1.16243330
1.17500337
1.18838984
1.19729517
1.20260724
1.20680395
1.20886107
1.20726050
1.20231425
1.19577757
1.19025161
1.18726112
1.18565777
1.18277592
1.17739376
1.17014796
1.16344463
1.16052692
1.16100456
1.15974745
1.15455919
1.15209117
1.15917988
1.17392984
1.19001759
1.20255801
1.21028259
1.21586485
1.22125985
1.22336887
1.21885624
1.20986859
1.20049375
1.19215376
1.18372506
1.17531456
1.16927741
1.16485181
1.15982495
1.15576150
1.15470392
1.15571934
1.15689837
1.15784289
1.15933637
1.16190793
1.16403767
1.16179180
1.15364954
1.14314729
1.13569468
1.13469618
1.13762849
1.13873862
1.13681885
1.13598366
1.14032465
1.14889587
1.15696497
1.16236010
1.16698084
1.17244753
1.17754429
1.18092014
1.18335018
1.18605289
1.18929685
1.19147081
1.19108865
1.18988310
1.18821261
1.18334318
1.17492892
1.16515054
1.15596787
1.14857600
1.14459332
1.14653425
1.15219800
1.15341546
1.14571429
1.13209930
1.11772245
1.10541459
1.09440297
1.08360067
1.07359614
1.06440097
1.05522258
1.04786826
1.04707894
1.05308852
1.06147331
1.07114940
1.08419973
1.10124917
1.12097806
1.14178093
1.16040544
1.17148110
1.17119313
1.16169232
1.15001916
1.14209459
1.13917443
1.13664738
1.12991454
1.12138055
1.11585311
1.11571183
1.12077518
1.12766618
1.13300200
1.13768746
1.14423366
1.15319118
1.16484431
1.17773069
1.18573532
1.18245643
1.16858539
1.15210644
1.14102370
1.13766777
1.13821398
1.13718402
1.13317594
1.12942203
1.16463893
1.16730885
1.16774851
1.16095709
1.14896034
1.13927406
1.13820505
1.14661061
1.15997230
1.17066493
1.17544075
1.17883353
1.18654576
1.19777172
1.20360758
1.19660534
1.18074088
1.16633495
1.15905567
1.15629639
1.15318831
1.15090352
1.15295241
1.15774918
1.16132457
1.16082566
1.15625452
1.15044770
1.14556894
1.14412660
1.14881821
1.15765481
1.16565735
1.16922642
1.16723613
1.16123640
1.15246635
1.14194378
1.13361739
1.13170900
1.13523253
1.13925959
1.14145905
1.14272878
1.14287004
1.14014321
1.13487744
1.13027391
1.12871373
1.12940980
1.13080118
1.13398582
1.14224611
1.15559968
1.16848197
1.17468636
1.17248763
1.16619106
1.16290928
1.16589074
1.17192374
1.17643065
1.17687213
1.17279831
1.16643192
1.16024188
1.15585917
1.15396797
1.15380856
1.15569366
1.16243330
1.17500337
1.18838984
1.19729517
1.20260724
1.20680395
1.20886107
1.20726050
1.20231425
1.19577757
1.19025161
1.18726112
1.18565777
1.18277592
1.17739376
1.17014796
1.16344463
1.16052692
1.16100456
1.15974745
1.15455919
1.15209117
1.15917988
1.17392984
1.19001759
1.20255801
1.21028259
1.21586485
1.22125985
1.22336887
1.21885624
1.20986859
1.20049375
1.19215376
1.18372506
1.17531456
1.16927741
1.16485181
1.15982495
1.15576150
1.15470392
1.15571934
1.15689837
1.15784289
1.15933637
1.16190793
1.16403767
1.16179180
1.15364954
1.14314729
1.13569468
1.13469618
1.13762849
1.13873862
1.13681885
1.13598366
1.14032465
1.14889587
1.15696497
1.16236010
1.16698084
1.17244753
1.17754429
1.18092014
1.18335018
1.18605289
1.18929685
1.19147081
1.19108865
1.18988310
1.18821261
1.18334318
1.17492892
1.16515054
1.15596787
1.14857600
1.14459332
1.14653425
1.15219800
1.15341546
1.14571429
1.13209930
1.11772245
1.10541459
1.09440297
1.08360067
1.07359614
1.06440097
1.05522258
1.04786826
1.04707894
1.05308852
1.06147331
1.07114940
1.08419973
1.10124917
1.12097806
1.14178093
1.16040544
1.17148110
1.17119313
1.16169232
1.15001916
1.14209459
1.13917443
1.13664738
1.12991454
1.12138055
1.11585311
1.11571183
1.12077518
1.12766618
1.13300200
1.13768746
1.14423366
1.15319118
1.16484431
1.17773069
1.18573532
1.18245643
1.16858539
1.15210644
1.14102370
1.13766777
1.13821398
1.13718402
1.13317594
1.12942203
1.13122473
1.14080142
1.15283665
1.15998577
1.16029405
1.15599048
1.14930391
1.14181345
1.13514379
1.13080557
1.12958136
1.13127562
1.13519708
1.13912457
1.14082080
1.14084880
1.13966595
1.13637252
1.13190634
1.12906175
1.12760584
1.12539518
1.12552803
1.13235000
1.14440267
1.15849862
1.17375180
1.18787594
1.19500506
1.19119557
1.17970093
1.16742770
1.15719577
1.14698087
1.13552463
1.12449202
1.11577484
1.11018864
1.10841539
1.11131606
1.11999526
1.13486155
1.15344925
1.17056812
1.18090161
1.18268669
1.18033265
1.17846517
1.17493829
1.16482684
1.14896798
1.13522473
1.13051788
1.13555565
1.14636066
1.15836789
1.16964192
1.17971029
1.18836556
1.19698091
1.20595705
1.21293357
1.21737914
1.22096354
1.22383645
1.22247221
1.21191082
1.19274721
1.17317693
1.16134071
1.15888213
1.16472137
1.17811972
1.19752071
1.22048526
1.24287383
1.25866208
1.26350939
1.25859212
1.24941079
1.24044801
1.23031088
1.21663446
1.20361110
1.19753957
1.19996446
1.20786387
1.21610083
1.21966533
1.21528931
1.20244749
1.18391488
1.16401294
1.14764518
1.14025664
1.14476012
1.15852209
1.17499810
1.18888867
1.19728853
1.19649140
1.18481133
1.16686902
1.14910822
1.13362529
1.11861241
1.10264968
1.08706377
1.07675552
1.07763125
1.08888626
1.10243438
1.11097372
1.11288976
1.11179595
1.11120224
1.10994589
1.10339949
1.08903772
1.07127203
1.05871208
1.05517993
1.05690648
1.05979117
1.06290632
1.06706126
1.07391775
1.08330419
1.09282666
1.10109036
1.10691030
1.10622697
1.09546856
1.07827540
1.06174626
1.05001547
1.04516755
1.04654363
1.05029461
1.05227693
1.05270479
1.05525431
1.05977691
1.06112749
1.05696050
1.05032141
1.04348826
1.03697129
1.03245583
1.03189879
1.03436446
1.03730003
1.04168000
1.04943072
1.05731789
1.06226478
1.06541903
1.06651580
1.06500380
1.06275852
1.06182958
1.06560274
1.17773069
1.18573532
1.18245643
1.16858539
1.15210644
1.14102370
1.13766777
1.13821398
1.13718402
1.13317594
1.12942203
1.13122473
1.14080142
1.15283665
1.15998577
1.16029405
1.15599048
1.14930391
1.14181345
1.13514379
1.13080557
1.12958136
1.13127562
1.13519708
1.13912457
1.14082080
1.14084880
1.13966595
1.13637252
1.13190634
1.12906175
1.12760584
1.12539518
1.12552803
1.13235000
1.14440267
1.15849862
1.17375180
1.18787594
1.19500506
1.19119557
1.17970093
1.16742770
1.15719577
1.14698087
1.13552463
1.12449202
1.11577484
1.11018864
1.10841539
1.11131606
1.11999526
1.13486155
1.15344925
1.17056812
1.18090161
1.18268669
1.18033265
1.17846517
1.17493829
1.16482684
1.14896798
1.13522473
1.13051788
1.13555565
1.14636066
1.15836789
1.16964192
1.17971029
1.18836556
1.19698091
1.20595705
1.21293357
1.21737914
1.22096354
1.22383645
1.22247221
1.21191082
1.19274721
1.17317693
1.16134071
1.15888213
1.16472137
1.17811972
1.19752071
1.22048526
1.24287383
1.25866208
1.26350939
1.25859212
1.24941079
1.24044801
1.23031088
1.21663446
1.20361110
1.19753957
1.19996446
1.20786387
1.21610083
1.21966533
1.21528931
1.20244749
1.18391488
1.16401294
1.14764518
1.14025664
1.14476012
1.15852209
1.17499810
1.18888867
1.19728853
1.19649140
1.18481133
1.16686902
1.14910822
1.13362529
1.11861241
1.10264968
1.08706377
1.07675552
1.07763125
1.08888626
1.10243438
1.11097372
1.11288976
1.11179595
1.11120224
1.10994589
1.10339949
1.08903772
1.07127203
1.05871208
1.05517993
1.05690648
1.05979117
1.06290632
1.06706126
1.07391775
1.08330419
1.09282666
1.10109036
1.10691030
1.10622697
1.09546856
1.07827540
1.06174626
1.05001547
1.04516755
1.04654363
1.05029461
1.05227693
1.05270479
1.05525431
1.05977691
1.06112749
1.05696050
1.05032141
1.04348826
1.03697129
1.03245583
1.03189879
1.03436446
1.03730003
1.04168000
1.04943072
1.05731789
1.06226478
1.06541903
1.06651580
1.06500380
1.06275852
1.06182958
1.06560274
1.07716613
1.09371440
1.10811268
1.11695044
1.12430864
1.13453874
1.14504357
1.15062408
1.14739098
1.13421915
1.11583467
1.10077356
1.09737212
1.10837009
1.12869731
1.15133117
1.17107777
1.18441703
1.18926057
1.18520519
1.17583652
1.16678629
1.15984306
1.15382569
1.14894569
1.14791050
1.15263373
1.15964974
1.16171458
1.15421469
1.14052820
1.12926737
1.12624383
1.13192349
1.14379658
1.15905946
1.17671766
1.19638985
1.21367619
1.22079421
1.21521635
1.20249313
1.18911143
1.17857001
1.17239918
1.17098418
1.17201068
1.17135567
1.16781913
1.16358091
1.16313971
1.17031944
1.18324316
1.19448802
1.19533147
1.18214880
1.15832192
1.12969496
1.10219498
1.08079512
1.06771971
1.06175342
1.06060501
1.06321881
1.06732370
1.07053447
1.07320136
1.07817284
1.08650148
1.09432254
1.09892315
1.10153199
1.10501101
1.11041941
1.11612992
1.12264373
1.13291017
1.14856556
1.16834882
1.18697485
1.19768508
1.19845839
1.19278209
1.18584633
1.18066414
1.17702512
1.17431345
1.17364904
1.17634101
1.18007812
1.18109932
1.17971064
1.17821649
1.17635823
1.17300159
1.17018943
1.17040330
1.17057025
1.16311396
1.14426196
1.12222213
1.11087631
1.11403442
1.12570499
1.14021727
1.15319309
1.15807718
1.14839629
1.12566552
1.09951559
1.07979808
1.07487508
1.08899923
1.11746795
1.14962867
1.17478055
1.18719697
1.18676017
1.17605329
1.16023254
1.14732542
1.14347812
1.14738409
1.15248785
1.15434482
1.15371714
1.15271564
1.15142799
1.15051439
1.15355597
1.16305455
1.17682106
1.18770210
1.18641478
1.17025534
1.14552996
1.11991932
1.09940609
1.08945903
1.12967889
1.14595684
1.16909729
1.19090145
1.20548272
1.21070348
1.20663088
1.19742454
1.18956410
1.18614924
1.18430082
1.17793670
1.16701904
1.15945121
1.16040634
1.16595690
1.16841688
1.16586552
1.16431411
1.16869226
1.17547869
1.17800257
1.17498192
1.16987638
1.16660655
1.16812893
1.17366333
1.17657831
1.17194833
1.16452025
1.16016077
1.15814779
1.15586142
1.15327499
1.15356238
1.15754783
1.16082654
1.16013047
1.15748285
1.15546773
1.15208629
1.14545070
1.13935872
1.14110153
1.15353703
1.17015116
1.18437728
1.19773543
1.21274379
1.22628154
1.23288974
1.23067289
1.22235552
1.21040279
1.19502805
1.17930125
1.17011710
1.17137087
1.17966691
1.18842247
1.19365436
1.19502289
1.19458818
1.19524722
1.19714489
1.19432965
1.17987482
1.15430292
1.12621694
1.10562021
1.09648694
1.09717162
1.10579332
1.11998081
1.13426212
1.14371557
1.14950987
1.15784306
1.17197178
1.18617634
1.19181908
1.18827174
1.18201653
1.17761790
1.17653953
1.17926171
1.18307559
1.18386652
1.18010830
1.17456953
1.17461499
1.18475342
1.19891198
1.20811140
1.21085159
1.21084541
1.21255380
1.21798286
1.22317736
1.22190395
1.21261092
1.19968431
1.18884212
1.18239696
1.17817108
1.17349267
1.16818504
1.16224852
1.15583686
1.15163454
1.15084515
1.14836459
1.13948650
1.12552214
1.11050807
1.09895097
1.09292031
1.08973672
1.08434160
1.07548470
1.06675226
1.05981626
1.05430319
1.05187828
1.05506536
1.06405145
1.07529046
1.08307601
1.08387750
1.07715699
1.06438427
1.05093519
1.04334465
1.04337279
1.04888641
1.05771779
1.06736926
1.07634730
1.08529458
1.09343935
1.09735046
1.09559589
1.09191161
1.09136794
1.09862004
1.11773192
1.14476878
1.16865044
1.18184274
1.18273668
1.17406684
1.16045925
1.14480206
1.12837411
1.11181480
1.09629195
1.08617340
1.08617847
1.09579712
1.11060054
1.12609100
1.14043556
1.15342799
1.16353067
1.16751121
1.16237416
1.14919837
1.13196524
1.11437798
1.10240316
1.10482163
1.12417293
1.15156495
1.17486916
1.18878268
1.19746185
1.20623809
1.21300802
1.21199275
1.20290731
1.19064214
1.17693209
1.15870170
1.13331182
1.10340600
1.07843469
1.06712724
1.06750263
1.07066950
1.06993664
1.06394797
1.05605463
1.05011597
1.04813051
1.05167392
1.06127185
1.07460704
1.08665880
1.09168027
1.08919604
1.08642273
1.09026112
1.10169546
1.11779590
1.13197682
1.13829037
1.13818921
1.13588548
1.13242567
1.12638255
1.11742976
1.10924118
1.10655281
1.11049499
1.11676996
1.11909826
1.11355633
1.10133962
1.08889191
1.08138010
1.08055414
1.08811471
1.10410927
1.12267923
1.13344194
1.13000434
1.11581045
1.10034677
1.09227861
1.09381475
1.09798437
1.09492713
1.08107519
1.05976611
1.03742936
1.02026108
1.01112924
1.01149391
1.02280494
1.04428337
1.07307335
1.10515469
1.13550307
1.15831446
1.16859480
1.16348220
1.14414736
1.11941416
1.10190834
1.09738452
1.10143456
1.10495585
1.10164768
1.09313206
1.08542386
1.08271810
1.08637775
1.09413824
1.09990543
1.09882273
1.09202017
1.08396821
1.07609347
1.06679809
1.05596660
1.04356374
1.02972556
1.01886788
1.01738094
1.02756144
1.04519905
1.06371309
1.07860664
1.08732767
1.08812402
1.08118839
1.07249813
1.07099295
1.17197178
1.18617634
1.19181908
1.18827174
1.18201653
1.17761790
1.17653953
1.17926171
1.18307559
1.18386652
1.18010830
1.17456953
1.17461499
1.18475342
1.19891198
1.20811140
1.21085159
1.21084541
1.21255380
1.21798286
1.22317736
1.22190395
1.21261092
1.19968431
1.18884212
1.18239696
1.17817108
1.17349267
1.16818504
1.16224852
1.15583686
1.15163454
1.15084515
1.14836459
1.13948650
1.12552214
1.11050807
1.09895097
1.09292031
1.08973672
1.08434160
1.07548470
1.06675226
1.05981626
1.05430319
1.05187828
1.05506536
1.06405145
1.07529046
1.08307601
1.08387750
1.07715699
1.06438427
1.05093519
1.04334465
1.04337279
1.04888641
1.05771779
1.06736926
1.07634730
1.08529458
1.09343935
1.09735046
1.09559589
1.09191161
1.09136794
1.09862004
1.11773192
1.14476878
1.16865044
1.18184274
1.18273668
1.17406684
1.16045925
1.14480206
1.12837411
1.11181480
1.09629195
1.08617340
1.08617847
1.09579712
1.11060054
1.12609100
1.14043556
1.15342799
1.16353067
1.16751121
1.16237416
1.14919837
1.13196524
1.11437798
1.10240316
1.10482163
1.12417293
1.15156495
1.17486916
1.18878268
1.19746185
1.20623809
1.21300802
1.21199275
1.20290731
1.19064214
1.17693209
1.15870170
1.13331182
1.10340600
1.07843469
1.06712724
1.06750263
1.07066950
1.06993664
1.06394797
1.05605463
1.05011597
1.04813051
1.05167392
1.06127185
1.07460704
1.08665880
1.09168027
1.08919604
1.08642273
1.09026112
1.10169546
1.11779590
1.13197682
1.13829037
1.13818921
1.13588548
1.13242567
1.12638255
1.11742976
1.10924118
1.10655281
1.11049499
1.11676996
1.11909826
1.11355633
1.10133962
1.08889191
1.08138010
1.08055414
1.08811471
1.10410927
1.12267923
1.13344194
1.13000434
1.11581045
1.10034677
1.09227861
1.09381475
1.09798437
1.09492713
1.08107519
1.05976611
1.03742936
1.02026108
1.01112924
1.01149391
1.02280494
1.04428337
1.07307335
1.10515469
1.13550307
1.15831446
1.16859480
1.16348220
1.14414736
1.11941416
1.10190834
1.09738452
1.10143456
1.10495585
1.10164768
1.09313206
1.08542386
1.08271810
1.08637775
1.09413824
1.09990543
1.09882273
1.09202017
1.08396821
1.07609347
1.06679809
1.05596660
1.04356374
1.02972556
1.01886788
1.01738094
1.02756144
1.04519905
1.06371309
1.07860664
1.08732767
1.08812402
1.08118839
1.07249813
1.07099295
1.07895522
1.09020512
1.09718739
1.09661595
1.08999265
1.08056750
1.07209462
1.06932453
1.07295291
1.07703738
1.07694329
1.07617895
1.08081227
1.09066938
1.10172797
1.11255025
1.12511535
1.14152301
1.15983411
1.17421539
1.17897692
1.17256425
1.15788146
1.13757076
1.11314778
1.08919437
1.07189793
1.06426801
1.06611275
1.07598659
1.09122289
1.10594485
1.11382856
1.11407645
1.10911112
1.10162876
1.09609122
1.09643708
1.10289770
1.11387045
1.12844125
1.14442566
1.15676109
1.16159214
1.15816203
1.14764759
1.13456903
1.12352664
1.11287867
1.09881744
1.08328141
1.06997757
1.05946402
1.05314816
1.05420949
1.06296713
1.07528895
1.08651326
1.09525308
1.10194396
1.10651443
1.10924979
1.11235513
1.11892461
1.12894701
1.13802826
1.14123106
1.13834469
1.13443114
1.13312769
1.13428266
1.13731488
1.14094717
1.14286607
1.14095454
1.13466454
1.12805520
1.12761659
1.13465231
1.14422600
1.15170131
1.15603608
1.15722935
1.15706115
1.16062213
1.17042275
1.18097491
1.18350594
1.17517564
1.16137686
1.15145628
1.15284151
1.16504956
1.18002348
1.19010463
1.19329084
1.19293193
1.19447119
1.19980431
1.20531281
1.20580487
1.19835189
1.18441938
1.16975407
1.15956349
1.15562623
1.15803457
1.16529135
1.17389423
1.18066723
1.18442313
1.18624179
1.18794407
1.18944456
1.18941152
1.18534483
1.17422906
1.15763810
1.14326357
1.13870029
1.14252233
1.14489867
1.14090670
1.13571680
1.13509957
1.13965651
1.14799858
1.15947996
1.17184513
1.18078843
1.18542360
1.18826806
1.18836745
1.18116330
1.16616555
1.14913461
1.13680854
1.13285443
1.13712216
1.14559445
1.15237451
1.15305629
1.14741814
1.14286357
1.14995641
1.17081535
1.19738985
1.22018268
1.23454071
1.23937160
1.23518679
1.22697808
1.22077063
1.21503778
1.20289382
1.18089419
1.15339626
1.13072649
1.12042846
1.12010687
1.12310581
1.12727744
1.13336468
1.14011198
1.14545595
1.14821581
1.14763643
1.14347079
1.13679364
1.13025415
1.12695126
1.12693708
1.12701377
1.12553120
1.12362808
1.12315849
1.12417931
1.12565253
1.12603044
1.12381177
1.12192399
1.12544261
1.13508447
1.14648584
1.15153263
1.14423156
1.12876941
1.11605635
1.11305481
1.11717190
1.12086513
1.12300089
1.13009317
1.14510184
1.16288300
1.17516144
1.17849409
1.17638232
1.17228731
1.16736881
1.16205439
1.15762450
1.15729608
1.16330075
1.17324265
1.17998832
1.17893049
1.17170420
1.16212837
1.15381259
1.14877538
1.14804289
1.15293579
1.16135560
1.16649885
1.16381968
1.15508006
1.14460462
1.13495252
1.12567141
1.11608849
1.10887016
1.10793687
1.11364536
1.12391658
1.13637168
1.14730044
1.15341195
1.15234770
1.14379975
1.13347182
1.12908780
1.13070447
1.13167623
1.12961068
1.12887507
1.13302018
1.13986285
1.14462185
1.14413268
1.13567457
1.11897189
1.10078328
1.08997680
1.08918630
1.09568683
1.10596808
1.11748048
1.16055311
1.14910024
1.13685060
1.12791500
1.12217948
1.11577436
1.10763669
1.10345628
1.10662092
1.11352375
1.12017151
1.12601388
1.13277793
1.14031675
1.14440434
1.14197585
1.13654783
1.13711984
1.15058061
1.17341736
1.19431649
1.20575322
1.20839673
1.20602165
1.20303595
1.20328958
1.20685447
1.21112992
1.21393396
1.21461812
1.21388877
1.21185601
1.20534664
1.19009325
1.16680614
1.14095365
1.11969894
1.10897203
1.10878229
1.11452136
1.12021046
1.12033932
1.11522720
1.11185591
1.11633685
1.12777142
1.13968273
1.14796577
1.15388314
1.15918939
1.16448423
1.16935891
1.17237496
1.17221778
1.16926526
1.16616455
1.16400012
1.16158392
1.15793056
1.15201821
1.14507994
1.14068389
1.14079106
1.14464207
1.14969102
1.15218351
1.15106649
1.15083550
1.15367015
1.15488255
1.14935665
1.13824613
1.12723306
1.12059879
1.12024796
1.12646152
1.13787371
1.15118318
1.16284262
1.17036939
1.17195601
1.16762280
1.16026207
1.15473127
1.15476120
1.16018248
1.16779790
1.17540613
1.18327441
1.19075135
1.19493962
1.19429218
1.19105129
1.18854708
1.18766595
1.18814289
1.19191446
1.20069234
1.21100179
1.21610607
1.21194293
1.19997931
1.18672099
1.18005984
1.18245462
1.18729823
1.18568619
1.17729283
1.16939413
1.16717603
1.16843211
1.16589430
1.15618685
1.14414479
1.13630203
1.13448005
1.13629445
1.13974761
1.14622636
1.15732023
1.16933620
1.17557970
1.17277009
1.16191544
1.14746815
1.13683516
1.13706269
1.14886882
1.16611282
1.18128651
1.18795714
1.18368889
1.17264722
1.16127410
1.15235039
1.14375776
1.13237734
1.11854233
1.10729837
1.10366387
1.10627413
1.11109568
1.11638147
1.12040051
1.12255490
1.12649436
1.13565624
1.14778273
1.15787711
1.16382999
1.16693344
1.16623809
1.15686071
1.13909593
1.12121469
1.10973445
1.10380117
1.09961964
1.09682311
1.09750793
1.10002405
1.10042999
1.09821489
1.09622314
1.09817403
1.10407267
1.10848152
1.10732246
1.10359873
1.10411509
1.11159794
1.12225344
1.12999260
1.13012955
1.12122121
1.10606133
1.09139807
1.08363030
1.08305646
1.08629868
1.09221954
1.10097765
1.11034511
1.11623037
1.11556813
1.10895618
1.10162395
1.10041158
1.10911286
1.12493032
1.13907975
1.14272398
1.13305532
1.11525695
1.09803654
1.08748631
1.08491643
1.08897182
1.09722503
1.10623866
1.11450113
1.12324766
1.13301837
1.14160481
1.14617937
1.14508124
1.13717725
1.12324095
1.10692408
1.09266013
1.08433070
1.08468697
1.09462788
1.11272643
1.13255778
1.14419928
1.14346481
1.13471574
1.12333025
1.11363898
1.11007647
1.11328600
1.12111084
1.13207475
1.14597581
1.16127876
1.17187342
1.16904555
1.14743193
1.11186555
1.07580978
1.05037422
1.03753669
1.03302574
1.03096586
1.02746613
1.02410727
1.02605515
1.03766115
1.05785820
1.07814629
1.09118048
1.09810541
1.10377604
1.11058319
1.11775972
1.12283069
1.12426504
1.12347343
1.12466232
1.13178391
1.14379137
1.15521915
1.16005942
1.15630687
1.14733392
1.13616644
1.12195985
1.10402757
1.08654921
1.07600067
1.07548521
1.08327115
1.09522971
1.10748531
1.11830974
1.12848542
1.13662872
1.13737743
1.12866376
1.11572541
1.10490403
1.09787638
1.09331388
1.09063014
1.09095786
1.09409679
1.09627873
1.09424428
1.08952254
1.08818205
1.09583620
1.11155506
1.12742321
1.13410190
1.13019951
1.12389889
1.12359948
1.12926768
1.13400435
1.13498769
1.13610232
1.14034773
1.14676644
1.15334751
1.16011763
1.16793744
1.17419321
1.17279206
1.16130668
1.14538016
1.13273786
1.12647070
1.12449405
1.12366394
1.12383668
1.12596896
1.12989482
1.13427375
1.13728830
1.14026108
1.14683723
1.15552277
1.16011406
1.15860814
1.15450913
1.15221478
1.15466180
1.16154191
1.16845994
1.17166142
1.17330115
1.17801916
1.18622479
1.19499090
1.20263631
1.20809395
1.20969629
1.20732882
1.20500676
1.20907148
1.22188091
1.23823733
1.24965042
1.25060397
1.23997053
1.22033066
1.19696492
1.17584073
1.16151852
1.15541253
1.15579318
1.15948862
1.16394128
1.16800367
1.17066409
1.17206010
1.17376368
1.17511848
1.17324580
1.16586606
1.15217323
1.13427778
1.11855935
1.11092388
1.11037394
1.11133729
1.11038166
1.10823235
1.10838960
1.11506941
1.12950666
1.14859014
1.16761075
1.18232561
1.18812439
1.18163381
1.16572614
1.14803608
1.13246957
1.11881157
1.11094538
1.11349484
1.12290468
1.13133700
1.13664027
1.14431910
1.15774176
1.17298554
1.18584904
1.19525622
1.20166332
1.20613251
1.20933564
1.21123228
1.20926340
1.19916981
1.18040451
1.15773510
1.13765693
1.12446801
1.11784245
1.11519934
1.11661812
1.12362488
1.13436081
1.14348205
1.14654860
1.14348998
1.13745764
1.13016889
1.12243041
1.11799346
1.11973515
1.12576076
1.13250792
1.13917983
1.14808935
1.16074544
1.17481408
1.18338607
1.18142558
1.17270312
1.16408964
1.15893886
1.15702543
1.15662694
1.15821577
1.16273731
1.16667050
1.16326859
1.14940979
1.13043846
1.11503842
1.10914379
1.11445675
1.12566453
1.13417479
1.18289155
1.19022283
1.19515297
1.19645898
1.19536973
1.19422892
1.19297258
1.18991679
1.18546312
1.18279203
1.18469753
1.19143587
1.20092428
1.20993662
1.21349019
1.20847602
1.19788459
1.18791297
1.18405605
1.18722171
1.19286637
1.19682121
1.19909182
1.19971678
1.19790162
1.19471655
1.19086043
1.18578959
1.18092613
1.17942263
1.18119140
1.18352815
1.18516328
1.18605151
1.18708331
1.18759040
1.18396467
1.17684499
1.17176406
1.17204785
1.17639955
1.17900474
1.17581157
1.17044312
1.16750689
1.16525724
1.16084232
1.15579203
1.15211554
1.15049671
1.15241564
1.15720709
1.15970427
1.15710673
1.15230282
1.14831854
1.14642311
1.14685027
1.14789580
1.14780477
1.14759079
1.14961927
1.15495314
1.16325191
1.17240099
1.18067082
1.18727911
1.18767121
1.17797740
1.16345486
1.15335029
1.15069075
1.15262626
1.15646711
1.16213278
1.17036822
1.17840733
1.18006305
1.17242905
1.15835611
1.14411965
1.13544215
1.13333067
1.13634889
1.14345257
1.15494170
1.17104345
1.18673113
1.19595644
1.19915644
1.19972945
1.19935292
1.19813921
1.19565296
1.19294234
1.19456949
1.20459240
1.22028190
1.23245286
1.23192651
1.21703713
1.19447856
1.17183348
1.15191762
1.13568766
1.12424873
1.11869423
1.12131335
1.13110299
1.14158106
1.14822951
1.15409251
1.16478792
1.17890244
1.18877048
1.19042747
1.18570678
1.17842092
1.17246018
1.16855830
1.16416281
1.15618210
1.14450031
1.13407280
1.12945334
1.13063295
1.13668651
1.14829726
1.16373316
1.17724254
1.18344882
1.18208701
1.17562047
1.16205289
1.13929186
1.11366640
1.09422309
1.08445967
1.08315992
1.08646057
1.08933832
1.09081471
1.09626767
1.11051114
1.13201855
1.15403440
1.16967648
1.17492873
1.16955360
1.15733373
1.14341438
1.13164859
1.12286892
1.11687066
1.11320477
1.11050978
1.10868542
1.10862942
1.11039604
1.11345158
1.11828939
1.12640133
1.13653877
1.14472880
1.14945478
1.15150778
1.15031124
1.14397900
1.13409921
1.12653047
1.12530309
1.13176899
1.14489290
1.15947570
1.16879607
1.16770388
1.15614286
1.13878007
1.11901102
1.09903140
1.08300484
1.07523422
1.07743930
1.08887671
1.10790646
1.13082193
1.15324334
1.17380158
1.18973232
1.19583579
1.19166825
1.18269663
1.17316550
1.16106991
1.14400652
1.12438221
1.10650299
1.09355719
1.08540118
1.08145521
1.08589253
1.10161553
1.12372154
1.14431513
1.15758595
1.16097232
1.15544050
1.14492147
1.13563227
1.13305616
1.13650347
1.14038131
1.14001320
1.13382629
1.12412444
1.11573412
1.11212725
1.11262615
1.11349520
1.11150027
1.10699578
1.10278332
1.09963503
1.09608683
1.09124021
1.08750304
1.08978358
1.09829129
1.10718659
1.11284464
1.11665289
1.12088940
1.12562312
1.12819121
1.12669567
1.12109565
1.11019805
1.09429643
1.07899539
1.07072444
1.07117362
1.07789966
1.08803950
1.10021389
1.11222695
1.11864831
1.11438668
1.10107524
1.08736240
1.08101155
1.08102158
1.08280233
1.08671520
1.09448916
1.10376973
1.11076607
1.11665257
1.12420770
1.12893353
1.12288550
1.10651132
1.08968145
1.08058187
1.07896204
1.08035229
1.08109822
1.07928617
1.07660154
1.07650047
1.08046845
1.08831027
1.09804770
1.10555429
1.10720359
1.10187286
1.08996876
1.07470331
1.06199233
1.05743234
1.06401309
1.07978583
1.09834591
1.11198726
1.11662049
1.11429079
1.10838051
1.10163801
1.09904095
1.10474211
1.11615814
1.12730331
1.13467009
1.13628611
1.13247071
1.12687980
1.12298121
1.12181416
1.12376218
1.12830391
1.13203148
1.13137758
1.12489390
1.11296048
1.09726902
1.08038421
1.06597049
1.05858884
1.06237399
1.07420238
1.08324853
1.08593912
1.08918822
1.09696979
1.10624359
1.11412967
1.12219386
1.13174209
1.13863506
1.13678234
1.12485552
1.10925417
1.09912784
1.09701742
1.09913925
1.10187274
1.10447498
1.10802566
1.11327747
1.11995344
1.12650960
1.13087742
1.13168375
1.13023943
1.12926895
1.13066976
1.13646696
1.14553832
1.15021669
1.14315081
1.12716067
1.11197797
1.10217405
1.09469475
1.08729827
1.08212469
1.08113024
1.08356063
1.08668470
1.08772433
1.08554833
1.08015534
1.07299175
1.06757696
1.06769028
1.07344846
1.08001533
1.08334291
1.08380823
1.08315942
1.08291733
1.08567466
1.09161197
1.09436509
1.08872438
1.07929117
1.07284801
1.06950633
1.06791237
1.07001099
1.07734562
1.08769320
1.09715193
1.10217981
1.10088589
1.09503163
1.08734661
1.07948375
1.07215728
1.06321751
1.04920488
1.03165223
1.01896650
1.01948062
1.03273508
1.05034216
1.06491484
1.07367566
1.07830071
1.08460235
1.09735810
1.11430587
1.12707639
1.12702146
1.11150672
1.08726680
1.06594948
1.05594885
1.05653466
1.05994942
1.05896274
1.05132718
1.04078780
1.03340522
1.03274332
1.03894239
1.05180128
1.07108043
1.09134612
1.10244990
1.09834831
1.08391409
1.06980077
1.06308575
1.06464612
1.07272365
1.08602418
1.10180009
1.11652838
1.12865147
1.13742518
1.14114624
1.13902741
1.13318791
1.12574769
1.11807814
1.11291407
1.11196280
1.11421344
1.11920497
1.12922406
1.14535379
1.16163200
1.16938174
1.16671118
1.15807947
1.14833495
1.14035827
1.13534405
1.13292176
1.13156364
1.13007845
1.12797660
1.12477203
1.12046518
1.11562701
1.11127991
1.10962723
1.11278141
1.11917561
1.12313953
1.12094570
1.11506495
1.10940982
1.10455350
1.10140159
1.10332580
1.11137762
1.12443425
1.14172715
1.16123315
1.17875374
1.18862050
1.18636111
1.17195386
1.15035619
1.12967183
1.11769568
1.11788513
1.12733948
1.13761710
1.14102266
1.13641064
1.12704758
1.11651271
1.10582776
1.09526201
1.08770890
1.08509391
1.08649348
1.09036276
1.09481866
1.09755854
1.09819139
1.09981009
1.10410087
1.10777405
1.10838384
1.10838475
1.10979058
1.11184736
1.11274943
1.11050296
1.10515052
1.09986364
1.10035655
1.10951932
1.12467783
1.14418794
1.16868960
1.19438220
1.21213834
1.21676129
1.21119339
1.20031564
1.18686801
1.17217641
1.15611063
1.13715427
1.11599204
1.09435413
1.07435367
1.06283808
1.06560362
1.07840736
1.09122468
1.09793559
1.09803130
1.09432505
1.09138421
1.09215821
1.09654058
1.10270964
1.10811254
1.11079248
1.11209168
1.11573511
1.12315866
1.13346871
1.14556578
1.15598889
1.16007806
1.15818158
1.15366654
1.14673168
1.13666451
1.12633198
1.12022178
1.11946530
1.11946645
1.11476228
1.10518747
1.09431995
1.08609233
1.08307220
1.08684428
1.09730760
1.10983275
1.11825339
1.11966799
1.11480136
1.10789908
1.10549270
1.11051278
1.11869142
1.12416589
1.12669315
1.13021674
1.13808999
1.15050744
1.16128943
1.16129817
1.14873564
1.12966111
1.11039149
1.09448768
1.08329951
1.07680336
1.07497793
1.07703665
1.07961253
1.08013077
1.08093031
1.08648718
1.09730115
1.10939383
1.11781869
1.12215070
1.12888331
1.14059613
1.15091492
1.15341914
1.14697188
1.13562592
1.12522266
1.11938259
1.11954302
1.12582010
1.13511568
1.14205554
1.14364155
1.14210707
1.14103334
1.13968365
1.13607533
1.13106081
1.12588603
1.11941990
1.11184950
1.10758675
1.10936167
1.11419542
1.11606640
1.11480868
1.10731952
1.09654471
1.08746559
1.08287107
1.08080458
1.07865057
1.07586760
1.07355983
1.07435463
1.07964133
1.08683543
1.09261845
1.09611385
1.09680507
1.09193860
1.07975442
1.06671125
1.06392522
1.07546907
1.09711504
1.12136862
1.13936644
1.14616237
1.14444189
1.13907499
1.13229999
1.12551731
1.12049724
1.11688384
1.11458485
1.11714776
1.12625298
1.13701737
1.14297293
1.14216818
1.13710123
1.13125603
1.12613600
1.12071865
1.11376150
1.10455598
1.09367357
1.08526040
1.08254897
1.08210262
1.07930223
1.07593186
1.07526201
1.07603242
1.07572599
1.07375501
1.07022953
1.06503545
1.05880103
1.05344945
1.05255992
1.06063569
1.07875709
1.10070326
1.11685933
1.12091050
1.11449719
1.10512466
1.09664133
1.08772617
1.07817557
1.07124517
1.06988783
1.07454248
1.08454010
1.09581482
1.10032875
1.09388620
1.08182861
1.07273291
1.07006422
1.07165322
1.07444239
1.07750514
1.08073897
1.08233459
1.08025019
1.07574558
1.07324252
1.07666378
1.08434153
1.09070763
1.09138897
1.08531008
1.07621518
1.07173876
1.07724396
1.09091659
1.10776150
1.12603476
1.14665751
1.16823417
1.18512257
1.18882845
1.17542988
1.15234572
1.13149193
1.11745906
1.10649007
1.09533889
1.08765203
1.09004712
1.10155454
1.11469965
1.12452365
1.12802615
1.12451632
1.11865675
1.11720374
1.12228805
1.12935849
1.13201196
1.12636856
1.11539731
1.10919156
1.11365557
1.12090143
1.11873637
1.10712710
1.09735705
1.09677213
1.10071564
1.10199061
1.10050122
1.10193941
1.11157995
1.12800402
1.14471060
1.15643097
1.16095246
1.15727768
1.14722252
1.13653899
1.12915419
1.12509150
1.12278875
1.11980743
1.11448772
1.10775645
1.10394739
1.10758314
1.11889177
1.13382246
1.14872863
1.16391280
1.17818650
1.18606186
1.18280232
1.16698034
1.14384081
1.12366680
1.11139869
1.10443381
1.09941448
1.09708332
1.09920880
1.10097616
1.09481733
1.07952168
1.05964408
1.04190358
1.03100607
1.02685476
1.03003401
1.04216834
1.05958219
1.07619763
1.08861143
1.09738872
1.10488586
1.10968691
1.10609685
1.08931669
1.05923569
1.02066750
0.98219935
0.95582461
0.95280024
0.97356345
1.00698721
1.04136321
1.07071674
1.09454775
1.11433288
1.12948965
1.13768125
1.13652546
1.12797917
1.12024805
1.12039145
1.12796042
1.13640766
1.14023634
1.13937241
1.13646674
1.13440286
1.13596132
1.14176285
1.14979303
1.15696248
1.15951018
1.15606915
1.15079493
1.14995039
1.15516687
1.16189598
1.16489281
1.16275806
1.15742447
1.15150187
1.14601746
1.14036035
1.13284533
1.12393745
1.11623091
1.10952357
1.10343024
1.10108398
1.10431101
1.11014201
1.11557110
1.12047910
1.12381555
1.12163060
1.11215923
1.10061124
1.09428111
1.09559234
1.10272766
1.11368709
1.12637196
1.13620171
1.14080140
1.14256392
1.14250278
1.13905171
1.13132085
1.12143251
1.11365938
1.10967698
1.11066591
1.11890825
1.13062276
1.13750581
1.13564812
1.12692017
1.11531485
1.10423782
1.09685017
1.09667783
1.10448393
1.11630783
1.12532941
1.12722181
1.12373075
1.11908800
1.11580153
1.11355962
1.11035959
1.10503818
1.09871688
1.09505548
1.09788664
1.10607571
1.11362362
1.11624882
1.11468615
1.11049759
1.10262406
1.09163874
1.08260633
1.08003373
1.08334688
1.08875862
1.09528120
1.10415316
1.11420648
1.12200272
1.12365970
1.11958515
1.11598094
1.11848073
1.12839036
1.14357406
1.15913784
1.16930814
1.17061586
1.16585366
1.16077135
1.15610799
1.15006140
1.14451243
1.14219395
1.14045149
1.13258186
1.11620068
1.09781497
1.08673091
1.08594574
1.08922178
1.08745235
1.07685650
1.05904303
1.04003306
1.02845681
1.02664307
1.03042622
1.03808831
1.04906365
1.06053606
1.07069425
1.07803544
1.08191131
1.08538554
1.09118213
1.10074784
1.11548021
1.13181195
1.14246736
1.14394821
1.13657826
1.12209125
1.10643623
1.09828645
1.10193118
1.11354625
1.12380574
1.12732790
1.12797092
1.13115998
1.13740228
1.14484499
1.15206164
1.15796148
1.16108256
1.15988245
1.15366811
1.14411753
1.13575059
1.13337852
1.13836699
1.14729947
1.15594844
1.16365845
1.17152201
1.17911237
1.18444542
1.18642663
1.18470447
1.17640190
1.16143132
1.14715251
1.13874890
1.13436257
1.13246431
1.13252346
1.13184683
1.12780036
1.12096181
1.11684229
1.11925078
1.12326994
1.12302580
1.12115197
1.12316383
1.13004844
1.13999787
1.14917118
1.15328131
1.15266449
1.15357584
1.16215755
1.17720288
1.19196655
1.20155286
1.20577205
1.20464304
1.19675396
1.18583881
1.17986831
1.18176358
1.18862995
1.19625859
1.20072826
1.20198025
1.20401072
1.20666705
1.20506953
1.19799775
1.18777594
1.17613305
1.16516338
1.15688466
1.15068003
1.14531705
1.14181289
1.14088999
1.14118516
1.14203216
1.14580544
1.15427173
1.16541445
1.17634413
1.18502486
1.19029022
1.19100418
1.18625324
1.17853404
1.17225130
1.16902873
1.16782634
1.16736416
1.16633513
1.16308213
1.15650794
1.14769906
1.14071441
1.13996993
1.14726128
1.16063075
1.17394730
1.18048063
1.17918625
1.17512241
1.17242711
1.17181203
1.17347608
1.17595360
1.17502667
1.16868258
1.16117076
1.15703715
1.15615322
1.15696183
1.15731816
1.15459328
1.14806692
1.13870874
1.12884103
1.12169891
1.11783416
1.11445129
1.11129556
1.11141705
1.11525492
1.12129612
1.12885229
1.13419092
1.13135175
1.12189828
1.11429155
1.11231408
1.11261497
1.11120198
1.10825654
1.10923657
1.11979083
1.13756096
1.15357939
1.16214022
1.16404212
1.16298759
1.16339349
1.16837771
1.17728437
1.18465113
1.18469839
1.17804457
1.17087019
1.16850458
1.17091739
1.17347768
1.17113008
1.16386783
1.10996920
1.10138769
1.09642644
1.09449128
1.09489033
1.09900798
1.10633194
1.11308371
1.11706987
1.11922480
1.12094299
1.12322348
1.12684161
1.13164393
1.13668469
1.13993306
1.13986028
1.13639368
1.12959876
1.12007897
1.10859349
1.09679021
1.08651267
1.07711309
1.06662365
1.05494425
1.04557117
1.04360334
1.05094877
1.06504589
1.08007242
1.09038276
1.09691317
1.10584658
1.12132241
1.14238351
1.16339659
1.17725656
1.18033903
1.17423276
1.16448527
1.15710312
1.15447439
1.15495140
1.15558466
1.15427812
1.14885654
1.13670175
1.11882314
1.10017314
1.08453213
1.07467517
1.07292118
1.07953674
1.09296868
1.10764879
1.11479815
1.10962434
1.09611164
1.08273832
1.07545940
1.07606978
1.08149302
1.08604052
1.08715000
1.08639616
1.08711904
1.09242184
1.10394200
1.11916613
1.13087867
1.13481306
1.13498968
1.13678396
1.14098128
1.14576176
1.14725761
1.14101122
1.12764140
1.11431126
1.10872747
1.11341261
1.12441781
1.13503033
1.14213480
1.14645319
1.14927649
1.15255425
1.15772450
1.16429126
1.17085277
1.17597940
1.17829413
1.17666847
1.17280948
1.17329954
1.18336530
1.19822224
1.20755833
1.20563113
1.19315747
1.17409912
1.15236676
1.13026408
1.10927617
1.09188647
1.08215381
1.08238954
1.08945893
1.09782776
1.10500565
1.11023766
1.11322254
1.11603443
1.11952796
1.12142745
1.12085370
1.11989628
1.11977861
1.11963727
1.11952429
1.12168899
1.12744245
1.13433115
1.13775510
1.13564059
1.12967135
1.12111612
1.10986152
1.09720024
1.08718159
1.08341770
1.08555119
1.09095873
1.09794739
1.10516658
1.10990581
1.11018748
1.10770069
1.10580352
1.10503154
1.10215006
1.09359460
1.08141894
1.07341432
1.07475941
1.08288199
1.09001849
1.08941862
1.08166989
1.07352727
1.07049088
1.07295483
1.07728184
1.07860501
1.07440702
1.06849970
1.06745310
1.07138120
1.07475905
1.07508451
1.07473759
1.07382074
1.06789823
1.05660220
1.04708476
1.04632152
1.05550543
1.07122272
1.08650584
1.09478416
1.09669887
1.09648325
1.09459403
1.08792406
1.07490458
1.06009114
1.05125210
1.05208903
1.05933194
1.06644473
1.06914008
1.06807845
1.06705507
1.07008693
1.07936241
1.09149484
1.09865426
1.09628055
1.08700953
1.07633136
1.06740671
1.06024696
1.05233810
1.03824484
1.01452947
0.98833580
0.97323663
0.97586194
0.99037067
1.00654560
1.02000896
1.02944399
1.03434872
1.03956593
1.04895641
1.06015732
1.06966233
1.07598303
1.07860830
1.07534899
1.06446073
1.04863283
1.03474705
1.03103857
1.04033198
1.05550855
1.06771606
1.07521111
1.07952658
1.08150986
1.08173795
1.08040797
1.07871326
1.07693927
1.07228211
1.06158001
1.04636501
1.03493632
1.03653336
1.05267783
1.07384873
1.08742588
1.08833478
1.08166214
1.07616914
1.07438212
1.07254855
1.06876204
1.06607557
1.06720561
1.07106971
1.07585611
1.08227281
1.09063858
1.09567001
1.09105193
1.07660416
1.05762252
1.04218043
1.03796281
1.04688252
1.06377204
1.07846158
1.08096182
1.06998780
1.05298701
1.03942038
1.03574064
1.04183121
1.05204852
1.06137335
1.06901992
1.07617815
1.08207180
1.08424495
1.08233383
1.07868947
1.07708205
1.08065726
1.08769092
1.09248532
1.09091242
1.08436929
1.07874611
1.07854202
1.08553521
1.09959525
1.11650997
1.12820574
1.12815832
1.11790449
1.10438680
1.09252584
1.08302127
1.07538137
1.07271159
1.07902173
1.09338325
1.10981481
1.12070524
1.12260649
1.11727654
1.10920956
1.10452134
1.10595062
1.11042019
1.11275159
1.10972754
1.10276765
1.09845729
1.10454147
1.12194339
1.14163778
1.15196287
1.14661203
1.12682561
1.10181934
1.08309419
1.07582590
1.07701725
1.08052693
1.08256704
1.08234033
1.08048317
1.07764992
1.07603060
1.07893573
1.08459729
1.08641133
1.08164453
1.07178049
1.05986845
1.05352555
1.05868753
1.07232021
1.08668793
1.09548811
1.09720315
1.09664037
1.09930980
1.10407280
1.10683879
1.10795367
1.10967834
1.11057825
1.10907754
1.10668521
1.10506886
1.10663745
1.11485512
1.12858584
1.14077495
1.14683547
1.14887560
1.14923635
1.14760031
1.14427875
1.13937247
1.13162983
1.12057574
1.10697192
1.09011601
1.06890689
1.04795659
1.03318412
1.02581623
1.02785137
1.04243430
1.06680204
1.08996890
1.10098539
1.10055594
1.09836408
1.10061964
1.10669182
1.11197737
1.11186132
1.10760079
1.10412994
1.10279003
1.10206409
1.10225385
1.10370320
1.10436475
1.10124174
1.09214011
1.07915040
1.06865564
1.06613965
1.07152033
1.07970606
1.08569917
1.08740102
1.08220829
1.06709504
1.04612648
1.02950829
1.02532950
1.03510073
1.05484524
1.07892777
1.10036163
1.11323014
1.11691952
1.11447333
1.10978448
1.10672162
1.10626609
1.10488689
1.10036244
1.09543875
1.09322270
1.09437882
1.09862534
1.10452964
1.11032928
1.11453695
1.11463623
1.10887956
1.09878497
1.09097435
1.09370851
1.10890327
1.13014361
1.14740869
1.15427321
1.15232246
1.14777375
1.14487562
1.14234721
1.13552329
1.12157850
1.10162170
1.07906765
1.05784410
1.04239780
1.03554658
1.03550728
1.03893386
1.04762705
1.06605557
1.09358208
1.12346798
1.14660173
1.15814907
1.16039862
1.15812266
1.15300047
1.14507799
1.13644852
1.12914798
1.12468752
1.12577125
1.13430321
1.14642218
1.15329414
1.14993805
1.13898739
1.12496153
1.11007335
1.09706116
1.09084325
1.09401293
1.10403024
1.11738790
1.13107741
1.14108155
1.14628605
1.15038870
1.15630685
1.16118460
1.16060168
1.15485009
1.14727842
1.14251018
1.14407776
1.15066835
1.15779540
1.15857301
1.14730441
1.12683428
1.10734922
1.09748461
1.09711572
1.10194024
1.11088769
1.12250023
1.13267467
1.13902773
1.14134932
1.13917698
1.13222966
1.12352926
1.11717646
1.11165736
1.10240702
1.09002737
1.08130449
1.08279736
1.09423197
1.10848650
1.11756612
1.11742788
1.11123807
1.10677743
1.10685564
1.10823958
1.10856682
1.10865905
1.11121867
1.11878623
1.13006210
1.13937598
1.14150704
1.13408313
1.11892832
1.10500900
1.10248002
1.11162365
1.12450170
1.13559131
1.14369023
1.14795118
1.14796634
1.14450392
1.13878718
1.13376276
1.13351593
1.13910338
1.14620276
1.14745934
1.13802014
1.11871955
1.09600451
1.07907042
1.07230841
1.07248670
1.07680062
1.08416664
1.08985619
1.08937829
1.08419968
1.08032740
1.08218850
1.08972577
1.10111063
1.11393894
1.12280814
1.12126511
1.10913380
1.09577625
1.09212659
1.09785968
1.10289556
1.09928892
1.08694424
1.07261856
1.06410670
1.06492327
1.07446847
1.08933542
1.10444635
1.11498568
1.11894461
1.11768759
1.11344257
1.10742084
1.10019972
1.09472138
1.09491448
1.10243052
1.11708503
1.13507451
1.14973147
1.15759450
1.15905178
1.15335442
1.13763668
1.11293683
1.08911904
1.07836412
1.08513487
1.10485609
1.12836541
1.14744898
1.15907397
1.16517493
1.16768713
1.16426062
1.15189308
1.13236875
1.11289051
1.10238595
1.10470836
1.11454576
1.12177534
1.12071871
1.11366391
1.10933353
1.11564307
1.13080197
1.14610268
1.15437429
1.15447279
1.14838856
1.13579700
1.11740323
1.09885935
1.08583603
1.07936145
1.07851122
1.08408804
1.09488211
1.10691162
1.11932534
1.13194161
1.14242746
1.14922064
1.14992251
1.14275799
1.13205994
1.12457499
1.12151353
1.12009095
1.12109577
1.12757586
1.13776811
1.14568122
1.14871711
1.15048054
1.15601941
1.16694563
1.17783919
1.18055313
1.17317549
1.16112987
1.15212830
1.14975523
1.15017976
1.14870149
1.14633806
1.14508323
1.14345058
1.13875731
1.13125251
1.12626856
1.12958838
1.14077968
1.15472564
1.16638356
1.17176419
1.16980481
1.16302824
1.15467632
1.14667317
1.13949382
1.13361065
1.12893324
1.12505066
1.12315492
1.12487459
1.13000294
1.13621612
1.14057346
1.14139682
1.13971898
1.13754177
1.13619618
1.13634500
1.13811592
1.14163864
1.14683173
1.15340390
1.15885246
1.15886104
1.15411279
1.15183429
1.15699590
1.16579816
1.17020617
1.16823349
1.16440037
1.16093000
1.15705009
1.15243975
1.14808029
1.14760606
1.15439602
1.16687179
1.17914864
1.18507162
1.18301026
1.17859512
1.17787348
1.17877474
1.17661284
1.17090709
1.16360539
1.15689130
1.15210272
1.14890249
1.14622430
1.14617291
1.15259131
1.16448392
1.17722867
1.18687031
1.19131067
1.19065285
1.18498012
1.17469896
1.16424413
1.15790557
1.15523381
1.15455535
1.15493105
1.15641251
1.15967153
1.16457015
1.16737642
1.15987718
1.13493313
1.09269587
1.04431100
1.00785894
0.99604300
1.00972743
1.04094102
1.07733730
1.10741954
1.12496119
1.13047005
1.13102103
1.15929568
1.16634395
1.16659980
1.16073400
1.15496927
1.15115553
1.14706936
1.14136788
1.13520312
1.13277816
1.13761730
1.14726940
1.15559632
1.15847580
1.15659270
1.15259231
1.14706038
1.14187421
1.13969362
1.13955117
1.14019201
1.14180349
1.14273753
1.14196588
1.14172762
1.14285135
1.14389640
1.14287397
1.13627229
1.12208848
1.10475811
1.09341032
1.09272436
1.09828121
1.10388647
1.10836920
1.11355922
1.12116293
1.13124954
1.14247005
1.15376867
1.16542827
1.17947855
1.19493827
1.20603649
1.20870507
1.20259032
1.19118666
1.18041936
1.17360804
1.17034800
1.16790572
1.16263233
1.15368898
1.14483964
1.13902798
1.13515384
1.13215988
1.13273341
1.13928881
1.14845857
1.15452861
1.15649112
1.15960586
1.16722885
1.17454343
1.17568818
1.17170950
1.16868362
1.17161186
1.18063059
1.19133830
1.19858354
1.19938885
1.19334604
1.18189317
1.16954423
1.16408156
1.16864480
1.17785243
1.18473985
1.18599666
1.18235455
1.17749597
1.17486143
1.17459564
1.17433402
1.17248821
1.16944111
1.16530500
1.15966423
1.15518164
1.15521719
1.15794453
1.15985705
1.16072419
1.16271100
1.16729364
1.17264413
1.17580646
1.17523410
1.17034744
1.16189443
1.15299557
1.14843665
1.15067877
1.15769661
1.16393995
1.16484989
1.16263722
1.16206453
1.16317573
1.16138529
1.15394278
1.14508161
1.14016474
1.13902297
1.13910433
1.13954000
1.14225593
1.14931357
1.15833383
1.16503886
1.16682393
1.16265470
1.15358215
1.14326087
1.13562716
1.13273870
1.13482396
1.13917168
1.14315158
1.14698331
1.14997732
1.15077229
1.15078273
1.15202651
1.15469828
1.15723863
1.15685205
1.15193593
1.14292223
1.13342685
1.13034751
1.13819383
1.15325796
1.16620770
1.17025522
1.16416418
1.15069058
1.13494221
1.12126570
1.10972227
1.09989030
1.09632863
1.10414859
1.12279120
1.14563171
1.16209628
1.16416878
1.15206962
1.13346083
1.11737888
1.10608420
1.09736871
1.09132973
1.08947250
1.09190118
1.09626401
1.09978167
1.10212996
1.10453597
1.10763540
1.11063507
1.11220522
1.11211829
1.11334893
1.11921414
1.12648747
1.12887358
1.12507633
1.11873795
1.11360763
1.11174336
1.11507552
1.12510568
1.14063036
1.15614813
1.16514404
1.16623813
1.16393595
1.16368351
1.16477955
1.16193895
1.15503931
1.14811670
1.14228051
1.13636071
1.13127995
1.12902615
1.12820972
1.12519947
1.11831643
1.10927950
1.10161488
1.09864342
1.10167582
1.10887730
1.11646781
1.12065906
1.12152816
1.12214231
1.12330571
1.12489658
1.12748910
1.13013333
1.13087923
1.12817961
1.12079760
1.10955037
1.09805365
1.08892877
1.08044669
1.07102869
1.06455357
1.06798807
1.08434873
1.10751708
1.12655279
1.13532071
1.13571520
1.13199990
1.12670599
1.12175461
1.11976022
1.12267681
1.12808813
1.12948277
1.12017450
1.09803955
1.06929676
1.04653054
1.04067288
1.05244621
1.07321006
1.09406083
1.11020605
1.11923227
1.12159770
1.12059139
1.11836824
1.11522943
1.11140160
1.10664957
1.10091656
1.09597169
1.09455198
1.09628930
1.09643261
1.09163343
1.08292062
1.07626195
1.08054649
1.09814746
1.12130506
1.13976823
1.14785404
1.14460130
1.13193282
1.11567571
1.10488085
1.10419086
1.10961134
1.11371147
1.11246126
1.10707211
1.09935385
1.08608239
1.06419259
1.03998752
1.02367364
1.01818737
1.01866714
1.01932518
1.01614809
1.00835311
1.00263678
1.00921170
1.03183991
1.06417253
1.09506796
1.11693740
1.12856892
1.13288401
1.13301459
1.13051410
1.12552752
1.11735415
1.10683804
1.09674487
1.09040201
1.08948987
1.09260959
1.09721130
1.10214808
1.10719384
1.11187200
1.11650316
1.12166659
1.12625159
1.12837963
1.12793819
1.12832428
1.13544517
1.15122489
1.17024544
1.18519825
1.19089913
1.18683596
1.17998325
1.17794516
1.18103378
1.18575915
1.18908104
1.18788765
1.18071354
1.16887308
1.15493989
1.14259961
1.13667502
1.14175210
1.15704495
1.17339352
1.18033080
1.17461181
1.16151240
1.14746948
1.13565213
1.12827980
1.12341282
1.11597200
1.10582565
1.09721972
1.09318001
1.09436680
1.09862924
1.10251264
1.10606021
1.11293465
1.12543893
1.13887147
1.14354649
1.13457997
1.11696563
1.10087193
1.09267539
1.09262012
1.09799906
1.10540825
1.11302341
1.11997155
1.12443186
1.12630787
1.12754369
1.12829436
1.12661583
1.12207152
1.11760254
1.11649337
1.11697390
1.11175704
1.09840700
1.08293755
1.07131400
1.06714838
1.07332892
1.08851361
1.10396137
1.10994584
1.10569691
1.09907771
1.09664341
1.09871635
1.10273387
1.10598763
1.10574837
1.10004677
1.08775857
1.06849213
1.04734598
1.03378320
1.03206029
1.03832733
1.04576742
1.05039764
1.05387305
1.05998684
1.06930345
1.07963170
1.08993884
1.10150898
1.11247288
1.11747809
1.11690395
1.11654570
1.11854439
1.12028519
1.11858711
1.11171399
1.10193766
1.09565933
1.09636274
1.10101287
1.10711503
1.11527404
1.12455737
1.13305443
1.17488876
1.16708250
1.16111966
1.16230322
1.16716284
1.16738786
1.15814449
1.14560496
1.14160166
1.15090298
1.16968415
1.19072057
1.20747830
1.21728878
1.22129486
1.22240294
1.22201574
1.22021513
1.21797917
1.21462288
1.20830019
1.20191215
1.19982614
1.19913001
1.19382386
1.18463689
1.17817625
1.17747913
1.17769281
1.17561941
1.17493044
1.17760424
1.18092868
1.18098714
1.17633644
1.16969396
1.16402155
1.16073045
1.16148150
1.16757442
1.17762189
1.18686419
1.18930795
1.18342895
1.17397975
1.16612101
1.16063718
1.15463810
1.14716621
1.14161706
1.14160759
1.14805285
1.15883307
1.16945899
1.17725062
1.18355507
1.18949053
1.19439585
1.19723074
1.19598539
1.18898511
1.17863531
1.17199524
1.17435534
1.18399148
1.19407938
1.19693572
1.18883116
1.17406248
1.16096198
1.15304984
1.14997723
1.15187043
1.15760250
1.16560812
1.17609117
1.18843520
1.19992152
1.20735946
1.20770980
1.20026331
1.18834273
1.17742176
1.17045519
1.16542464
1.16103887
1.15993606
1.16371862
1.16933355
1.17135933
1.16709501
1.15934225
1.15346359
1.15337033
1.16080472
1.17413319
1.18867867
1.19885298
1.20053740
1.19199046
1.17424074
1.15421656
1.13981437
1.13142599
1.12512985
1.11924115
1.11555986
1.11608288
1.11992116
1.12407627
1.12463565
1.11859026
1.10619057
1.09075018
1.07743268
1.07107766
1.07383068
1.08246338
1.08836342
1.08620404
1.07877539
1.07138505
1.06648709
1.06426121
1.06439834
1.06466978
1.06304178
1.06114936
1.06181347
1.06620034
1.07222690
1.07606590
1.07677591
1.07511815
1.07217440
1.07010521
1.06993638
1.07196460
1.07702222
1.08355791
1.08673696
1.08360372
1.07657118
1.06936013
1.06328130
1.05895623
1.05713325
1.05820204
1.06332836
1.07283140
1.08260633
1.08678423
1.08495117
1.08227325
1.08154522
1.07977606
1.07255423
1.05915999
1.04358314
1.03134045
1.02636672
1.02813195
1.03136644
1.03070005
1.02638378
1.02555310
1.03391207
1.04758854
1.05792037
1.06244336
1.06592126
1.07328834
1.08601457
1.10163641
1.11468877
1.11965264
1.11660911
1.11240009
1.11285020
1.11804529
1.12471406
1.12750601
1.12183289
1.10927483
1.09628204
1.08663161
1.07774829
1.06652861
1.05640683
1.05543596
1.06804155
1.09163137
1.11805441
1.13734349
1.14590984
1.14910547
1.15349978
1.15979251
1.16325718
1.15905502
1.14606711
1.12753701
1.10951556
1.09418644
1.07685160
1.05445634
1.03014469
1.00984876
1.00147940
1.01225702
1.04326073
1.08632638
1.12603203
1.14897332
1.15483181
1.15557983
1.16038512
1.16749859
1.17089539
1.16823892
1.16341445
1.16259926
1.16718114
1.17296373
1.17700624
1.18002773
1.18096011
1.17749768
1.17281755
1.17341677
1.18076190
1.19014824
1.19768374
1.20235766
1.20259494
1.19726991
1.18745089
1.17583682
1.16614908
1.16130184
1.15951942
1.15626659
1.15138670
1.14975724
1.15484659
1.16490659
1.17686121
1.18790017
1.19466590
1.19634641
1.19534565
1.19370105
1.19115689
1.18727136
1.18386443
1.18244277
1.18056771
1.17561800
1.16972140
1.16648848
1.16579033
1.16606959
1.16809224
1.17189707
1.17444601
1.17292604
1.16719344
1.16041626
1.15833343
1.16421851
1.17450672
1.18269470
1.18619816
1.18846296
1.19576497
1.20930358
1.22206924
1.22692207
1.22354831
1.21524438
1.20415447
1.19384536
1.18971195
1.19215410
1.19898367
1.21105671
1.22641118
1.23812488
1.24191030
1.23868356
1.23048973
1.21935241
1.20825210
1.20017824
1.19670622
1.19695522
1.19754729
1.19471173
1.18611206
1.17256423
1.15948742
1.15264233
1.15142285
1.15024928
1.14719193
1.14535591
1.14839535
1.15996095
1.18125342
1.20676656
1.22680030
1.23508162
1.23272278
1.22622216
1.22270892
1.22261520
1.21955171
1.21034742
1.21753784
1.21103148
1.20847855
1.21009592
1.21286974
1.21452013
1.21444124
1.21239925
1.20865044
1.20453308
1.19894607
1.18750519
1.17150799
1.15759250
1.14841970
1.14229660
1.13556246
1.12672627
1.12062881
1.12425480
1.14027635
1.16415212
1.18690260
1.20095927
1.20417656
1.20045907
1.19636155
1.19671875
1.20078056
1.20276681
1.19782791
1.18423833
1.16389331
1.14287181
1.12622989
1.11598269
1.11319873
1.11627318
1.12108119
1.12625639
1.13501157
1.14785176
1.15854378
1.16168470
1.15831998
1.15139243
1.14251527
1.13366853
1.12747870
1.12540674
1.12499865
1.12342546
1.12216571
1.12385196
1.12874390
1.13378393
1.13450165
1.13071650
1.12850625
1.13194914
1.13826020
1.14416496
1.14903248
1.15185290
1.15223098
1.15247987
1.15408788
1.15554966
1.15383871
1.14774152
1.13869654
1.12722449
1.11519232
1.10926334
1.11481935
1.12876368
1.14179710
1.14659551
1.14203583
1.13144997
1.11873998
1.10719949
1.10030100
1.09965681
1.10392329
1.11208922
1.12566032
1.14563315
1.16871361
1.18890787
1.20204371
1.20701675
1.20493028
1.19910950
1.19450787
1.19354886
1.19306568
1.18903340
1.18209908
1.17517844
1.16837777
1.15863681
1.14337882
1.12452440
1.10842030
1.10151185
1.10523294
1.11539359
1.12630724
1.13477999
1.14240356
1.15053054
1.15459785
1.15113142
1.14436458
1.14065046
1.14077474
1.14013411
1.13568374
1.12965531
1.12658021
1.12676018
1.12413422
1.11361227
1.09721788
1.08213136
1.07665707
1.08569839
1.10609229
1.12861296
1.14561335
1.15487943
1.15567032
1.14673433
1.13082261
1.11661410
1.11218536
1.11790997
1.12817904
1.13565550
1.13425254
1.12518824
1.11746562
1.11733402
1.12254266
1.12726374
1.12890146
1.12991808
1.13329887
1.13793351
1.13755725
1.12704404
1.10868560
1.08741035
1.06591110
1.04492565
1.02566530
1.01104340
1.00260322
0.99772166
0.99282788
0.99026271
0.99366106
1.00008381
1.00452637
1.00595569
1.00709033
1.01051514
1.01569817
1.01999944
1.02081406
1.01808792
1.01580976
1.01754773
1.02177732
1.02406080
1.02149920
1.01468559
1.00621829
0.99776083
0.99195934
0.99624973
1.01725082
1.05101479
1.08458782
1.10506700
1.10755504
1.09888930
1.09122223
1.09169722
1.09944182
1.11076737
1.12329757
1.13556560
1.14710101
1.15650812
1.16035945
1.15722742
1.14951668
1.14236626
1.14078600
1.14593607
1.15591650
1.16844665
1.18168804
1.19169849
1.19313887
1.18587634
1.17548514
1.16897032
1.16976983
1.17536722
1.18149922
1.18537716
1.18665104
1.18586293
1.18253854
1.17726290
1.17199413
1.16765127
1.16405828
1.16105275
1.15836088
1.15546336
1.15274811
1.15175746
1.15137612
1.14855083
1.14420848
1.14066885
1.13740246
1.13387575
1.13119316
1.13131977
1.13545064
1.14219455
1.14800447
1.14991521
1.14770657
1.14326760
1.14011887
1.14023401
1.13888313
1.12772243
1.10328475
1.07138811
1.04228472
1.02114174
1.00574097
0.99073859
0.97536508
0.96675266
0.97023488
0.98235375
0.99647268
1.00728600
1.01068099
1.00490297
0.99295711
0.98191356
0.97636124
0.97565138
0.97661738
0.97479803
0.96921583
0.96419765
0.96298571
0.96513552
0.96843073
0.97031253
0.96975218
0.96825450
0.96836617
0.97070422
0.97413461
0.98064457
0.99556293
1.02140997
1.05503891
1.08997927
1.11775419
1.13150662
1.13471447
1.13818812
1.14850561
1.16397864
1.17611834
1.17741469
1.16881908
1.15765520
1.15009989
1.14729506
1.14801218
1.15076165
1.15407460
1.15637243
1.15528316
1.14950319
1.14128786
1.13555440
1.13486919
1.13564866
1.13321994
1.12840135
1.12965531
1.12658021
1.12676018
1.12413422
1.11361227
1.09721788
1.08213136
1.07665707
1.08569839
1.10609229
1.12861296
1.14561335
1.15487943
1.15567032
1.14673433
1.13082261
1.11661410
1.11218536
1.11790997
1.12817904
1.13565550
1.13425254
1.12518824
1.11746562
1.11733402
1.12254266
1.12726374
1.12890146
1.12991808
1.13329887
1.13793351
1.13755725
1.12704404
1.10868560
1.08741035
1.06591110
1.04492565
1.02566530
1.01104340
1.00260322
0.99772166
0.99282788
0.99026271
0.99366106
1.00008381
1.00452637
1.00595569
1.00709033
1.01051514
1.01569817
1.01999944
1.02081406
1.01808792
1.01580976
1.01754773
1.02177732
1.02406080
1.02149920
1.01468559
1.00621829
0.99776083
0.99195934
0.99624973
1.01725082
1.05101479
1.08458782
1.10506700
1.10755504
1.09888930
1.09122223
1.09169722
1.09944182
1.11076737
1.12329757
1.13556560
1.14710101
1.15650812
1.16035945
1.15722742
1.14951668
1.14236626
1.14078600
1.14593607
1.15591650
1.16844665
1.18168804
1.19169849
1.19313887
1.18587634
1.17548514
1.16897032
1.16976983
1.17536722
1.18149922
1.18537716
1.18665104
1.18586293
1.18253854
1.17726290
1.17199413
1.16765127
1.16405828
1.16105275
1.15836088
1.15546336
1.15274811
1.15175746
1.15137612
1.14855083
1.14420848
1.14066885
1.13740246
1.13387575
1.13119316
1.13131977
1.13545064
1.14219455
1.14800447
1.14991521
1.14770657
1.14326760
1.14011887
1.14023401
1.13888313
1.12772243
1.10328475
1.07138811
1.04228472
1.02114174
1.00574097
0.99073859
0.97536508
0.96675266
0.97023488
0.98235375
0.99647268
1.00728600
1.01068099
1.00490297
0.99295711
0.98191356
0.97636124
0.97565138
0.97661738
0.97479803
0.96921583
0.96419765
0.96298571
0.96513552
0.96843073
0.97031253
0.96975218
0.96825450
0.96836617
0.97070422
0.97413461
0.98064457
0.99556293
1.02140997
1.05503891
1.08997927
1.11775419
1.13150662
1.13471447
1.13818812
1.14850561
1.16397864
1.17611834
1.17741469
1.16881908
1.15765520
1.15009989
1.14729506
1.14801218
1.15076165
1.15407460
1.15637243
1.15528316
1.14950319
1.14128786
1.13555440
1.13486919
1.13564866
1.13321994
1.12840135
1.12402504
1.12061006
1.11907623
1.12132211
1.12754580
1.13506710
1.13906825
1.13706285
1.13189676
1.12852461
1.12776783
1.12581816
1.12187570
1.11872119
1.11730597
1.11758566
1.12008171
1.12524768
1.13285595
1.14188016
1.14979376
1.15221878
1.14823384
1.14299973
1.14150885
1.14511765
1.15259193
1.16024022
1.16567151
1.16896339
1.16897213
1.16371515
1.15348928
1.14173594
1.13218560
1.12670052
1.12482389
1.12471805
1.12422989
1.12049910
1.11196543
1.10156446
1.09572402
1.09774869
1.10343875
1.10696759
1.10752635
1.10812355
1.11285345
1.12406016
1.13888909
1.15359236
1.16818456
1.18057880
1.18394496
1.17357332
1.15342975
1.13402808
1.12311076
1.12127906
1.12586331
1.13314575
1.13989871
1.14594584
1.15304524
1.16385812
1.17918871
1.19494959
1.20538102
1.20994544
1.21322051
1.21668791
1.21777130
1.21545534
1.21121918
1.20718861
1.20342982
1.19698583
1.18645992
1.17421031
1.16296219
1.15373110
1.14849886
1.15369620
1.15752769
1.16219572
1.16760604
1.17173430
1.17304541
1.17258252
1.17080457
1.16748388
1.16348955
1.16122767
1.16215684
1.16622722
1.17131624
1.17159282
1.16176690
1.14302389
1.12404890
1.11423122
1.11698628
1.12907711
1.14314249
1.15527319
1.16738495
1.17966257
1.18842249
1.19278771
1.19490074
1.19414691
1.18807074
1.17717510
1.16727810
1.16607659
1.17584903
1.19143888
1.20449998
1.20857033
1.20207346
1.18788532
1.16931661
1.14679308
1.12361613
1.10888371
1.10703216
1.11305601
1.12017475
1.12577643
1.13250519
1.14354472
1.15713228
1.16939207
1.17757064
1.17975091
1.17645442
1.17333049
1.17681394
1.18822856
1.20461380
1.21919273
1.22282011
1.21129836
1.19015056
1.16856409
1.15178471
1.14010187
1.12905946
1.11371817
1.09625467
1.08606880
1.09197663
1.11419172
1.14370606
1.16876851
1.18170874
1.18256692
1.17635658
1.16774608
1.15995344
1.15521217
1.15481106
1.15872220
1.16631732
1.17648782
1.18385144
1.18107358
1.16710703
1.14777102
1.12974708
1.11659729
1.10903981
1.10671455
1.10986234
1.11803866
1.12748381
1.13466300
1.13966125
1.14456565
1.15056863
1.15455300
1.15280134
1.14588972
1.13551251
1.12277355
1.10723788
1.08349785
1.04635627
0.99987307
0.95559450
0.92457537
0.91084103
0.91058525
0.91734556
0.92617517
0.93384647
0.93909840
0.94489373
0.95411012
0.96411754
0.97159045
0.97511621
0.97525712
0.97518502
0.97650796
0.97949727
0.98420129
0.98840823
0.98928060
0.98526023
0.97641292
0.96498496
0.95432076
0.94664019
0.94253707
0.94088917
0.93963796
0.93925801
0.94287842
0.95170859
0.96222063
0.96827468
0.96659307
0.96295995
0.96931191
0.99217627
1.02942223
1.07452064
1.11778447
1.14890697
1.16489917
1.17025011
1.17063300
1.16969804
1.16808537
1.16431217
1.15633896
1.14299360
1.12577244
1.11301326
1.11602455
1.13703659
1.16547095
1.18762446
1.19773391
1.19858379
1.19628262
1.19486160
1.19457331
1.19410669
1.19206802
1.18767890
1.18065719
1.17270643
1.16798095
1.16877286
1.17318870
1.17659023
1.17416821
1.16427033
1.15186631
1.14571486
1.15001215
1.16082447
1.16923765
1.16909924
1.16213896
1.15464270
1.15129589
1.15413537
1.16485772
1.18165032
1.19743094
1.20768348
1.21369180
1.21697023
1.21592127
1.20950917
1.20126236
1.19538396
1.19240709
1.19159202
1.19267732
1.19372352
1.19291129
1.19069868
1.18715405
1.18099246
1.17041141
1.15616488
1.14421708
1.13938510
1.14046690
1.14432525
1.15078148
1.16168237
1.17451633
1.18240167
1.18248190
1.17978491
1.18025562
1.18341873
1.18380018
1.17720503
1.16495806
1.15205816
1.14304485
1.14035165
1.14464483
1.15468427
1.16845581
1.18322038
1.19415377
1.19714606
1.19029532
1.17497370
1.15681553
1.14103496
1.13026864
1.12558687
1.12529121
1.12622654
1.12839868
1.13577037
1.14945903
1.16428126
1.17380300
1.17446646
1.16970202
1.16863036
1.09706031
1.09680604
1.09289993
1.08833120
1.08708583
1.08894755
1.09306916
1.09990643
1.10803020
1.11444482
1.11761897
1.11710333
1.11182632
1.10052349
1.08380020
1.06541141
1.05168277
1.04845515
1.05631949
1.07120809
1.08858155
1.10356356
1.11348376
1.12014951
1.12508855
1.12862545
1.13151374
1.13266341
1.13037278
1.12636334
1.12312829
1.12042639
1.11868968
1.11921919
1.12120072
1.12324698
1.12420495
1.12033803
1.10756191
1.08810620
1.06921280
1.05598707
1.04887863
1.04775737
1.05392936
1.06580506
1.07803714
1.08759835
1.09701537
1.10950910
1.12390641
1.13576772
1.14008478
1.13364145
1.11942874
1.10511999
1.09574211
1.09139645
1.09036497
1.09165538
1.09347567
1.09378520
1.09304982
1.09246750
1.09300611
1.09559904
1.09954655
1.10285944
1.10458224
1.10526423
1.10399769
1.09795841
1.08638377
1.07230204
1.05852428
1.04699735
1.04264590
1.04886364
1.06133703
1.07309150
1.08115245
1.08567450
1.08733864
1.08698802
1.08516051
1.07919580
1.06531652
1.04725105
1.03511425
1.03616191
1.05152044
1.07649078
1.10185963
1.11892359
1.12615380
1.12935193
1.13439715
1.14202790
1.14879570
1.15038980
1.14525267
1.13714689
1.13124112
1.12828733
1.12612685
1.12437823
1.12479928
1.12685475
1.12726120
1.12338734
1.11248745
1.09357085
1.07048240
1.04804174
1.02864258
1.01423759
1.00732490
1.00686591
1.00599441
1.00023434
0.99323849
0.98932489
0.99028067
0.99745962
1.00866391
1.01744524
1.01853077
1.01175601
1.00002633
0.98888542
0.98560932
0.99125639
0.99726202
0.99568384
0.98729981
0.97669592
0.96946817
0.97397940
0.99586991
1.02991599
1.06387854
1.08854630
1.10035712
1.10108447
1.09802133
1.09827280
1.10300903
1.10984648
1.11594769
1.11829749
1.11510340
1.10800590
1.10031150
1.09480063
1.09368839
1.09546400
1.09504167
1.08948367
1.08089294
1.07360950
1.06997278
1.07072045
1.07548866
1.08251165
1.09030739
1.09683331
1.10084907
1.10417644
1.10852517
1.11266893
1.11376051
1.11120688
1.10727464
1.10449369
1.10509342
1.10916235
1.11224672
1.10847961
1.09799546
1.08750302
1.08019208
1.07303099
1.06622355
1.06517828
1.07100732
1.07713632
1.07847065
1.07749786
1.07877829
1.08258936
1.08537142
1.08424401
1.08106716
1.08015303
1.08215653
1.08387497
1.08401494
1.08460742
1.08556456
1.08546512
1.08579264
1.08773588
1.09046505
1.09271796
1.09238122
1.08711001
1.07651193
1.06358313
1.05414562
1.05276466
1.05981036
1.07275973
1.08675895
1.09575776
1.09637233
1.08855135
1.07442109
1.05897400
1.04676530
1.03691993
1.02554412
1.01186161
0.99831334
0.98786496
0.98217480
0.98106170
0.98315156
0.98672344
0.99275779
1.00446875
1.02264856
1.04454400
1.06647204
1.08458762
1.09643443
1.10280253
1.10356643
1.09737198
1.08704947
1.07928773
1.07802254
1.08190341
1.08821238
1.09401438
1.09585436
1.09133262
1.08086952
1.06801079
1.05890321
1.06045972
1.07315516
1.08925874
1.10067112
1.10462310
1.10531363
1.10989136
1.11815157
1.12123218
1.11363986
1.10024864
1.09180801
1.09460398
1.10466136
1.11421452
1.11984002
1.12216549
1.12113422
1.11655100
1.11117527
1.10767877
1.10768660
1.11216245
1.11804698
1.12210502
1.12555252
1.12968336
1.13336769
1.13772307
1.14539392
1.15326427
1.15378612
1.14199880
1.12181333
1.10497460
1.09914293
1.10259677
1.10935383
1.11396260
1.11378737
1.10993159
1.10582200
1.10458206
1.10745058
1.11301017
1.11834138
1.11998476
1.11377617
1.09845875
1.07905926
1.06267836
1.05262282
1.04975719
1.05635817
1.07251607
1.09202265
1.10684416
1.11232301
1.10825323
1.09830028
1.08646527
1.07354066
1.06199709
1.05804638
1.06395709
1.07720072
1.09432069
1.10977243
1.11714979
1.11616385
1.11184680
1.10674054
1.10107801
1.09730878
1.09754143
1.09884865
1.09720713
1.09403541
1.09364494
1.09564980
1.09718579
1.09920740
1.10432569
1.11148025
1.11627441
1.11670990
1.11436016
1.11217014
1.11277596
1.11655967
1.12286977
1.13006409
1.13391315
1.13082352
1.12087846
1.10776334
1.09877609
1.09954669
1.10780425
1.11753551
1.12449352
1.12606519
1.12190145
1.11338965
1.10365877
1.09862348
1.10156520
1.10914508
1.11710903
1.12612230
1.13883000
1.15424966
1.16746457
1.17334099
1.17001895
1.16001671
1.14837959
1.13870898
1.13160711
1.12648474
1.12256450
1.11918508
1.11788960
1.12296644
1.13483634
1.14736914
1.15483191
1.15526111
1.14918113
1.13965833
1.07467815
1.08202455
1.08550169
1.08288914
1.07476868
1.06484477
1.05712750
1.05270897
1.04938085
1.04474722
1.04034246
1.03847512
1.03717803
1.03408608
1.03177905
1.03464823
1.04352787
1.05504988
1.06376573
1.06663950
1.06656747
1.06885311
1.07339302
1.07392346
1.06810428
1.06203824
1.06178501
1.06737698
1.07615676
1.08603858
1.09290485
1.09221877
1.08560883
1.07856215
1.07384768
1.07284761
1.07535544
1.07688167
1.07339333
1.06551144
1.05773350
1.05343197
1.05354349
1.06046441
1.07492270
1.09044077
1.09841373
1.09710014
1.09063490
1.08529926
1.08651747
1.09508194
1.10769718
1.11951350
1.12732926
1.13067710
1.12789992
1.11668546
1.09933681
1.08130646
1.06750585
1.06169997
1.06544089
1.07808001
1.09638577
1.11305640
1.11953618
1.11184259
1.09427881
1.07622173
1.06571198
1.06419313
1.06552504
1.06466692
1.06284681
1.06340443
1.06741458
1.07339227
1.08067607
1.08881743
1.09378122
1.08969311
1.07531610
1.05791742
1.04911233
1.05419138
1.06776460
1.08116583
1.09083186
1.09940360
1.10919925
1.11807936
1.12347785
1.12619157
1.12920377
1.13498418
1.14378930
1.15194971
1.15532623
1.15375833
1.14764539
1.13751015
1.12711435
1.11967332
1.11438222
1.11029657
1.10776267
1.10634399
1.10496433
1.10265426
1.09907165
1.09580174
1.09605208
1.09894249
1.10010033
1.09826850
1.09389554
1.08653350
1.07682005
1.06785620
1.06337342
1.06392814
1.06663784
1.06878226
1.06990565
1.07138197
1.07406915
1.07579132
1.07435065
1.07180008
1.07229399
1.07791597
1.08714534
1.09555049
1.09972316
1.10142486
1.10462265
1.10997150
1.11471683
1.11662995
1.11521731
1.10977334
1.10030646
1.08851678
1.07775922
1.07171345
1.06832729
1.05810725
1.03376758
1.00032411
0.97188900
0.95916039
0.96283117
0.97901981
1.00472456
1.03498071
1.06223280
1.08031264
1.08758886
1.08596533
1.07671549
1.06102356
1.04428488
1.03512046
1.03921077
1.05546906
1.07612682
1.09259255
1.10180747
1.10515689
1.10548684
1.10515678
1.10472374
1.10447760
1.10596721
1.11060195
1.11787374
1.12470627
1.12700503
1.12362766
1.11843245
1.11515913
1.11137515
1.10283679
1.09024910
1.07766543
1.06785154
1.05956137
1.04968218
1.04110501
1.04120151
1.05044922
1.06284492
1.07436952
1.08411361
1.09210182
1.09893065
1.10417812
1.10570041
1.10353728
1.10130493
1.10228388
1.10704228
1.11358869
1.11767548
1.11555926
1.10867114
1.10215421
1.09904460
1.09845397
1.09780810
1.09652564
1.09728851
1.10166514
1.10746232
1.11110767
1.11037227
1.10632216
1.10201263
1.09869449
1.09497615
1.09100227
1.09125990
1.09872720
1.11043667
1.12159023
1.12810567
1.12689567
1.11973522
1.11222736
1.10595856
1.09956072
1.09395135
1.09096904
1.09159671
1.09597371
1.10224526
1.10789618
1.11441978
1.12404656
1.13367560
1.13853630
1.13710967
1.13239503
1.13040965
1.13351220
1.13808698
1.14182607
1.14676843
1.15391356
1.15997577
1.16054572
1.15531732
1.14860752
1.14451191
1.14408012
1.14690160
1.14868042
1.14207046
1.12638311
1.10902631
1.09834937
1.09757264
1.10345644
1.11162794
1.11886060
1.12184036
1.12074875
1.12015269
1.12350843
1.12929480
1.13188569
1.12538207
1.10962577
1.09250008
1.08238917
1.08213183
1.08975875
1.10031934
1.10957921
1.11413103
1.11137798
1.10530693
1.10485981
1.11383474
1.12808906
1.14246175
1.15553022
1.16641582
1.17191924
1.17136789
1.16844980
1.16411980
1.15596866
1.14459576
1.13428610
1.12706844
1.11939173
1.11018735
1.10561817
1.10995283
1.12004212
1.12959163
1.13431526
1.13649592
1.14302119
1.15503126
1.16637047
1.17197688
1.17129165
1.16607121
1.15844122
1.15073343
1.14568440
1.14434968
1.14239950
1.13280882
1.11446585
1.09216808
1.07108589
1.05693371
1.05481631
1.06367414
1.07784079
1.09402722
1.11074886
1.12509343
1.13522957
1.13885102
1.13211569
1.11705228
1.10052471
1.08828645
1.08303478
1.08494690
1.09494529
1.11460627
1.14261667
1.17142113
1.19130173
1.19891781
1.19816167
1.19384791
1.18803940
1.18220007
1.17652440
1.16858788
1.15626278
1.14035347
1.13804660
1.13591010
1.12675511
1.11233225
1.09866142
1.09209366
1.09333411
1.09702886
1.09721776
1.09470227
1.09441884
1.09799599
1.10456575
1.11186871
1.11678013
1.11809252
1.11560305
1.11070410
1.10868949
1.11218852
1.11644052
1.11569067
1.10796410
1.09522868
1.08300951
1.07581221
1.07414169
1.07776051
1.08596369
1.09519685
1.10094861
1.10215129
1.10216480
1.10477163
1.11041531
1.11670653
1.12126198
1.12416124
1.12776569
1.13408211
1.14391479
1.15534429
1.16238696
1.16132794
1.15518387
1.14539804
1.12875627
1.10705214
1.08731323
1.07453177
1.07043520
1.07246045
1.07485809
1.07435013
1.07147709
1.07001122
1.07492551
1.08573110
1.09674460
1.10281368
1.10234143
1.09932849
1.09897456
1.10122904
1.10231155
1.10104210
1.09954635
1.09895582
1.09815851
1.09486950
1.08938078
1.08399859
1.07988745
1.07741028
1.07478033
1.07062577
1.06857109
1.07144366
1.07403119
1.07154101
1.06632394
1.06064909
1.05461170
1.04894396
1.04495810
1.04502573
1.04999707
1.05629461
1.06111874
1.06806973
1.08360839
1.10895308
1.13896950
1.16665910
1.18606168
1.19537681
1.19756410
1.19477138
1.18506361
1.16687028
1.14461496
1.12696120
1.11868829
1.11795136
1.11798310
1.11237303
1.10101037
1.08627000
1.06993111
1.05586133
1.05049695
1.05737860
1.07165618
1.08526307
1.09236456
1.08835102
1.07375578
1.05655934
1.04500374
1.04291529
1.04912605
1.05843788
1.06506989
1.06679587
1.06707630
1.06943445
1.07227135
1.07183854
1.06898265
1.07036805
1.07996555
1.09510780
1.11154108
1.12592276
1.13355063
1.12906302
1.11218079
1.08941388
1.06978180
1.05944280
1.05918744
1.06634788
1.07724290
1.08826772
1.09839779
1.10983184
1.12290050
1.13364845
1.13810991
1.13687476
1.13352481
1.13010927
1.12588346
1.11878049
1.10840178
1.09660854
1.08670580
1.08242660
1.08432530
1.08811719
1.08877258
1.08634812
1.08509164
1.08930419
1.10020231
1.11373415
1.12357625
1.12525112
1.11948404
1.11144511
1.10547374
1.10288377
1.10274228
1.10471116
1.10901421
1.11246036
1.11127775
1.10536736
1.09813514
1.09332186
1.08971224
1.08432476
1.07795229
1.07495120
1.08003783
1.09281600
1.10618989
1.11285596
1.11283146
1.11220677
1.11542702
1.12013755
1.11968914
1.11128155
1.09897815
1.08763041
1.07821118
1.07063386
1.06529852
1.06218351
1.06225689
1.06488109
1.06616152
1.06313226
1.05904481
1.06157398
1.07023705
1.07433428
1.06746424
1.05581377
1.04908072
1.04862276
1.05033193
1.05348773
1.06108532
1.07541418
1.09434872
1.11121742
1.11895064
1.11437700
1.10113237
1.08699749
1.07782077
1.07432479
1.07422970
1.07664170
1.08066010
1.08276169
1.07951647
1.07194835
1.06357633
1.05553922
1.04837759
1.04447468
1.04506079
1.04753481
1.04740267
1.04348025
1.04051506
1.04390759
1.05208100
1.05857519
1.06190019
1.06457981
1.06454915
1.05758605
1.04494391
1.03251620
1.02335335
1.01577510
1.00829037
1.00263862
1.00188996
1.00473432
1.00605893
1.00524084
1.00760272
1.01932460
1.04223334
1.07063903
1.09406754
1.10493851
1.10437947
1.09571479
1.07962504
1.06050144
1.04636293
1.04313099
1.05004988
1.05937260
1.06318367
1.05971883
1.05365463
1.05093596
1.05216529
1.05205511
1.04859116
1.04667168
1.04944584
1.05540326
1.06257905
1.06936699
1.07421154
1.07685021
1.07905642
1.08331937
1.09049763
1.09842207
1.10199139
1.09747650
1.08624303
1.07269392
1.06124968
1.05382657
1.04956774
1.04916344
1.05520376
1.06492824
1.07147504
1.07404298
1.07623764
1.07670500
1.07035050
1.05581816
1.03896844
1.02894111
1.02987157
1.03866078
1.05018815
1.06267863
1.07745550
1.09443202
1.10879738
1.11386647
1.10874469
1.09941498
1.09170187
1.08715541
1.08340595
1.07610807
1.06592109
1.06041018
1.06331819
1.07046082
1.07700613
1.08173179
1.08475288
1.08414834
1.07931539
1.07529542
1.07793865
1.08768528
1.09992159
1.10763248
1.10592661
1.09781848
1.09096000
1.08931456
1.09032937
1.08858209
1.08365719
1.07841166
1.06984952
1.05119587
1.02100990
0.98635988
0.95553348
0.93161174
0.91559564
0.90747007
0.90524447
0.90870853
0.92096854
0.94477716
0.97818682
1.01375016
1.04327652
1.06308375
1.07398483
1.07818767
1.07894179
1.08225026
1.09326321
1.10881127
1.11840156
1.11434063
1.09919456
1.08170976
1.06775216
1.05768178
1.05022850
1.04826291
1.05637842
1.07400842
1.09499053
1.11121251
1.11757038
1.11465093
1.10693651
1.09861661
1.09155186
1.08803722
1.08991167
1.09371406
1.09284755
1.08512500
1.07644690
1.07521613
1.08474146
1.10268239
1.12419383
1.14586198
1.16604235
1.17992224
1.18078191
1.16675521
1.14126532
1.11211531
1.08930360
1.07632490
1.06868780
1.06177820
1.05560191
1.05332474
1.05700274
1.06325635
1.06586228
1.06407207
1.06252625
1.06453802
1.06951805
1.07396152
1.07450782
1.07119115
1.06556648
1.05955786
1.05623427
1.05721564
1.05913034
1.05633018
1.04843117
1.03951330
1.03230767
1.02860546
1.03027545
1.03525641
1.03916656
1.04214254
1.04799879
1.05743628
1.06556443
1.06867520
1.06887545
1.07020042
1.07473611
1.08080472
1.08421219
1.08105036
1.07083515
1.05895281
1.05251540
1.05609360
1.06945074
1.08554039
1.09589174
1.09672293
1.09000647
1.08333750
1.08350533
1.08920023
1.09446610
1.09535173
1.09248549
1.09003395
1.09161550
1.09546448
1.09721669
1.09525033
1.08928814
1.08039033
1.07104108
1.06354563
1.05915950
1.05664532
1.05376494
1.05133366
1.05305680
1.06050090
1.07128940
1.08091741
1.08491140
1.08312178
1.07958838
1.07773597
1.07837999
1.07931788
1.07885348
1.07893264
1.07910225
1.07595042
1.07140946
1.07078507
1.07614350
1.08616049
1.09898415
1.11142014
1.11797646
1.11654113
1.11143824
1.10899660
1.11135195
1.11593654
1.15073414
1.15667042
1.15412390
1.13887199
1.12076973
1.11250268
1.11502937
1.11874070
1.11571569
1.10566009
1.09346948
1.08547198
1.08511055
1.09031471
1.09541503
1.09716640
1.09630687
1.09344353
1.08976972
1.08725118
1.08590517
1.08497214
1.08536197
1.08963436
1.09974438
1.11288147
1.12262986
1.12547027
1.12281100
1.11644392
1.10436189
1.08568623
1.06685107
1.05909533
1.06919935
1.09118678
1.11131073
1.12230853
1.12747223
1.13110198
1.13225067
1.12905780
1.12253792
1.11585704
1.11234368
1.11359475
1.11832451
1.12422730
1.13030823
1.13400172
1.13087225
1.12009349
1.10692643
1.09848130
1.09698201
1.09954257
1.10210710
1.10098994
1.09617769
1.09192659
1.08972965
1.08741343
1.08678264
1.09245372
1.10233213
1.10854790
1.10732878
1.10079627
1.09392948
1.09205834
1.09706442
1.10579417
1.11261198
1.11425989
1.11130262
1.10716183
1.10657679
1.11046404
1.11444096
1.11397232
1.10729188
1.09525010
1.08017537
1.06391155
1.04921323
1.04239184
1.04851091
1.06515588
1.08564327
1.10590398
1.12402993
1.13688244
1.14135614
1.13772229
1.13181861
1.12961049
1.13089073
1.13341027
1.13666221
1.13982151
1.14067485
1.13712952
1.12934767
1.12038884
1.11405298
1.11116882
1.11072898
1.11154550
1.11047311
1.10542042
1.09769166
1.08907801
1.08095971
1.07464132
1.07040088
1.06829104
1.06878792
1.07207630
1.07825121
1.08573673
1.09071422
1.09275046
1.09636831
1.10410168
1.11339331
1.11810316
1.11435966
1.10474325
1.09267573
1.07863883
1.06244605
1.04622649
1.03427575
1.02874311
1.02833372
1.03225650
1.04072074
1.05319857
1.06698997
1.07388733
1.06456263
1.03843260
1.00342558
0.97080632
0.95275062
0.95736713
0.98341351
1.02134603
1.05988464
1.09099288
1.11022204
1.11617471
1.11077880
1.09813345
1.08368809
1.07464890
1.07639175
1.08767977
1.10204954
1.11262408
1.11533704
1.11026114
1.09946366
1.08484323
1.06794172
1.05025232
1.03641560
1.03382110
1.04649041
1.07058205
1.09575111
1.11196843
1.11601361
1.11169109
1.10326333
1.09121735
1.07626406
1.06113790
1.04762542
1.03631821
1.02797514
1.02373404
1.02319904
1.02429003
1.02564527
1.02753196
1.03020650
1.03237203
1.03113778
1.02495722
1.01766267
1.01441752
1.01648578
1.02284299
1.03092797
1.03590426
1.03526320
1.03241193
1.03191042
1.03555381
1.04217674
1.04835520
1.05154124
1.05361338
1.05939488
1.07156458
1.08794464
1.10128926
1.10313806
1.09041463
1.06906176
1.04984376
1.03939432
1.03689580
1.03745296
1.03696612
1.03561679
1.03696128
1.04119400
1.04250162
1.03660396
1.02615498
1.01640534
1.00928554
1.00459345
1.00249120
1.00207352
1.00243176
1.00484705
1.01041900
1.01833164
1.02887103
1.04345680
1.06103638
1.07822849
1.09184414
1.10103335
1.10635010
1.10676814
1.10183468
1.09390035
1.08608007
1.08115673
1.08046244
1.08236063
1.08142341
1.07342506
1.06237017
1.05700879
1.06060681
1.06860505
1.07516799
1.07679442
1.07382129
1.07034674
1.06917880
1.06813630
1.06517531
1.06362048
1.06745619
1.07561827
1.08297800
1.08436997
1.07710095
1.06355405
1.05160159
1.04806763
1.05306344
1.06386704
1.07875269
1.09281871
1.09874653
1.09353973
1.08190883
1.07529960
1.08176195
1.09753768
1.11306219
1.12246074
1.12718054
1.13332721
1.14385640
1.15398093
1.15736286
1.15320518
1.14454810
1.13453609
1.12541176
1.11916406
1.11799290
1.12272328
1.13281103
1.14763135
1.16532773
1.18053010
1.18667686
1.18289165
1.17414617
1.16513383
1.15779975
1.15173815
1.14494253
1.13749027
1.13332165
1.13599168
1.14539607
1.15846850
1.17140955
1.18276667
1.19395980
1.20426842
1.20953267
1.20778818
1.20027600
1.18970798
1.17995802
1.17327300
1.16891715
1.16591004
1.16457663
1.16577352
1.17000786
1.17636388
1.18212196
1.18350636
1.17963997
1.17489053
1.17400117
1.17491306
1.17091872
1.16047660
1.14901630
1.14352486
1.14743108
1.15845673
1.17160140
1.18151120
1.18223317
1.17311353
1.16256885
1.15966876
1.16569247
1.17427318
1.17720361
1.17056180
1.15434658
1.13007912
1.10366397
1.08463148
1.07772216
1.07900035
1.08279884
1.08696661
1.09085382
1.09409101
1.09485154
1.09108757
1.08476671
1.07988393
1.07858487
1.07934085
1.07943846
1.07735630
1.07212168
1.06365295
1.05137379
1.03358158
1.01038559
0.98819415
0.97777669
0.98680284
1.01618372
1.05866432
1.10033327
1.12717532
1.13309544
1.12321700
1.11078499
1.10785827
1.11556345
1.12739580
1.13831821
1.17032228
1.16900949
1.16667073
1.16626035
1.16839717
1.16647362
1.15536774
1.13824115
1.12027504
1.10380256
1.09174796
1.08845257
1.09731747
1.11842762
1.14444515
1.16418178
1.17239777
1.17182385
1.16724557
1.16128465
1.15414196
1.14520608
1.13572166
1.12816784
1.12272543
1.11719463
1.11036952
1.10260012
1.09616736
1.09528684
1.10341716
1.12109865
1.14425641
1.16580657
1.18046028
1.18644765
1.18447581
1.17757928
1.16843602
1.15587891
1.13740418
1.11561746
1.10001466
1.09857254
1.10818983
1.11739731
1.11734129
1.10926278
1.10288288
1.10642007
1.11798576
1.12844226
1.13119679
1.12547732
1.11352504
1.09952294
1.08776120
1.07967969
1.07544270
1.07496525
1.07592731
1.07561576
1.07269139
1.06556943
1.05459962
1.04609491
1.04612938
1.05376453
1.06627263
1.08352872
1.10222195
1.11418087
1.11799411
1.12172604
1.12990162
1.13617775
1.13190291
1.11853981
1.10559361
1.09949701
1.09923995
1.09969374
1.09859768
1.09813862
1.09748740
1.09281544
1.08499417
1.07910898
1.07844150
1.08099254
1.08294551
1.08436588
1.08753121
1.09371497
1.10140614
1.10680805
1.10895502
1.11180051
1.11924868
1.12797025
1.13098832
1.12755678
1.12193843
1.11699763
1.11334802
1.11005821
1.10621242
1.10293356
1.10069301
1.09871367
1.09713498
1.09650145
1.09749048
1.09975091
1.10179761
1.10206196
1.09994315
1.09705843
1.09246476
1.08134484
1.06359967
1.04379047
1.02467868
1.00760204
0.99418797
0.98650027
0.98469816
0.98357640
0.97636388
0.96332419
0.95128482
0.94734567
0.95546848
0.97316564
0.99185736
1.00313394
1.00486521
1.00099890
0.99637976
0.99316259
0.99111881
0.99022343
0.98936825
0.98477192
0.97464459
0.96236124
0.95560612
0.96342551
0.99023692
1.03129202
1.07644513
1.11702504
1.14719629
1.16357905
1.16497645
1.15435882
1.13904085
1.12369629
1.10765628
1.09044634
1.07704324
1.07461779
1.08320026
1.09465439
1.10217696
1.10517838
1.10608258
1.10735666
1.10990318
1.11278642
1.11533628
1.11805763
1.12088744
1.12286984
1.12237536
1.11796831
1.11114102
1.10692589
1.10976725
1.11922585
1.13113157
1.14064205
1.14339721
1.13686280
1.12232227
1.10368795
1.08488564
1.07005795
1.06202976
1.06008430
1.06342628
1.07189293
1.08210439
1.08978230
1.09184989
1.08617062
1.07622044
1.06923448
1.06784992
1.06916729
1.07084250
1.07483489
1.08417465
1.09926490
1.11659753
1.12950365
1.13274177
1.12635475
1.11339159
1.09667624
1.07940005
1.06648949
1.06278875
1.06898656
1.08126505
1.09532995
1.10879791
1.12108739
1.13132743
1.13512794
1.12932634
1.11813503
1.10735251
1.09935862
1.09480145
1.09220103
1.09012896
1.09139122
1.09853017
1.10628137
1.10677404
1.10079227
1.09605165
1.09545055
1.09570724
1.09534814
1.09414018
1.08891925
1.07767685
1.06434467
1.05426177
1.04565147
1.02934169
1.00021417
0.96669093
0.94441905
0.94235424
0.95841948
0.98389022
1.00773803
1.02009071
1.01743357
1.00654719
1.08134484
1.06359967
1.04379047
1.02467868
1.00760204
0.99418797
0.98650027
0.98469816
0.98357640
0.97636388
0.96332419
0.95128482
0.94734567
0.95546848
0.97316564
0.99185736
1.00313394
1.00486521
1.00099890
0.99637976
0.99316259
0.99111881
0.99022343
0.98936825
0.98477192
0.97464459
0.96236124
0.95560612
0.96342551
0.99023692
1.03129202
1.07644513
1.11702504
1.14719629
1.16357905
1.16497645
1.15435882
1.13904085
1.12369629
1.10765628
1.09044634
1.07704324
1.07461779
1.08320026
1.09465439
1.10217696
1.10517838
1.10608258
1.10735666
1.10990318
1.11278642
1.11533628
1.11805763
1.12088744
1.12286984
1.12237536
1.11796831
1.11114102
1.10692589
1.10976725
1.11922585
1.13113157
1.14064205
1.14339721
1.13686280
1.12232227
1.10368795
1.08488564
1.07005795
1.06202976
1.06008430
1.06342628
1.07189293
1.08210439
1.08978230
1.09184989
1.08617062
1.07622044
1.06923448
1.06784992
1.06916729
1.07084250
1.07483489
1.08417465
1.09926490
1.11659753
1.12950365
1.13274177
1.12635475
1.11339159
1.09667624
1.07940005
1.06648949
1.06278875
1.06898656
1.08126505
1.09532995
1.10879791
1.12108739
1.13132743
1.13512794
1.12932634
1.11813503
1.10735251
1.09935862
1.09480145
1.09220103
1.09012896
1.09139122
1.09853017
1.10628137
1.10677404
1.10079227
1.09605165
1.09545055
1.09570724
1.09534814
1.09414018
1.08891925
1.07767685
1.06434467
1.05426177
1.04565147
1.02934169
1.00021417
0.96669093
0.94441905
0.94235424
0.95841948
0.98389022
1.00773803
1.02009071
1.01743357
1.00654719
0.99827290
0.99879364
1.00926967
1.02791197
1.05071711
1.07291505
1.09064193
1.10286585
1.11079040
1.11573472
1.11784132
1.11558663
1.10803891
1.09804293
1.09172768
1.09265647
1.09923595
1.10814186
1.11759937
1.12749894
1.13740268
1.14595468
1.15215582
1.15609930
1.15603647
1.14753382
1.12970361
1.10763924
1.08805961
1.07560889
1.07105265
1.07191741
1.07417551
1.07435701
1.07234571
1.07087253
1.07198105
1.07535189
1.08117558
1.09187636
1.10672087
1.11997820
1.12884242
1.13448243
1.13632081
1.13432475
1.13044810
1.12561887
1.11988212
1.11359780
1.10794679
1.10353517
1.09950674
1.09670737
1.09809772
1.10351215
1.10875692
1.11169629
1.11557666
1.12413788
1.13532881
1.14402286
1.14742652
1.14578193
1.14217552
1.13887709
1.13355617
1.12315891
1.11027108
1.10107091
1.09872203
1.10223146
1.10825766
1.11400236
1.12149032
1.13309734
1.14291908
1.14477020
1.14257424
1.14354595
1.14850620
1.15240753
1.15042852
1.14261585
1.13426181
1.12871036
1.12330484
1.11673228
1.11198211
1.11061687
1.11035792
1.10996615
1.11300258
1.12425804
1.14402324
1.16639092
1.18334731
1.18887903
1.18334510
1.17554056
1.17303776
1.17251430
1.16526167
1.14880911
1.12986195
1.11805306
1.11786129
1.12692346
1.13925827
1.14795933
1.15118828
1.15448753
1.16213636
1.17075525
1.17182013
1.15886486
1.13541552
1.11423475
1.10666923
1.11610943
1.13811200
1.14906057
1.16221405
1.16978738
1.17127686
1.16629877
1.15658453
1.14702166
1.14220836
1.14464290
1.15483230
1.16894744
1.18177520
1.19223468
1.20019703
1.20403128
1.20384028
1.19990020
1.19021659
1.17419711
1.15470598
1.13373361
1.10983159
1.08407706
1.06376712
1.05625079
1.06405287
1.08414672
1.10794570
1.12485844
1.13016757
1.12981709
1.13373833
1.14552165
1.16098965
1.17341911
1.17828134
1.17537878
1.16633899
1.15168853
1.13386629
1.11750106
1.10629772
1.10327163
1.10770240
1.11340474
1.11471602
1.11120722
1.10747565
1.10765033
1.10902048
1.10628472
1.09989032
1.09515840
1.09666750
1.10509007
1.11668323
1.12595859
1.12842929
1.12237443
1.11007555
1.09761700
1.09450119
1.10581275
1.12437015
1.13869208
1.14434554
1.14393027
1.14108969
1.13848080
1.13659106
1.13319218
1.12590594
1.11475127
1.10407667
1.09715595
1.09215652
1.08809294
1.08572121
1.08296699
1.07769408
1.07204829
1.07040948
1.07408347
1.08016547
1.08642065
1.09308595
1.10066317
1.10795544
1.11163461
1.10869635
1.09920349
1.08652667
1.07581123
1.07128950
1.07363246
1.08124876
1.09300753
1.10679348
1.11854888
1.12457338
1.12432289
1.12079376
1.11601107
1.10854362
1.09786562
1.08699045
1.08078557
1.08255727
1.09073009
1.10180074
1.11244754
1.11948376
1.12160316
1.11536347
1.09476406
1.06210305
1.03118488
1.01309186
1.00652589
1.00539633
1.00684787
1.00908582
1.00847133
1.00287276
0.99355909
0.98271597
0.97178696
0.96238828
0.95670407
0.95580777
0.96020155
0.96876181
0.97695741
0.98148845
0.98362192
0.98468858
0.98353137
0.97946857
0.97314750
0.96756760
0.96691926
0.97099050
0.97517169
0.97605068
0.97396234
0.97171112
0.97295928
0.97986659
0.99108999
1.00611670
1.02943425
1.06438920
1.10761475
1.14963540
1.18046391
1.19796813
1.20574762
1.20418105
1.18872543
1.15766654
1.11790026
1.08050890
1.05497491
1.04542283
1.05052963
1.06777205
1.09441012
1.12676155
1.15967396
1.18601213
1.19965108
1.19984846
1.19289996
1.18751403
1.18622062
1.18495527
1.18140538
1.17806326
1.17808891
1.18065579
1.18145621
1.17909205
1.17737823
1.18105923
1.19102395
1.20377269
1.21456852
1.21823574
1.20939874
1.18803835
1.16164287
1.13778206
1.11931499
1.10638468
1.09837644
1.09632992
1.10310241
1.11783160
1.13492677
1.14951177
1.16182709
1.17481990
1.18778708
1.19837065
1.20620821
1.20923745
1.20314400
1.18740218
1.16534720
1.13989843
1.11254948
1.08496035
1.06285062
1.05417924
1.06302842
1.08709568
1.11971615
1.15353091
1.18006567
1.19313869
1.19437717
1.18787121
1.17640169
1.16253623
1.14765960
1.13362948
1.12449029
1.12213583
1.12106234
1.11437425
1.10003236
1.08032150
1.06432387
1.06345521
1.08190010
1.11532238
1.15227801
1.17797069
1.18574502
1.18116225
1.17316530
1.16885983
1.17042428
1.17358764
1.17261725
1.16619772
1.16061183
1.16413051
1.17570110
1.18533454
1.18669600
1.18154138
1.17365639
1.16448810
1.00359755
0.99538637
0.98670862
0.98344448
0.99051692
1.00367918
1.01253910
1.01499692
1.01783169
1.02431906
1.03204341
1.04178063
1.05713552
1.07679379
1.09623731
1.11238839
1.12221131
1.12262221
1.11493590
1.10408320
1.09301829
1.08102367
1.06520740
1.04527816
1.02647129
1.01405460
1.00952382
1.01107911
1.01352091
1.01356297
1.01514413
1.02528086
1.04414296
1.06328660
1.07578893
1.08220850
1.08652394
1.09131528
1.09711708
1.10315366
1.10963651
1.11828552
1.12847031
1.13821361
1.14607850
1.15085288
1.15332059
1.15370387
1.15280162
1.15383154
1.15645871
1.15744417
1.15409262
1.14633297
1.13850963
1.13479730
1.13637298
1.14170064
1.14665713
1.14898117
1.14999353
1.15004652
1.14830607
1.14541035
1.14326938
1.14241972
1.14098143
1.13756533
1.13269450
1.12895557
1.13010225
1.13610850
1.14177647
1.14231770
1.13770170
1.13266869
1.13258487
1.13818529
1.14437982
1.14464505
1.13734115
1.12788633
1.12210504
1.12010774
1.12037221
1.12487633
1.13583368
1.14805842
1.15192719
1.14466061
1.13351965
1.12619780
1.12348953
1.12248371
1.12129410
1.12155580
1.12615757
1.13422022
1.14036201
1.13800663
1.12304917
1.09782267
1.06819995
1.03533091
0.99757478
0.96054241
0.93574691
0.92755011
0.92849736
0.93053523
0.93498234
0.94586617
0.96179374
0.98005715
1.00062914
1.02154073
1.03675713
1.04215558
1.03881194
1.03055842
1.02184567
1.01556765
1.01231028
1.01262617
1.01754840
1.02664652
1.03556040
1.03922686
1.04007563
1.04557928
1.05780776
1.07041338
1.07173214
1.05185675
1.01389570
0.97575236
0.95462859
0.95222896
0.95746637
0.95940934
0.95435385
0.94534498
0.93943473
0.94135175
0.95120947
0.96752329
0.98737548
1.00643571
1.02036389
1.02592264
1.02355133
1.01859455
1.01558053
1.01463203
1.01490469
1.01559179
1.01713303
1.02226176
1.03265008
1.04674888
1.05963667
1.06444611
1.05582591
1.03451521
1.00705773
0.97905162
0.95348656
0.93460489
0.92647167
0.92908709
0.93959926
0.95388001
0.96953001
0.98756958
1.00880446
1.02984240
1.04298357
1.04621523
1.04638200
1.04740974
1.04623185
1.04053714
1.03243978
1.02516554
1.02046724
1.01985300
1.02490198
1.03332273
1.03923890
1.03779660
1.02960481
1.02012949
1.01197335
1.00456821
0.99876352
0.99478365
0.99184289
0.99187756
0.99813281
1.01030198
1.02500627
1.03818872
1.04655882
1.04844848
1.04231227
1.02990293
1.01847751
1.01369326
1.01408326
1.01468661
1.01400906
1.01411134
1.01568197
1.01794960
1.02056855
1.02235248
1.02076933
1.01437967
1.00615384
1.00008110
0.99544209
0.99007341
0.98498365
0.98435762
0.98998896
0.99690905
1.00096610
1.00649386
1.01978965
1.03974879
1.06030578
1.07643130
1.08483257
1.08333960
1.07467520
1.06654620
1.06399988
1.06695403
1.07294171
1.07937015
1.08450332
1.08893904
1.09550859
1.10506229
1.11548946
1.12335115
1.12529852
1.11993672
1.10750416
1.08928338
1.06873262
1.04950030
1.03304234
1.02196126
1.02015857
1.02797967
1.04219849
1.06114014
1.08470451
1.10890108
1.12663689
1.13344635
1.13073978
1.12277669
1.11311971
1.10583556
1.10376397
1.10581838
1.10775115
1.10494682
1.09582940
1.08333341
1.07336123
1.06895499
1.06946664
1.07544068
1.08715587
1.10230973
1.11608086
1.12276707
1.12117026
1.11631167
1.11164273
1.10488627
1.09614800
1.08967313
1.08946607
1.09868908
1.11742189
1.14065477
1.16037719
1.17209059
1.17778764
1.18068624
1.18010360
1.17365756
1.16275097
1.15251167
1.14699927
1.14762738
1.15488272
1.16696895
1.17968601
1.18826719
1.18925536
1.18415669
1.17790501
1.17400607
1.17306316
1.17430255
1.17673560
1.17953562
1.18192463
1.18250224
1.18040717
1.17421985
1.16236771
1.14666290
1.13027609
1.11548821
1.10533437
1.10155401
1.10060445
1.09794355
1.09447397
1.09284508
1.09135409
1.08543324
1.07263919
1.05555478
1.03982944
1.02916547
1.02351646
1.02233031
1.02655517
1.03316036
1.03562077
1.03504695
1.03908474
1.04958171
1.06152100
1.07130061
1.07880439
1.08432507
1.08855072
1.09298328
1.14759744
1.15984046
1.16396331
1.15911859
1.15142895
1.14420551
1.13592312
1.12865031
1.12661931
1.12890842
1.13237930
1.13725100
1.14391143
1.14883767
1.14948334
1.14672426
1.14119733
1.13362279
1.12526860
1.11691680
1.11014402
1.10681545
1.10775276
1.11214412
1.11803089
1.12346125
1.12698064
1.12797353
1.12730177
1.12753936
1.13088658
1.13654423
1.14100185
1.14208875
1.14110497
1.13977308
1.13735417
1.13116680
1.11911057
1.10211105
1.08571176
1.07697649
1.07664067
1.07917123
1.08061005
1.08101699
1.08256075
1.08671437
1.09204689
1.09626641
1.09867890
1.09956585
1.09939075
1.09958037
1.10168671
1.10425719
1.10362380
1.09688532
1.08450747
1.07399386
1.07388955
1.08468812
1.10075665
1.11768853
1.13515258
1.15201614
1.16324539
1.16403681
1.15633353
1.14852090
1.14735468
1.15334785
1.16426576
1.17784105
1.19152012
1.20238744
1.20562366
1.19824267
1.18552732
1.17646927
1.17464587
1.17628484
1.17415042
1.16463338
1.14889519
1.12907782
1.10903172
1.09402666
1.08738673
1.08774452
1.09020289
1.09074215
1.08842986
1.08537136
1.08508163
1.09011410
1.10076226
1.11410417
1.12521545
1.13023671
1.12669305
1.11408864
1.09572504
1.07591830
1.05481303
1.03026219
1.00600814
0.99046336
0.98648751
0.99001660
0.99508037
0.99621091
0.99237316
0.98737525
0.98493564
0.98665492
0.99126753
0.99734170
1.00582191
1.01506579
1.02127833
1.02512614
1.03154311
1.04219439
1.05157492
1.05486021
1.05495201
1.05670819
1.05959429
1.06055983
1.05863863
1.05483797
1.05020942
1.04515315
1.04062521
1.03760142
1.03609484
1.03708458
1.04350172
1.05459321
1.06425167
1.07006922
1.07561032
1.08309643
1.09147236
1.09893667
1.10512033
1.11039346
1.11158418
1.10502690
1.09363102
1.08384333
1.07877570
1.07758677
1.07918823
1.08197585
1.08261930
1.07982379
1.07496378
1.06829522
1.05869092
1.04769998
1.03892532
1.03539521
1.03946960
1.04987783
1.06145933
1.07118829
1.08215921
1.09497669
1.10172065
1.09794599
1.08745428
1.07538022
1.06521925
1.05825192
1.05417731
1.05133478
1.04851339
1.04496633
1.03725200
1.02603908
1.01930229
1.01923842
1.01747541
1.00511342
0.98256068
0.96082494
0.95182074
0.95682213
0.96694712
0.97359251
0.97593091
0.97914126
0.98716868
1.00040630
1.01548768
1.02716437
1.03496046
1.04149565
1.04690495
1.04940891
1.04762552
1.04299350
1.03930384
1.03987752
1.04517635
1.05364961
1.06645426
1.08479696
1.10377346
1.11491606
1.11391599
1.10397568
1.09183681
1.08246777
1.07644843
1.07251928
1.07160675
1.07620636
1.08608613
1.09610699
1.10201876
1.10510556
1.10739954
1.10802355
1.10500753
1.09705687
1.08467917
1.07259146
1.06629736
1.06549234
1.06868218
1.07590911
1.08415527
1.08688210
1.07893948
1.06288151
1.04642318
1.03427256
1.02486278
1.01302807
0.99909155
0.99222924
0.99896812
1.01730336
1.04162191
1.06633576
1.08605624
1.09625546
1.09924159
1.10187001
1.10502469
1.10402332
1.09573852
1.08028166
1.06045409
1.04258001
1.03364814
1.03593189
1.04673240
1.06070766
1.07096820
1.07377459
1.07001263
1.06325161
1.05841170
1.05768105
1.06006614
1.06159818
1.05631766
1.04347397
1.02981574
1.02109873
1.01637144
1.01197733
1.00792534
1.00953059
1.01850612
1.02770026
1.03193068
1.03379081
1.03677595
1.04057799
1.04177755
1.03847518
1.03457537
1.03628988
1.04624417
1.06201216
1.07701914
1.08446234
1.08256123
1.07496769
1.06734659
1.06415067
1.06721412
1.07476891
1.08239662
1.08688661
1.08698818
1.08320832
1.07828319
1.07406947
1.07041791
1.06785501
1.06667427
1.06652741
1.06885729
1.07381641
1.07659289
1.07189732
1.06125101
1.05414086
1.05795165
1.06707580
1.06990044
1.06416782
1.05662644
1.05262479
1.05241852
1.05459053
1.05873434
1.06378021
1.06669509
1.06398748
1.05782391
1.05660897
1.06468017
1.07929603
1.09453546
1.10493932
1.11013781
1.11107720
1.10506760
1.09364557
1.08614298
1.08741304
1.09109331
1.08842290
1.07748274
1.06323408
1.05252570
1.04896647
1.04989776
1.04879679
1.04303681
1.03774405
1.03936343
1.04888338
1.06258593
1.07526670
1.08449012
1.09073047
1.09423252
1.09639906
1.09796046
1.09717817
1.09385431
1.09042640
1.08804127
1.08518622
1.08171744
1.08197086
1.09146032
1.10783090
1.12008384
1.11994899
1.10814296
1.09259775
1.08324160
1.08219739
1.08177826
1.07586010
1.06510340
1.05182613
1.03745620
1.02292610
1.00970936
1.00219309
1.00494426
1.01569463
1.02736106
1.03490685
1.03749335
1.03614464
1.03202363
1.02888334
1.03058164
1.03642445
1.04462101
1.05591988
1.06931054
1.07987120
1.08514363
1.08806490
1.09054615
1.08905625
1.08066800
1.06918654
1.06172943
1.06186982
1.06768182
1.07439553
1.07735407
1.07473160
1.06855080
1.06141086
1.05498129
1.05056370
1.04787914
1.04681122
1.04980276
1.05906662
1.07006055
1.07429913
1.07044006
1.06373269
1.05841522
1.05648937
1.05850963
1.06388139
1.07169612
1.08069446
1.08825203
1.09113315
1.08828292
1.08103745
1.07082868
1.05948147
1.05045261
1.04739016
1.05253826
1.06499387
1.07979103
1.09006652
1.09290455
1.09089343
1.08644216
1.07879122
1.06771843
1.05883191
1.05856900
1.06570019
1.07365398
1.07669730
1.07547715
1.07700773
1.08561345
1.09824339
1.10615142
1.10235333
1.09080752
1.08144638
1.07967829
1.08341945
1.08676888
1.08633491
1.08310530
1.08107266
1.08241455
1.08343644
1.07957953
1.07151674
1.06357162
1.05979698
1.06294388
1.05768105
1.06006614
1.06159818
1.05631766
1.04347397
1.02981574
1.02109873
1.01637144
1.01197733
1.00792534
1.00953059
1.01850612
1.02770026
1.03193068
1.03379081
1.03677595
1.04057799
1.04177755
1.03847518
1.03457537
1.03628988
1.04624417
1.06201216
1.07701914
1.08446234
1.08256123
1.07496769
1.06734659
1.06415067
1.06721412
1.07476891
1.08239662
1.08688661
1.08698818
1.08320832
1.07828319
1.07406947
1.07041791
1.06785501
1.06667427
1.06652741
1.06885729
1.07381641
1.07659289
1.07189732
1.06125101
1.05414086
1.05795165
1.06707580
1.06990044
1.06416782
1.05662644
1.05262479
1.05241852
1.05459053
1.05873434
1.06378021
1.06669509
1.06398748
1.05782391
1.05660897
1.06468017
1.07929603
1.09453546
1.10493932
1.11013781
1.11107720
1.10506760
1.09364557
1.08614298
1.08741304
1.09109331
1.08842290
1.07748274
1.06323408
1.05252570
1.04896647
1.04989776
1.04879679
1.04303681
1.03774405
1.03936343
1.04888338
1.06258593
1.07526670
1.08449012
1.09073047
1.09423252
1.09639906
1.09796046
1.09717817
1.09385431
1.09042640
1.08804127
1.08518622
1.08171744
1.08197086
1.09146032
1.10783090
1.12008384
1.11994899
1.10814296
1.09259775
1.08324160
1.08219739
1.08177826
1.07586010
1.06510340
1.05182613
1.03745620
1.02292610
1.00970936
1.00219309
1.00494426
1.01569463
1.02736106
1.03490685
1.03749335
1.03614464
1.03202363
1.02888334
1.03058164
1.03642445
1.04462101
1.05591988
1.06931054
1.07987120
1.08514363
1.08806490
1.09054615
1.08905625
1.08066800
1.06918654
1.06172943
1.06186982
1.06768182
1.07439553
1.07735407
1.07473160
1.06855080
1.06141086
1.05498129
1.05056370
1.04787914
1.04681122
1.04980276
1.05906662
1.07006055
1.07429913
1.07044006
1.06373269
1.05841522
1.05648937
1.05850963
1.06388139
1.07169612
1.08069446
1.08825203
1.09113315
1.08828292
1.08103745
1.07082868
1.05948147
1.05045261
1.04739016
1.05253826
1.06499387
1.07979103
1.09006652
1.09290455
1.09089343
1.08644216
1.07879122
1.06771843
1.05883191
1.05856900
1.06570019
1.07365398
1.07669730
1.07547715
1.07700773
1.08561345
1.09824339
1.10615142
1.10235333
1.09080752
1.08144638
1.07967829
1.08341945
1.08676888
1.08633491
1.08310530
1.08107266
1.08241455
1.08343644
1.07957953
1.07151674
1.06357162
1.05979698
1.06294388
1.07139582
1.07681407
1.07202356
1.06006564
1.04850416
1.03982380
1.03356521
1.03126557
1.03467844
1.04231087
1.04912718
1.04952161
1.04151366
1.02872406
1.01766882
1.01417227
1.02041656
1.03227789
1.04346659
1.04979868
1.04691717
1.03129589
1.00636410
0.98273995
0.97132106
0.97739773
0.99783807
1.02174822
1.03698849
1.03890878
1.03138682
1.02220575
1.01975440
1.02656441
1.03360703
1.02808618
1.00806126
0.98293295
0.96156140
0.94655827
0.93736374
0.93565326
0.94447358
0.96148509
0.98071348
0.99808116
1.01041272
1.01605143
1.01819391
1.02228746
1.03052069
1.03997821
1.04552370
1.04617283
1.04536539
1.04526816
1.04606932
1.04858518
1.05478077
1.06754619
1.08622138
1.10337469
1.11244091
1.11268289
1.10550185
1.09130793
1.07090823
1.04994505
1.03554743
1.02888675
1.02816594
1.03260051
1.04211599
1.05677423
1.07423208
1.08980768
1.09940655
1.10375526
1.10855882
1.11801160
1.13024254
1.13790775
1.13369125
1.11832576
1.09956078
1.08287957
1.07091618
1.06753780
1.07598071
1.09360317
1.11045306
1.11848125
1.11883608
1.11620100
1.11219030
1.10721432
1.10358454
1.10298556
1.10357416
1.10005539
1.08887500
1.07524879
1.06872836
1.07246515
1.08175984
1.09137167
1.09940549
1.10425030
1.10428421
1.10124551
1.10021897
1.10475492
1.11361186
1.12289199
1.12910304
1.13195315
1.13306499
1.13224257
1.12968563
1.12824447
1.13056371
1.13627010
1.14152945
1.14180782
1.13572520
1.12513588
1.11206957
1.09644031
1.07838950
1.06051056
1.04702812
1.04161987
1.04375405
1.04988942
1.05581198
1.05556162
1.04379221
1.02328659
1.00509347
0.99848925
1.00478745
1.01820232
1.03181988
1.04327816
1.05292456
1.06021732
1.06518190
1.07019391
1.07776515
1.08644069
1.09274877
1.09768019
1.10380057
1.11065811
1.11669335
1.12021390
1.11935014
1.11293721
1.10348719
1.09739185
1.09987447
1.10920061
1.11745229
1.11938320
1.11528903
1.10707834
1.09775943
1.08974159
1.08389350
1.08116232
1.08159661
1.08495735
1.09016326
1.09517650
1.09887010
1.10028255
1.09934295
1.09810408
1.09849121
1.10004016
1.12132008
1.13745090
1.14511876
1.14251195
1.13176749
1.11800572
1.10684029
1.10197871
1.10371691
1.11036414
1.12012304
1.12994856
1.13554219
1.13474350
1.12899660
1.11994325
1.10783456
1.09420970
1.08149627
1.07152796
1.06618662
1.06734871
1.07570665
1.08794816
1.09541802
1.08994461
1.07450974
1.06227961
1.06160393
1.07105886
1.08545760
1.09953990
1.11046384
1.12101241
1.13597388
1.15259598
1.16324746
1.16306001
1.15031101
1.12550760
1.09029432
1.04880214
1.01084748
0.98610584
0.97502221
0.97277630
0.97681103
0.98534112
0.99514614
1.00378072
1.01066380
1.01575471
1.01884475
1.01897238
1.01600927
1.01507868
1.02355292
1.04086013
1.05661303
1.06044574
1.05000893
1.02958220
1.00604005
0.98486215
0.96929691
0.96328803
0.96966438
0.98832656
1.01469631
1.03944853
1.05457063
1.05639421
1.04594782
1.02995809
1.01736144
1.01295772
1.01711275
1.02864926
1.04428546
1.05958228
1.07159263
1.08008321
1.08809467
1.09937558
1.11201797
1.11853036
1.11422556
1.10174391
1.08819320
1.07993211
1.07889805
1.08160880
1.08194966
1.07620248
1.06646932
1.05927697
1.06068694
1.07350182
1.09527049
1.11561754
1.12055979
1.10346370
1.06880789
1.02702288
0.98948441
0.96467998
0.95406041
0.95127721
0.94964930
0.94853549
0.94906021
0.94966943
0.94781716
0.94295576
0.93658782
0.92928977
0.92180785
0.91773232
0.91999028
0.92944814
0.94543758
0.96299335
0.97618538
0.98379140
0.98726439
0.98545663
0.97656908
0.96374752
0.95282586
0.94853022
0.95210127
0.95798834
0.95644006
0.94178654
0.91708888
0.89248046
0.88122302
0.89257057
0.92578780
0.96828548
1.00075107
1.01011913
0.99574883
0.96553375
0.93131777
0.90463415
0.89117066
0.88957948
0.89402618
0.89748178
0.89742471
0.89752517
0.90186111
0.90938092
0.91592871
0.91818561
0.91704906
0.91747199
0.92046705
0.92122296
0.91486786
0.90095552
0.88420354
0.87057423
0.86397001
0.86497475
0.87243580
0.88662809
0.90613838
0.92476689
0.93766731
0.94623412
0.95280731
0.95532043
0.95100850
0.94073250
0.92721295
0.91408849
0.90503827
0.90117330
0.90230899
0.90888544
0.92051692
0.93289796
0.93856483
0.93394832
0.92236005
0.90999130
0.90214949
0.89893558
0.89409264
0.88301669
0.87078017
0.86657700
0.87356272
0.88900775
0.90910073
0.93191486
0.95765742
0.98461063
1.00680136
1.01778994
1.01491708
1.00233691
0.98980333
0.98449847
0.98520116
0.98642511
0.98492860
0.97859573
0.96340312
0.93914767
0.91472043
0.90096256
0.90054804
0.90728136
0.91257532
0.91021777
0.90051301
0.89037778
0.88503502
0.88478478
0.88821602
0.88966795
0.88185367
0.86724066
0.85572608
0.85163703
0.85116976
0.85097270
0.85176058
0.85616804
0.86691141
0.88216408
0.89678705
0.90733315
0.91351158
0.91687935
0.91718105
0.91365894
0.90617962
0.89363283
0.87930779
0.87096051
0.87233480
0.88216006
0.89626450
0.90916602
0.91746265
0.92084780
0.92277169
0.92994198
0.94334209
0.95391308
0.95388616
0.94346070
0.92674702
0.90884332
0.89746640
0.90299872
0.92844454
0.96383297
0.99787825
1.02666998
1.05060653
1.07084070
1.08786631
1.10154678
1.11165078
1.11676409
1.11435257
1.10618853
1.10008816
1.10135871
1.10725907
1.11195074
1.11375176
1.11694535
1.12577049
1.13738574
1.14526572
1.14814273
1.14737411
1.14094956
1.12995132
1.12135139
1.11844216
1.11757340
1.11395371
1.10469091
1.08975996
1.07297971
1.06078393
1.05907857
1.06901499
1.08580440
1.10274209
1.11692384
1.12982431
1.14223713
1.15208043
1.15651845
1.15434335
1.14573117
1.13179990
1.11608667
1.10416710
1.10124334
1.10853128
1.12126861
1.13322072
1.14077138
1.14247355
1.14102877
1.14211644
1.14540347
1.14271267
1.12787481
1.10253746
1.07363931
1.04783601
1.02779582
1.01433571
1.01097093
1.02189673
1.04211025
1.05776061
1.05921495
1.04886824
1.03504260
1.02465318
1.02232926
1.02585957
1.02969603
1.03371732
1.03824164
1.04188152
1.04647398
1.05438593
1.06740351
1.08802253
1.11436985
1.13872290
1.15343018
1.15597370
1.14997917
1.14112869
1.13216856
1.12332923
1.11335445
1.10093842
1.08822720
1.07850223
1.07279483
1.07002853
1.06803262
1.06610521
1.06485479
1.06465546
1.06587659
1.06909154
1.07514086
1.08416964
1.09483881
1.10448040
1.11125711
1.11616458
1.11764143
1.11124049
1.07359824
1.05038489
1.03260776
1.02376909
1.02454327
1.03235760
1.04175769
1.04712096
1.04406346
1.03045828
1.00758186
0.98269243
0.96806218
0.97161785
0.99026116
1.01458935
1.03730539
1.05510834
1.06701232
1.07381607
1.07775616
1.08075370
1.08163666
1.07959113
1.07827175
1.08175744
1.09099835
1.10240536
1.10900722
1.10589363
1.09219552
1.07208267
1.05436270
1.04582126
1.04925960
1.06549656
1.08996940
1.11405318
1.13234652
1.14365136
1.14971261
1.15330868
1.15420921
1.15132556
1.14728797
1.14727296
1.15410112
1.16503179
1.17272849
1.17059653
1.15819568
1.14231252
1.13144861
1.12742138
1.12593596
1.12339171
1.12064656
1.12068209
1.12499201
1.13329691
1.14379241
1.15449927
1.16293517
1.16531081
1.15928475
1.14501553
1.12635282
1.11165186
1.10634843
1.10743284
1.10775761
1.10115164
1.08717879
1.07424063
1.07070474
1.07597657
1.08589027
1.09681430
1.10310103
1.10096849
1.09255853
1.08220210
1.07521964
1.07686948
1.08649452
1.09760274
1.10310947
1.09978420
1.08867645
1.07151520
1.05056714
1.03103840
1.01902133
1.01767377
1.02821879
1.05017180
1.07885545
1.10487787
1.11885618
1.11695035
1.10047800
1.07587546
1.05293070
1.03959528
1.03842441
1.04521248
1.05371177
1.06118706
1.06741277
1.07184489
1.07385826
1.07286641
1.06789417
1.05958080
1.05155235
1.04799499
1.04922133
1.05231665
1.05547698
1.05840647
1.05956570
1.05611104
1.04594240
1.02781723
1.00390015
0.98362735
0.97812899
0.98973402
1.01162068
1.03438718
1.05087544
1.05877923
1.05963971
1.05594524
1.05123867
1.05045602
1.05583056
1.06311684
1.06443370
1.05487365
1.03586038
1.01501930
1.00224750
1.00209080
1.01218559
1.02784124
1.04467213
1.05855654
1.06537151
1.06461491
1.06236826
1.06545212
1.07493819
1.08635705
1.09295167
1.09101502
1.08231588
1.07161237
1.06341982
1.06114403
1.06691034
1.07899195
1.09059755
1.09131639
1.07432030
1.04464224
1.01704527
1.00466913
1.00995682
1.02731731
1.04718057
1.05980650
1.06169580
1.05526588
1.04630042
1.03980096
1.03375728
1.02116952
0.99970764
0.97747851
0.96657553
0.97176539
0.98866326
1.00797380
1.01959608
1.01842740
1.00854669
1.00236744
1.01043219
1.02871428
1.04279130
1.04285867
1.02909944
1.00655825
0.98275886
0.96965428
0.97604770
0.99559995
1.01091803
1.00975667
0.99367865
0.97362613
0.95888746
0.95213649
0.95105121
0.95124664
0.94955387
0.94467570
0.93778850
0.93236451
0.93269096
0.94237946
0.96433505
0.99879505
1.03765872
1.06751625
1.08088765
1.08059697
1.07553304
1.07457728
1.08075385
1.09002543
1.09728491
1.09966430
1.09483578
1.08296307
1.06815342
1.05421353
1.04309127
1.03778964
1.04249699
1.05969939
1.08611889
1.11310667
1.13351357
1.14455579
1.14659776
1.14440562
1.14400022
1.14633953
1.15049943
1.15726372
1.16617284
1.17341874
1.17585181
1.17683175
1.18000314
1.18291787
1.18317111
1.18212869
1.18268218
1.18733153
1.19328564
1.19374909
1.18813803
1.18241792
1.18046386
1.18318098
1.18928045
1.19189780
1.18492527
1.17053594
1.15436211
1.13826142
1.12140489
1.10466744
1.08892493
1.07356283
1.05996173
1.05218878
1.05300397
1.06087557
1.07082275
1.07743101
1.07806346
1.07403203
1.07114127
1.07649730
1.08907144
1.09902916
1.09880305
1.09079941
1.08449485
1.08791037
1.10141268
1.11775153
1.12909974
1.13384621
1.13556781
1.13769912
1.14066285
1.14297753
1.14382077
1.14312143
1.14020493
1.13561617
1.13273320
1.13379289
1.13596906
1.13499541
1.13103822
1.12810725
1.12783818
1.12803292
1.12738554
1.12603448
1.12411418
1.12225188
1.12086778
1.12036010
1.12121965
1.12252424
1.12380529
1.12508478
1.12294662
1.11561618
1.10877967
1.10920245
1.11829753
1.13241048
1.14560705
1.15373885
1.15526990
1.15036608
1.14144330
1.13064757
1.11811571
1.10413139
1.09016857
1.07776269
1.06759388
1.06032034
1.05718556
1.05713581
1.17698699
1.17820482
1.18113606
1.18969300
1.20011290
1.20548289
1.20341126
1.19541719
1.18309858
1.16648061
1.14692673
1.13150129
1.12843954
1.13709741
1.14635933
1.14484778
1.13191486
1.11648623
1.10724604
1.10636666
1.11051076
1.11617328
1.12162629
1.12581097
1.12929184
1.13249184
1.13492154
1.13835584
1.14528275
1.15581912
1.16677162
1.17313943
1.17208494
1.16431080
1.15471856
1.14889390
1.14751488
1.14832704
1.14879529
1.14619686
1.13973667
1.13082007
1.12114028
1.11250280
1.10669050
1.10367705
1.10161886
1.09975447
1.09868221
1.09840316
1.09870373
1.09908208
1.09844156
1.09737637
1.09785463
1.10088347
1.10672117
1.11535976
1.12624929
1.13712403
1.14290336
1.13939099
1.12932388
1.12010358
1.11584359
1.11708046
1.12409644
1.13649410
1.15169232
1.16503943
1.17377983
1.18015797
1.18773201
1.19417422
1.19133462
1.17507248
1.15000204
1.12415199
1.10397397
1.09286843
1.09009672
1.09262278
1.10057834
1.11445053
1.12853387
1.13531799
1.13253018
1.12223315
1.10804432
1.09411530
1.08321558
1.07838900
1.08335448
1.09772877
1.11664384
1.13461338
1.14803560
1.15515495
1.15324840
1.13886679
1.11252100
1.08173510
1.05721392
1.04398589
1.04019509
1.04064735
1.03986644
1.03801522
1.03728311
1.03455689
1.02775460
1.02078344
1.01819677
1.02096458
1.02728665
1.03484969
1.04078783
1.04302163
1.04164394
1.03695993
1.03148335
1.03109754
1.03936642
1.05421977
1.06992246
1.08112769
1.08492798
1.08265186
1.08023454
1.08146687
1.08379286
1.08127877
1.07065818
1.05426569
1.03687399
1.02455049
1.02139155
1.02536091
1.03351772
1.04647733
1.06530466
1.08551093
1.09776256
1.09900204
1.09341526
1.08133941
1.06043489
1.03601003
1.02022832
1.02042663
1.03215361
1.04687464
1.06074125
1.07279736
1.08017764
1.07582022
1.05294896
1.01265238
0.96691664
0.93137257
0.91223155
0.90780868
0.91740955
0.93866837
0.96450378
0.98625459
0.99697661
0.99499389
0.98622695
0.98006462
0.98022660
0.98351846
0.98816299
0.99645502
1.00935480
1.02432678
1.03843030
1.05144166
1.06451209
1.07842253
1.09413715
1.10844714
1.11326622
1.10416648
1.08444266
1.06165054
1.04166697
1.02611185
1.01580995
1.01130862
1.01231407
1.01890786
1.02937456
1.04059405
1.05144509
1.06278653
1.07493706
1.08805118
1.10080690
1.10656339
1.09853339
1.07776364
1.05312539
1.03302349
1.01899583
1.01031172
1.00854074
1.01384860
1.02125758
1.02521892
1.02739585
1.03366863
1.04294708
1.04837346
1.04685357
1.04001363
1.03119879
1.02470302
1.02532390
1.03617734
1.05543481
1.07558688
1.08653756
1.08251695
1.06680715
1.04740693
1.03144449
1.02395829
1.02826324
1.04301264
1.05873713
1.06547491
1.06325936
1.06026157
1.06251018
1.06771698
1.06984514
1.06797314
1.06818758
1.07586363
1.08929305
1.10308220
1.11350832
1.11825340
1.11340637
1.09370083
1.05936370
1.02136816
0.99287030
0.98027647
0.98510826
1.00501283
1.03360100
1.06298135
1.08632131
1.09971222
1.10301884
1.10155995
1.10372218
1.11240862
1.12168570
1.12458631
1.11993884
1.10918369
1.09443478
1.07767450
1.06039256
1.04794431
1.04578756
1.05082523
1.05657288
1.06185082
1.06785882
1.07397845
1.07723851
1.07567231
1.07232733
1.07251187
1.07865500
1.08962095
1.10254595
1.11358025
1.03234582
1.01382708
1.00407254
1.00412211
1.00965289
1.01635609
1.02207232
1.02648207
1.02932349
1.02806504
1.02135264
1.01286514
1.00641746
1.00168309
0.99820968
0.99945876
1.00991124
1.02985029
1.05348794
1.07277300
1.08111756
1.07436356
1.05438595
1.02845376
1.00485726
0.98955672
0.98381950
0.98621561
0.99352596
1.00153574
1.00904004
1.01759170
1.02774215
1.03931977
1.05352517
1.07020924
1.08661523
1.10124595
1.11314214
1.11913967
1.11629135
1.10494717
1.08707757
1.06422735
1.03990593
1.01980271
1.00749226
1.00340898
1.00597870
1.01217750
1.01937587
1.02481944
1.02599519
1.02544574
1.02877118
1.03699645
1.04640812
1.05084304
1.04646235
1.03570041
1.02281178
1.01099503
1.00276092
0.99967490
1.00118711
1.00648927
1.01647666
1.03009385
1.04394761
1.05679854
1.06819650
1.07558154
1.07783780
1.07582419
1.07053270
1.06425441
1.05984175
1.05738985
1.05488108
1.05209298
1.05237032
1.06142923
1.08035350
1.10189481
1.11733710
1.12209049
1.11556827
1.10246836
1.09091153
1.08489513
1.08209761
1.07778119
1.06969229
1.06263073
1.06446032
1.07609254
1.09135064
1.10340957
1.10893206
1.10949424
1.10734247
1.10215817
1.09324496
1.08093554
1.06805270
1.05853788
1.05312542
1.05070599
1.05043223
1.05172922
1.05353373
1.05428888
1.05550071
1.05961369
1.06516544
1.06868736
1.06847509
1.06454313
1.05671101
1.04634255
1.03778905
1.03629725
1.04482949
1.06100329
1.07809042
1.08917501
1.08847044
1.07075405
1.03607982
0.99227825
0.95110765
0.92317719
0.91046790
0.90578249
0.90057540
0.89125069
0.88004035
0.87044919
0.86458071
0.86324768
0.86533667
0.86975422
0.87612829
0.88347182
0.89053680
0.89545184
0.89675403
0.89484644
0.89105102
0.88622987
0.87972901
0.86922282
0.85481591
0.84279864
0.83906314
0.84282607
0.85024514
0.85845825
0.86695422
0.87928946
0.90014194
0.92877471
0.95842588
0.98096334
0.98996395
0.98182913
0.95718802
0.92265180
0.88953790
0.86541524
0.84895585
0.83630546
0.82799748
0.82533197
0.82645470
0.83126675
0.84056526
0.85186047
0.86053018
0.86307492
0.86142360
0.86007789
0.85986473
0.85969413
0.85905641
0.85621070
0.85153268
0.84850237
0.84869072
0.85509428
0.87360957
0.90607238
0.94754728
0.98808113
1.01725747
1.03078517
1.03203187
1.02658597
1.01883355
1.01353955
1.01421089
1.02001022
1.02771254
1.03457249
1.04026303
1.04729666
1.05687891
1.06664857
1.07294282
1.07356305
1.06926129
1.06387937
1.06054906
1.05619805
1.04722809
1.03735645
1.03252630
1.03346078
1.03573471
1.03534263
1.03237972
1.02999133
1.03247301
1.04091117
1.05080189
1.05826970
1.06416978
1.07001797
1.07415418
1.07378186
1.07049093
1.06836275
1.06550362
1.05717974
1.04509871
1.03356849
1.02281962
1.01116034
1.00072722
0.99779682
1.00592705
1.02469588
1.05065650
1.07658576
1.09708190
1.11051259
1.11558542
1.11165787
1.10018560
1.08507573
1.07073997
1.05871018
1.04946293
1.04484046
1.04388898
1.04244197
1.03765876
1.03087515
1.02834482
1.03463778
1.04649360
1.05725383
1.06280897
1.06260972
1.05756385
1.04882307
1.03935546
1.03273744
1.02793954
1.01952651
1.00616575
0.99314531
0.98529029
0.98295754
0.98335693
0.98324854
0.98189832
0.98025504
0.97941666
0.98122750
0.98616831
0.99171133
0.99465638
0.99253392
0.98302213
0.96726892
0.95360794
0.95289176
0.96787666
0.98969030
1.00750428
1.01990599
1.03164852
1.04350482
1.05233765
1.05588259
1.05509808
1.05209475
1.04925924
1.05116616
1.05990389
1.07328525
1.08749791
1.09704482
1.09940395
1.09630991
1.08814890
1.07406726
1.05535837
1.03579892
1.02041003
1.01378987
1.01635512
1.02242202
1.02704300
1.03176626
1.03959960
1.05076856
1.06197345
1.06603663
1.05865737
1.04286858
1.02561692
1.01397624
1.01186157
1.01962143
1.03423678
1.04912167
1.05932960
1.06629998
1.07502268
1.08772797
1.09900294
1.10021222
1.09000848
1.07575587
1.06634725
1.06493462
1.06728433
1.06614650
1.05834362
1.04876900
1.04279945
1.03690525
1.02455907
1.00767001
1.09562335
1.08804005
1.08205847
1.07696894
1.07029182
1.06112631
1.05002930
1.03815387
1.02731186
1.02081896
1.02229601
1.03118373
1.04227645
1.05241213
1.06432311
1.08095811
1.09934876
1.11173288
1.11261883
1.10462729
1.09519173
1.08905693
1.08407442
1.07653749
1.07004404
1.07145880
1.08083847
1.09145770
1.09686062
1.09628827
1.09573575
1.10095330
1.11013631
1.11733664
1.12000663
1.12095452
1.12325166
1.12524470
1.12348659
1.11692322
1.10599787
1.09306759
1.08308802
1.07930292
1.08068839
1.08459033
1.08921803
1.09479443
1.10139683
1.10699511
1.11123125
1.11438931
1.11198834
1.09949708
1.08128965
1.06767781
1.06293273
1.06182550
1.05717931
1.04748501
1.03816173
1.03581737
1.04235806
1.05409863
1.06679602
1.07951807
1.09147124
1.10081457
1.10553025
1.10310692
1.09289021
1.07926996
1.06935110
1.06666005
1.06962475
1.07438152
1.07822467
1.07954402
1.07586306
1.06668846
1.05529310
1.04655427
1.04390753
1.04614627
1.04995849
1.05413144
1.05789024
1.06041563
1.06170220
1.06241974
1.06348075
1.06201703
1.05569241
1.04951803
1.04996074
1.05849972
1.07130945
1.08440398
1.09680085
1.10677098
1.11063681
1.10674214
1.09733351
1.08490652
1.06861998
1.04403767
1.00786769
0.96710458
0.93890192
0.93552369
0.95510916
0.98826568
1.02568507
1.05997841
1.08583506
1.10062121
1.10353482
1.09429608
1.07545729
1.05391104
1.03540427
1.02267931
1.01979521
1.02755745
1.03922835
1.04915461
1.05688856
1.05987775
1.05397428
1.04160222
1.03038064
1.02563709
1.02814451
1.03584739
1.04456542
1.04993494
1.05092945
1.04976920
1.05055750
1.05652099
1.06492555
1.07020448
1.07198074
1.07421203
1.07971203
1.08673384
1.09004467
1.08641107
1.07687057
1.06568076
1.05707059
1.05056190
1.04313871
1.03629558
1.03713507
1.05063333
1.07293613
1.09391713
1.10470289
1.10491206
1.10214618
1.10271006
1.10689264
1.11237327
1.11715218
1.12057711
1.12300148
1.12498589
1.12596377
1.12264372
1.11381350
1.10303269
1.09401783
1.08790704
1.08303560
1.07587306
1.06509773
1.05417845
1.04703052
1.04516932
1.04772961
1.05079704
1.05044780
1.04524421
1.03527540
1.02387422
1.01796547
1.02202970
1.03385855
1.04700366
1.05531187
1.05713011
1.05528011
1.05048513
1.04026800
1.02548729
1.01308428
1.00999498
1.01531514
1.02325020
1.03113685
1.04002770
1.04818860
1.04934307
1.04203477
1.03220784
1.02600306
1.02708484
1.03610947
1.05054535
1.06669724
1.08087197
1.08849204
1.08609128
1.07637403
1.06493965
1.05393569
1.04421294
1.03736905
1.03473423
1.03614001
1.04000848
1.04531328
1.05135574
1.05729459
1.06247280
1.06587549
1.06601888
1.06347544
1.06295371
1.06869847
1.07811753
1.08377785
1.07991018
1.06612483
1.04845900
1.03442431
1.02664038
1.02340840
1.02205906
1.02130416
1.02123955
1.02321423
1.03041921
1.04341987
1.05750847
1.06731198
1.07160778
1.07308203
1.07397479
1.07480478
1.07474162
1.07138369
1.06350281
1.05277734
1.04282270
1.03569532
1.02982474
1.02493120
1.02311230
1.02527280
1.03148441
1.04041025
1.03023219
1.03436638
1.04065993
1.04444197
1.04492841
1.04438957
1.04302607
1.03930985
1.03440285
1.02965285
1.02264680
1.01093876
0.99637992
0.98590739
0.98573715
0.99290525
0.99968892
1.00211937
1.00040835
0.99773890
0.99769388
0.99974151
0.99962376
0.99397997
0.98379842
0.97622779
0.97739051
0.98266485
0.98313124
0.97653361
0.96576051
0.95356521
0.94378388
0.94262385
0.95297495
0.96999712
0.98469770
0.99069398
0.98917937
0.98675809
0.98800929
0.99235272
0.99789429
1.00422038
1.00993537
1.01290721
1.01244912
1.01005545
1.00984061
1.01627640
1.03148895
1.05318366
1.07355002
1.08473667
1.08570603
1.08118291
1.07673871
1.07471634
1.07321009
1.06939627
1.06216901
1.05204106
1.04101997
1.03231443
1.02924567
1.03314338
1.04269282
1.05450754
1.06279898
1.06334600
1.05808788
1.05183606
1.04748813
1.04482589
1.04132627
1.03434027
1.02398849
1.01315878
1.00447489
1.00085331
1.00777704
1.02968191
1.06329533
1.10044035
1.13503559
1.16318397
1.18216968
1.19033645
1.18790944
1.17878886
1.16783825
1.15899041
1.15622845
1.15973144
1.16399089
1.16302278
1.15473810
1.14176043
1.12910878
1.11905653
1.10983041
1.09938192
1.08679318
1.07200544
1.05529832
1.03550388
1.01133258
0.98602238
0.96642795
0.95665114
0.95625084
0.96269188
0.97226161
0.97984919
0.98145123
0.97629034
0.96611164
0.95464593
0.94608036
0.94226152
0.94103048
0.94005798
0.94154535
0.94839119
0.95952601
0.96966815
0.97269156
0.96766651
0.95897015
0.95086350
0.94404576
0.93704252
0.93117687
0.93016185
0.93462349
0.94101052
0.94543971
0.95011718
0.96098480
0.97692742
0.98942498
0.99289860
0.99074490
0.99109515
0.99809386
1.00897219
1.02046281
1.03264395
1.04407498
1.05045551
1.04928234
1.04193019
1.03283709
1.02697452
1.02734036
1.03358810
1.04213812
1.04841486
1.05049958
1.05132062
1.05373045
1.05527745
1.05141909
1.04220506
1.03259086
1.02645095
1.02447944
1.02632064
1.03194082
1.03950225
1.04352500
1.04102915
1.03463418
1.02747059
1.02164920
1.01891757
1.01898649
1.01932443
1.01866904
1.01871324
1.02110894
1.02625740
1.03334027
1.03966438
1.04282703
1.04135455
1.03590535
1.03112117
1.03087765
1.03583901
1.04389399
1.04984644
1.04930421
1.04169197
1.03102793
1.02333244
1.01956599
1.01637916
1.01318176
1.01227407
1.01451857
1.01866488
1.02347461
1.02692271
1.02604782
1.02249867
1.02259872
1.02787716
1.03261457
1.03043055
1.01983510
1.00648730
0.99801722
0.99611373
0.99732197
0.99845944
0.99829582
0.99826647
1.00093802
1.00611048
1.01140215
1.01319233
1.00895300
1.00232318
0.99950287
1.00175015
1.00435719
1.00161670
0.99362877
0.98516362
0.97923586
0.97515084
0.97069324
0.96689861
0.96917806
0.98004022
0.99447369
1.00777355
1.01981525
1.03053302
1.03983879
1.04937990
1.06252298
1.08079560
1.10000260
1.11275635
1.11515916
1.10870053
1.09667581
1.08353934
1.07374577
1.06776559
1.06291458
1.05774785
1.05328200
1.05063213
1.05002586
1.05205112
1.05561333
1.05688675
1.05135543
1.03667535
1.01679197
1.00030254
0.99199531
0.98896943
0.98713890
0.98676211
0.99052877
0.99970174
1.01184790
1.02199234
1.02765657
1.03158347
1.03730397
1.04595253
1.05614594
1.06422666
1.06595797
1.05969592
1.05076238
1.04680333
1.04943982
1.05474697
1.05850232
1.05975143
1.05887306
1.05508582
1.04890025
1.04442295
1.04517191
1.04790835
1.04623982
1.04051733
1.03620934
1.03660683
1.04117148
1.04516326
1.04372436
1.03830900
1.03448240
1.03383982
1.03346271
1.03255716
1.03381679
1.03884685
1.04637594
1.05335543
1.05578028
1.05255067
1.04856595
1.04987996
1.05669359
1.06426065
1.06876213
1.06896620
1.06499318
1.05773030
1.04938038
1.04359059
1.04263922
1.04540539
1.04844516
1.04838137
1.04541320
1.04359091
1.04662532
1.05312954
1.05640018
1.05266090
1.04542859
1.03794991
1.02965340
1.02129577
1.01622944
1.01729827
1.02416557
1.03247418
1.03670744
1.03551079
1.03175224
1.02843275
1.02826481
1.03351205
1.04388901
1.05477370
1.10303353
1.08975972
1.07897086
1.07125040
1.06971024
1.07832582
1.09664125
1.11646345
1.12806928
1.12946898
1.12651915
1.12406544
1.12069342
1.11505379
1.11130246
1.11321873
1.11948250
1.12573824
1.12727922
1.12250182
1.11281881
1.09859309
1.07944719
1.06017144
1.05138250
1.06082518
1.08611789
1.11706350
1.14290956
1.15702309
1.15878630
1.15138912
1.13799278
1.12176219
1.10666631
1.09606379
1.09101321
1.09009973
1.09030421
1.08948366
1.08950674
1.09649788
1.11523834
1.14179759
1.16485243
1.17559209
1.17375063
1.16391559
1.14960684
1.13255169
1.11608588
1.10591443
1.10674684
1.11836226
1.13307998
1.14025025
1.13646793
1.12722283
1.11861928
1.11154053
1.10341481
1.09278751
1.08008694
1.06670871
1.05545430
1.04960895
1.04987349
1.05292654
1.05519723
1.05585681
1.05560902
1.05672609
1.06075880
1.06715855
1.07398267
1.07772541
1.07701512
1.07271227
1.06630224
1.05970655
1.05338253
1.04730092
1.04304073
1.04323905
1.04848910
1.05682032
1.06695781
1.07809698
1.08748038
1.09215971
1.09226759
1.09070049
1.09071429
1.09393410
1.09977972
1.10656338
1.11397853
1.12262889
1.12939076
1.13038031
1.12650063
1.11980824
1.10977203
1.09493600
1.07644450
1.05879587
1.04741509
1.04646900
1.05629352
1.07170880
1.08577114
1.09554499
1.10058970
1.09947444
1.09203227
1.08041608
1.06750925
1.05758436
1.05373951
1.05395658
1.05566319
1.05901987
1.06432315
1.07187783
1.08039814
1.08740408
1.09228052
1.09287140
1.08553495
1.07023133
1.05060558
1.03124240
1.01481591
1.00240956
0.99546056
0.99497131
1.00051326
1.01041082
1.02165522
1.02977830
1.03147801
1.02802504
1.02360188
1.02129046
1.02148765
1.02470968
1.03321619
1.04664275
1.06095427
1.07104583
1.07327906
1.06735563
1.05562666
1.04265555
1.03439240
1.03409777
1.04035641
1.05004393
1.05821135
1.05859407
1.05020799
1.03983766
1.03707527
1.04575762
1.05879985
1.06590915
1.06430878
1.05821000
1.05214108
1.04809192
1.04780248
1.05203804
1.05707908
1.05880872
1.05727335
1.05359828
1.04816597
1.04297546
1.04034672
1.04017634
1.04383295
1.05503038
1.07334746
1.09284558
1.10691083
1.11165742
1.10645175
1.09302604
1.07568032
1.06044779
1.04950610
1.04147062
1.03673865
1.03765461
1.04535102
1.05608563
1.06397181
1.06565944
1.05909002
1.04298809
1.01928662
0.99469389
0.97828273
0.97549889
0.98280666
0.98881855
0.98410133
0.96936067
0.95320520
0.94322110
0.94061744
0.94386980
0.95123518
0.96024101
0.97162728
0.98642418
0.99828267
0.99831443
0.98375772
0.96033581
0.94115016
0.93800876
0.95140865
0.97422912
0.99999174
1.02563040
1.05057225
1.07222778
1.08557389
1.08677453
1.07554512
1.05676251
1.03726015
1.02230469
1.01486973
1.01392846
1.01748180
1.02408682
1.03015332
1.03206083
1.03098094
1.03289945
1.04070058
1.05131795
1.06092463
1.06594592
1.06276608
1.05242699
1.04031400
1.03001336
1.02256472
1.01798154
1.01732962
1.02215935
1.03204982
1.04620157
1.06366553
1.08180527
1.09626228
1.10357741
1.10278624
1.09386056
1.07928915
1.06664051
1.06371480
1.07106023
1.08376759
1.09844401
1.11230522
1.12237935
1.13064867
1.13936730
1.14559730
1.14731775
1.14650337
1.14653491
1.15083129
1.16102013
1.17549184
1.19085028
1.20235035
1.20471591
1.19747777
1.18647521
1.17691959
1.16894739
1.16064379
1.15143641
1.14138111
1.13084229
1.12360687
1.12467297
1.13392823
1.14897190
1.16781403
1.18502184
1.19469257
1.19468629
1.18737401
1.17935653
1.17425662
1.17008062
1.16565979
1.16287753
1.16425644
1.17016538
1.17758832
1.18199295
1.18203323
1.18175672
1.18533211
1.19167184
1.19665407
1.19804293
1.19623885
1.19278328
1.19001258
1.18960706
1.19181514
1.19592161
1.19820805
1.19491260
1.19062028
1.19492291
1.20909101
1.22481141
1.23390740
1.23522523
1.23410242
1.23497695
1.23703506
1.23791675
1.23665964
1.23251077
1.22429914
1.21025737
1.19134154
1.17321777
1.16052021
1.15284538
1.14876796
1.14907699
1.15368657
1.16107925
1.16978114
1.17739924
1.18016636
1.17537566
1.16451191
1.15355782
1.15111883
1.16134458
1.17746482
1.18909552
1.19184275
1.18735107
1.18052021
1.17681840
1.18142200
1.19588332
1.21339075
1.22429563
1.22721671
1.22669720
1.22365922
1.21628419
1.20330294
1.18628320
1.17008183
1.15953864
1.10310349
1.11867422
1.12987453
1.13071623
1.12192442
1.10816683
1.09031389
1.06839858
1.04862878
1.03770041
1.03449629
1.03462157
1.03676291
1.04095994
1.04619191
1.05119528
1.05589613
1.06065114
1.06470841
1.06834785
1.07293964
1.07732890
1.08027335
1.08372464
1.08950959
1.09561370
1.09729159
1.09165575
1.07968060
1.06526404
1.05380996
1.05109207
1.05855181
1.06988878
1.08004072
1.09143523
1.10621876
1.12008496
1.12907520
1.13394853
1.13347549
1.12605008
1.11565142
1.10831077
1.10742967
1.11091634
1.11228998
1.10667922
1.09373255
1.07859726
1.07172443
1.07918738
1.09285431
1.09810921
1.08750541
1.06271431
1.03129350
1.00534052
0.99540203
1.00284549
1.02235528
1.04849744
1.07633862
1.10000658
1.11419869
1.11730465
1.11345226
1.10910175
1.10584813
1.09924517
1.08688159
1.07344957
1.06550054
1.06633418
1.07584345
1.09157902
1.10980441
1.12827323
1.14480237
1.15526677
1.15910143
1.15903598
1.15371140
1.14076918
1.12450765
1.11274321
1.11048042
1.11579009
1.12198889
1.12545080
1.12705790
1.12942778
1.13403021
1.13969552
1.14605615
1.15413976
1.16364835
1.17317381
1.17912286
1.17549300
1.15693900
1.12294920
1.08262374
1.05400525
1.05190097
1.06635950
1.07249618
1.06455160
1.05171561
1.04235025
1.04167283
1.04798110
1.05654850
1.06475001
1.07041064
1.07003727
1.06206304
1.05064215
1.04186109
1.03866198
1.04044764
1.04458117
1.04934056
1.05485929
1.06010303
1.06274085
1.06161303
1.05613113
1.04610126
1.03180207
1.01580324
1.00399858
0.99934592
0.99899749
0.99918501
0.99880337
0.99930295
1.00165585
1.00468574
1.00835161
1.01317255
1.01702478
1.01909998
1.02271221
1.03228864
1.05018654
1.07264088
1.09024202
1.09616932
1.09152900
1.08200934
1.07275458
1.06734468
1.06596268
1.06688970
1.07067482
1.07806014
1.08908822
1.10184488
1.11098852
1.11290881
1.10878810
1.10187025
1.09574473
1.09409188
1.09698289
1.10005283
1.09894270
1.09193561
1.08115231
1.07168759
1.06720262
1.06591910
1.06286180
1.05529757
1.04423096
1.03393260
1.03012353
1.03486188
1.04371569
1.05006208
1.05311419
1.05793922
1.06734065
1.07855516
1.08725097
1.09203002
1.09338808
1.09139142
1.08708516
1.08396844
1.08594706
1.09285643
1.10091797
1.10647582
1.10789226
1.10742600
1.10835085
1.11154641
1.11510657
1.11529951
1.11089821
1.10430838
1.10015320
1.10257909
1.11028360
1.11728418
1.11993411
1.12037864
1.12180318
1.12377862
1.12411360
1.12194407
1.11715491
1.10919923
1.09880218
1.08881957
1.08078485
1.07411391
1.07024012
1.07287636
1.08236166
1.09248483
1.09457530
1.08397256
1.06433269
1.04474977
1.03158394
1.02468384
1.02157266
1.02258584
1.02705459
1.03048959
1.02941884
1.02174316
1.00718806
0.98976408
0.97418459
0.96218707
0.95451940
0.95312039
0.95796743
0.96591843
0.97342356
0.97810845
0.97954484
0.97894710
0.97918273
0.98322086
0.99156677
1.00384565
1.01908285
1.03384231
1.04467948
1.04999238
1.04991872
1.04686940
1.04378439
1.04188695
1.03951211
1.03569931
1.03521657
1.04249486
1.05429395
1.06440568
1.07038488
1.07368815
1.07596046
1.07721014
1.07827947
1.08052974
1.08235476
1.08035962
1.07203468
1.05810009
1.04517545
1.04004705
1.04096815
1.04114658
1.03926554
1.03906830
1.04116330
1.04375183
1.04629596
1.04745982
1.04423387
1.03557918
1.02579644
1.02064827
1.02206712
1.02848373
1.03622919
1.04375209
1.05429971
1.07042279
1.08930579
1.10725658
1.12416053
1.13933605
1.14928526
1.15217313
1.15093263
1.14996308
1.15026760
1.14982579
1.14895386
1.15220854
1.16133844
1.17075185
1.17290150
1.16523261
1.15197733
1.14168121
1.14051508
1.14693848
1.15402187
1.15502766
1.14912000
1.14229021
1.13885249
1.13611826
1.13140475
1.12639010
1.12480751
1.12945924
1.13822775
1.14639407
1.15045186
1.14826100
1.14109048
1.13315579
1.12913735
1.13272497
1.14326091
1.15520541
1.16301280
1.16459339
1.16008921
1.15086296
1.14103502
1.13563689
1.13583981
1.13926506
1.14295155
1.14348354
1.13948194
1.13480117
1.13317766
1.13122783
1.12167636
1.10210754
1.07805472
1.05857654
1.04831704
1.04405228
1.04106482
1.03881567
1.03890952
1.04201990
1.04709625
1.05299755
1.06108877
1.07394787
1.09104699
1.10837055
1.12283334
1.13292046
1.13593852
1.13039934
1.11971839
1.10966819
1.10368375
1.10179651
1.10127352
1.09981438
1.09828209
1.09824275
1.09998827
1.10360784
1.10924381
1.11415929
1.11249759
1.10223264
1.08957770
1.08332315
1.08646431
1.09553133
1.10501624
1.11003978
1.11085300
1.11284488
1.11879043
1.12542320
1.12685101
1.12101667
1.11216655
1.10664669
1.10748087
1.11367211
1.12188382
1.11245001
1.11500859
1.11513617
1.10901505
1.10133885
1.10197525
1.11294774
1.12479215
1.12891151
1.12623767
1.12262289
1.12133196
1.12115564
1.11843132
1.11154652
1.10457678
1.10274947
1.10644896
1.11286307
1.11951950
1.12415826
1.12372114
1.11509875
1.10045446
1.08769380
1.08153403
1.07948774
1.07708625
1.07410856
1.07435010
1.08254572
1.09958135
1.11930422
1.13378547
1.13938117
1.13688812
1.12765980
1.11497287
1.10701546
1.10893114
1.11527401
1.11684387
1.11170973
1.10416418
1.09685501
1.08939618
1.08178131
1.07713771
1.07878518
1.08519046
1.09260346
1.09957413
1.10668468
1.11519916
1.12669193
1.14023731
1.15166673
1.15931568
1.16453031
1.16691489
1.16364407
1.15314758
1.13807777
1.12147117
1.10504416
1.09244816
1.08655312
1.08588332
1.08739040
1.08929297
1.09198730
1.09846297
1.11173215
1.13019202
1.14656965
1.15228102
1.14310637
1.12331459
1.10444812
1.09652227
1.10086411
1.11181651
1.12228526
1.12881295
1.13229019
1.13315183
1.13073916
1.12688605
1.12426601
1.12408421
1.12564954
1.12527824
1.11901301
1.10840273
1.10220687
1.10884906
1.12726507
1.14816159
1.16093774
1.15872848
1.14333833
1.12495491
1.11356087
1.11161633
1.11445105
1.11711069
1.11848189
1.11854917
1.11661260
1.11216805
1.10331998
1.08884973
1.07293949
1.06286672
1.06488527
1.08027632
1.10258323
1.12219255
1.13386944
1.13723947
1.13430903
1.12939154
1.12499673
1.11912471
1.11113942
1.10361617
1.09834576
1.09742161
1.10336573
1.11543034
1.12662148
1.12666455
1.11175295
1.08787249
1.06502837
1.05006248
1.04524954
1.05036517
1.06167287
1.07454418
1.08474884
1.08701428
1.08151525
1.07561354
1.07443494
1.07504158
1.07168621
1.06314578
1.05271078
1.04594970
1.04778851
1.05834228
1.07331280
1.08645319
1.09246201
1.09027093
1.08194094
1.06993099
1.05655462
1.04538713
1.04062141
1.04238962
1.04591156
1.04571721
1.03985974
1.03092911
1.02079148
1.00891855
0.99560869
0.98225735
0.97176763
0.96720337
0.96858433
0.97365514
0.98222609
0.99571901
1.01249215
1.02803962
1.03788898
1.04018753
1.03784828
1.03520676
1.03479361
1.03624810
1.03510582
1.03054618
1.02868491
1.03408475
1.04576935
1.05900239
1.06922365
1.07478434
1.07593971
1.07375862
1.06951823
1.06420489
1.06033260
1.06221714
1.07179153
1.08539860
1.09640382
1.10069583
1.09834059
1.09144838
1.08336895
1.07718849
1.07161006
1.06392550
1.05517735
1.04847924
1.04660584
1.04948112
1.05352477
1.05340540
1.04609950
1.03797518
1.03995549
1.05340492
1.06866751
1.07526923
1.07078903
1.06033768
1.05170493
1.05126646
1.05801184
1.06368328
1.06245985
1.05648482
1.04980669
1.04346620
1.03791443
1.03462046
1.03565619
1.04080516
1.04529781
1.04595926
1.04852754
1.06384699
1.09351652
1.12380620
1.13849161
1.13428151
1.12028726
1.10744532
1.10124594
1.09888237
1.09423685
1.08665411
1.08136839
1.08152885
1.08551854
1.09187803
1.09991224
1.10811039
1.11490398
1.11894699
1.11902674
1.11529386
1.11093001
1.10958997
1.10987581
1.10770000
1.10363159
1.09962235
1.09413000
1.08611396
1.07802891
1.07275628
1.07034069
1.06925770
1.07011064
1.07526374
1.08252238
1.08560380
1.08300942
1.07862732
1.07446447
1.07111331
1.07070616
1.07371491
1.07751491
1.07953868
1.08047617
1.08191848
1.08525467
1.09381190
1.10808559
1.12172009
1.12724647
1.12351195
1.11414772
1.10170536
1.08827777
1.07817911
1.07435062
1.07518884
1.07771122
1.07900987
1.07639729
1.07075218
1.06486376
1.05986865
1.05787669
1.06110359
1.06598406
1.06585581
1.05954525
1.05230492
1.04899853
1.05073318
1.05708817
1.06604811
1.07376230
1.07696695
1.07606227
1.07500804
1.07863143
1.08943203
1.10422141
1.11806607
1.12887879
1.13397848
1.13032605
1.12008991
1.10964061
1.10359534
1.10283261
1.10529262
1.10697179
1.10578481
1.10325249
1.10038169
1.09545998
1.08836599
1.08347950
1.08424833
1.09106839
1.10372481
1.11806132
1.12611914
1.12373378
1.11226126
1.09511530
1.07846851
1.06970379
1.07189713
1.08175330
1.09013516
1.08734820
1.07267749
1.05384311
1.03610423
1.01984057
1.00791476
1.00609564
1.01516338
1.02811198
1.03902407
1.04822583
1.05653853
1.06373698
1.06935337
1.07310683
1.07562533
1.07635942
1.07508129
1.07331738
1.07252044
1.07283626
1.07318848
1.07405574
1.07586656
1.07560014
1.07150850
1.06636285
1.06286206
1.06092053
1.06078983
1.06481924
1.07544539
1.09128301
1.10585099
1.11509564
1.12127276
1.12782990
1.13663449
1.14815654
1.16131006
1.17205435
1.17502917
1.16707857
1.14812682
1.12275142
1.09981814
1.08638067
1.08264387
1.08305132
1.08147317
1.07638117
1.07058535
1.06932758
1.07666730
1.08974105
1.10073752
1.10358320
1.09845266
1.09080271
1.08522223
1.08246816
1.08231550
1.08536864
1.09088340
1.09693953
1.10367579
1.11111073
1.11734262
1.12065659
1.11999019
1.11609141
1.10912798
1.09697253
1.08132182
1.06973775
1.06755766
1.07343420
1.08288432
1.09175833
1.09664919
1.09561695
1.08994144
1.08022979
1.06656725
1.05330372
1.04489338
1.04176892
1.04318130
1.04880337
1.05821659
1.07075598
1.08297155
1.08895905
1.08540453
1.07277484
1.05350229
1.03216848
1.01440525
1.00408287
1.00346102
1.01141798
1.02047984
1.02205248
1.01467332
1.00695692
1.00985186
1.02578655
1.04864254
1.06971646
1.08382173
1.09106753
1.09306026
1.09014352
1.08185393
1.06932123
1.05677813
1.04928773
1.04965138
1.05738880
1.06801231
1.07483785
1.07368645
1.06577344
1.05566040
1.04820420
1.04768424
1.05579678
1.06891854
1.07905583
1.08085141
1.07656396
1.07093835
1.06537763
1.05909254
1.05073044
1.03870122
1.02414205
1.01433246
1.01672130
1.10170536
1.08827777
1.07817911
1.07435062
1.07518884
1.07771122
1.07900987
1.07639729
1.07075218
1.06486376
1.05986865
1.05787669
1.06110359
1.06598406
1.06585581
1.05954525
1.05230492
1.04899853
1.05073318
1.05708817
1.06604811
1.07376230
1.07696695
1.07606227
1.07500804
1.07863143
1.08943203
1.10422141
1.11806607
1.12887879
1.13397848
1.13032605
1.12008991
1.10964061
1.10359534
1.10283261
1.10529262
1.10697179
1.10578481
1.10325249
1.10038169
1.09545998
1.08836599
1.08347950
1.08424833
1.09106839
1.10372481
1.11806132
1.12611914
1.12373378
1.11226126
1.09511530
1.07846851
1.06970379
1.07189713
1.08175330
1.09013516
1.08734820
1.07267749
1.05384311
1.03610423
1.01984057
1.00791476
1.00609564
1.01516338
1.02811198
1.03902407
1.04822583
1.05653853
1.06373698
1.06935337
1.07310683
1.07562533
1.07635942
1.07508129
1.07331738
1.07252044
1.07283626
1.07318848
1.07405574
1.07586656
1.07560014
1.07150850
1.06636285
1.06286206
1.06092053
1.06078983
1.06481924
1.07544539
1.09128301
1.10585099
1.11509564
1.12127276
1.12782990
1.13663449
1.14815654
1.16131006
1.17205435
1.17502917
1.16707857
1.14812682
1.12275142
1.09981814
1.08638067
1.08264387
1.08305132
1.08147317
1.07638117
1.07058535
1.06932758
1.07666730
1.08974105
1.10073752
1.10358320
1.09845266
1.09080271
1.08522223
1.08246816
1.08231550
1.08536864
1.09088340
1.09693953
1.10367579
1.11111073
1.11734262
1.12065659
1.11999019
1.11609141
1.10912798
1.09697253
1.08132182
1.06973775
1.06755766
1.07343420
1.08288432
1.09175833
1.09664919
1.09561695
1.08994144
1.08022979
1.06656725
1.05330372
1.04489338
1.04176892
1.04318130
1.04880337
1.05821659
1.07075598
1.08297155
1.08895905
1.08540453
1.07277484
1.05350229
1.03216848
1.01440525
1.00408287
1.00346102
1.01141798
1.02047984
1.02205248
1.01467332
1.00695692
1.00985186
1.02578655
1.04864254
1.06971646
1.08382173
1.09106753
1.09306026
1.09014352
1.08185393
1.06932123
1.05677813
1.04928773
1.04965138
1.05738880
1.06801231
1.07483785
1.07368645
1.06577344
1.05566040
1.04820420
1.04768424
1.05579678
1.06891854
1.07905583
1.08085141
1.07656396
1.07093835
1.06537763
1.05909254
1.05073044
1.03870122
1.02414205
1.01433246
1.01672130
1.03057746
1.04920807
1.06447711
1.06951027
1.06329891
1.05314071
1.04790573
1.04991106
1.05524868
1.05910640
1.06131232
1.06518428
1.07138504
1.07558742
1.07319919
1.06442461
1.05293676
1.04453823
1.04508481
1.05570601
1.07086888
1.08204621
1.08378589
1.07648026
1.06660779
1.06308390
1.06945198
1.07977743
1.08365930
1.07720780
1.06757204
1.06306548
1.06472276
1.06818782
1.06725054
1.05791378
1.04243430
1.02793639
1.01941201
1.01710101
1.01739950
1.01510821
1.00887618
1.00068862
0.99234298
0.98517070
0.97874544
0.97194982
0.96570914
0.96147791
0.95995767
0.96078692
0.96263570
0.96410093
0.96329164
0.96065211
0.96083194
0.96778816
0.97905817
0.98668781
0.98737872
0.98780119
0.99568631
1.01208328
1.03089881
1.04323960
1.04467259
1.03795141
1.02942038
1.02331254
1.02303738
1.03077661
1.04266302
1.05089912
1.04874789
1.03581286
1.01881247
1.00563767
0.99849754
0.99400601
0.99009889
0.98808230
0.99054243
0.99877031
1.01048817
1.01984166
1.02152997
1.01620512
1.00869826
1.00201060
0.99535877
0.98894044
0.98550825
0.98587524
0.98777584
0.98871917
0.98830518
0.98765165
0.98747765
0.98626193
0.98147037
0.97400277
0.96850685
0.96773624
0.97084500
0.97762732
0.98995014
1.00842403
1.02975973
1.04795132
1.05773323
1.05944215
1.05769517
1.05496081
1.05178467
1.04751405
1.04130639
1.03520212
1.03213853
1.03265244
1.03435974
1.03515014
1.03441598
1.03167448
1.02718754
1.02211321
1.01805299
1.01750118
1.02333914
1.03601326
1.05100056
1.06077596
1.06069624
1.05262959
1.04296001
1.03686212
1.03552440
1.03686645
1.03779466
1.03704712
1.03460334
1.03215090
1.03333189
1.03794566
1.04081778
1.03881865
1.03409361
1.03077267
1.02998886
1.02999747
1.03031479
1.03146199
1.03187025
1.02974043
1.02800602
1.03166325
1.04222042
1.05803637
1.07235072
1.07353047
1.05666673
1.03143672
1.01280938
1.00671021
1.00967994
1.01732895
1.02910758
1.04533119
1.05996110
1.06472667
1.05918093
1.05031213
1.04564890
1.04673012
1.04878122
1.04672295
1.04006592
1.03259909
1.02766505
1.02567076
1.02587841
1.02648869
1.02502585
1.02286069
1.02377211
1.02807176
1.03455594
1.04373048
1.05475665
1.06440838
1.07085634
1.07361476
1.07066418
1.06058848
1.04655899
1.03502055
1.03006827
1.03036112
1.03246673
1.03373932
1.03165496
1.02659219
1.02300081
1.02486177
1.03189692
1.04034380
1.04833265
1.05695214
1.06574172
1.07311443
1.07773605
1.07777168
1.07489140
1.07436684
1.08024745
1.09289474
1.10709397
1.11511122
1.11273616
1.10101875
1.08543815
1.07465402
1.07554652
1.08745137
1.10250729
1.11021803
1.10726766
1.10088934
1.09837121
1.10065098
1.10447311
1.10770765
1.11111350
1.11334946
1.11025335
1.10161009
1.09288042
1.09090933
1.09977060
1.11692041
1.13357199
1.14182597
1.14002791
1.13072179
1.11817367
1.10637032
1.09654743
1.08876116
1.08512270
1.08733038
1.09333383
1.10140723
1.11161449
1.12112252
1.12584653
1.12632393
1.12541806
1.12413736
1.12354605
1.12458898
1.12682925
1.12821949
1.12450927
1.11413009
1.10363765
1.10088298
1.10394740
1.10537059
1.10344855
1.10236895
1.10573997
1.11259577
1.12080934
1.13053550
1.13925884
1.14075959
1.13179757
1.11538616
1.09688611
1.07881656
1.06147406
1.04997951
1.05305497
1.06940466
1.08487650
1.08902448
1.08506285
1.07969096
1.07460739
1.06988871
1.06743015
1.06894817
1.07391754
1.07956585
1.08408295
1.08781489
1.08950813
1.08975818
1.09378380
1.10569586
1.12361597
1.14056411
1.15107453
1.15390428
1.14958340
1.13916646
1.12304495
1.10097371
1.07501979
1.05097608
1.03367769
1.02283413
1.01602095
1.01208263
1.01044195
1.01090006
1.01391827
1.02033111
1.03069291
1.04305728
1.05318556
1.05669876
1.05267349
1.04623645
1.04293697
1.04322213
1.04489402
1.04625301
1.04504150
1.03862480
1.02817217
1.01932415
1.01593830
1.01649277
1.01812216
1.01970738
1.02200458
1.02688682
1.03507308
1.04580785
1.05759302
1.06830451
1.06389911
1.06609974
1.06185875
1.05578131
1.05119674
1.04955906
1.05192779
1.05621186
1.05845806
1.05780954
1.05683261
1.05792969
1.06069663
1.06154072
1.05714967
1.04938601
1.04459258
1.04653228
1.05265796
1.06014541
1.06773472
1.07286800
1.07368855
1.06848674
1.05520654
1.03596696
1.01826846
1.00892467
1.01013439
1.01944311
1.02964775
1.03524941
1.03793807
1.04207611
1.04892853
1.05711111
1.06792900
1.08309157
1.09767728
1.10487280
1.10154374
1.08933245
1.07655643
1.07201230
1.07683677
1.08451634
1.08718525
1.08302890
1.07754645
1.07629280
1.07768597
1.07497105
1.06428086
1.04988595
1.04030642
1.03872505
1.04164397
1.04735386
1.05756433
1.07178284
1.08578149
1.09477039
1.09707863
1.09415677
1.08860987
1.08431230
1.08566243
1.09274297
1.09982825
1.10069360
1.09378835
1.08338349
1.07574061
1.07374465
1.07622656
1.08028934
1.08336166
1.08527655
1.08717801
1.08807840
1.08470404
1.07621364
1.06616529
1.05816899
1.05287177
1.04736792
1.04014379
1.03624950
1.04187294
1.05687176
1.07400966
1.08499401
1.08844796
1.09051503
1.09711293
1.10899558
1.12429239
1.13926746
1.14810705
1.14738094
1.13891353
1.12815207
1.11936339
1.11392127
1.11292120
1.11449103
1.11179296
1.10140290
1.08652390
1.07223042
1.06449597
1.06724925
1.07762571
1.08839751
1.09494643
1.09730963
1.09626195
1.09240027
1.08862802
1.08776000
1.09022283
1.09426457
1.09551949
1.09015505
1.08053029
1.07391497
1.07473352
1.08123047
1.08889743
1.09489826
1.09867256
1.09925491
1.09498515
1.08595643
1.07320180
1.05905363
1.04887141
1.04674054
1.05207857
1.06058731
1.06656515
1.06644360
1.05994503
1.05031591
1.04382605
1.04353537
1.04665411
1.05159320
1.06063111
1.07295914
1.08191979
1.08117029
1.07190245
1.06335580
1.06066161
1.05934118
1.05645133
1.05594493
1.06230054
1.07291003
1.07969491
1.07890489
1.07415573
1.06844253
1.06015782
1.04876902
1.03708103
1.02885745
1.02698474
1.03211488
1.04267573
1.05553979
1.06739540
1.07549108
1.07705190
1.07406263
1.07506767
1.08312753
1.09095996
1.09200161
1.08585789
1.07575211
1.06786332
1.06760182
1.07499824
1.08589212
1.09434149
1.09514356
1.08739380
1.07431289
1.06182098
1.05689911
1.06176960
1.07083175
1.07477243
1.06818593
1.05263010
1.03348404
1.01715349
1.00650408
1.00181309
1.00494853
1.01587247
1.03052176
1.04389806
1.05182090
1.04990278
1.03879487
1.02698704
1.02187178
1.02483967
1.03405859
1.04589543
1.05709872
1.06665801
1.07146368
1.06984210
1.06616572
1.06351762
1.06101139
1.05568571
1.04524545
1.03179581
1.02057206
1.01609395
1.01831062
1.02066637
1.01562490
1.00228018
0.98618153
0.97489807
0.97347163
0.98100219
0.99127584
0.99908958
1.00332923
1.00329304
0.99801164
0.98832320
0.97962267
0.97747301
0.98066616
0.98589481
0.99044034
0.99233553
0.99579357
1.00663510
1.02235971
1.03424898
1.03649009
1.03189218
1.02876741
1.03150051
1.03969371
1.05235285
1.06536976
1.07291530
1.07195266
1.06149753
1.04278814
1.02018716
0.99810555
0.97954281
0.96699095
0.96353975
0.97175636
0.98659311
0.99763443
1.00115453
1.00055572
0.99872376
0.99634633
0.99321118
0.98951556
0.98750243
0.99039385
0.99980480
1.01406388
1.02901793
1.04086725
1.04917052
1.05582814
1.06211688
1.06814869
1.07035619
1.06421367
1.05211624
1.04034229
1.03285976
1.03127450
1.03263179
1.03250556
1.03175274
1.03322813
1.03630278
1.03877376
1.04235522
1.05063949
1.06191067
1.06900951
1.06603756
1.05261784
1.03508060
1.02263413
1.01849407
1.02065299
1.02719377
1.03611052
1.04513000
1.05290010
1.05937668
1.06389342
1.06342323
1.05663076
1.04904510
1.04776232
1.05333557
1.06150575
1.06772325
1.07029912
1.07201155
1.07551088
1.07859458
1.07609112
1.06589362
1.05290738
1.04468629
1.04468721
1.05120195
1.05990223
1.06635305
1.06751328
1.06426266
1.06236815
1.06702877
1.07736755
1.08679426
1.08717348
1.07660705
1.06051346
1.04508144
1.03447240
1.03005169
1.03169422
1.03832352
1.04657357
1.05189961
1.05131677
1.04702064
1.04471499
1.04647460
1.04805446
1.04397134
1.03421344
1.02445639
1.02016289
1.02093974
1.02191135
1.01937211
1.01354375
1.00838057
1.00774780
1.01229203
1.02110846
1.03378056
1.04911213
1.06222497
1.06509407
1.05303744
1.03147871
1.01128377
0.99841960
0.99253508
0.99060489
0.99008806
0.99133950
0.99615149
1.00287183
1.00610602
1.00377976
0.99989840
0.99952629
1.00464346
1.01244713
1.01764595
1.01769702
1.01406540
1.01040807
1.00890098
1.00798052
1.00666604
1.00724834
1.01246107
1.02192599
1.03125177
1.03678155
1.03889848
1.03903539
1.03830191
1.03788950
1.03891102
1.04246825
1.04701304
1.04779610
1.04327686
1.03971811
1.04229260
1.04723497
1.04879773
1.04468389
1.03637755
1.02957889
1.02993315
1.03792109
1.04883481
1.05622639
1.05651886
1.05074621
1.04164723
1.03354983
1.03187838
1.03974360
1.05691786
1.07748239
1.09148530
1.09271299
1.08253000
1.06721596
1.05369070
1.04645100
1.04565716
1.04883198
1.05402680
1.06018166
1.06505603
1.06559380
1.06257197
1.05961982
1.05689791
1.05127431
1.04204611
1.03216339
1.02382466
1.01690975
1.01111353
1.00682842
1.00451629
1.00491300
1.00945696
1.01858794
1.02997925
1.03890836
1.04074497
1.03621511
1.03320646
1.03871390
1.05057699
1.06138031
1.06730334
1.06913115
1.06732781
1.06129560
1.05495233
1.05519389
1.06051698
1.06013274
1.04670477
1.02382801
1.00365762
0.99840977
1.01038750
1.03089201
1.04886920
1.05927990
1.06444966
1.06918104
1.07419175
1.07595545
1.07123895
1.05923380
1.04404963
1.03348358
1.03256393
1.04026501
1.04996149
1.05394121
1.04974286
1.03958631
1.02803807
1.02173316
1.02415086
1.03422911
1.04934995
1.06353391
1.06977283
1.06617560
1.05638468
1.04605156
1.03987490
1.04082786
1.04958106
1.06443535
1.08260886
1.09933970
1.10991529
1.11477482
1.11708932
1.11763225
1.11544787
1.11010560
1.10120220
1.08773084
1.06984904
1.05008237
1.03104345
1.01430595
1.00173191
0.99380289
0.98851550
0.98328458
0.97865209
0.97897434
0.98678738
1.00013586
1.01359905
1.02210992
1.02504169
1.02491151
1.02472650
1.02630571
1.03071205
1.03802354
1.04454542
1.04436589
1.03548572
1.02338357
1.01583825
1.01544248
1.02029208
1.02730115
1.03331045
1.03704436
1.03997338
1.04269654
1.04310427
1.04041976
1.03818022
1.04105486
1.04967163
1.06085875
1.07251686
1.08260689
1.08593368
1.07937917
1.06639704
1.05368546
1.04475667
1.03732187
1.02688097
1.01190492
0.99697470
0.98715334
0.98046659
0.97396709
0.96881612
0.96619063
0.96796969
0.97763255
0.99392533
1.00876790
1.01701272
1.02183722
1.02734148
1.03406965
1.03988972
1.04136824
1.03788942
1.03296512
1.03108871
1.03441843
1.04166852
1.05091271
1.05991715
1.06409321
1.06162723
1.05923984
1.06724295
1.08708976
1.11053949
1.13070928
1.14501566
1.15284844
1.15460885
1.15081438
1.14296838
1.13476280
1.13058490
1.13107857
1.13130891
1.12713867
1.12219666
1.12311040
1.13058540
1.13966868
1.14469734
1.14384880
1.13945217
1.13410172
1.12894882
1.12314491
1.11463371
1.10352205
1.09300023
1.08609163
1.08271556
1.08018081
1.07796965
1.07816128
1.08024195
1.08202637
1.08245113
1.08097773
1.07829813
1.07819167
1.08622031
1.10254934
1.12095456
1.13734145
1.15064479
1.15837808
1.15770478
1.14767977
1.12908523
1.10566601
1.08636508
1.07985822
1.08656418
1.10108039
1.11792743
1.13398933
1.14804691
1.15643870
1.15326360
1.13685856
1.11317855
1.09264356
1.08134390
1.07785436
1.07890030
1.08189010
1.08458613
1.08532374
1.08473225
1.08465233
1.08295565
1.07603161
1.06553710
1.05673806
1.05286260
1.05307846
1.05598645
1.06235723
1.07250736
1.08503316
1.09618921
1.10124471
1.09884748
1.09157601
1.08275876
1.07450847
1.06940987
1.06923955
1.07222714
1.07640375
1.08089314
1.08447721
1.08686525
1.08761667
1.08761839
1.09059102
1.09670593
1.10317568
1.10971882
1.11602246
1.12170041
1.12653691
1.12698703
1.11986001
1.10686419
1.09186441
1.07841206
1.00696665
1.00492335
1.00170260
1.00040875
1.00159429
1.00409458
1.00630215
1.00793799
1.01024735
1.01480093
1.02286385
1.03171165
1.03474890
1.02794200
1.01263586
0.99542616
0.98477609
0.98294005
0.98501269
0.98738374
0.99079821
0.99510522
0.99824864
0.99943636
1.00067031
1.00405103
1.00817771
1.00950463
1.00534538
0.99642509
0.98674012
0.98139519
0.98303126
0.98985778
0.99815902
1.00415370
1.00555232
1.00437073
1.00536988
1.01063433
1.01763822
1.02133138
1.02113351
1.02166654
1.02366016
1.02353156
1.01982757
1.01481076
1.01094339
1.00848145
1.00808417
1.01263485
1.02414373
1.04051782
1.05673377
1.06878245
1.07547388
1.07678132
1.07331014
1.06803099
1.06455570
1.06218378
1.05817329
1.05453635
1.05502630
1.05956436
1.06491890
1.06847417
1.07053648
1.07124913
1.07024741
1.06908168
1.06739082
1.06138805
1.05163857
1.04480648
1.04692444
1.05824476
1.07302731
1.08523434
1.09266634
1.09629880
1.09807424
1.09886136
1.09745203
1.09196199
1.08223205
1.07122214
1.06389293
1.06273040
1.06608369
1.07089487
1.07628024
1.08416462
1.09669470
1.11321367
1.12999385
1.14294928
1.14701861
1.13884336
1.12447419
1.11452922
1.11071827
1.10649534
1.09745204
1.08485439
1.07299850
1.06665810
1.06827768
1.07433833
1.07905304
1.08116805
1.08282935
1.08597799
1.09123911
1.09711065
1.10049196
1.09982613
1.09591627
1.08930986
1.08165202
1.07717032
1.07858634
1.08432250
1.09064813
1.09449708
1.09257005
1.08126807
1.06296990
1.04670484
1.03851432
1.03725008
1.03921829
1.04316382
1.04978804
1.05645438
1.05809072
1.05386396
1.04689385
1.04025383
1.03567035
1.03426614
1.03789841
1.04722931
1.05896815
1.06858187
1.07485300
1.07758583
1.07596560
1.07025155
1.06051341
1.04767279
1.03587426
1.02963540
1.02845249
1.02928988
1.03126604
1.03512506
1.04145412
1.04777056
1.05176635
1.05531820
1.06036598
1.06732292
1.07545847
1.08157984
1.08203371
1.07677690
1.07103143
1.07028523
1.07384657
1.07700285
1.07798236
1.07863530
1.07926674
1.07669541
1.06915346
1.06046883
1.05687232
1.06131612
1.07199708
1.08491184
1.09449208
1.09456238
1.08423889
1.06821277
1.05119758
1.03637090
1.02443788
1.01429769
1.00695815
1.00400953
1.00538992
1.01069376
1.01753706
1.02376444
1.03059833
1.03718961
1.03781727
1.02839972
1.01338806
1.00325372
1.00267590
1.00584511
1.00595874
1.00151560
0.99450860
0.98910585
0.98918436
0.99571800
1.00645035
1.01630961
1.02034986
1.01994898
1.02165061
1.02776560
1.03477619
1.04114942
1.04883685
1.05825732
1.06903570
1.07991095
1.08753800
1.09039923
1.08957223
1.08595017
1.07985181
1.07241461
1.06676918
1.06563822
1.06696548
1.06674607
1.06517542
1.06520770
1.06672925
1.06538325
1.05839192
1.04968607
1.04587017
1.04971815
1.05876331
1.06685393
1.07122563
1.07605085
1.08264011
1.08462540
1.07701774
1.06317658
1.05244286
1.05230503
1.06280237
1.07828310
1.09219077
1.09923584
1.09680275
1.08720550
1.07711175
1.07403967
1.08038829
1.09159860
1.10113167
1.10403889
1.09956668
1.09346400
1.09373864
1.10218457
1.11087236
1.11006258
1.09816878
1.08042163
1.06184635
1.04464428
1.03142828
1.02633464
1.03069658
1.03995600
1.04622984
1.04499487
1.03813076
1.02955666
1.02299221
1.02219685
1.02766442
1.03660620
1.04529316
1.04972976
1.04846460
1.04509062
1.04383115
1.04407386
1.04295735
1.04090555
1.04153016
1.04712779
1.05516567
1.05987095
1.05799072
1.05074711
1.04123367
1.03214397
1.02685580
1.02929204
1.03791033
1.04556508
1.04876244
1.04829210
1.04365235
1.03452271
1.02299557
1.01307436
1.00821386
1.00878030
1.01329975
1.02085302
1.03025817
1.03928926
1.04699968
1.05230964
1.05202769
1.04629694
1.04131062
1.04381501
1.05302988
1.06201384
1.06834974
1.07376462
1.07711310
1.07526342
1.06660450
1.05137578
1.03197948
1.01526004
1.00742163
1.00653833
1.00739741
1.00798807
1.00772957
1.00572677
1.00328700
1.00444518
1.01285533
1.02657339
1.03714073
1.03760559
1.02774373
1.01148730
0.99379317
0.98073011
0.97656122
0.97874872
0.97845071
0.96996991
0.95937026
0.95496960
0.95629343
0.95983221
0.96593586
0.97595453
0.98739497
0.99413213
0.99275156
0.98774918
0.98528724
0.98535850
0.98396344
0.97745038
0.96463143
0.94742528
0.92824198
0.90973565
0.89751538
0.89736301
0.91069284
0.93316431
0.95559774
0.96861728
0.96831941
0.95784403
0.94486804
0.93741670
0.93842185
0.94388501
0.95038984
0.96037823
0.97504404
0.98855199
0.99324114
0.98799079
0.97860662
0.97059486
0.96552043
0.96286692
0.96196091
0.96247103
0.96420006
0.96784738
0.97302329
0.97828601
0.98686070
1.00317353
1.02390805
1.03895941
1.04059157
1.03067929
1.01750198
1.00664494
0.99871022
0.99267536
0.98609390
0.97728321
0.96946320
0.96578650
0.96524644
0.96772300
0.97561746
0.98911858
1.00222405
1.00622631
0.99894174
0.98748389
0.97953385
0.97549858
0.97222214
0.96993392
0.97264346
0.98120420
0.99024036
0.99594100
0.99822802
0.99390527
0.98042938
0.96251708
0.94767087
0.94071764
0.94147199
0.94721481
0.95612099
0.96537736
0.97141227
0.97328282
0.97247928
0.97148023
0.97313068
0.97846913
0.98541741
0.99039956
0.99102249
0.98721720
0.97969974
0.96960647
0.96048173
0.95687248
0.95963391
0.96669246
0.97664385
0.98828867
0.99962948
1.00743101
1.00734029
0.99790472
0.98530801
0.97803783
0.97925431
0.98670155
0.99418071
0.99589170
0.99268526
0.99017965
0.99081055
0.99320930
0.99696110
1.00223730
1.00803790
1.01332614
1.01650961
1.01590669
1.01330836
1.01325712
1.01702127
1.02224540
1.02701645
1.02946076
1.02739019
1.02129660
1.01465576
1.00937177
1.00461011
1.00070557
1.00060467
1.00628261
1.01659346
1.02843102
1.03738312
1.03820942
1.02888064
1.01446742
1.00478744
1.00787534
1.02209101
1.03745054
1.04658080
1.04839234
1.04566462
1.04437230
1.04820269
1.05419175
1.05598210
1.04986289
1.03863977
1.02734087
1.01825523
1.01203618
1.00935395
1.00887153
1.00654859
1.00034541
0.99180183
0.98319817
0.97674643
0.97469290
0.97857937
0.98766472
0.99856766
1.00697350
1.01076169
1.01157334
1.01182180
1.01292868
1.01413951
1.01213952
1.00615329
1.00034582
0.99954037
1.00497340
1.01375123
1.02113928
1.02485048
1.02612294
1.02694597
1.02787604
1.02668552
1.02067895
1.00874042
0.99202595
0.97540533
0.96401569
0.96138065
0.96993779
0.98624209
1.00284086
1.01574188
1.02503468
1.03255000
1.03830090
1.03993831
1.03720038
1.03394188
1.03458030
1.03819904
1.03790626
1.02810083
1.01186784
0.99732938
0.98853898
0.98526520
0.98548976
0.98642238
0.98807112
0.99248157
0.99898099
1.00368843
1.00389318
1.00004498
0.99437194
0.99082723
0.99249489
0.99948284
1.01186363
1.02953085
1.04847315
1.06165675
1.06593065
1.06501962
1.06366148
1.06422215
1.06814157
1.07404646
1.07798759
1.07865549
1.07718084
1.07338621
1.06578186
1.05479684
1.04549283
1.04286702
1.04586155
1.05110798
1.05852202
1.06881887
1.08030973
1.08985238
1.09546920
1.09819114
1.10031847
1.10191584
1.09980775
1.09242870
1.08203429
1.07106077
1.06089524
1.05350057
1.05056372
1.05042032
1.05111493
1.05597262
1.07034088
1.09259047
1.11419690
1.12898425
1.13674157
1.13987370
1.14100731
1.14335811
1.14909916
1.15760160
1.16456385
1.16338283
1.15182526
1.13443875
1.11917647
1.11145021
1.10940202
1.10820789
1.10611244
1.10474104
1.10674045
1.11200423
1.11614989
1.11477517
1.10888718
1.10206543
1.09526752
1.08939696
1.08657074
1.08878733
1.09663682
1.10691303
1.11432464
1.11622196
1.11288648
1.10336960
1.08716243
1.06856198
1.05648518
1.05856204
1.07314227
1.09099236
1.10392847
1.11084708
1.11663141
1.12368369
1.12964601
1.13308323
1.13393952
1.13034716
1.11939033
1.10260832
1.08798198
1.08449636
1.09307968
1.10576048
1.11487775
1.11872909
1.12050935
1.12312547
1.12581498
1.12382061
1.11346709
1.09850018
1.08619798
1.08074364
1.08228967
1.08870461
1.09711940
1.10611565
1.11660746
1.12724987
1.13305650
1.13193890
1.12710658
1.12254322
1.11999767
1.11935789
1.11924322
1.11699603
1.10993957
1.09939231
1.09102187
1.08876775
1.09223595
1.10005758
1.11121663
1.12172346
1.12537884
1.12118290
1.11347888
1.10621246
1.10243826
1.10461393
1.11460923
1.13271043
1.15546547
1.17766867
1.19416783
1.19979164
1.19226799
1.17640972
1.16092342
1.14994610
1.19700188
1.19874175
1.19023582
1.17677195
1.16463695
1.15738623
1.15746942
1.16430486
1.17275874
1.17705864
1.17489715
1.16915592
1.16271413
1.15608084
1.15094924
1.14835287
1.14732670
1.14624454
1.14264899
1.13586602
1.12832694
1.12324974
1.12412908
1.13289110
1.14707823
1.16072223
1.16804820
1.16866646
1.16605945
1.16226160
1.15828927
1.15605654
1.15763715
1.16211845
1.16467417
1.16047032
1.14923881
1.13702709
1.13080966
1.13130141
1.13497684
1.13780076
1.13473468
1.12549704
1.11863275
1.12220738
1.13549540
1.14967412
1.15610078
1.15439289
1.14949838
1.14632990
1.14772020
1.15153396
1.15361435
1.15435353
1.15622126
1.15837257
1.15858088
1.15638699
1.15168659
1.14393894
1.13367868
1.12256035
1.11204526
1.10312071
1.09740550
1.09616546
1.09713952
1.09683484
1.09491047
1.09143754
1.08435435
1.07540832
1.07259416
1.08144961
1.09905337
1.11722334
1.12935739
1.13312038
1.12909942
1.11918685
1.10517454
1.09043621
1.07897283
1.07269423
1.07324137
1.08134767
1.09287993
1.10176593
1.10638996
1.10792657
1.10647138
1.10280680
1.10140620
1.10794411
1.12199378
1.13485486
1.13753114
1.12974859
1.11941079
1.11392754
1.11157393
1.10376538
1.08889642
1.07583251
1.07200816
1.07779026
1.08856710
1.09581216
1.09253591
1.08007504
1.06514246
1.05389416
1.04983931
1.05256596
1.05947923
1.06786365
1.07430358
1.07741516
1.07959982
1.08274228
1.08528748
1.08353813
1.07657994
1.06672753
1.05554038
1.04526077
1.03843501
1.03529490
1.03622823
1.04129313
1.04652004
1.04622202
1.03844862
1.02798204
1.02361836
1.02932009
1.04014729
1.04762784
1.04675504
1.03905087
1.02920626
1.02081271
1.01534724
1.01295116
1.01441465
1.01916722
1.02208137
1.01759624
1.00639385
0.99656699
0.99573308
1.00403117
1.01680306
1.03024326
1.04530242
1.06388211
1.08274564
1.09626666
1.10192371
1.10084602
1.09483445
1.08573851
1.07565245
1.06437310
1.05057855
1.03499684
1.02109648
1.01318472
1.01224395
1.01496540
1.01630925
1.01315149
1.00541717
0.99619184
0.99094702
0.99167148
0.99540440
0.99922724
1.00203964
1.00409424
1.00812825
1.01629754
1.02641419
1.03598812
1.04330158
1.04529619
1.04095449
1.03193603
1.01951230
1.00655833
0.99794218
0.99611122
0.99947298
1.00374957
1.00498225
1.00255114
0.99863634
0.99431301
0.99055332
0.99001891
0.99454652
1.00378582
1.01451965
1.02168761
1.02303710
1.02322887
1.02876114
1.03855949
1.04416208
1.03923552
1.02526085
1.00940793
0.99998416
1.00120909
1.01140448
1.02456228
1.03511932
1.04075714
1.04247319
1.04681950
1.05841252
1.07194361
1.07918208
1.07690034
1.06688158
1.05318788
1.03975820
1.03055967
1.02774479
1.02864625
1.02863527
1.02464810
1.01567268
1.00310354
0.99078582
0.98163814
0.97514152
0.97046289
0.97027385
0.97826133
0.99366069
1.01105249
1.02370562
1.02635677
1.01917814
1.01061851
1.01058522
1.02015982
1.03053816
1.03169331
1.02099369
1.00511912
0.99579824
0.99817898
1.00481215
1.00732597
1.00688207
1.00910029
1.01646679
1.02511275
1.02764388
1.02072779
1.00809506
0.99614118
0.98830407
0.98457049
0.98400464
0.98752057
0.99754645
1.01257222
1.02502872
1.02642148
1.01540899
1.00007585
0.98992687
0.99108936
1.00334620
1.01658616
1.02041949
1.01425333
1.00428828
0.99919105
1.00367040
1.01349974
1.02201695
1.02605395
1.02613904
1.02466633
1.02212771
1.01486453
0.99948910
0.97794977
0.95631647
0.94170378
0.93837081
0.94448542
0.95395986
0.96168586
0.96715228
0.97384564
0.98604242
1.00510054
1.02636797
1.04235868
1.04933156
1.04896351
1.04505329
1.03936888
1.03176790
1.02269262
1.01531271
1.01377609
1.01837920
1.02642987
1.03562922
1.04344777
1.04691412
1.04499496
1.04138657
1.04284709
1.05165097
1.06360354
1.07297145
1.07483668
1.06662023
1.05116785
1.03644752
1.03055261
1.03494135
1.04288958
1.04631885
1.04258293
1.03458134
1.02705828
1.02308141
1.02241343
1.02317901
1.02349351
1.02270065
1.02335327
1.02844713
1.03633190
1.04201900
1.04159757
1.03420080
1.02263954
1.01299330
1.01069666
1.01607428
1.02619237
1.03724201
1.04585561
1.05028709
1.04951275
1.04417691
1.03637138
1.02828543
1.02249065
1.02103864
1.02315422
1.02604301
1.02687935
1.02294379
1.01333982
1.00196087
0.99497807
0.99423516
0.99819844
1.00527054
1.01289178
1.01845819
1.02204434
1.02667596
1.03423669
1.04381313
1.05343898
1.06082569
1.06548798
1.06857179
1.07075089
1.07227413
1.07353376
1.07339584
1.06861715
1.05925581
1.04954760
1.04141504
1.03339322
1.02626279
1.02295212
1.02240103
1.02186727
1.02191892
1.02330799
1.02445621
1.02513087
1.02875709
1.03725505
1.04820519
1.05636064
1.05553303
1.04543077
1.03356634
1.02708670
1.02663682
1.02923167
1.03378243
1.04079149
1.04949736
1.05702104
1.06035406
1.06038238
1.06109745
1.06513568
1.07207757
1.07834503
1.07968378
1.07526548
1.06808672
1.06098170
1.05569555
1.05347108
1.05124512
1.04522860
1.03793587
1.03385313
1.03248657
1.03090522
1.02951715
1.03062588
1.03372058
1.03517574
1.03252184
1.02768161
1.02448320
1.02493236
1.02845470
1.03062268
1.02508491
1.01120222
0.99503128
0.98157136
0.97294274
0.97116164
0.97445687
0.97714116
0.97674218
0.97659333
0.98109103
0.98823925
0.98974417
0.98093858
0.96599083
0.95283029
0.94641915
0.94638961
0.95260489
0.96655612
0.98630512
1.00871550
1.03121156
1.04913658
1.05697686
1.05178398
1.03460303
1.01170541
0.99323734
0.98703286
0.99423918
1.01188827
1.03558342
1.05665147
1.06562712
1.06188191
1.05180531
1.04038655
1.02929145
1.01940983
1.01272756
1.01230512
1.02077253
1.03622173
1.05279689
1.06541277
1.07200919
1.07585269
1.08065882
1.08385790
1.08313410
1.08069673
1.07750202
1.07347357
1.06943204
1.06652384
1.06678201
1.06996627
1.07255039
1.06973465
1.05956334
1.04778130
1.04390106
1.05450993
1.07914144
1.10833525
1.12910682
1.13484650
1.12736422
1.11163407
1.09362349
1.07885570
1.06953986
1.06407151
1.05849862
1.05025304
1.04144032
1.03666907
1.03675128
1.03747998
1.03646160
1.03589744
1.03736168
1.03814238
1.03593745
1.03348096
1.03454264
1.03976153
1.04599599
1.04998645
1.05247243
1.05324844
1.04833264
1.03703815
1.02575596
1.02159192
1.02621808
1.03668239
1.04625072
1.04793009
1.04113932
1.02937134
1.01452645
0.99846056
0.98482637
0.97738654
0.97632850
0.97741839
0.97821634
0.97964343
0.98173321
0.98454588
0.98791125
0.98810394
0.98199759
0.97407015
0.97262814
0.98087843
0.99669334
1.01490193
1.02994144
1.04217191
1.05510527
1.06704241
1.07240430
1.06979361
1.06456405
1.06283273
1.06568234
1.06815840
1.06519647
1.06003305
1.06054872
1.06827127
1.07600058
1.07490855
1.06294306
1.04704782
1.03713224
1.03623642
1.03874281
1.03811752
1.03347332
1.02596257
1.01268512
0.99297048
0.97537117
0.97092038
0.98192759
1.00168533
1.02229748
1.03901950
1.04992927
1.05547998
1.05717601
1.05397659
1.04432842
1.03076164
1.01959167
1.01890628
1.03206177
1.05247936
1.07064299
1.08001605
1.07605846
1.06015523
1.04232525
1.06211190
1.05030952
1.03832464
1.03411390
1.03799572
1.04582727
1.05168049
1.04843129
1.03244267
1.00798260
0.98514575
0.97335448
0.97461162
0.98297453
0.99124227
0.99797971
1.00800902
1.02589033
1.04960229
1.06995039
1.07663269
1.06705743
1.04798304
1.02767343
1.01292893
1.01148820
1.02827945
1.05921150
1.09114078
1.11119969
1.11570324
1.10924127
1.09813072
1.08761660
1.08254976
1.08692062
1.10216187
1.12511170
1.14760842
[truncated: 4,658,281 more chars]
