# Supplementary material for: MoS2 nanopore identifies single amino acids with sub-1 Dalton resolution
Source: Nat Commun. 2023 May 20;14:2895. doi: 10.1038/s41467-023-38627-x (PMC10199900; doi:10.1038/s41467-023-38627-x)
Supplement: Supplementary file 4 — Supplementary Software [file 41467_2023_38627_MOESM4_ESM.zip › Supplementary Software/data_help.py]

# -*- coding:utf-8 –*- #
import numpy as np
def batch_iter(data, batch_size, num_epochs, shuffle=True):
    """
    Generates a batch iterator for a dataset.
    """
    #np.random.seed(1)
    data = np.array(data)
    data_size = len(data)
    num_batches_per_epoch = int((len(data)-1)/batch_size) + 1
    for epoch in range(num_epochs):
        # Shuffle the data at each epoch
        if shuffle:
            shuffle_indices = np.random.permutation(np.arange(data_size))
            shuffled_data = data[shuffle_indices]
        else:
            shuffled_data = data
        for batch_num in range(num_batches_per_epoch):
            start_index = batch_num * batch_size
            end_index = min((batch_num + 1) * batch_size, data_size)
            yield shuffled_data[start_index:end_index]


if __name__ == '__main__':

    a = np.load('data/group_data/70GCP/norm_sub/X_F_array_norm.npy')
    a = 1
