# Supplementary material for: MoS2 nanopore identifies single amino acids with sub-1 Dalton resolution
Source: Nat Commun. 2023 May 20;14:2895. doi: 10.1038/s41467-023-38627-x (PMC10199900; doi:10.1038/s41467-023-38627-x)
Supplement: Supplementary file 4 — Supplementary Software [file 41467_2023_38627_MOESM4_ESM.zip › Supplementary Software/data_processing_1.py]

# -*- coding: utf-8 -*-
'''
Data preprocessing step 1:
Load low data, and save as .npy format
'''

import os
import numpy as np
import csv

root_path = 'data/Transalyzer_data/group_data/ST_56'  #'GCP_70' 'DEH_419' 'DN_419' 'KR_419' 'IL_53'
save_root_path = root_path
acid_names =['S','T']# ['G','C','P']  ['D','E','H'] ['D','N'] ['K','R']  ['I', 'L'] ['E', 'Q'] ['F','Y', 'W']   ['I', 'L', 'M'] ['K', 'R']  ['Q', 'N'] ['G','G&P','P']
# 'C_F12_F345_E100'  C means curent only,F means feature only.CF means both curent and feature are used.CF_FwoB means features are not devided by baseline.
data_method='C_F12_F345_E100'
print(len(acid_names))

def calculate_mean_baseline(file_events = ""):
    # load events
    feature_sequence = []
    with open(file_events, 'r') as f:
        reader = csv.reader(f)
        result = list(reader)
    for line in result:
        line_data = line[0].split()
        numbers_float = [float(i) for i in line_data]
        feature_sequence.append(numbers_float)
    mean_baseline_list = []
    for feature_line in feature_sequence:
        feature4 = feature_line[4]  # baseline
        mean_baseline_list.append(feature4)
    return np.mean(mean_baseline_list)


def load_from_signal(file_current = " ", file_events = "", data_method='C',mean_baseline = 1):
    # load raw current trace
    with open(file_current, 'r',encoding='utf-8') as f:
        reader = csv.reader(f)
        result = list(reader)
    current_sequence = [float(i[0]) for i in result]
    # load events
    feature_sequence = []
    with open(file_events, 'r') as f:
        reader = csv.reader(f)
        result = list(reader)
    for line in result:
        line_data = line[0].split()
        numbers_float = [float(i) for i in line_data]
        feature_sequence.append(numbers_float)

    event_list = []
    for feature_line in feature_sequence:
        event_each = current_sequence[int(feature_line[7]-1):int(feature_line[8])]
        event_each_woB = [i for i in event_each]
        event_each = [i / feature_line[4] for i in event_each]
        if int(feature_line[7]-1)-100<0:
            event_each_PlusF100 = current_sequence[0:int(feature_line[8])+100]
        else:
            event_each_PlusF100 = current_sequence[int(feature_line[7] - 1) - 100:int(feature_line[8]) + 100]
        event_each_PlusF100 = [i / feature_line[4] for i in event_each_PlusF100]  #事件前面多取了几个点的电流信号

        feature1 = feature_line[1] / feature_line[4]  # max
        feature2 = feature_line[3]    # dwelltime
        feature3 = feature_line[0]/feature_line[4]   # average
        feature4 = feature_line[2]   # integral
        feature5 = feature_line[4]   # baseline


         #For deep learning model
        if data_method == 'F12':
            event_feature_each = []
            for current_each in event_each:
                event_feature_each.append([feature1,feature2])
            event_list.append(event_feature_each)

        if data_method == 'F12_F345':
            event_feature_each = []
            for current_each in event_each:
                event_feature_each.append([feature1,feature2,feature3,feature4,feature5/mean_baseline])
            event_list.append(event_feature_each)

        if data_method == 'C':
            event_feature_each = []
            for current_each in event_each:
                event_feature_each.append([current_each])
            event_list.append(event_feature_each)

        if data_method == 'C_F12':
            event_feature_each = []
            for current_each in event_each:
                event_feature_each.append([current_each,feature1,feature2])
            event_list.append(event_feature_each)

        if data_method == 'C_F12_F345':
            event_feature_each = []
            for current_each in event_each:
                event_feature_each.append([current_each,feature1,feature2,feature3,feature4,feature5/mean_baseline])
            event_list.append(event_feature_each)

        if data_method == 'C_F12_F345_E100' or data_method =='100FB_5F':
            event_feature_each = []
            for current_each in event_each_PlusF100:
                event_feature_each.append([current_each,feature1,feature2,feature3,feature4,feature5/mean_baseline])
            event_list.append(event_feature_each)

        # For traditional model
        if data_method == 'F12_Traditional':
            event_list.append([feature1,feature2])
        if data_method == 'F12_F345_Traditional':
            event_list.append([feature1,feature2,feature3,feature4,feature5/mean_baseline])
        if data_method == 'C_Traditional':
            if len(event_each) > 300:
                event_each = event_each[:300]
            this_event = event_each  # 元素为电流值的 list
            M = np.zeros([300])
            for j in range(len(this_event)):
                this_current = this_event[j]
                M[j] = this_current
            event_list.append(M)
        if data_method == 'C_F12_F345_Traditional':
            if len(event_each) > 300:
                event_each = event_each[:300]
            this_event = event_each  # 元素为电流值的 list
            M = np.zeros([300])
            for j in range(len(this_event)):
                this_current = this_event[j]
                M[j] = this_current
            event_list.append(list(M)+[feature1,feature2,feature3,feature4,feature5/mean_baseline])
    return event_list


if "Traditional" in data_method:
    event_feature_lists = []
    for acid_name_i in acid_names:
        file_current = os.path.join(root_path,acid_name_i,'analysis_rawtrace')
        file_events = os.path.join(root_path,acid_name_i,'analysis_events.txt')
        mean_baseline = calculate_mean_baseline(file_events)
        print('mean_baseline of',acid_name_i,"is",mean_baseline)
        acid_event_list = load_from_signal(file_current, file_events, data_method, mean_baseline)
        event_feature_lists = event_feature_lists + acid_event_list
    save_acid_name = 'X' + '_'+ data_method +'.npy'
    np.save(os.path.join(save_root_path,save_acid_name), np.array(event_feature_lists))
    print('events num of',acid_names,"is",len(event_feature_lists))
    print("Save to",os.path.join(save_root_path,save_acid_name))

else:
    for acid_name_i in acid_names:
        file_current = os.path.join(root_path,acid_name_i,'analysis_rawtrace')
        file_events = os.path.join(root_path,acid_name_i,'analysis_events.txt')
        mean_baseline = calculate_mean_baseline(file_events)
        print('mean_baseline of',acid_name_i,"is",mean_baseline)
        acid_event_list = load_from_signal(file_current, file_events, data_method, mean_baseline)

        save_acid_name = acid_name_i + '_'+ data_method +'.npy'
        np.save(os.path.join(save_root_path,save_acid_name), np.array(acid_event_list))
        print('events num of',acid_name_i,"is",len(acid_event_list))
        print("Save to",os.path.join(save_root_path,save_acid_name))
