# Supplementary material for: MoS2 nanopore identifies single amino acids with sub-1 Dalton resolution
Source: Nat Commun. 2023 May 20;14:2895. doi: 10.1038/s41467-023-38627-x (PMC10199900; doi:10.1038/s41467-023-38627-x)
Supplement: Supplementary file 4 — Supplementary Software [file 41467_2023_38627_MOESM4_ESM.zip › Supplementary Software/data_processing_2.py]

# -*- coding: utf-8 -*-
'''
Data preprocessing step 2:
Read the data produced in preprocessing step 1 and generate the data required for deep model training
X.npy       [N,300,4]
Y.npy     [N,laber_number]
'''

import os
import numpy as np

root_path = 'data/Transalyzer_data/group_data/ST_56'  #'GCP_70' 'DEH_419' 'DN_419' 'KR_419'
acid_names = ['S','T'] # ['G','C','P']  ['D','E','H'] ['D','N'] ['K','R']
data_method='C_F12_F345_E100'  #C means curent only,F means feature only.CF means both curent and feature are used.


def list_array_300(acid_list):
    '''
    :return: [N,300,4]
    '''
    X_acid = []
    for i in acid_list:
        if len(i)>300:
            i = i[:300]
        this_event = i                 # 元素为电流值的 list
        M = np.zeros([300,len(i[0])])
        for j in range(len(this_event)):
            this_current = this_event[j]
            M[j] = this_current
        X_acid.append(M)
    X_acid = np.array(X_acid)
    return X_acid

def acid_Y(n,label_num,label):
    '''
    :return: [N,laber_number]
    '''
    Z = np.zeros([n,label_num])
    Z[:,label] = 1
    y = Z
    return y


# X.npy      Y.npy
label_num = len(acid_names)
label_i = 0
for acid_name_i in acid_names:
    load_acid_name = acid_name_i + '_' + data_method + '.npy'
    # 1: X.npy
    acid_R_path = os.path.join(root_path,load_acid_name)
    acid_R = np.load(acid_R_path)
    acid_event_length = len(acid_R)
    b_X = list_array_300(acid_R)
    try:
        a_X = np.concatenate((a_X, b_X), axis=0)
    except:
        a_X = b_X

    b_Y = acid_Y(acid_event_length, label_num, label_i)
    label_i += 1
    try:
        a_Y = np.concatenate((a_Y, b_Y), axis=0)
    except:
        a_Y = b_Y

X = a_X
Y = a_Y

save_X_name = 'X'+'_'+data_method+'.npy'
save_Y_name = 'Y'+'_'+data_method+'.npy'
X_path = os.path.join(root_path,save_X_name)
Y_path = os.path.join(root_path,save_Y_name)

np.save(X_path, X)
np.save(Y_path, Y)
print('X shape:', X.shape)
print('Y shape:', Y.shape)
print('save X in:',X_path)
print('save Y in:',Y_path)
