# Supplementary material for: MoS2 nanopore identifies single amino acids with sub-1 Dalton resolution
Source: Nat Commun. 2023 May 20;14:2895. doi: 10.1038/s41467-023-38627-x (PMC10199900; doi:10.1038/s41467-023-38627-x)
Supplement: Supplementary file 4 — Supplementary Software [file 41467_2023_38627_MOESM4_ESM.zip › Supplementary Software/model/DNN.py]

# -*- coding: utf-8 -*-

import tensorflow as tf
from tensorlayer.layers import *
import tensorlayer as tl

def reduce_mean_with_len(inputs, length):
    """
    :param inputs: 3-D tensor
    :param length: the length of dim [1]
    :return: 2-D tensor
    """
    length = tf.cast(tf.reshape(length, [-1, 1]), tf.float32) + 1e-9
    inputs = tf.reduce_sum(inputs, 1, keep_dims=False) / length
    return inputs


class SAAINet(object):
    def __init__(self, input_h, feature_h,num_classes):
        self.input_x = tf.placeholder(tf.float32, [None, input_h,feature_h], name="input_x") # input_x
        self.y = tf.placeholder(tf.float32, [None, num_classes], name="y")
        self.dropout_keep_prob = tf.placeholder(tf.float32, name="dropout_keep_prob")  # Dropout
        #input_x_dim = tf.expand_dims(self.input_x, axis=-1)   # [N,300,1]
        inputs = InputLayer(self.input_x, name='inputs')

        rnn = RNNLayer(inputs, cell_fn=tf.contrib.rnn.BasicLSTMCell, n_hidden=300,
                       n_steps=input_h, return_last=False, return_seq_2d=False, name='rnn')    # [N,L:300,H:300]
        rnn = RNNLayer(rnn, cell_fn=tf.contrib.rnn.BasicLSTMCell, n_hidden=300,
                       n_steps=input_h, return_last=False, return_seq_2d=False, name='rnn2')  # [N,L:300,H:300]
        self.rnn_Hiddens = rnn.outputs
        one = tf.ones_like(self.input_x)
        zero = tf.zeros_like(self.input_x)
        self.input_P = tf.where(self.input_x < 0.01, x=zero, y=one)
        self.input_len = tf.reduce_sum(self.input_P[:,:,0],axis=1)
        self.rnn_Hiddens_mask = self.rnn_Hiddens * tf.expand_dims(self.input_P[:,:,0], axis=-1)
        self.rnn_pool = reduce_mean_with_len(self.rnn_Hiddens_mask, self.input_len)    # [N,H:300]
        rnn_mean_len = InputLayer(self.rnn_pool, name='rnn_mean')

        dense1 = DenseLayer(rnn_mean_len, 1024, act=tf.nn.relu, name='dense1_1')
        dense1 = DenseLayer(dense1, 1024, act=tf.nn.relu, name='dense1_2')
        dense1 = DenseLayer(dense1, 512, act=tf.nn.relu, name='dense1_3')
        dense2 = DenseLayer(dense1, num_classes, act=None, name='dense2')

        with tf.name_scope("output"):
            self.scores = dense2.outputs
            self.predictions = tf.argmax(self.scores, 1, name="predictions")
            self.true_y = tf.argmax(self.y, 1, name="true_y")
            self.softmax = tf.nn.softmax(self.scores, name="softmax")

        with tf.name_scope("loss"):
            self.losses = tf.nn.softmax_cross_entropy_with_logits(logits=self.scores, labels=self.y)
            self.loss = tf.reduce_mean(self.losses, name="loss")

        with tf.name_scope("accuracy"):
            self.correct_pred = tf.equal(self.predictions, self.true_y)
            self.accuracy = tf.reduce_mean(tf.cast(self.correct_pred, "float"), name="accuracy")
            print()

        print("LOADED ATT!")
