# Supplementary material for: MoS2 nanopore identifies single amino acids with sub-1 Dalton resolution
Source: Nat Commun. 2023 May 20;14:2895. doi: 10.1038/s41467-023-38627-x (PMC10199900; doi:10.1038/s41467-023-38627-x)
Supplement: Supplementary file 4 — Supplementary Software [file 41467_2023_38627_MOESM4_ESM.zip › Supplementary Software/plot_result.py]

# -*- coding: utf-8 -*-
'''
'''
import numpy as np
import matplotlib.pyplot as pl
from sklearn import metrics

font_size = 25

def plot_matrix(cm, labels_name,title=None, thresh=0.8, axis_labels=None,colour = '',save_name=''):
    cm = cm.astype('float32') / cm.sum(axis=1)[:, np.newaxis]  # 归一化
    a = cm.max()
    # cm = 1- cm   ###
    thresh = a/1.3
    thresh = 0.5
    pl.imshow(cm, interpolation='nearest',vmin=0, vmax=1,cmap=pl.get_cmap(colour))
    cb = pl.colorbar()
    print(cb.vmax)
    cb.set_ticks([i/10 for i in range(11)])
    if title is not None:
        pl.title(title,fontsize=20)
    num_local = np.array(range(len(labels_name)))
    if axis_labels is None:
        axis_labels = labels_name
    pl.xticks(num_local, axis_labels,fontsize=font_size)
    pl.yticks(num_local, axis_labels,fontsize=font_size)
    pl.ylabel('True label',fontsize=20)
    pl.xlabel('Predicted label',fontsize=20)
    for i in range(np.shape(cm)[0]):
        for j in range(np.shape(cm)[1]):

            pl.text(j, i, format(round(cm[i][j]*100,2), '.2f') ,fontsize=font_size,
                    ha="center", va="center",
                    color="white" if cm[i][j] > thresh else "black")
    pl.savefig('results/group_result_fig/'+save_name +'.eps', format='eps', dpi=300)
    pl.savefig('results/group_result_fig/'+save_name +'.svg', format='svg', dpi=300)
    pl.show()
def change_labels(cm,acids_name,acids_changes):
    index_acids = []
    for i in acids_changes:
        index_acids.append(acids_name.index(i))
    cm_new = cm[index_acids,:]
    cm_new = cm_new[:, index_acids]
    a = 1
    return cm_new

acid_device_name = 'ST_56'
acids_name = ['S','T']
acids_changes = ['S','T']
labels_name = list(range(2))
y_pred = np.load('results/group_data/'+acid_device_name+'/C_F12_F345_E100/Basic_LSTM_V2/pred_max_y_Basic_LSTM_V2.npy')
y_true = np.load('results/group_data/'+acid_device_name+'/C_F12_F345_E100/Basic_LSTM_V2/ture_y_Basic_LSTM_V2.npy')
cm = metrics.confusion_matrix(y_true, y_pred, labels=labels_name, sample_weight=None)
cm_new = change_labels(cm,acids_name,acids_changes)
print(metrics.accuracy_score(y_true, y_pred))
plot_matrix(cm_new, labels_name,title=acid_device_name,axis_labels = acids_changes,colour='Reds',save_name = acid_device_name)
