# Supplementary material for: MoS2 nanopore identifies single amino acids with sub-1 Dalton resolution
Source: Nat Commun. 2023 May 20;14:2895. doi: 10.1038/s41467-023-38627-x (PMC10199900; doi:10.1038/s41467-023-38627-x)
Supplement: Supplementary file 4 — Supplementary Software [file 41467_2023_38627_MOESM4_ESM.zip › Supplementary Software/readme]

SAAINet

1. System requirements
Hardware Requirements:
RAM: 32+ GB
CPU: 4+ cores, 3.3+ GHz/core
GPU: NVIDIA RTX 3070 +
Software Requirements:
Window10 or Ubuntu


2. Installation guide
cuda and cudnn 
pip3 install tensorflow ==1.15
pip3 install tensorlayer ==1.11.1


3. Demo
Usage
Data processing:
python data_processing_1.py
python data_processing_2.py
Training:
python train_SAAINet
Result display:
python plot_result


4. Instructions for use
Python dependencies:
python 	3.6 / 3.7
numpy	1.16.0
scikit-learn	0.19.2
matplotlib	2.2.5
tensorflow	1.15.4+nv
tensorlayer	1.11.1
