# Supplementary material for: MoS2 nanopore identifies single amino acids with sub-1 Dalton resolution
Source: Nat Commun. 2023 May 20;14:2895. doi: 10.1038/s41467-023-38627-x (PMC10199900; doi:10.1038/s41467-023-38627-x)
Supplement: Supplementary file 4 — Supplementary Software [file 41467_2023_38627_MOESM4_ESM.zip › Supplementary Software/train_SAAINet.py]

# -*- coding:utf-8 –*- #
"""

"""

import numpy as np
import os
import time
import datetime
import tensorflow as tf
from data_help import batch_iter
from model.DNN import SAAINet


# File path and used model
use_model = "SAAINet"
acid_conf = 'ST_56'  #'GCP_70' 'DEH_419' 'DN_419' 'KR_419'
data_method = "C_F12_F345_E100"   #
if_up_sample = True  #True or False


X_path = 'data/Transalyzer_data/group_data/'+ acid_conf +'/X_'+data_method+'.npy'
Y_path = 'data/Transalyzer_data/group_data/'+ acid_conf +'/Y_'+data_method+'.npy'
out_dir = os.path.abspath(os.path.join(os.path.curdir, "runs", "group_data",acid_conf, data_method, use_model))  #model saved path
#eesults of the training process
txt_result_path = 'results/group_data/'+acid_conf+'/'+data_method+'/'+use_model+'/' +use_model  + '.txt'
pre_max_save_npy_path = 'results/group_data/'+acid_conf+'/'+data_method+'/'+use_model+'/pred_max_y_'+use_model+'.npy'
pre_last_save_npy_path = 'results/group_data/'+acid_conf+'/'+data_method+'/'+use_model+'/pred_last_y_'+use_model+ '.npy'
pre_max_softmax_save_npy_path = 'results/group_data/'+acid_conf+'/'+data_method+'/'+use_model+'/pred_max_y_'+use_model+'_softmax.npy'
pre_last_softmax_save_npy_path = 'results/group_data/'+acid_conf+'/'+data_method+'/'+use_model+'/pred_last_y_'+use_model+ '_softmax.npy'
ture_save_npy_path = 'results/group_data/'+acid_conf+'/'+data_method+'/'+use_model+'//ture_y_'+use_model+ '.npy'


if not os.path.exists('results/group_data'):
    os.makedirs('results/group_data')
if not os.path.exists('results/group_data/'+acid_conf):
    os.makedirs('results/group_data/'+acid_conf)
if not os.path.exists('results/group_data/'+acid_conf+'/'+data_method):
    os.makedirs('results/group_data/'+acid_conf+'/'+data_method)
if not os.path.exists('results/group_data/'+acid_conf+'/'+data_method+'/'+use_model):
    os.makedirs('results/group_data/'+acid_conf+'/'+data_method+'/'+use_model)

wf1 = open(txt_result_path, 'a+') #

# Model Hyperparameters
tf.flags.DEFINE_float("learning_rate", 1e-4, "learning_rate (default: 1e-3)")
tf.flags.DEFINE_float("dropout_keep_prob", 0.5, "Dropout keep probability (default: 0.5)")
tf.flags.DEFINE_float("l2_reg_lambda", 0.001, "L2 regularization lambda (default: 0.0)")

# Training parameters
tf.flags.DEFINE_integer("batch_size", 32, "Batch Size (default: 32)")
tf.flags.DEFINE_integer("num_epochs", 200, "Number of training epochs ")
tf.flags.DEFINE_integer("evaluate_every", 100, "Evaluate model on dev set after this many steps ")
tf.flags.DEFINE_integer("checkpoint_every", 1000, "Save model after this many steps")
tf.flags.DEFINE_integer("num_checkpoints", 5, "Number of checkpoints to store")
tf.flags.DEFINE_boolean("allow_soft_placement", True, " ")
tf.flags.DEFINE_boolean("log_device_placement", False, " ")

FLAGS = tf.flags.FLAGS

def precoss(X_data_path, Y_data_path):
    '''
    Read data, shuffle and divide data
    :param X_data_path: X
    :param Y_data_path:
    :return:
    '''
    X = np.load(X_data_path)
    Y = np.load(Y_data_path)
    data_size = len(X)
    print("all original data_X shape: ", X.shape)
    print("all original data_Y shape: ", Y.shape)
    np.random.seed(123)
    shuffle_indices = np.random.permutation(np.arange(data_size))
    shuffled_X = X[shuffle_indices]
    shuffled_Y = Y[shuffle_indices]
    train_data_N = round(data_size * 0.8)
    test_data_N = data_size - train_data_N
    print("---------------------------")
    print("train data number:", train_data_N)
    print("test data number:", test_data_N)
    print("---------------------------")
    train_X, test_X = \
        shuffled_X[0:train_data_N], shuffled_X[train_data_N:]
    train_Y, test_Y = \
        shuffled_Y[0:train_data_N], shuffled_Y[train_data_N:]
    Train = {'x': train_X,      # (3118, 300, 4)
             'y': train_Y}      #  (3118, 3)
    Test = {'x': test_X,
             'y': test_Y}
    return Train, Test, data_size * 0.8


def precoss_upsample(X_data_path, Y_data_path):
    '''
    Read the data, calculate the data volume of each category first, and take 20% of the minimum data as the test.
    Copy and expand the remaining data, and then shuffle as training data
    :param X_data_path: X
    :param Y_data_path:
    :return:
    '''
    X = np.load(X_data_path)
    Y = np.load(Y_data_path)
    data_size = len(X)
    print("all original data_X shape: ", X.shape)
    print("all original data_Y shape: ", Y.shape)
    acids_num = Y.shape[1]
    count_sample = [0] * acids_num
    np.random.seed(123)
    for i in range(len(Y)):
        for j in range(acids_num):
            if Y[i][j] == 1:
                count_sample[j] += 1
    test_num = int(np.min(count_sample)*0.2)
    up_sample_num = np.max(count_sample) - test_num
    shuffle_indices = []
    shuffle_indices_test = []
    accu = 0
    for i in count_sample:
        index_i = np.random.permutation(np.arange(i))
        index_i = index_i + accu
        accu = accu + i
        shuffle_indices.append(list(index_i))
    for i in shuffle_indices:
        shuffle_indices_test = shuffle_indices_test + i[:test_num]
    up_sample_indices = [0]*acids_num
    for i,item in enumerate(shuffle_indices):
        div, mod = divmod(up_sample_num, len(item)-test_num)
        if div == 0:
            # print(item[100:up_sample_num+100])
            up_sample_indices[i] = item[test_num:up_sample_num+test_num]
        if div > 0:
            up_sample_indices[i] = item[test_num:]*div+item[test_num:mod+test_num]

    shuffle_indices_train = []
    for i in up_sample_indices:
        shuffle_indices_train = shuffle_indices_train + i
    train_X, test_X = X[shuffle_indices_train], X[shuffle_indices_test]
    train_Y, test_Y = Y[shuffle_indices_train], Y[shuffle_indices_test]

    shuffle_indices = np.random.permutation(np.arange(len(train_Y)))
    train_X = train_X[shuffle_indices]
    train_Y = train_Y[shuffle_indices]
    print("---------------------------")
    print("train data number: ", len(train_Y))
    print("test data number: ", len(test_Y))
    print("---------------------------")
    Train = {'x': train_X,      # (31084,300)
             'y': train_Y}      # (31084, 3)
    Test = {'x': test_X,
             'y': test_Y}
    return Train, Test,


def train(Train, Test):
    with tf.Graph().as_default():
        session_conf = tf.ConfigProto(
            allow_soft_placement = FLAGS.allow_soft_placement,
            log_device_placement = FLAGS.log_device_placement)
        sess = tf.Session(config = session_conf)
        with sess.as_default():
            if use_model == "SAAINet":
                model = SAAINet(
                    input_h = Train['x'].shape[1],
                    feature_h = Train['x'].shape[2],
                    num_classes=Train['y'].shape[1]
                )
            writer = tf.summary.FileWriter("logs/DNN", sess.graph)
            vs = tf.trainable_variables()
            print('There are %d train_able_variables in the Graph: ' % len(vs))
            for v in vs:
                print(v)

            # Define Training procedure
            global_step = tf.Variable(0, name="global_step", trainable=False)
            optimizer = tf.train.AdamOptimizer(FLAGS.learning_rate)
            grads_and_vars = optimizer.compute_gradients(model.loss)
            train_op = optimizer.apply_gradients(grads_and_vars, global_step=global_step)

            # Output directory for models and summaries
            timestamp = str(int(time.time()))

            print("Writing to {}\n".format(out_dir))


            # Train Summaries
            train_summary_dir = os.path.join(out_dir, "summaries", "train")
            train_summary_writer = tf.summary.FileWriter(train_summary_dir, sess.graph)


            # Checkpoint directory. Tensorflow assumes this directory already exists so we need to create it
            checkpoint_dir = os.path.abspath(os.path.join(out_dir, "checkpoints"))
            checkpoint_prefix = os.path.join(checkpoint_dir, "model")
            if not os.path.exists(checkpoint_dir):
                os.makedirs(checkpoint_dir)
            # else:
            #     raise Exception('The checkpoint_dir already exists:',checkpoint_dir)
            saver = tf.train.Saver(tf.global_variables(), max_to_keep=FLAGS.num_checkpoints)

            # Initialize all variables
            sess.run(tf.global_variables_initializer())

            # train model
            def train_step(x_batch,y_batch):
                """
                A single training step
                """
                feed_dict = {
                    model.input_x: x_batch,
                    model.y: y_batch,
                    model.dropout_keep_prob: 0.8
                }
                _, step, loss, accuracy = sess.run(
                    [train_op, global_step, model.loss, model.accuracy],
                    feed_dict)
                time_str = datetime.datetime.now().isoformat()
                print("{}: step {}, loss {:g}, acc {:g}".format(time_str, step, loss,accuracy))

            # test model
            def test_step(x_batch,y_batch):
                """
                Evaluates model on a dev set
                """
                feed_dict = {
                    model.input_x: x_batch,
                    model.y: y_batch,
                    model.dropout_keep_prob: 1.0
                }
                step, loss, accuracy, softmax,true_y,pred_y = sess.run(
                    [global_step, model.loss, model.accuracy, model.softmax,model.true_y, model.predictions],
                    feed_dict)
                # time_str = datetime.datetime.now().isoformat()
                # print("{}: step {}, loss {:g}, acc {:g}".format(time_str, step, loss, accuracy))
                return step, loss, accuracy,true_y,pred_y,softmax

                # test model
            def ceshi(x_batch, y_batch):
                """
                Evaluates model on a dev set
                """
                feed_dict = {
                    model.input_x: x_batch,
                    model.y: y_batch,
                    model.dropout_keep_prob: 1.0
                }
                step, loss, accuracy, softmax, true_y, predictions,rnn_Hiddens,input_P,input_len,rnn_Hiddens_mask,pool_sen = sess.run(
                    [global_step, model.loss, model.accuracy, model.softmax, model.true_y, model.predictions,model.rnn_Hiddens,
                     model.input_P,model.input_len,model.rnn_Hiddens_mask,model.pool_sen],
                    feed_dict)
                a = 1
                # time_str = datetime.datetime.now().isoformat()
                # print("{}: step {}, loss {:g}, acc {:g}".format(time_str, step, loss, accuracy))
                return step, loss, accuracy

            time_str = datetime.datetime.now().isoformat()
            wf1.write('\n'+'\n'+'\n'+'7-14 Model: '+use_model+ ' Date: '+ time_str+ ' LR: '+str(FLAGS.learning_rate)+ ' BS: '+str(FLAGS.batch_size)+ ' accuracy' + '\n')
            wf1.flush()

            max_test_acc = 0
            batches = batch_iter(
                list(zip(Train['x'], Train['y'])), FLAGS.batch_size, FLAGS.num_epochs)
            for batch in batches:
                x_batch,y_batch = zip(*batch)
                train_step(x_batch,y_batch)
                current_step = tf.train.global_step(sess, global_step)

                # step, loss, accuracy = ceshi(Valid['x'][0:2], Valid['y'][0:2])

                if current_step % FLAGS.evaluate_every == 0:
                    # step, loss, accuracy = test_step(Valid['x'], Valid['y'])
                    # print("{}: step {}, loss {:g}, acc {:g}".format('Valid', step, loss, accuracy))
                    step, loss, accuracy_i,true_y_i,pred_y_i,pred_y_softmax_i = test_step(Test['x'], Test['y'])
                    print("{}: step {}, loss {:g}, acc {:g}".format('Test', step, loss, accuracy_i))

                    time_str = datetime.datetime.now().isoformat()
                    wf1.write(time_str + '   ' + str(step) + '   ' + str(accuracy_i) + '\n')
                    wf1.flush()

                    if accuracy_i>max_test_acc:
                        max_test_acc = accuracy_i
                        max_step = step
                        pred_y = pred_y_i
                        pred_y_softmax = pred_y_softmax_i
                        true_y = true_y_i
                        path = saver.save(sess, checkpoint_prefix, global_step=current_step)
                        print("Saved model checkpoint to {}".format(path)) #测试准确率最大时候的模型

            wf1.write('max_test_acc' + '\n' + str(max_step) + '   ' + str(max_test_acc) + '\n'+ '\n'+ '\n')
            wf1.flush()
            np.save(pre_max_save_npy_path,pred_y)
            np.save(pre_last_save_npy_path, pred_y_i)
            np.save(pre_max_softmax_save_npy_path, pred_y_softmax)
            np.save(pre_last_softmax_save_npy_path, pred_y_softmax_i)
            np.save(ture_save_npy_path, true_y)

            path = saver.save(sess, checkpoint_prefix, global_step=current_step)
            print("Saved model checkpoint to {}".format(path)) #最后的模型
    return max_step,max_test_acc


if __name__ == '__main__':
    if if_up_sample:
        Train, Test = precoss_upsample(X_path, Y_path)
    else:
        Train, Test,train_data_num = precoss(X_path, Y_path)
    max_step, max_test_acc = train(Train, Test)
    print("max_step: ", max_step)
    print("max_test_acc: ",max_test_acc)

    a = 1
