# Supplementary material for: MoS2 nanopore identifies single amino acids with sub-1 Dalton resolution
Source: Nat Commun. 2023 May 20;14:2895. doi: 10.1038/s41467-023-38627-x (PMC10199900; doi:10.1038/s41467-023-38627-x)
Supplement: Supplementary file 6 — Source data [file 41467_2023_38627_MOESM6_ESM.zip]

Archive with 5 entries (4 files):
- Source data files/
- Source data files/S Fig.14a.txt
- Source data files/source data main manuscript.xlsx
- Source data files/source data SI.xlsx
- Source data files/~$source data SI.xlsx
