# Supplementary material for: MoS2 nanopore identifies single amino acids with sub-1 Dalton resolution
Source: Nat Commun. 2023 May 20;14:2895. doi: 10.1038/s41467-023-38627-x (PMC10199900; doi:10.1038/s41467-023-38627-x)
Supplement: Supplementary file 6 — Source data [file 41467_2023_38627_MOESM6_ESM.zip › Source data files/S Fig.14a.txt]

time(s) trace(nA)
10	0.731492
10.00001	0.719112
10.00002	0.701593
10.00003	0.682912
10.00004	0.667521
10.00005	0.65879
10.00006	0.657863
10.00007	0.663383
10.00008	0.672193
10.00009	0.680713
10.0001	0.686439
10.00011	0.688909
10.00012	0.68979
10.00013	0.692043
10.00014	0.698554
10.00015	0.710795
10.00016	0.728067
10.00017	0.747634
10.00018	0.76566
10.00019	0.77858
10.0002	0.784344
10.00021	0.78308
10.00022	0.776908
10.00023	0.769025
10.00024	0.76245
10.00025	0.758947
10.00026	0.758528
10.00027	0.759683
10.00028	0.760196
10.00029	0.758169
10.0003	0.752852
10.00031	0.744973
10.00032	0.736468
10.00033	0.729766
10.00034	0.726913
10.00035	0.728849
10.00036	0.735109
10.00037	0.743994
10.00038	0.753137
10.00039	0.760235
10.0004	0.763717
10.00041	0.763142
10.00042	0.759254
10.00043	0.753688
10.00044	0.74844
10.00045	0.745271
10.00046	0.745213
10.00047	0.748323
10.00048	0.753745
10.00049	0.760041
10.0005	0.765668
10.00051	0.769426
10.00052	0.770748
10.00053	0.769754
10.00054	0.767108
10.00055	0.763728
10.00056	0.760476
10.00057	0.757925
10.00058	0.756249
10.00059	0.755253
10.0006	0.754521
10.00061	0.753604
10.00062	0.752188
10.00063	0.750173
10.00064	0.747639
10.00065	0.744752
10.00066	0.741639
10.00067	0.738327
10.00068	0.734757
10.00069	0.730907
10.0007	0.726955
10.00071	0.723401
10.00072	0.721059
10.00073	0.720865
10.00074	0.723531
10.00075	0.729154
10.00076	0.736964
10.00077	0.745361
10.00078	0.752301
10.00079	0.75593
10.0008	0.755269
10.00081	0.750666
10.00082	0.743788
10.00083	0.737085
10.00084	0.732898
10.00085	0.732516
10.00086	0.735598
10.00087	0.740199
10.00088	0.743475
10.00089	0.742834
10.0009	0.737102
10.00091	0.727233
10.00092	0.716215
10.00093	0.708148
10.00094	0.706775
10.00095	0.713996
10.00096	0.728934
10.00097	0.747937
10.00098	0.765606
10.00099	0.776532
10.001	0.777164
10.00101	0.767122
10.00102	0.749447
10.00103	0.729647
10.00104	0.713829
10.00105	0.706577
10.00106	0.709329
10.00107	0.719881
10.00108	0.733209
10.00109	0.743332
10.0011	0.745523
10.00111	0.738045
10.00112	0.722774
10.00113	0.704487
10.00114	0.689106
10.00115	0.681562
10.00116	0.684062
10.00117	0.695377
10.00118	0.711356
10.00119	0.726419
10.0012	0.735473
10.00121	0.735549
10.00122	0.726643
10.00123	0.711525
10.00124	0.694671
10.00125	0.680723
10.00126	0.673041
10.00127	0.672796
10.00128	0.678884
10.00129	0.688596
10.0013	0.698767
10.00131	0.706922
10.00132	0.712014
10.00133	0.714516
10.00134	0.715878
10.00135	0.717643
10.00136	0.720592
10.00137	0.724299
10.00138	0.727261
10.00139	0.727544
10.0014	0.7237
10.00141	0.715559
10.00142	0.704577
10.00143	0.693549
10.00144	0.685746
10.00145	0.683781
10.00146	0.688597
10.00147	0.698989
10.00148	0.711867
10.00149	0.723194
10.0015	0.729305
10.00151	0.728143
10.00152	0.719986
10.00153	0.707416
10.00154	0.69451
10.00155	0.685542
10.00156	0.683595
10.00157	0.689571
10.00158	0.701902
10.00159	0.717054
10.0016	0.730648
10.00161	0.73884
10.00162	0.739502
10.00163	0.732834
10.00164	0.72119
10.00165	0.708221
10.00166	0.697612
10.00167	0.691861
10.00168	0.691512
10.00169	0.695086
10.0017	0.699726
10.00171	0.702317
10.00172	0.700687
10.00173	0.69445
10.00174	0.685212
10.00175	0.676027
10.00176	0.670296
10.00177	0.67048
10.00178	0.67707
10.00179	0.68823
10.0018	0.70027
10.00181	0.708836
10.00182	0.710432
10.00183	0.703743
10.00184	0.690277
10.00185	0.674049
10.00186	0.660398
10.00187	0.654305
10.00188	0.658785
10.00189	0.673894
10.0019	0.696682
10.00191	0.722093
10.00192	0.744498
10.00193	0.759348
10.00194	0.764399
10.00195	0.760135
10.00196	0.749314
10.00197	0.735851
10.00198	0.723476
10.00199	0.714649
10.002	0.710061
10.00201	0.70882
10.00202	0.709136
10.00203	0.70917
10.00204	0.707716
10.00205	0.704475
10.00206	0.699946
10.00207	0.695027
10.00208	0.690571
10.00209	0.687078
10.0021	0.684648
10.00211	0.683141
10.00212	0.682422
10.00213	0.682536
10.00214	0.683691
10.00215	0.686067
10.00216	0.689551
10.00217	0.693567
10.00218	0.697146
10.00219	0.699244
10.0022	0.699206
10.00221	0.697143
10.00222	0.694031
10.00223	0.691413
10.00224	0.690792
10.00225	0.692953
10.00226	0.697526
10.00227	0.702998
10.00228	0.70723
10.00229	0.708316
10.0023	0.705448
10.00231	0.699433
10.00232	0.692621
10.00233	0.688202
10.00234	0.689091
10.00235	0.696814
10.00236	0.710846
10.00237	0.728678
10.00238	0.746603
10.00239	0.760918
10.0024	0.76907
10.00241	0.770359
10.00242	0.765947
10.00243	0.758245
10.00244	0.749937
10.00245	0.743063
10.00246	0.738509
10.00247	0.736087
10.00248	0.735081
10.00249	0.734975
10.0025	0.735976
10.00251	0.73908
10.00252	0.745623
10.00253	0.756521
10.00254	0.771513
10.00255	0.788777
10.00256	0.805131
10.00257	0.816827
10.00258	0.820718
10.00259	0.815391
10.0026	0.801856
10.00261	0.783447
10.00262	0.764934
10.00263	0.751066
10.00264	0.745045
10.00265	0.747453
10.00266	0.756044
10.00267	0.766494
10.00268	0.773881
10.00269	0.774381
10.0027	0.766603
10.00271	0.752077
10.00272	0.734742
10.00273	0.719601
10.00274	0.711023
10.00275	0.711295
10.00276	0.719927
10.00277	0.733926
10.00278	0.748917
10.00279	0.760661
10.0028	0.76643
10.00281	0.765732
10.00282	0.760177
10.00283	0.752575
10.00284	0.745659
10.00285	0.74093
10.00286	0.738091
10.00287	0.735271
10.00288	0.729934
10.00289	0.720084
10.0029	0.705263
10.00291	0.686938
10.00292	0.668126
10.00293	0.652397
10.00294	0.642647
10.00295	0.640077
10.00296	0.643761
10.00297	0.650944
10.00298	0.657996
10.00299	0.661677
10.003	0.660291
10.00301	0.654318
10.00302	0.64629
10.00303	0.639926
10.00304	0.638815
10.00305	0.645092
10.00306	0.658585
10.00307	0.676717
10.00308	0.695236
10.00309	0.709532
10.0031	0.716112
10.00311	0.713735
10.00312	0.703836
10.00313	0.690111
10.00314	0.677409
10.00315	0.670284
10.00316	0.671656
10.00317	0.681992
10.00318	0.699246
10.00319	0.719572
10.0032	0.738547
10.00321	0.752508
10.00322	0.759561
10.00323	0.759948
10.00324	0.755708
10.00325	0.749767
10.00326	0.744819
10.00327	0.742399
10.00328	0.742451
10.00329	0.743517
10.0033	0.743448
10.00331	0.740332
10.00332	0.733325
10.00333	0.723064
10.00334	0.71153
10.00335	0.701404
10.00336	0.695175
10.00337	0.694306
10.00338	0.698768
10.00339	0.707097
10.0034	0.71696
10.00341	0.726009
10.00342	0.73272
10.00343	0.736867
10.00344	0.739452
10.00345	0.742105
10.00346	0.746212
10.00347	0.752156
10.00348	0.759007
10.00349	0.764806
10.0035	0.767314
10.00351	0.764927
10.00352	0.757386
10.00353	0.746002
10.00354	0.733307
10.00355	0.722259
10.00356	0.715289
10.00357	0.713532
10.00358	0.716512
10.00359	0.72235
10.0036	0.728432
10.00361	0.732288
10.00362	0.732406
10.00363	0.728711
10.00364	0.722553
10.00365	0.716225
10.00366	0.712171
10.00367	0.71217
10.00368	0.716765
10.00369	0.72511
10.0037	0.73527
10.00371	0.744843
10.00372	0.751673
10.00373	0.754414
10.00374	0.752798
10.00375	0.747565
10.00376	0.740149
10.00377	0.732271
10.00378	0.72557
10.00379	0.721354
10.0038	0.720462
10.00381	0.723182
10.00382	0.729188
10.00383	0.737502
10.00384	0.746531
10.00385	0.754261
10.00386	0.758628
10.00387	0.758002
10.00388	0.751649
10.00389	0.740008
10.0039	0.724653
10.00391	0.707935
10.00392	0.692381
10.00393	0.680066
10.00394	0.672153
10.00395	0.668741
10.00396	0.669048
10.00397	0.671814
10.00398	0.67578
10.00399	0.680068
10.004	0.684367
10.00401	0.688893
10.00402	0.694175
10.00403	0.700758
10.00404	0.708917
10.00405	0.71849
10.00406	0.728849
10.00407	0.73901
10.00408	0.747824
10.00409	0.754175
10.0041	0.757184
10.00411	0.756383
10.00412	0.75185
10.00413	0.744292
10.00414	0.734993
10.00415	0.725605
10.00416	0.717783
10.00417	0.712753
10.00418	0.710954
10.00419	0.711894
10.0042	0.714293
10.00421	0.716474
10.00422	0.716904
10.00423	0.714702
10.00424	0.709977
10.00425	0.703855
10.00426	0.698179
10.00427	0.694953
10.00428	0.695704
10.00429	0.700969
10.0043	0.710087
10.00431	0.721374
10.00432	0.732617
10.00433	0.741724
10.00434	0.74731
10.00435	0.749035
10.00436	0.747601
10.00437	0.744419
10.00438	0.741061
10.00439	0.738701
10.0044	0.737749
10.00441	0.737811
10.00442	0.737965
10.00443	0.737217
10.00444	0.734943
10.00445	0.731151
10.00446	0.726463
10.00447	0.72186
10.00448	0.718298
10.00449	0.716359
10.0045	0.716072
10.00451	0.716975
10.00452	0.718376
10.00453	0.719683
10.00454	0.720656
10.00455	0.721452
10.00456	0.722468
10.00457	0.724061
10.00458	0.726266
10.00459	0.728663
10.0046	0.730446
10.00461	0.730674
10.00462	0.728636
10.00463	0.724194
10.00464	0.717999
10.00465	0.711475
10.00466	0.706548
10.00467	0.705126
10.00468	0.708484
10.00469	0.716722
10.0047	0.728522
10.00471	0.741357
10.00472	0.752133
10.00473	0.758105
10.00474	0.757763
10.00475	0.751371
10.00476	0.740956
10.00477	0.72971
10.00478	0.720983
10.00479	0.717215
10.0048	0.719149
10.00481	0.725605
10.00482	0.733873
10.00483	0.740621
10.00484	0.743023
10.00485	0.739725
10.00486	0.731322
10.00487	0.72016
10.00488	0.709549
10.00489	0.70264
10.0049	0.701362
10.00491	0.705782
10.00492	0.714083
10.00493	0.723169
10.00494	0.729661
10.00495	0.730973
10.00496	0.726109
10.00497	0.715976
10.00498	0.703094
10.00499	0.690823
10.005	0.68235
10.00501	0.679764
10.00502	0.683509
10.00503	0.69234
10.00504	0.703789
10.00505	0.714931
10.00506	0.723238
10.00507	0.727233
10.00508	0.726785
10.00509	0.722974
10.0051	0.717622
10.00511	0.712642
10.00512	0.709443
10.00513	0.708548
10.00514	0.709536
10.00515	0.711284
10.00516	0.712407
10.00517	0.711755
10.00518	0.708798
10.00519	0.70381
10.0052	0.697804
10.00521	0.692242
10.00522	0.688628
10.00523	0.688081
10.00524	0.691022
10.00525	0.697053
10.00526	0.705049
10.00527	0.713427
10.00528	0.720524
10.00529	0.72498
10.0053	0.726041
10.00531	0.723702
10.00532	0.718667
10.00533	0.712162
10.00534	0.705635
10.00535	0.70042
10.00536	0.697447
10.00537	0.697055
10.00538	0.698962
10.00539	0.702385
10.0054	0.706281
10.00541	0.709665
10.00542	0.71192
10.00543	0.713007
10.00544	0.713479
10.00545	0.714264
10.00546	0.716271
10.00547	0.719969
10.00548	0.725106
10.00549	0.730697
10.0055	0.735324
10.00551	0.737632
10.00552	0.736857
10.00553	0.733184
10.00554	0.727764
10.00555	0.722368
10.00556	0.71878
10.00557	0.718165
10.00558	0.720661
10.00559	0.725346
10.0056	0.730596
10.00561	0.734678
10.00562	0.736356
10.00563	0.735275
10.00564	0.732022
10.00565	0.727859
10.00566	0.724249
10.00567	0.722363
10.00568	0.722745
10.00569	0.725223
10.0057	0.72905
10.00571	0.7332
10.00572	0.736694
10.00573	0.738882
10.00574	0.739594
10.00575	0.739164
10.00576	0.738324
10.00577	0.737994
10.00578	0.739024
10.00579	0.741908
10.0058	0.746568
10.00581	0.752253
10.00582	0.757641
10.00583	0.761121
10.00584	0.761212
10.00585	0.756998
10.00586	0.748462
10.00587	0.736604
10.00588	0.723299
10.00589	0.710912
10.0059	0.701772
10.00591	0.697612
10.00592	0.699151
10.00593	0.705899
10.00594	0.716256
10.00595	0.727868
10.00596	0.738165
10.00597	0.744935
10.00598	0.746808
10.00599	0.743568
10.006	0.736197
10.00601	0.726638
10.00602	0.71731
10.00603	0.71047
10.00604	0.707614
10.00605	0.709069
10.00606	0.713906
10.00607	0.720216
10.00608	0.725672
10.00609	0.728211
10.0061	0.726653
10.00611	0.721084
10.00612	0.712862
10.00613	0.704244
10.00614	0.69773
10.00615	0.695314
10.00616	0.697881
10.00617	0.704939
10.00618	0.714746
10.00619	0.724834
10.0062	0.732738
10.00621	0.73672
10.00622	0.736257
10.00623	0.732147
10.00624	0.726224
10.00625	0.720787
10.00626	0.717921
10.00627	0.718889
10.00628	0.7238
10.00629	0.731618
10.0063	0.740527
10.00631	0.748511
10.00632	0.753953
10.00633	0.756068
10.00634	0.755042
10.00635	0.751867
10.00636	0.74795
10.00637	0.744654
10.00638	0.742916
10.00639	0.743066
10.0064	0.744851
10.00641	0.747616
10.00642	0.750562
10.00643	0.752979
10.00644	0.754389
10.00645	0.75458
10.00646	0.753534
10.00647	0.751297
10.00648	0.747877
10.00649	0.743199
10.0065	0.737171
10.00651	0.729823
10.00652	0.721492
10.00653	0.712944
10.00654	0.705366
10.00655	0.700173
10.00656	0.698651
10.00657	0.701547
10.00658	0.708745
10.00659	0.719185
10.0066	0.731074
10.00661	0.742341
10.00662	0.751164
10.00663	0.756383
10.00664	0.757662
10.00665	0.755375
10.00666	0.750288
10.00667	0.743184
10.00668	0.734612
10.00669	0.724839
10.0067	0.714044
10.00671	0.702621
10.00672	0.691434
10.00673	0.681869
10.00674	0.675611
10.00675	0.674174
10.00676	0.678353
10.00677	0.687799
10.00678	0.700918
10.00679	0.715203
10.0068	0.727901
10.00681	0.736821
10.00682	0.740997
10.00683	0.740964
10.00684	0.738549
10.00685	0.736219
10.00686	0.736207
10.00687	0.739703
10.00688	0.746417
10.00689	0.754702
10.0069	0.76219
10.00691	0.766727
10.00692	0.767254
10.00693	0.76429
10.00694	0.75982
10.00695	0.75661
10.00696	0.757153
10.00697	0.762624
10.00698	0.772231
10.00699	0.783257
10.007	0.791824
10.00701	0.794168
10.00702	0.787994
10.00703	0.773401
10.00704	0.753036
10.00705	0.731371
10.00706	0.713345
10.00707	0.70286
10.00708	0.701656
10.00709	0.708959
10.0071	0.721983
10.00711	0.737036
10.00712	0.750795
10.00713	0.761264
10.00714	0.76808
10.00715	0.772129
10.00716	0.774685
10.00717	0.776506
10.00718	0.777288
10.00719	0.775742
10.0072	0.770257
10.00721	0.759876
10.00722	0.745156
10.00723	0.728494
10.00724	0.713697
10.00725	0.704886
10.00726	0.70507
10.00727	0.714955
10.00728	0.732452
10.00729	0.753136
10.0073	0.771544
10.00731	0.782871
10.00732	0.784484
10.00733	0.776727
10.00734	0.762722
10.00735	0.747243
10.00736	0.735051
10.00737	0.729296
10.00738	0.730544
10.00739	0.736775
10.0074	0.744322
10.00741	0.749379
10.00742	0.74951
10.00743	0.744581
10.00744	0.736761
10.00745	0.729597
10.00746	0.726518
10.00747	0.729384
10.00748	0.737646
10.00749	0.748466
10.0075	0.757768
10.00751	0.761825
10.00752	0.758761
10.00753	0.749388
10.00754	0.737006
10.00755	0.726251
10.00756	0.721401
10.00757	0.724795
10.00758	0.735937
10.00759	0.751597
10.0076	0.766869
10.00761	0.776794
10.00762	0.77798
10.00763	0.769671
10.00764	0.753963
10.00765	0.735108
10.00766	0.718214
10.00767	0.70774
10.00768	0.70628
10.00769	0.713962
10.0077	0.728579
10.00771	0.746367
10.00772	0.763154
10.00773	0.7755
10.00774	0.781522
10.00775	0.781174
10.00776	0.775971
10.00777	0.768293
10.00778	0.760537
10.00779	0.754412
10.0078	0.750588
10.00781	0.748767
10.00782	0.748112
10.00783	0.747784
10.00784	0.747388
10.00785	0.74712
10.00786	0.747598
10.00787	0.749478
10.00788	0.753046
10.00789	0.757953
10.0079	0.763219
10.00791	0.767494
10.00792	0.769493
10.00793	0.768455
10.00794	0.764465
10.00795	0.758497
10.00796	0.75215
10.00797	0.747136
10.00798	0.744666
10.00799	0.744937
10.008	0.746925
10.00801	0.7486
10.00802	0.747577
10.00803	0.742
10.00804	0.731371
10.00805	0.716974
10.00806	0.701697
10.00807	0.689235
10.00808	0.682934
10.00809	0.684651
10.0081	0.694048
10.00811	0.708581
10.00812	0.724221
10.00813	0.736668
10.00814	0.742682
10.00815	0.741045
10.00816	0.732864
10.00817	0.721092
10.00818	0.709463
10.00819	0.701215
10.0082	0.698071
10.00821	0.699829
10.00822	0.70466
10.00823	0.709986
10.00824	0.713552
10.00825	0.71432
10.00826	0.712818
10.00827	0.710835
10.00828	0.710603
10.00829	0.7138
10.0083	0.72078
10.00831	0.730347
10.00832	0.740148
10.00833	0.747522
10.00834	0.750446
10.00835	0.748225
10.00836	0.741644
10.00837	0.732578
10.00838	0.723213
10.00839	0.71523
10.0084	0.709266
10.00841	0.704908
10.00842	0.701169
10.00843	0.697254
10.00844	0.693237
10.00845	0.690308
10.00846	0.690421
10.00847	0.695449
10.00848	0.706204
10.00849	0.721754
10.0085	0.739389
10.00851	0.755301
10.00852	0.765772
10.00853	0.768434
10.00854	0.763146
10.00855	0.752154
10.00856	0.73945
10.00857	0.729519
10.00858	0.72588
10.00859	0.729911
10.0086	0.740359
10.00861	0.753711
10.00862	0.76532
10.00863	0.770915
10.00864	0.768004
10.00865	0.756685
10.00866	0.739608
10.00867	0.721095
10.00868	0.705748
10.00869	0.697031
10.0087	0.696294
10.00871	0.702526
10.00872	0.712874
10.00873	0.723704
10.00874	0.731815
10.00875	0.735421
10.00876	0.734578
10.00877	0.730995
10.00878	0.727291
10.00879	0.725996
10.0088	0.728616
10.00881	0.73506
10.00882	0.743632
10.00883	0.751563
10.00884	0.755929
10.00885	0.75463
10.00886	0.747108
10.00887	0.734568
10.00888	0.719629
10.00889	0.705548
10.0089	0.695275
10.00891	0.690657
10.00892	0.692025
10.00893	0.698228
10.00894	0.707092
10.00895	0.716136
10.00896	0.723315
10.00897	0.727558
10.00898	0.72894
10.00899	0.72844
10.009	0.727393
10.00901	0.726839
10.00902	0.727048
10.00903	0.727403
10.00904	0.726729
10.00905	0.723941
10.00906	0.718752
10.00907	0.712111
10.00908	0.706139
10.00909	0.703516
10.0091	0.706503
10.00911	0.715962
10.00912	0.730735
10.00913	0.747692
10.00914	0.762475
10.00915	0.770766
10.00916	0.769688
10.00917	0.758865
10.00918	0.740758
10.00919	0.720123
10.0092	0.702694
10.00921	0.693474
10.00922	0.695179
10.00923	0.707328
10.00924	0.726288
10.00925	0.74629
10.00926	0.761094
10.00927	0.765822
10.00928	0.758404
10.00929	0.740192
10.0093	0.715563
10.00931	0.690638
10.00932	0.671523
10.00933	0.662608
10.00934	0.665431
10.00935	0.678436
10.00936	0.697639
10.00937	0.71796
10.00938	0.734726
10.00939	0.744906
10.0094	0.74772
10.00941	0.744511
10.00942	0.738035
10.00943	0.73142
10.00944	0.72716
10.00945	0.726429
10.00946	0.728893
10.00947	0.733044
10.00948	0.736909
10.00949	0.738852
10.0095	0.738188
10.00951	0.735387
10.00952	0.731821
10.00953	0.729169
10.00954	0.728705
10.00955	0.73076
10.00956	0.73454
10.00957	0.738388
10.00958	0.740379
10.00959	0.739038
10.0096	0.733921
10.00961	0.725869
10.00962	0.716827
10.00963	0.709279
10.00964	0.705478
10.00965	0.706717
10.00966	0.712859
10.00967	0.722293
10.00968	0.732319
10.00969	0.739874
10.0097	0.742384
10.00971	0.738495
10.00972	0.728466
10.00973	0.714129
10.00974	0.698425
10.00975	0.684665
10.00976	0.675701
10.00977	0.673233
10.00978	0.677403
10.00979	0.686796
10.0098	0.698802
10.00981	0.710268
10.00982	0.718281
10.00983	0.720889
10.00984	0.717573
10.00985	0.709334
10.00986	0.698372
10.00987	0.687442
10.00988	0.679063
10.00989	0.674828
10.0099	0.674987
10.00991	0.678418
10.00992	0.682999
10.00993	0.686263
10.00994	0.686161
10.00995	0.681719
10.00996	0.673367
10.00997	0.662857
10.00998	0.652765
10.00999	0.645751
10.01	0.643801
10.01001	0.647654
10.01002	0.656623
10.01003	0.668852
10.01004	0.681925
10.01005	0.693646
10.01006	0.70271
10.01007	0.709032
10.01008	0.713617
10.01009	0.717996
10.0101	0.723438
10.01011	0.730239
10.01012	0.737402
10.01013	0.742868
10.01014	0.744272
10.01015	0.739956
10.01016	0.729856
10.01017	0.715891
10.01018	0.701621
10.01019	0.691258
10.0102	0.688305
10.01021	0.694295
10.01022	0.708084
10.01023	0.725999
10.01024	0.742875
10.01025	0.753683
10.01026	0.755219
10.01027	0.747254
10.01028	0.732695
10.01029	0.716657
10.0103	0.704727
10.01031	0.701046
10.01032	0.706874
10.01033	0.720169
10.01034	0.736337
10.01035	0.749878
10.01036	0.756325
10.01037	0.753768
10.01038	0.743403
10.01039	0.728946
10.0104	0.715149
10.01041	0.70602
10.01042	0.703389
10.01043	0.706367
10.01044	0.711845
10.01045	0.715812
10.01046	0.714964
10.01047	0.708005
10.01048	0.696169
10.01049	0.682795
10.0105	0.672124
10.01051	0.667783
10.01052	0.671502
10.01053	0.682531
10.01054	0.697938
10.01055	0.713656
10.01056	0.725846
10.01057	0.732093
10.01058	0.732007
10.01059	0.727075
10.0106	0.719887
10.01061	0.713081
10.01062	0.708429
10.01063	0.706374
10.01064	0.706134
10.01065	0.706252
10.01066	0.705334
10.01067	0.702676
10.01068	0.69856
10.01069	0.694134
10.0107	0.690951
10.01071	0.690337
10.01072	0.692854
10.01073	0.698052
10.01074	0.70459
10.01075	0.710669
10.01076	0.714615
10.01077	0.715435
10.01078	0.713157
10.01079	0.708862
10.0108	0.704378
10.01081	0.701697
10.01082	0.702305
10.01083	0.706601
10.01084	0.713637
10.01085	0.721277
10.01086	0.726764
10.01087	0.727554
10.01088	0.722176
10.01089	0.71084
10.0109	0.695581
10.01091	0.67984
10.01092	0.66757
10.01093	0.662116
10.01094	0.665206
10.01095	0.67637
10.01096	0.692989
10.01097	0.710995
10.01098	0.726013
10.01099	0.734601
10.011	0.735184
10.01101	0.728413
10.01102	0.716816
10.01103	0.703887
10.01104	0.692937
10.01105	0.686091
10.01106	0.683781
10.01107	0.684872
10.01108	0.687325
10.01109	0.689115
10.0111	0.689065
10.01111	0.68729
10.01112	0.685109
10.01113	0.684468
10.01114	0.687102
10.01115	0.693727
10.01116	0.703571
10.01117	0.714419
10.01118	0.723218
10.01119	0.727062
10.0112	0.724256
10.01121	0.715071
10.01122	0.701908
10.01123	0.688746
10.01124	0.680022
10.01125	0.679264
10.01126	0.687908
10.01127	0.70469
10.01128	0.725834
10.01129	0.746032
10.0113	0.759925
10.01131	0.763654
10.01132	0.755993
10.01133	0.738711
10.01134	0.716073
10.01135	0.693621
10.01136	0.67663
10.01137	0.668697
10.01138	0.670881
10.01139	0.681624
10.0114	0.697414
10.01141	0.713955
10.01142	0.727436
10.01143	0.735514
10.01144	0.737736
10.01145	0.73535
10.01146	0.730632
10.01147	0.72604
10.01148	0.723489
10.01149	0.723961
10.0115	0.727491
10.01151	0.733431
10.01152	0.740828
10.01153	0.748755
10.01154	0.756485
10.01155	0.763514
10.01156	0.769463
10.01157	0.773958
10.01158	0.776558
10.01159	0.77676
10.0116	0.774086
10.01161	0.768205
10.01162	0.759061
10.01163	0.746982
10.01164	0.732759
10.01165	0.71764
10.01166	0.703225
10.01167	0.69122
10.01168	0.683085
10.01169	0.679666
10.0117	0.680922
10.01171	0.68587
10.01172	0.692805
10.01173	0.69975
10.01174	0.705012
10.01175	0.707667
10.01176	0.707812
10.01177	0.70649
10.01178	0.705302
10.01179	0.705828
10.0118	0.70906
10.01181	0.715047
10.01182	0.722879
10.01183	0.731013
10.01184	0.737832
10.01185	0.742227
10.01186	0.743996
10.01187	0.743903
10.01188	0.743368
10.01189	0.743868
10.0119	0.746299
10.01191	0.75053
10.01192	0.755381
10.01193	0.759041
10.01194	0.759809
10.01195	0.756866
10.01196	0.750783
10.01197	0.743518
10.01198	0.737862
10.01199	0.736476
10.012	0.740858
10.01201	0.75065
10.01202	0.763582
10.01203	0.776129
10.01204	0.784668
10.01205	0.786699
10.01206	0.781682
10.01207	0.77117
10.01208	0.758204
10.01209	0.746211
10.0121	0.737839
10.01211	0.734144
10.01212	0.734385
10.01213	0.73647
10.01214	0.737859
10.01215	0.736596
10.01216	0.732108
10.01217	0.725502
10.01218	0.71923
10.01219	0.716222
10.0122	0.718761
10.01221	0.727501
10.01222	0.740966
10.01223	0.755763
10.01224	0.767456
10.01225	0.771858
10.01226	0.766337
10.01227	0.75072
10.01228	0.727487
10.01229	0.701182
10.0123	0.677223
10.01231	0.660478
10.01232	0.654035
10.01233	0.65852
10.01234	0.672118
10.01235	0.691232
10.01236	0.711527
10.01237	0.729033
10.01238	0.741014
10.01239	0.746422
10.0124	0.745887
10.01241	0.741318
10.01242	0.735275
10.01243	0.730269
10.01244	0.728171
10.01245	0.72983
10.01246	0.734991
10.01247	0.742485
10.01248	0.750638
10.01249	0.75777
10.0125	0.76266
10.01251	0.764858
10.01252	0.764761
10.01253	0.763445
10.01254	0.762274
10.01255	0.762392
10.01256	0.76427
10.01257	0.767464
10.01258	0.77066
10.01259	0.77203
10.0126	0.769808
10.01261	0.762912
10.01262	0.751442
10.01263	0.73685
10.01264	0.72171
10.01265	0.709111
10.01266	0.701821
10.01267	0.701461
10.01268	0.707946
10.01269	0.719399
10.0127	0.732604
10.01271	0.743881
10.01272	0.750143
10.01273	0.749776
10.01274	0.743076
10.01275	0.732101
10.01276	0.719968
10.01277	0.709855
10.01278	0.70399
10.01279	0.70299
10.0128	0.705746
10.01281	0.709903
10.01282	0.712756
10.01283	0.712248
10.01284	0.707715
10.01285	0.70013
10.01286	0.691756
10.01287	0.685375
10.01288	0.683354
10.01289	0.686896
10.0129	0.695677
10.01291	0.707985
10.01292	0.721265
10.01293	0.732884
10.01294	0.740856
10.01295	0.744324
10.01296	0.743665
10.01297	0.740216
10.01298	0.735735
10.01299	0.731803
10.013	0.729368
10.01301	0.728565
10.01302	0.728832
10.01303	0.729213
10.01304	0.728722
10.01305	0.72662
10.01306	0.722556
10.01307	0.716581
10.01308	0.709109
10.01309	0.700873
10.0131	0.692885
10.01311	0.686355
10.01312	0.682528
10.01313	0.682418
10.01314	0.686507
10.01315	0.694492
10.01316	0.705207
10.01317	0.716775
10.01318	0.726977
10.01319	0.733771
10.0132	0.735802
10.01321	0.73276
10.01322	0.725478
10.01323	0.715727
10.01324	0.705763
10.01325	0.697767
10.01326	0.69334
10.01327	0.693188
10.01328	0.697053
10.01329	0.70389
10.0133	0.712207
10.01331	0.720466
10.01332	0.727444
10.01333	0.732448
10.01334	0.735376
10.01335	0.736613
10.01336	0.736835
10.01337	0.736795
10.01338	0.737135
10.01339	0.738256
10.0134	0.740254
10.01341	0.742903
10.01342	0.745707
10.01343	0.748
10.01344	0.749096
10.01345	0.748459
10.01346	0.745864
10.01347	0.741504
10.01348	0.736016
10.01349	0.730383
10.0135	0.725717
10.01351	0.722948
10.01352	0.722533
10.01353	0.724292
10.01354	0.727437
10.01355	0.73082
10.01356	0.73328
10.01357	0.733994
10.01358	0.732679
10.01359	0.729629
10.0136	0.725555
10.01361	0.721333
10.01362	0.717722
10.01363	0.715179
10.01364	0.713818
10.01365	0.713504
10.01366	0.714034
10.01367	0.715283
10.01368	0.717271
10.01369	0.720116
10.0137	0.723899
10.01371	0.728498
10.01372	0.733464
10.01373	0.738001
10.01374	0.741072
10.01375	0.741628
10.01376	0.738904
10.01377	0.732698
10.01378	0.72355
10.01379	0.712726
10.0138	0.701995
10.01381	0.693237
10.01382	0.687994
10.01383	0.687095
10.01384	0.690467
10.01385	0.697202
10.01386	0.70585
10.01387	0.714846
10.01388	0.722917
10.01389	0.72933
10.0139	0.733917
10.01391	0.7369
10.01392	0.738649
10.01393	0.739465
10.01394	0.739492
10.01395	0.738773
10.01396	0.73739
10.01397	0.735608
10.01398	0.733934
10.01399	0.733021
10.014	0.73343
10.01401	0.735323
10.01402	0.738227
10.01403	0.741003
10.01404	0.742105
10.01405	0.740056
10.01406	0.734012
10.01407	0.72418
10.01408	0.711951
10.01409	0.699648
10.0141	0.689981
10.01411	0.685338
10.01412	0.687152
10.01413	0.695512
10.01414	0.709123
10.01415	0.725586
10.01416	0.741922
10.01417	0.755161
10.01418	0.76289
10.01419	0.76365
10.0142	0.757176
10.01421	0.744448
10.01422	0.727584
10.01423	0.70955
10.01424	0.693703
10.01425	0.683177
10.01426	0.680199
10.01427	0.6855
10.01428	0.698012
10.01429	0.715001
10.0143	0.732651
10.01431	0.746996
10.01432	0.754941
10.01433	0.755059
10.01434	0.747922
10.01435	0.735872
10.01436	0.722315
10.01437	0.710778
10.01438	0.703998
10.01439	0.703313
10.0144	0.708487
10.01441	0.717979
10.01442	0.729515
10.01443	0.740749
10.01444	0.749825
10.01445	0.755658
10.01446	0.757939
10.01447	0.756902
10.01448	0.753021
10.01449	0.746771
10.0145	0.738561
10.01451	0.728835
10.01452	0.718278
10.01453	0.707979
10.01454	0.699423
10.01455	0.694243
10.01456	0.693793
10.01457	0.69866
10.01458	0.70832
10.01459	0.721085
10.0146	0.734409
10.01461	0.745491
10.01462	0.752013
10.01463	0.752782
10.01464	0.748084
10.01465	0.739618
10.01466	0.730018
10.01467	0.722097
10.01468	0.718019
10.01469	0.718669
10.0147	0.723402
10.01471	0.730284
10.01472	0.736736
10.01473	0.740382
10.01474	0.739811
10.01475	0.73503
10.01476	0.727465
10.01477	0.719513
10.01478	0.713812
10.01479	0.712433
10.0148	0.716238
10.01481	0.724583
10.01482	0.735462
10.01483	0.746057
10.01484	0.753521
10.01485	0.75578
10.01486	0.752115
10.01487	0.743359
10.01488	0.731671
10.01489	0.719923
10.0149	0.710889
10.01491	0.706461
10.01492	0.707164
10.01493	0.712094
10.01494	0.71929
10.01495	0.726391
10.01496	0.731345
10.01497	0.732957
10.01498	0.731119
10.01499	0.726717
10.015	0.721276
10.01501	0.716484
10.01502	0.713737
10.01503	0.713831
10.01504	0.716859
10.01505	0.722283
10.01506	0.729123
10.01507	0.736175
10.01508	0.742222
10.01509	0.746222
10.0151	0.747495
10.01511	0.745895
10.01512	0.741931
10.01513	0.736733
10.01514	0.731814
10.01515	0.728625
10.01516	0.728056
10.01517	0.730049
10.01518	0.733524
10.01519	0.736686
10.0152	0.737654
10.01521	0.735191
10.01522	0.729271
10.01523	0.721245
10.01524	0.713504
10.01525	0.708718
10.01526	0.708908
10.01527	0.714686
10.01528	0.724937
10.01529	0.737088
10.0153	0.747891
10.01531	0.754447
10.01532	0.755146
10.01533	0.750167
10.01534	0.741376
10.01535	0.731649
10.01536	0.723868
10.01537	0.719963
10.01538	0.720363
10.01539	0.724015
10.0154	0.728931
10.01541	0.733012
10.01542	0.734835
10.01543	0.734094
10.01544	0.731599
10.01545	0.728848
10.01546	0.727387
10.01547	0.728196
10.01548	0.73133
10.01549	0.735932
10.0155	0.740591
10.01551	0.743905
10.01552	0.745032
10.01553	0.743989
10.01554	0.741616
10.01555	0.739208
10.01556	0.737974
10.01557	0.738539
10.01558	0.740677
10.01559	0.743402
10.0156	0.745367
10.01561	0.745427
10.01562	0.743139
10.01563	0.738993
10.01564	0.734249
10.01565	0.730447
10.01566	0.728761
10.01567	0.729478
10.01568	0.731814
10.01569	0.734164
10.0157	0.734694
10.01571	0.73206
10.01572	0.725967
10.01573	0.717372
10.01574	0.70821
10.01575	0.700768
10.01576	0.696919
10.01577	0.697491
10.01578	0.702009
10.01579	0.708882
10.0158	0.715954
10.01581	0.721216
10.01582	0.723384
10.01583	0.722186
10.01584	0.718267
10.01585	0.712846
10.01586	0.707254
10.01587	0.702584
10.01588	0.699536
10.01589	0.698479
10.0159	0.699624
10.01591	0.703162
10.01592	0.709244
10.01593	0.717779
10.01594	0.72815
10.01595	0.739023
10.01596	0.748421
10.01597	0.754146
10.01598	0.754483
10.01599	0.748933
10.016	0.738661
10.01601	0.726394
10.01602	0.715709
10.01603	0.709907
10.01604	0.710858
10.01605	0.71827
10.01606	0.729705
10.01607	0.741346
10.01608	0.749255
10.01609	0.750678
10.0161	0.744947
10.01611	0.733672
10.01612	0.720194
10.01613	0.70846
10.01614	0.701749
10.01615	0.701641
10.01616	0.707581
10.01617	0.717168
10.01618	0.727043
10.01619	0.734073
10.0162	0.736413
10.01621	0.734084
10.01622	0.728867
10.01623	0.723588
10.01624	0.721037
10.01625	0.722907
10.01626	0.729151
10.01627	0.73797
10.01628	0.74645
10.01629	0.751619
10.0163	0.751528
10.01631	0.745953
10.01632	0.736477
10.01633	0.725956
10.01634	0.717598
10.01635	0.713963
10.01636	0.716203
10.01637	0.723734
10.01638	0.73439
10.01639	0.744994
10.0164	0.752178
10.01641	0.753246
10.01642	0.746874
10.01643	0.733472
10.01644	0.715139
10.01645	0.695231
10.01646	0.677645
10.01647	0.665974
10.01648	0.662738
10.01649	0.668848
10.0165	0.683423
10.01651	0.703984
10.01652	0.726972
10.01653	0.748471
10.01654	0.764984
10.01655	0.774113
10.01656	0.774993
10.01657	0.768392
10.01658	0.756443
10.01659	0.742086
10.0166	0.728367
10.01661	0.717773
10.01662	0.71178
10.01663	0.710687
10.01664	0.713753
10.01665	0.719548
10.01666	0.726394
10.01667	0.732779
10.01668	0.737642
10.01669	0.740499
10.0167	0.741423
10.01671	0.740909
10.01672	0.739684
10.01673	0.738479
10.01674	0.737806
10.01675	0.737787
10.01676	0.73811
10.01677	0.73815
10.01678	0.737223
10.01679	0.734916
10.0168	0.731342
10.01681	0.727218
10.01682	0.723704
10.01683	0.722033
10.01684	0.723051
10.01685	0.726849
10.01686	0.732607
10.01687	0.738736
10.01688	0.743286
10.01689	0.744535
10.0169	0.741589
10.01691	0.734802
10.01692	0.72582
10.01693	0.717213
10.01694	0.711723
10.01695	0.711383
10.01696	0.716806
10.01697	0.726905
10.01698	0.739187
10.01699	0.750537
10.017	0.758233
10.01701	0.76084
10.01702	0.758655
10.01703	0.753555
10.01704	0.748286
10.01705	0.745442
10.01706	0.746496
10.01707	0.751252
10.01708	0.75793
10.01709	0.763861
10.0171	0.766506
10.01711	0.764438
10.01712	0.75789
10.01713	0.748673
10.01714	0.739478
10.01715	0.732842
10.01716	0.730161
10.01717	0.731165
10.01718	0.734044
10.01719	0.736185
10.0172	0.735235
10.01721	0.730077
10.01722	0.721362
10.01723	0.711376
10.01724	0.703268
10.01725	0.699899
10.01726	0.702741
10.01727	0.711222
10.01728	0.722787
10.01729	0.733704
10.0173	0.740336
10.01731	0.740452
10.01732	0.734053
10.01733	0.723391
10.01734	0.712157
10.01735	0.704155
10.01736	0.701951
10.01737	0.70603
10.01738	0.714728
10.01739	0.72496
10.0174	0.733409
10.01741	0.737726
10.01742	0.737312
10.01743	0.733424
10.01744	0.728618
10.01745	0.725744
10.01746	0.726866
10.01747	0.732483
10.01748	0.741322
10.01749	0.75076
10.0175	0.757732
10.01751	0.759803
10.01752	0.756018
10.01753	0.747241
10.01754	0.735864
10.01755	0.724983
10.01756	0.717348
10.01757	0.714471
10.01758	0.716204
10.01759	0.72092
10.0176	0.726211
10.01761	0.729799
10.01762	0.730318
10.01763	0.727679
10.01764	0.72292
10.01765	0.717672
10.01766	0.713483
10.01767	0.711287
10.01768	0.711186
10.01769	0.712585
10.0177	0.714587
10.01771	0.716446
10.01772	0.71789
10.01773	0.719212
10.01774	0.721103
10.01775	0.724321
10.01776	0.729343
10.01777	0.736118
10.01778	0.744006
10.01779	0.751902
10.0178	0.758491
10.01781	0.762579
10.01782	0.763388
10.01783	0.760743
10.01784	0.75508
10.01785	0.747279
10.01786	0.738399
10.01787	0.729398
10.01788	0.720975
10.01789	0.713564
10.0179	0.707483
10.01791	0.703107
10.01792	0.700972
10.01793	0.701704
10.01794	0.705812
10.01795	0.713394
10.01796	0.723893
10.01797	0.735989
10.01798	0.747736
10.01799	0.75694
10.018	0.761724
10.01801	0.761147
10.01802	0.755642
10.01803	0.74708
10.01804	0.738351
10.01805	0.732526
10.01806	0.731849
10.01807	0.736943
10.01808	0.746496
10.01809	0.757585
10.0181	0.766528
10.01811	0.770011
10.01812	0.766117
10.01813	0.75493
10.01814	0.738538
10.01815	0.720441
10.01816	0.704577
10.01817	0.694273
10.01818	0.691422
10.01819	0.696114
10.0182	0.706788
10.01821	0.720808
10.01822	0.735223
10.01823	0.747461
10.01824	0.755769
10.01825	0.759339
10.01826	0.758172
10.01827	0.752823
10.01828	0.744163
10.01829	0.733244
10.0183	0.721265
10.01831	0.70955
10.01832	0.699434
10.01833	0.692008
10.01834	0.687786
10.01835	0.686432
10.01836	0.686728
10.01837	0.686842
10.01838	0.684869
10.01839	0.6795
10.0184	0.670548
10.01841	0.659156
10.01842	0.647553
10.01843	0.638429
10.01844	0.634125
10.01845	0.635909
10.01846	0.643608
10.01847	0.655719
10.01848	0.669943
10.01849	0.683932
10.0185	0.695978
10.01851	0.705381
10.01852	0.712407
10.01853	0.717875
10.01854	0.722554
10.01855	0.726623
10.01856	0.729438
10.01857	0.729716
10.01858	0.726119
10.01859	0.717996
10.0186	0.706015
10.01861	0.692364
10.01862	0.680375
10.01863	0.673593
10.01864	0.674593
10.01865	0.683925
10.01866	0.699629
10.01867	0.717547
10.01868	0.732435
10.01869	0.739551
10.0187	0.736243
10.01871	0.722956
10.01872	0.703302
10.01873	0.683086
10.01874	0.668555
10.01875	0.664427
10.01876	0.67234
10.01877	0.690273
10.01878	0.713136
10.01879	0.734368
10.0188	0.748029
10.01881	0.750695
10.01882	0.742549
10.01883	0.727276
10.01884	0.710822
10.01885	0.699431
10.01886	0.697632
10.01887	0.706805
10.01888	0.724809
10.01889	0.746739
10.0189	0.766541
10.01891	0.778927
10.01892	0.780961
10.01893	0.772814
10.01894	0.757486
10.01895	0.73965
10.01896	0.724091
10.01897	0.714274
10.01898	0.711483
10.01899	0.714746
10.019	0.721464
10.01901	0.728471
10.01902	0.733133
10.01903	0.734117
10.01904	0.731621
10.01905	0.727049
10.01906	0.722307
10.01907	0.71901
10.01908	0.717896
10.01909	0.718656
10.0191	0.720195
10.01911	0.721206
10.01912	0.720807
10.01913	0.718961
10.01914	0.71649
10.01915	0.714674
10.01916	0.714611
10.01917	0.716626
10.01918	0.720033
10.01919	0.72337
10.0192	0.725056
10.01921	0.724177
10.01922	0.721039
10.01923	0.717194
10.01924	0.71489
10.01925	0.716144
10.01926	0.721836
10.01927	0.731211
10.01928	0.742009
10.01929	0.75121
10.0193	0.756108
10.01931	0.755314
10.01932	0.749309
10.01933	0.740313
10.01934	0.731495
10.01935	0.725817
10.01936	0.724935
10.01937	0.728585
10.01938	0.734713
10.01939	0.740306
10.0194	0.742614
10.01941	0.740292
10.01942	0.734016
10.01943	0.726312
10.01944	0.720636
10.01945	0.720037
10.01946	0.725908
10.01947	0.737282
10.01948	0.750985
10.01949	0.762609
10.0195	0.767995
10.01951	0.764718
10.01952	0.753028
10.01953	0.735903
10.01954	0.718164
10.01955	0.704937
10.01956	0.699976
10.01957	0.704434
10.01958	0.7165
10.01959	0.732021
10.0196	0.745873
10.01961	0.753616
10.01962	0.752884
10.01963	0.744064
10.01964	0.730086
10.01965	0.715428
10.01966	0.704673
10.01967	0.701069
10.01968	0.705561
10.01969	0.71657
10.0197	0.730586
10.01971	0.743349
10.01972	0.751211
10.01973	0.752252
10.01974	0.74682
10.01975	0.737306
10.01976	0.727264
10.01977	0.720146
10.01978	0.718099
10.01979	0.721237
10.0198	0.727673
10.01981	0.734255
10.01982	0.737777
10.01983	0.736192
10.01984	0.729411
10.01985	0.719408
10.01986	0.709604
10.01987	0.703748
10.01988	0.704678
10.01989	0.713376
10.0199	0.728614
10.01991	0.747277
10.01992	0.765268
10.01993	0.778682
10.01994	0.784893
10.01995	0.783218
10.01996	0.774969
10.01997	0.762933
10.01998	0.750432
[truncated: 998,000+ more rows]
