# Supplementary material for: MoS2 nanopore identifies single amino acids with sub-1 Dalton resolution
Source: Nat Commun. 2023 May 20;14:2895. doi: 10.1038/s41467-023-38627-x (PMC10199900; doi:10.1038/s41467-023-38627-x)
Supplement: Supplementary file 6 — Source data [file 41467_2023_38627_MOESM6_ESM.zip › Source data files/source data main manuscript.xlsx]

## Sheet: Fig.1b
Time(s)	trace(nA)
40.8999	1.50249
40.8999	1.49185
40.8999	1.48257
40.8999	1.47873
40.8999	1.48318
40.8999	1.49662
40.8999	1.51718
40.9	1.54073
40.9	1.56194
40.9	1.57561
40.9	1.57811
40.9	1.56836
40.9	1.54812
40.9	1.52154
40.9	1.49402
40.9	1.47081
40.9001	1.45565
40.9001	1.44999
40.9001	1.45286
40.9001	1.46144
40.9001	1.47211
40.9001	1.48159
40.9001	1.4877
40.9001	1.48974
40.9001	1.48831
40.9001	1.48474
40.9001	1.48053
40.9002	1.47684
40.9002	1.47431
40.9002	1.47314
40.9002	1.4733
40.9002	1.47472
40.9002	1.47749
40.9002	1.48173
40.9002	1.48744
40.9002	1.49431
40.9002	1.50163
40.9003	1.50833
40.9003	1.51323
40.9003	1.51538
40.9003	1.5144
40.9003	1.51067
40.9003	1.50521
40.9003	1.49944
40.9003	1.4946
40.9003	1.49141
40.9004	1.48974
40.9004	1.48878
40.9004	1.48745
40.9004	1.485
40.9004	1.48147
40.9004	1.4779
40.9004	1.47599
40.9004	1.47749
40.9004	1.48341
40.9004	1.49349
40.9004	1.50603
40.9005	1.51843
40.9005	1.52791
40.9005	1.53254
40.9005	1.5318
40.9005	1.52677
40.9005	1.51966
40.9005	1.51299
40.9005	1.50865
40.9005	1.50731
40.9006	1.50827
40.9006	1.50993
40.9006	1.51054
40.9006	1.509
40.9006	1.50537
40.9006	1.5008
40.9006	1.49705
40.9006	1.4957
40.9006	1.49745
40.9006	1.5017
40.9006	1.50664
40.9007	1.5098
40.9007	1.50887
40.9007	1.50256
40.9007	1.49117
40.9007	1.47669
40.9007	1.46227
40.9007	1.45143
40.9007	1.44695
40.9007	1.45001
40.9008	1.45977
40.9008	1.47356
40.9008	1.48763
40.9008	1.49831
40.9008	1.50313
40.9008	1.50161
40.9008	1.49541
40.9008	1.48773
40.9008	1.48222
40.9008	1.48165
40.9008	1.48697
40.9009	1.49687
40.9009	1.50818
40.9009	1.51701
40.9009	1.52003
40.9009	1.51568
40.9009	1.50472
40.9009	1.49002
40.9009	1.47559
40.9009	1.46523
40.901	1.4614
40.901	1.46446
40.901	1.47281
40.901	1.48355
40.901	1.49361
40.901	1.50076
40.901	1.50426
40.901	1.50483
40.901	1.50415
40.901	1.50399
40.901	1.50546
40.9011	1.50849
40.9011	1.51195
40.9011	1.51414
40.9011	1.5136
40.9011	1.5099
40.9011	1.50397
40.9011	1.49795
40.9011	1.49444
40.9011	1.49559
40.9012	1.5021
40.9012	1.51289
40.9012	1.52523
40.9012	1.53553
40.9012	1.54051
40.9012	1.53822
40.9012	1.5287
40.9012	1.51409
40.9012	1.49806
40.9012	1.48485
40.9012	1.4781
40.9013	1.47994
40.9013	1.49043
40.9013	1.50757
40.9013	1.52785
40.9013	1.54711
40.9013	1.5616
40.9013	1.56881
40.9013	1.56798
40.9013	1.56015
40.9014	1.54766
40.9014	1.53342
40.9014	1.52013
40.9014	1.50962
40.9014	1.50259
40.9014	1.49873
40.9014	1.49713
40.9014	1.49684
40.9014	1.4973
40.9014	1.49856
40.9014	1.50101
40.9015	1.50502
40.9015	1.51043
40.9015	1.51621
40.9015	1.52061
40.9015	1.5216
40.9015	1.51761
40.9015	1.50827
40.9015	1.49481
40.9015	1.47997
40.9016	1.46734
40.9016	1.46038
40.9016	1.46125
40.9016	1.47009
40.9016	1.48474
40.9016	1.50125
40.9016	1.515
40.9016	1.522
40.9016	1.52009
40.9016	1.50963
40.9016	1.49336
40.9017	1.47559
40.9017	1.461
40.9017	1.45324
40.9017	1.454
40.9017	1.46261
40.9017	1.47636
40.9017	1.49149
40.9017	1.50426
40.9017	1.51208
40.9017	1.51414
40.9018	1.51139
40.9018	1.5061
40.9018	1.50097
40.9018	1.49829
40.9018	1.4992
40.9018	1.50346
40.9018	1.50958
40.9018	1.51541
40.9018	1.51879
40.9019	1.51827
40.9019	1.51349
40.9019	1.50531
40.9019	1.49558
40.9019	1.48662
40.9019	1.48061
40.9019	1.47903
40.9019	1.48226
40.9019	1.48953
40.9019	1.49907
40.9019	1.50869
40.902	1.5163
40.902	1.52045
40.902	1.52065
40.902	1.51726
40.902	1.51126
40.902	1.50379
40.902	1.49584
40.902	1.48809
40.902	1.48103
40.9021	1.47514
40.9021	1.4711
40.9021	1.46986
40.9021	1.47242
40.9021	1.47945
40.9021	1.49091
40.9021	1.50576
40.9021	1.52204
40.9021	1.5371
40.9021	1.54826
40.9021	1.55338
40.9022	1.55143
40.9022	1.5428
40.9022	1.52923
40.9022	1.51343
40.9022	1.49853
40.9022	1.48728
40.9022	1.4815
40.9022	1.48166
40.9022	1.48683
40.9023	1.49502
40.9023	1.50372
40.9023	1.51057
40.9023	1.514
40.9023	1.51353
40.9023	1.50989
40.9023	1.50467
40.9023	1.49981
40.9023	1.49695
40.9023	1.49686
40.9023	1.49926
40.9024	1.50286
40.9024	1.50589
40.9024	1.50666
40.9024	1.50431
40.9024	1.4991
40.9024	1.49252
40.9024	1.48682
40.9024	1.48439
40.9024	1.48702
40.9025	1.49529
40.9025	1.50844
40.9025	1.52443
40.9025	1.5405
40.9025	1.55382
40.9025	1.56215
40.9025	1.56439
40.9025	1.56077
40.9025	1.55274
40.9025	1.54247
40.9025	1.53229
40.9026	1.52402
40.9026	1.51855
40.9026	1.51572
40.9026	1.51449
40.9026	1.51345
40.9026	1.51142
40.9026	1.50791
40.9026	1.50336
40.9026	1.49892
40.9027	1.49599
40.9027	1.49559
40.9027	1.49787
40.9027	1.50193
40.9027	1.5061
40.9027	1.50846
40.9027	1.50762
40.9027	1.5032
40.9027	1.49605
40.9027	1.48794
40.9027	1.48104
40.9028	1.47724
40.9028	1.47758
40.9028	1.48204
40.9028	1.48961
40.9028	1.49858
40.9028	1.5071
40.9028	1.5135
40.9028	1.5166
40.9028	1.51578
40.9029	1.51091
40.9029	1.5023
40.9029	1.49058
40.9029	1.47674
40.9029	1.46212
40.9029	1.44838
40.9029	1.43739
40.9029	1.4309
40.9029	1.43017
40.9029	1.43548
40.9029	1.44585
40.903	1.45898
40.903	1.47171
40.903	1.48073
40.903	1.48356
40.903	1.47935
40.903	1.46927
40.903	1.45632
40.903	1.44458
40.903	1.43799
40.9031	1.43916
40.9031	1.44849
40.9031	1.46392
40.9031	1.48143
40.9031	1.49619
40.9031	1.50393
40.9031	1.50219
40.9031	1.49106
40.9031	1.47315
40.9031	1.45284
40.9031	1.43503
40.9032	1.42378
40.9032	1.42127
40.9032	1.42731
40.9032	1.4396
40.9032	1.45456
40.9032	1.4684
40.9032	1.47824
40.9032	1.48277
40.9032	1.48238
40.9032	1.47882
40.9033	1.47441
40.9033	1.47125
40.9033	1.47048
40.9033	1.47208
40.9033	1.47492
40.9033	1.47727
40.9033	1.47752
40.9033	1.47472
40.9033	1.46894
40.9034	1.46127
40.9034	1.45344
40.9034	1.44727
40.9034	1.4441
40.9034	1.4444
40.9034	1.44759
40.9034	1.45229
40.9034	1.45675
40.9034	1.45938
40.9034	1.45918
40.9034	1.456
40.9035	1.4505
40.9035	1.44381
40.9035	1.43723
40.9035	1.43182
40.9035	1.42828
40.9035	1.42692
40.9035	1.42786
40.9035	1.43126
40.9035	1.43735
40.9036	1.44636
40.9036	1.4582
40.9036	1.47214
40.9036	1.48664
40.9036	1.49947
40.9036	1.50821
40.9036	1.51094
40.9036	1.50694
40.9036	1.49709
40.9036	1.48379
40.9036	1.47041
40.9037	1.46029
40.9037	1.45582
40.9037	1.45762
40.9037	1.4644
40.9037	1.47336
40.9037	1.48112
40.9037	1.48488
40.9037	1.48332
40.9037	1.47707
40.9038	1.46847
40.9038	1.46072
40.9038	1.45684
40.9038	1.45855
40.9038	1.46572
40.9038	1.47643
40.9038	1.48762
40.9038	1.4961
40.9038	1.4996
40.9038	1.49732
40.9038	1.49009
40.9039	1.47987
40.9039	1.46908
40.9039	1.45975
40.9039	1.45315
40.9039	1.44962
40.9039	1.44895
40.9039	1.45077
40.9039	1.45492
40.9039	1.46151
40.904	1.47072
40.904	1.48232
40.904	1.49527
40.904	1.5076
40.904	1.51671
40.904	1.52006
40.904	1.51608
40.904	1.50491
40.904	1.48865
40.904	1.47102
40.904	1.45637
40.9041	1.44838
40.9041	1.44891
40.9041	1.45739
40.9041	1.47096
40.9041	1.48536
40.9041	1.49618
40.9041	1.50021
40.9041	1.4963
40.9041	1.48552
40.9042	1.4707
40.9042	1.45548
40.9042	1.44328
40.9042	1.43642
40.9042	1.43582
40.9042	1.44101
40.9042	1.45063
40.9042	1.46294
40.9042	1.47625
40.9042	1.48919
40.9042	1.50065
40.9043	1.50963
40.9043	1.51514
40.9043	1.51632
40.9043	1.51263
40.9043	1.5042
40.9043	1.49204
40.9043	1.47798
40.9043	1.46438
40.9043	1.45356
40.9044	1.44719
40.9044	1.44593
40.9044	1.44918
40.9044	1.45537
40.9044	1.46238
40.9044	1.46816
40.9044	1.47126
40.9044	1.47122
40.9044	1.46859
40.9044	1.46468
40.9044	1.46116
40.9045	1.45957
40.9045	1.4609
40.9045	1.46536
40.9045	1.47232
40.9045	1.48046
40.9045	1.488
40.9045	1.49315
40.9045	1.49439
40.9045	1.49088
40.9046	1.48263
40.9046	1.47064
40.9046	1.4568
40.9046	1.44355
40.9046	1.43345
40.9046	1.42857
40.9046	1.42991
40.9046	1.4371
40.9046	1.44841
40.9046	1.46121
40.9046	1.47268
40.9047	1.48069
40.9047	1.48443
40.9047	1.48474
40.9047	1.48381
40.9047	1.48443
40.9047	1.48892
40.9047	1.49827
40.9047	1.51155
40.9047	1.52604
40.9047	1.53807
40.9048	1.54413
40.9048	1.54218
40.9048	1.53243
40.9048	1.51746
40.9048	1.50158
40.9048	1.48952
40.9048	1.48494
40.9048	1.48927
40.9048	1.50117
40.9049	1.51695
40.9049	1.53167
40.9049	1.54077
40.9049	1.54147
40.9049	1.5337
40.9049	1.52007
40.9049	1.50497
40.9049	1.49311
40.9049	1.48798
40.9049	1.49071
40.9049	1.49978
40.905	1.51166
40.905	1.52197
40.905	1.527
40.905	1.52487
40.905	1.51597
40.905	1.50272
40.905	1.48856
40.905	1.47678
40.905	1.46949
40.9051	1.4671
40.9051	1.46853
40.9051	1.47188
40.9051	1.47532
40.9051	1.47786
40.9051	1.47962
40.9051	1.4817
40.9051	1.48544
40.9051	1.49177
40.9051	1.50055
40.9051	1.51049
40.9052	1.5195
40.9052	1.52541
40.9052	1.52673
40.9052	1.52318
40.9052	1.5158
40.9052	1.50654
40.9052	1.49756
40.9052	1.49058
40.9052	1.48632
40.9053	1.48445
40.9053	1.48388
40.9053	1.4834
40.9053	1.48218
40.9053	1.48017
40.9053	1.47803
40.9053	1.47683
40.9053	1.47751
40.9053	1.48047
40.9053	1.48531
40.9053	1.49093
40.9054	1.49587
40.9054	1.49877
40.9054	1.49889
40.9054	1.4963
40.9054	1.49194
40.9054	1.48731
40.9054	1.48403
40.9054	1.4833
40.9054	1.48559
40.9055	1.49046
40.9055	1.49671
40.9055	1.50283
40.9055	1.50738
40.9055	1.50945
40.9055	1.50883
40.9055	1.50601
40.9055	1.502
40.9055	1.49804
40.9055	1.49532
40.9055	1.4947
40.9056	1.49661
40.9056	1.50095
40.9056	1.50723
40.9056	1.51455
40.9056	1.52182
40.9056	1.52783
40.9056	1.53147
40.9056	1.53193
40.9056	1.52898
40.9057	1.52305
40.9057	1.51526
40.9057	1.50718
40.9057	1.50054
40.9057	1.49678
40.9057	1.49661
40.9057	1.49981
40.9057	1.50528
40.9057	1.51131
40.9057	1.5162
40.9057	1.51876
40.9058	1.51871
40.9058	1.5167
40.9058	1.51405
40.9058	1.51219
40.9058	1.51207
40.9058	1.51376
40.9058	1.51644
40.9058	1.51878
40.9058	1.51953
40.9059	1.51812
40.9059	1.51506
40.9059	1.51178
40.9059	1.5101
40.9059	1.51152
40.9059	1.51646
40.9059	1.52388
40.9059	1.53142
40.9059	1.53603
40.9059	1.53497
40.9059	1.52686
40.906	1.5123
40.906	1.4939
40.906	1.47572
40.906	1.46205
40.906	1.45616
40.906	1.45927
40.906	1.4701
40.906	1.48518
40.906	1.49993
40.9061	1.51002
40.9061	1.51276
40.9061	1.50788
40.9061	1.49763
40.9061	1.48592
40.9061	1.47707
40.9061	1.4744
40.9061	1.47919
40.9061	1.49033
40.9061	1.50473
40.9061	1.51836
40.9062	1.5275
40.9062	1.52984
40.9062	1.52503
40.9062	1.51458
40.9062	1.50117
40.9062	1.48778
40.9062	1.47674
40.9062	1.46922
40.9062	1.46513
40.9062	1.46354
40.9063	1.46319
40.9063	1.46319
40.9063	1.46337
40.9063	1.46429
40.9063	1.46696
40.9063	1.47233
40.9063	1.48081
40.9063	1.49191
40.9063	1.50428
40.9064	1.51599
40.9064	1.52512
40.9064	1.53036
40.9064	1.53146
40.9064	1.52936
40.9064	1.52597
40.9064	1.52362
40.9064	1.52441
40.9064	1.52954
40.9064	1.53893
40.9064	1.55119
40.9065	1.56383
40.9065	1.57393
40.9065	1.57876
40.9065	1.57647
40.9065	1.56653
40.9065	1.5499
40.9065	1.5289
40.9065	1.5067
40.9065	1.48672
40.9066	1.47199
40.9066	1.46458
40.9066	1.46522
40.9066	1.47319
40.9066	1.48648
40.9066	1.50217
40.9066	1.517
40.9066	1.52799
40.9066	1.53293
40.9066	1.53085
40.9066	1.52208
40.9067	1.50819
40.9067	1.49164
40.9067	1.47523
40.9067	1.46155
40.9067	1.45246
40.9067	1.44883
40.9067	1.45054
40.9067	1.45669
40.9067	1.46604
40.9068	1.4773
40.9068	1.48936
40.9068	1.50135
40.9068	1.51255
40.9068	1.52224
40.9068	1.52969
40.9068	1.53421
40.9068	1.53529
40.9068	1.53285
40.9068	1.5274
40.9068	1.51997
40.9069	1.51194
40.9069	1.50474
40.9069	1.49939
40.9069	1.4963
40.9069	1.4952
40.9069	1.49524
40.9069	1.49539
40.9069	1.49484
40.9069	1.49326
40.907	1.49098
40.907	1.48877
40.907	1.48752
40.907	1.48784
40.907	1.48977
40.907	1.49276
40.907	1.49585
40.907	1.49806
40.907	1.49878
40.907	1.49798
40.907	1.49608
40.9071	1.49373
40.9071	1.49131
40.9071	1.48876
40.9071	1.48556
40.9071	1.48105
40.9071	1.47497
40.9071	1.46781
40.9071	1.46097
40.9071	1.45639
40.9072	1.45593
40.9072	1.46052
40.9072	1.4696
40.9072	1.48105
40.9072	1.49174
40.9072	1.49849
40.9072	1.49919
40.9072	1.49365
40.9072	1.48373
40.9072	1.47279
40.9072	1.46464
40.9073	1.4622
40.9073	1.46653
40.9073	1.47643
40.9073	1.48891
40.9073	1.50016
40.9073	1.50686
40.9073	1.50725
40.9073	1.50159
40.9073	1.49201
40.9074	1.48167
40.9074	1.47364
40.9074	1.46997
40.9074	1.47109
40.9074	1.47588
40.9074	1.48225
40.9074	1.4879
40.9074	1.49112
40.9074	1.49118
40.9074	1.48842
40.9074	1.48385
40.9075	1.47869
40.9075	1.47397
40.9075	1.47023
40.9075	1.46766
40.9075	1.46628
40.9075	1.46621
40.9075	1.46779
40.9075	1.47145
40.9075	1.47747
40.9076	1.48562
40.9076	1.49491
40.9076	1.50368
40.9076	1.50989
40.9076	1.51176
40.9076	1.50837
40.9076	1.50011
40.9076	1.48871
40.9076	1.47691
40.9076	1.46771
40.9076	1.46347
40.9077	1.46519
40.9077	1.47209
40.9077	1.48178
40.9077	1.49089
40.9077	1.49601
40.9077	1.49472
40.9077	1.4863
40.9077	1.47206
40.9077	1.45498
40.9078	1.43893
40.9078	1.42762
40.9078	1.42356
40.9078	1.42739
40.9078	1.43769
40.9078	1.45139
40.9078	1.46471
40.9078	1.47417
40.9078	1.47767
40.9078	1.47504
40.9079	1.46808
40.9079	1.45995
40.9079	1.45419
40.9079	1.45365
40.9079	1.45957
40.9079	1.47126
40.9079	1.48634
40.9079	1.50142
40.9079	1.51319
40.9079	1.51932
40.9079	1.51911
40.908	1.51357
40.908	1.50509
40.908	1.49664
40.908	1.49083
40.908	1.4892
40.908	1.49176
40.908	1.4971
40.908	1.50281
40.908	1.50627
40.9081	1.50535
40.9081	1.49908
40.9081	1.48781
40.9081	1.47314
40.9081	1.45744
40.9081	1.44317
40.9081	1.43231
40.9081	1.4259
40.9081	1.42395
40.9081	1.42558
40.9081	1.42949
40.9082	1.43433
40.9082	1.43913
40.9082	1.4434
40.9082	1.44709
40.9082	1.45035
40.9082	1.45324
40.9082	1.45557
40.9082	1.45688
40.9082	1.45664
40.9083	1.45456
40.9083	1.45085
40.9083	1.44636
40.9083	1.44235
40.9083	1.4402
40.9083	1.44087
40.9083	1.44455
40.9083	1.45049
40.9083	1.45718
40.9083	1.46272
40.9083	1.46542
40.9084	1.46434
40.9084	1.45958
40.9084	1.45232
40.9084	1.44458
40.9084	1.43865
40.9084	1.43663
40.9084	1.43985
40.9084	1.44857
40.9084	1.4619
40.9085	1.47792
40.9085	1.49401
40.9085	1.50739
40.9085	1.51566
40.9085	1.51736
40.9085	1.51227
40.9085	1.50155
40.9085	1.48753
40.9085	1.47316
40.9085	1.46136
40.9085	1.45434
40.9086	1.45305
40.9086	1.45699
40.9086	1.46446
40.9086	1.47305
40.9086	1.48042
40.9086	1.48493
40.9086	1.48606
40.9086	1.48439
40.9086	1.48132
40.9087	1.47858
40.9087	1.4777
40.9087	1.47966
40.9087	1.48471
40.9087	1.49232
40.9087	1.50132
40.9087	1.51005
40.9087	1.51667
40.9087	1.51944
40.9087	1.51712
40.9087	1.50935
40.9088	1.49694
40.9088	1.48193
40.9088	1.46729
40.9088	1.45631
40.9088	1.45174
40.9088	1.455
40.9088	1.46571
40.9088	1.48171
40.9088	1.49959
40.9089	1.51564
40.9089	1.52681
40.9089	1.53143
40.9089	1.52958
40.9089	1.52284
40.9089	1.51368
40.9089	1.50463
40.9089	1.49759
40.9089	1.49338
40.9089	1.49176
40.9089	1.49173
40.909	1.492
40.909	1.49159
40.909	1.49005
40.909	1.48764
40.909	1.48508
40.909	1.48323
40.909	1.48271
40.909	1.48362
40.909	1.48551
40.9091	1.48752
40.9091	1.48882
40.9091	1.48882
40.9091	1.48746
40.9091	1.48513
40.9091	1.48241
40.9091	1.47967
40.9091	1.47684
40.9091	1.47332
40.9091	1.46829
40.9091	1.46118
40.9092	1.4522
40.9092	1.44258
40.9092	1.43446
40.9092	1.4303
40.9092	1.43216
40.9092	1.44091
40.9092	1.45586
40.9092	1.47471
40.9092	1.49411
40.9093	1.51043
40.9093	1.5207
40.9093	1.52327
40.9093	1.51813
40.9093	1.50672
40.9093	1.49146
40.9093	1.47504
40.9093	1.4598
40.9093	1.44738
40.9093	1.43859
40.9094	1.43359
40.9094	1.43216
40.9094	1.43398
40.9094	1.43878
40.9094	1.44635
40.9094	1.45638
40.9094	1.46827
40.9094	1.48099
40.9094	1.49313
40.9094	1.50311
40.9094	1.50961
40.9095	1.51194
40.9095	1.5103
40.9095	1.50583
40.9095	1.50034
40.9095	1.49583
40.9095	1.494
40.9095	1.49566
40.9095	1.50052
40.9095	1.50718
40.9096	1.51351
40.9096	1.51732
40.9096	1.51706
40.9096	1.51245
40.9096	1.50462
40.9096	1.49587
40.9096	1.48898
40.9096	1.48627
40.9096	1.48884
40.9096	1.49611
40.9096	1.50604
40.9097	1.51573
40.9097	1.52241
40.9097	1.52437
40.9097	1.52147
40.9097	1.51514
40.9097	1.5078
40.9097	1.5019
40.9097	1.49904
40.9097	1.49945
40.9098	1.50201
40.9098	1.50479
40.9098	1.50589
40.9098	1.50425
40.9098	1.50004
40.9098	1.49467
40.9098	1.49019
40.9098	1.48858
40.9098	1.49093
40.9098	1.49703
40.9098	1.50539
40.9099	1.51369
40.9099	1.51952
40.9099	1.52113
40.9099	1.51804
40.9099	1.51126
40.9099	1.503
40.9099	1.4961
40.9099	1.49319
40.9099	1.49584
40.91	1.50402
40.91	1.51598
40.91	1.52857
40.91	1.53806
40.91	1.54107
40.91	1.53555
40.91	1.52133
40.91	1.50033
40.91	1.47614
40.91	1.45321
40.91	1.43574
40.9101	1.42672
40.9101	1.4272
40.9101	1.43616
40.9101	1.45086
40.9101	1.4677
40.9101	1.48316
40.9101	1.49469
40.9101	1.50126
40.9101	1.50331
40.9102	1.50228
40.9102	1.49991
40.9102	1.49754
40.9102	1.49567
40.9102	1.49399
40.9102	1.49161
40.9102	1.48766
40.9102	1.48171
40.9102	1.47408
40.9102	1.46579
40.9102	1.4583
40.9103	1.45307
40.9103	1.4512
40.9103	1.45312
40.9103	1.45863
40.9103	1.46699
40.9103	1.47716
40.9103	1.48803
40.9103	1.49859
40.9103	1.50793
40.9104	1.51526
40.9104	1.51989
40.9104	1.52133
40.9104	1.51945
40.9104	1.51459
40.9104	1.50765
40.9104	1.50001
40.9104	1.4933
40.9104	1.48904
40.9104	1.48831
40.9104	1.49144
40.9105	1.49792
40.9105	1.50643
40.9105	1.51504
40.9105	1.52162
40.9105	1.5242
40.9105	1.52147
40.9105	1.51309
40.9105	1.49996
40.9105	1.4841
40.9106	1.46839
40.9106	1.45597
40.9106	1.44952
40.9106	1.45057
40.9106	1.45903
40.9106	1.47314
40.9106	1.48983
40.9106	1.50548
40.9106	1.51678
40.9106	1.5216
40.9106	1.51942
40.9107	1.51134
40.9107	1.4997
40.9107	1.48734
40.9107	1.47685
40.9107	1.46993
40.9107	1.46702
40.9107	1.46735
40.9107	1.4693
40.9107	1.47096
40.9108	1.47081
40.9108	1.4682
40.9108	1.46368
40.9108	1.45885
40.9108	1.45594
40.9108	1.45713
40.9108	1.46384
40.9108	1.47619
40.9108	1.49285
40.9108	1.51122
40.9109	1.5281
40.9109	1.54045
40.9109	1.54619
40.9109	1.54469
40.9109	1.53688
40.9109	1.52488
40.9109	1.51136
40.9109	1.49887
40.9109	1.48926
40.9109	1.48337
40.9109	1.48106
40.911	1.48149
40.911	1.48357
40.911	1.48631
40.911	1.48914
40.911	1.49189
40.911	1.49472
40.911	1.49782
40.911	1.50122
40.911	1.50472
40.9111	1.50785
40.9111	1.51004
40.9111	1.51083
40.9111	1.51
40.9111	1.50764
40.9111	1.50405
40.9111	1.49962
40.9111	1.49458
40.9111	1.48889
40.9111	1.48229
40.9111	1.47449
40.9112	1.46541
40.9112	1.4555
40.9112	1.44584
40.9112	1.43802
40.9112	1.4338
40.9112	1.43458
40.9112	1.44092
40.9112	1.45221
40.9112	1.46676
40.9113	1.48213
40.9113	1.4958
40.9113	1.50582
40.9113	1.51138
40.9113	1.5129
40.9113	1.51179
40.9113	1.50986
40.9113	1.50863
40.9113	1.50875
40.9113	1.50982
40.9113	1.51068
40.9114	1.50998
40.9114	1.50696
40.9114	1.50195
40.9114	1.49644
40.9114	1.49263
40.9114	1.4926
40.9114	1.49737
40.9114	1.5063
40.9114	1.51695
40.9115	1.52573
40.9115	1.52896
40.9115	1.52416
40.9115	1.51109
40.9115	1.49204
40.9115	1.47134
40.9115	1.45414
40.9115	1.44481
40.9115	1.44552
40.9115	1.45549
40.9115	1.47114
40.9116	1.48705
40.9116	1.49763
40.9116	1.49869
40.9116	1.48872
40.9116	1.46927
40.9116	1.44444
40.9116	1.41967
40.9116	1.40015
40.9116	1.38942
40.9117	1.38858
40.9117	1.39627
40.9117	1.40936
40.9117	1.42414
40.9117	1.43746
40.9117	1.44752
40.9117	1.45411
40.9117	1.45823
40.9117	1.46135
40.9117	1.4646
40.9117	1.4682
40.9118	1.47138
40.9118	1.47278
40.9118	1.47113
40.9118	1.46605
40.9118	1.45843
40.9118	1.4505
40.9118	1.44519
40.9118	1.44527
40.9118	1.45235
40.9119	1.46612
40.9119	1.48432
40.9119	1.50321
40.9119	1.51865
40.9119	1.52739
40.9119	1.528
40.9119	1.52136
40.9119	1.51037
40.9119	1.49897
40.9119	1.491
40.9119	1.48895
40.912	1.4933
40.912	1.50245
40.912	1.51326
40.912	1.52217
40.912	1.52621
40.912	1.52398
40.912	1.51595
40.912	1.50427
40.912	1.49213
40.9121	1.48276
40.9121	1.47859
40.9121	1.48062
40.9121	1.48824
40.9121	1.49948
40.9121	1.51153
40.9121	1.5215
40.9121	1.52708
40.9121	1.527
40.9121	1.52134
40.9121	1.51138
40.9122	1.49937
40.9122	1.48797
40.9122	1.47971
40.9122	1.47647
40.9122	1.47905
40.9122	1.48706
40.9122	1.49901
40.9122	1.51266
40.9122	1.52555
40.9123	1.53556
40.9123	1.54141
40.9123	1.54286
40.9123	1.5407
40.9123	1.5364
40.9123	1.53167
40.9123	1.52799
40.9123	1.52627
40.9123	1.52665
40.9123	1.52861
40.9124	1.53109
40.9124	1.53294
40.9124	1.53321
40.9124	1.5315
40.9124	1.52816
40.9124	1.5242
40.9124	1.52105
40.9124	1.52011
40.9124	1.52221
40.9124	1.52724
40.9124	1.53409
40.9125	1.54082
40.9125	1.54523
40.9125	1.5455
40.9125	1.54085
40.9125	1.53183
40.9125	1.52031
40.9125	1.50895
40.9125	1.50046
40.9125	1.49682
40.9126	1.49869
40.9126	1.50526
40.9126	1.51441
40.9126	1.52341
40.9126	1.52961
40.9126	1.53119
40.9126	1.52762
40.9126	1.51979
40.9126	1.50966
40.9126	1.49976
40.9126	1.49241
40.9127	1.48919
40.9127	1.49054
40.9127	1.49574
40.9127	1.50322
40.9127	1.511
40.9127	1.51727
40.9127	1.5207
40.9127	1.52067
40.9127	1.51726
40.9128	1.51112
40.9128	1.50337
40.9128	1.49545
40.9128	1.489
40.9128	1.48563
40.9128	1.48665
40.9128	1.49266
40.9128	1.50321
40.9128	1.51664
40.9128	1.53027
40.9128	1.54087
40.9129	1.54549
40.9129	1.54232
40.9129	1.53129
40.9129	1.51428
40.9129	1.49473
40.9129	1.47681
40.9129	1.46437
40.9129	1.45995
40.9129	1.46417
40.913	1.47568
40.913	1.49162
40.913	1.50848
40.913	1.52303
40.913	1.53311
40.913	1.53798
40.913	1.53829
40.913	1.53562
40.913	1.53187
40.913	1.5287
40.913	1.52712
40.9131	1.52733
40.9131	1.52882
40.9131	1.53058
40.9131	1.53145
40.9131	1.53045
40.9131	1.52705
40.9131	1.5213
40.9131	1.51381
40.9131	1.50559
40.9132	1.49786
40.9132	1.49182
40.9132	1.4884
40.9132	1.48817
40.9132	1.49111
40.9132	1.49662
40.9132	1.50353
40.9132	1.51024
40.9132	1.51502
40.9132	1.51639
40.9132	1.51342
40.9133	1.50603
40.9133	1.49503
40.9133	1.48195
40.9133	1.46868
40.9133	1.45708
40.9133	1.44857
40.9133	1.44383
40.9133	1.44279
40.9133	1.44478
40.9134	1.44885
40.9134	1.4541
40.9134	1.46003
40.9134	1.4665
40.9134	1.47371
40.9134	1.48191
40.9134	1.49107
40.9134	1.50069
40.9134	1.5098
40.9134	1.51709
40.9134	1.52133
40.9135	1.5218
40.9135	1.51867
40.9135	1.51308
40.9135	1.50693
40.9135	1.50241
40.9135	1.50134
40.9135	1.50456
40.9135	1.51162
40.9135	1.52083
40.9136	1.52969
40.9136	1.53566
40.9136	1.5369
40.9136	1.53282
40.9136	1.52416
40.9136	1.51279
40.9136	1.50097
40.9136	1.49071
40.9136	1.48318
40.9136	1.47848
40.9136	1.47581
40.9137	1.47402
40.9137	1.47217
40.9137	1.46996
40.9137	1.4679
40.9137	1.46705
40.9137	1.4685
40.9137	1.47278
40.9137	1.4795
40.9137	1.48729
40.9138	1.49413
40.9138	1.49804
40.9138	1.4978
40.9138	1.49342
40.9138	1.48632
40.9138	1.479
40.9138	1.47431
40.9138	1.47468
40.9138	1.48133
40.9138	1.49391
40.9138	1.51051
40.9139	1.52813
40.9139	1.54343
40.9139	1.55361
40.9139	1.55702
40.9139	1.55359
40.9139	1.54466
40.9139	1.53262
40.9139	1.52018
40.9139	1.50968
40.9139	1.50252
40.914	1.49898
40.914	1.49834
40.914	1.4993
40.914	1.50056
40.914	1.50126
40.914	1.50124
40.914	1.50097
40.914	1.50123
40.914	1.50267
40.9141	1.50542
40.9141	1.5089
40.9141	1.51189
40.9141	1.51287
40.9141	1.51053
40.9141	1.50423
40.9141	1.49439
40.9141	1.48248
40.9141	1.47076
40.9141	1.46176
40.9141	1.45763
40.9142	1.45948
40.9142	1.46699
40.9142	1.47839
40.9142	1.49077
40.9142	1.50089
40.9142	1.50605
40.9142	1.50503
40.9142	1.49851
40.9142	1.48893
40.9143	1.47984
40.9143	1.47476
40.9143	1.47602
40.9143	1.48388
40.9143	1.49633
40.9143	1.50956
40.9143	1.51912
40.9143	1.52135
40.9143	1.51461
40.9143	1.5
40.9143	1.4811
40.9144	1.46297
40.9144	1.45056
40.9144	1.44718
40.9144	1.45345
40.9144	1.46709
40.9144	1.48369
40.9144	1.49802
40.9144	1.50566
40.9144	1.5042
40.9145	1.49386
40.9145	1.47726
40.9145	1.45854
40.9145	1.44202
40.9145	1.43104
40.9145	1.42706
40.9145	1.4295
40.9145	1.43615
40.9145	1.44407
40.9145	1.45052
40.9145	1.45383
40.9146	1.45364
40.9146	1.45086
40.9146	1.44714
40.9146	1.44421
40.9146	1.44337
40.9146	1.4451
40.9146	1.44911
40.9146	1.45455
40.9146	1.46035
40.9147	1.46563
40.9147	1.46991
40.9147	1.47321
40.9147	1.47597
40.9147	1.47887
40.9147	1.48265
40.9147	1.48781
40.9147	1.49449
40.9147	1.50226
40.9147	1.51019
40.9147	1.51696
40.9148	1.52119
40.9148	1.52183
40.9148	1.51852
40.9148	1.51175
40.9148	1.5028
40.9148	1.49338
40.9148	1.48518
40.9148	1.47937
40.9148	1.47626
40.9149	1.47526
40.9149	1.47508
40.9149	1.47414
40.9149	1.47117
40.9149	1.46567
40.9149	1.45818
40.9149	1.45023
40.9149	1.44385
40.9149	1.44093
40.9149	1.44256
40.9149	1.44852
40.915	1.45732
40.915	1.46657
40.915	1.47379
40.915	1.47713
40.915	1.47595
40.915	1.47087
40.915	1.46346
40.915	1.45551
40.915	1.44846
40.9151	1.44292
40.9151	1.43871
40.9151	1.43521
40.9151	1.4319
40.9151	1.42877
40.9151	1.42658
40.9151	1.4266
40.9151	1.43009
40.9151	1.43766
40.9151	1.44871
40.9151	1.46139
40.9152	1.4729
40.9152	1.48035
40.9152	1.48168
40.9152	1.47637
40.9152	1.46573
40.9152	1.45258
40.9152	1.44046
40.9152	1.4326
40.9152	1.43103
40.9153	1.43598
40.9153	1.44594
40.9153	1.45812
40.9153	1.46938
40.9153	1.47709
40.9153	1.47993
40.9153	1.47812
40.9153	1.47328
40.9153	1.46782
40.9153	1.46417
40.9153	1.46408
40.9154	1.46817
40.9154	1.47584
40.9154	1.48555
40.9154	1.49523
40.9154	1.50288
40.9154	1.507
40.9154	1.50684
40.9154	1.50245
40.9154	1.49461
40.9154	1.4845
40.9155	1.47352
40.9155	1.46298
40.9155	1.45399
40.9155	1.44734
40.9155	1.44349
40.9155	1.44258
40.9155	1.44435
40.9155	1.44821
40.9155	1.4533
40.9156	1.4586
40.9156	1.46322
40.9156	1.46658
40.9156	1.46864
40.9156	1.46989
40.9156	1.47119
40.9156	1.47349
40.9156	1.47741
40.9156	1.48296
40.9156	1.48939
40.9156	1.49538
40.9157	1.49938
40.9157	1.50018
40.9157	1.49736
40.9157	1.49163
40.9157	1.48467
40.9157	1.47879
40.9157	1.47617
40.9157	1.47818
40.9157	1.4849
40.9158	1.49497
40.9158	1.50597
40.9158	1.51507
40.9158	1.5198
40.9158	1.51873
40.9158	1.51175
40.9158	1.50001
40.9158	1.48553
40.9158	1.47058
40.9158	1.45716
40.9158	1.44665
40.9159	1.43966
40.9159	1.43622
40.9159	1.43594
40.9159	1.43831
40.9159	1.44284
40.9159	1.4491
40.9159	1.45667
40.9159	1.46506
40.9159	1.47358
40.916	1.48136
40.916	1.48749
40.916	1.4913
40.916	1.4927
40.916	1.49241
40.916	1.49193
40.916	1.49318
40.916	1.49796
40.916	1.50718
40.916	1.52038
40.916	1.53552
40.9161	1.54936
40.9161	1.5583
40.9161	1.55948
40.9161	1.55165
40.9161	1.53567
40.9161	1.51434
40.9161	1.49157
40.9161	1.47131
40.9161	1.45646
40.9162	1.44824
40.9162	1.44602
40.9162	1.44786
40.9162	1.45134
40.9162	1.45442
40.9162	1.45606
40.9162	1.45633
40.9162	1.45617
40.9162	1.45676
40.9162	1.45904
40.9162	1.46331
40.9163	1.4693
40.9163	1.47644
40.9163	1.48423
40.9163	1.49261
40.9163	1.50185
40.9163	1.51231
40.9163	1.52395
40.9163	1.53597
40.9163	1.54667
40.9164	1.55378
40.9164	1.55509
40.9164	1.54916
40.9164	1.53598
40.9164	1.51725
40.9164	1.49607
40.9164	1.4764
40.9164	1.46199
40.9164	1.45554
40.9164	1.45791
40.9164	1.46792
40.9165	1.48261
40.9165	1.49801
40.9165	1.51019
40.9165	1.5163
40.9165	1.51539
40.9165	1.50867
40.9165	1.49914
40.9165	1.49077
40.9165	1.48731
40.9166	1.49116
40.9166	1.50262
40.9166	1.51971
40.9166	1.53864
40.9166	1.55475
40.9166	1.56374
40.9166	1.56283
40.9166	1.55138
40.9166	1.53111
40.9166	1.50556
40.9166	1.4792
40.9167	1.45632
40.9167	1.44001
40.9167	1.43156
40.9167	1.43038
40.9167	1.43447
40.9167	1.44123
40.9167	1.44832
40.9167	1.45429
40.9167	1.4588
40.9168	1.46249
40.9168	1.46642
40.9168	1.47159
40.9168	1.4785
40.9168	1.48694
40.9168	1.49614
40.9168	1.50507
40.9168	1.51277
40.9168	1.51867
40.9168	1.52265
40.9168	1.52498
40.9169	1.526
40.9169	1.52591
40.9169	1.52459
40.9169	1.52158
40.9169	1.51635
40.9169	1.50863
40.9169	1.49872
40.9169	1.48771
40.9169	1.47729
40.9169	1.46937
40.917	1.4655
40.917	1.4664
40.917	1.47162
40.917	1.47964
40.917	1.48826
40.917	1.49523
40.917	1.49897
40.917	1.49907
40.917	1.49641
40.9171	1.49292
40.9171	1.49091
40.9171	1.49221
40.9171	1.49753
40.9171	1.50597
40.9171	1.51519
40.9171	1.52196
40.9171	1.52308
40.9171	1.51634
40.9171	1.50131
40.9171	1.47958
40.9172	1.45457
40.9172	1.43074
40.9172	1.41252
40.9172	1.40321
40.9172	1.40417
40.9172	1.41455
40.9172	1.43155
40.9172	1.4512
40.9172	1.46948
40.9173	1.48319
40.9173	1.49069
40.9173	1.49207
40.9173	1.48891
40.9173	1.48362
40.9173	1.47874
40.9173	1.47611
40.9173	1.4765
40.9173	1.47954
40.9173	1.48407
40.9173	1.48868
40.9174	1.49231
40.9174	1.49464
40.9174	1.49613
40.9174	1.4978
40.9174	1.50078
40.9174	1.50577
40.9174	1.51266
40.9174	1.52049
40.9174	1.52756
40.9175	1.53195
40.9175	1.53202
40.9175	1.52691
40.9175	1.51684
40.9175	1.5031
40.9175	1.48783
40.9175	1.47351
40.9175	1.46237
40.9175	1.45588
40.9175	1.45441
40.9175	1.45726
40.9176	1.46284
40.9176	1.46928
40.9176	1.47493
40.9176	1.47885
40.9176	1.48102
40.9176	1.48227
40.9176	1.48393
40.9176	1.48733
40.9176	1.49328
40.9177	1.50177
40.9177	1.51182
40.9177	1.52174
40.9177	1.52954
40.9177	1.53347
40.9177	1.5325
40.9177	1.5266
40.9177	1.51681
40.9177	1.50493
40.9177	1.49317
40.9177	1.48365
40.9178	1.47793
40.9178	1.47674
40.9178	1.47979
40.9178	1.48585
40.9178	1.49303
40.9178	1.49916
40.9178	1.50237
40.9178	1.50161
40.9178	1.49689
40.9179	1.48938
40.9179	1.48104
40.9179	1.47408
40.9179	1.47032
40.9179	1.4706
40.9179	1.47459
40.9179	1.48084
40.9179	1.48729
40.9179	1.49186
40.9179	1.49307
40.9179	1.4905
40.918	1.48483
40.918	1.47763
40.918	1.47081
40.918	1.46598
40.918	1.464
40.918	1.46463
40.918	1.46667
40.918	1.46832
40.918	1.46777
40.9181	1.46382
40.9181	1.45632
40.9181	1.44625
40.9181	1.43552
40.9181	1.42633
40.9181	1.42061
40.9181	1.41946
40.9181	1.42289
40.9181	1.42996
40.9181	1.43918
40.9181	1.449
40.9182	1.45831
40.9182	1.46658
40.9182	1.47386
40.9182	1.48041
40.9182	1.48637
40.9182	1.49153
40.9182	1.49533
40.9182	1.49722
40.9182	1.4971
40.9183	1.49567
40.9183	1.49442
40.9183	1.49517
40.9183	1.49947
40.9183	1.50778
40.9183	1.51914
40.9183	1.53125
40.9183	1.54104
40.9183	1.54568
40.9183	1.54343
40.9183	1.53426
40.9184	1.51986
40.9184	1.50321
40.9184	1.48765
40.9184	1.47604
40.9184	1.47
40.9184	1.46969
40.9184	1.47396
40.9184	1.48089
40.9184	1.48845
40.9184	1.49506
40.9185	1.4999
40.9185	1.50291
40.9185	1.50456
40.9185	1.50548
40.9185	1.50616
40.9185	1.50673
40.9185	1.50698
40.9185	1.50646
40.9185	1.50475
40.9186	1.50165
40.9186	1.49737
40.9186	1.49254
40.9186	1.48821
40.9186	1.4856
40.9186	1.48586
40.9186	1.48975
40.9186	1.49735
40.9186	1.508
40.9186	1.52031
40.9186	1.53248
40.9187	1.54263
40.9187	1.54916
40.9187	1.551
40.9187	1.54778
40.9187	1.53975
40.9187	1.52768
40.9187	1.51272
40.9187	1.49628
40.9187	1.4798
40.9188	1.46476
40.9188	1.45245
40.9188	1.4439
40.9188	1.43978
40.9188	1.44031
40.9188	1.4452
40.9188	1.4537
40.9188	1.46465
40.9188	1.47663
40.9188	1.48819
40.9188	1.49799
40.9189	1.50506
40.9189	1.50893
40.9189	1.50966
40.9189	1.50776
40.9189	1.50405
40.9189	1.49941
40.9189	1.49457
40.9189	1.49
40.9189	1.48586
40.919	1.48217
40.919	1.47891
40.919	1.47628
40.919	1.4747
40.919	1.47479
40.919	1.47707
40.919	1.48173
40.919	1.48836
40.919	1.49598
40.919	1.50323
40.919	1.50878
40.9191	1.51168
40.9191	1.51162
40.9191	1.50897
40.9191	1.50457
40.9191	1.49938
40.9191	1.49424
40.9191	1.48958
40.9191	1.48547
40.9191	1.4818
40.9192	1.47854
40.9192	1.47597
40.9192	1.4747
40.9192	1.47551
40.9192	1.47897
40.9192	1.48506
40.9192	1.49305
40.9192	1.50147
40.9192	1.50858
40.9192	1.51285
40.9192	1.51352
40.9193	1.51089
40.9193	1.50626
40.9193	1.50152
40.9193	1.49854
40.9193	1.49849
40.9193	1.50146
40.9193	1.50641
40.9193	1.51149
40.9193	1.51476
40.9194	1.51489
40.9194	1.51176
40.9194	1.50654
40.9194	1.50138
40.9194	1.49871
40.9194	1.50032
40.9194	1.50672
40.9194	1.51688
40.9194	1.52843
40.9194	1.53839
40.9194	1.54402
40.9195	1.54367
40.9195	1.53725
40.9195	1.52621
40.9195	1.51309
40.9195	1.50075
40.9195	1.49159
40.9195	1.48693
40.9195	1.4868
40.9195	1.49013
40.9196	1.49524
40.9196	1.50046
40.9196	1.50469
40.9196	1.50758
40.9196	1.50952
40.9196	1.5112
40.9196	1.51318
40.9196	1.5155
40.9196	1.51759
40.9196	1.51848
40.9196	1.51722
40.9197	1.51342
40.9197	1.5075
40.9197	1.50074
40.9197	1.49492
40.9197	1.49178
40.9197	1.49246
40.9197	1.49712
40.9197	1.50483
40.9197	1.51383
40.9198	1.522
40.9198	1.52744
40.9198	1.52899
40.9198	1.5265
40.9198	1.52087
40.9198	1.51367
40.9198	1.5067
40.9198	1.50133
40.9198	1.4982
40.9198	1.49705
40.9198	1.49692
40.9199	1.49665
40.9199	1.49534
[truncated: 608,002+ more rows]

## Sheet: Fig.1c
Time(s)	trace(nA)
26.9429	0.420646
26.9429	0.424862
26.9429	0.42778
26.9429	0.428129
26.9429	0.425425
26.9429	0.420067
26.9429	0.413177
26.943	0.406236
26.943	0.400658
26.943	0.397426
26.943	0.396909
26.943	0.398895
26.943	0.402791
26.943	0.407892
26.943	0.41361
26.943	0.4196
26.943	0.425745
26.9431	0.432036
26.9431	0.438394
26.9431	0.444514
26.9431	0.449816
26.9431	0.453549
26.9431	0.455003
26.9431	0.453782
26.9431	0.450007
26.9431	0.444381
26.9431	0.438086
26.9432	0.432529
26.9432	0.428996
26.9432	0.428304
26.9432	0.430546
26.9432	0.435023
26.9432	0.440388
26.9432	0.445003
26.9432	0.447418
26.9432	0.4468
26.9432	0.44321
26.9433	0.437598
26.9433	0.43152
26.9433	0.426645
26.9433	0.424224
26.9433	0.424703
26.9433	0.42762
26.9433	0.431808
26.9433	0.435808
26.9433	0.438326
26.9433	0.438593
26.9434	0.436513
26.9434	0.432614
26.9434	0.427855
26.9434	0.423381
26.9434	0.420281
26.9434	0.41937
26.9434	0.421002
26.9434	0.42494
26.9434	0.430319
26.9434	0.43576
26.9435	0.439661
26.9435	0.440608
26.9435	0.437812
26.9435	0.431418
26.9435	0.422583
26.9435	0.413255
26.9435	0.405694
26.9435	0.401852
26.9435	0.402804
26.9435	0.408416
26.9436	0.417379
26.9436	0.427592
26.9436	0.436786
26.9436	0.44318
26.9436	0.445953
26.9436	0.445375
26.9436	0.442566
26.9436	0.438976
26.9436	0.435784
26.9437	0.433467
26.9437	0.43171
26.9437	0.429675
26.9437	0.426501
26.9437	0.421806
26.9437	0.415959
26.9437	0.410012
26.9437	0.405333
26.9437	0.403103
26.9437	0.403879
26.9438	0.407412
26.9438	0.41278
26.9438	0.418757
26.9438	0.424248
26.9438	0.428609
26.9438	0.431752
26.9438	0.434009
26.9438	0.435858
26.9438	0.437617
26.9438	0.439234
26.9439	0.440266
26.9439	0.440052
26.9439	0.438015
26.9439	0.433983
26.9439	0.428379
26.9439	0.422206
26.9439	0.416792
26.9439	0.413373
26.9439	0.412686
26.9439	0.414712
26.944	0.41869
26.944	0.423391
26.944	0.42755
26.944	0.430291
26.944	0.431397
26.944	0.431339
26.944	0.431031
26.944	0.43142
26.944	0.433004
26.944	0.435472
26.9441	0.437556
26.9441	0.437167
26.9441	0.431766
26.9441	0.418896
26.9441	0.396765
26.9441	0.364764
26.9441	0.323833
26.9441	0.276555
26.9441	0.22693
26.9441	0.179796
26.9442	0.139967
26.9442	0.111243
26.9442	0.095541
26.9442	0.0924026
26.9442	0.0990738
26.9442	0.111182
26.9442	0.123858
26.9442	0.132997
26.9442	0.136288
26.9442	0.133697
26.9443	0.127264
26.9443	0.120269
26.9443	0.116036
26.9443	0.116753
26.9443	0.122683
26.9443	0.132059
26.9443	0.141719
26.9443	0.148297
26.9443	0.149536
26.9443	0.145232
26.9444	0.13744
26.9444	0.12983
26.9444	0.126411
26.9444	0.130078
26.9444	0.141502
26.9444	0.158753
26.9444	0.177819
26.9444	0.19384
26.9444	0.202651
26.9444	0.202095
26.9444	0.192665
26.9445	0.177269
26.9445	0.16023
26.9445	0.145871
26.9445	0.13721
26.9445	0.135198
26.9445	0.138706
26.9445	0.145195
26.9445	0.15174
26.9445	0.156015
26.9445	0.156926
26.9446	0.154721
26.9446	0.150644
26.9446	0.146328
26.9446	0.143198
26.9446	0.142072
26.9446	0.143055
26.9446	0.1457
26.9446	0.149297
26.9446	0.153147
26.9446	0.156702
26.9447	0.159544
26.9447	0.161278
26.9447	0.161477
26.9447	0.159744
26.9447	0.15591
26.9447	0.150265
26.9447	0.143686
26.9447	0.137554
26.9447	0.133445
26.9447	0.132676
26.9448	0.135893
26.9448	0.142842
26.9448	0.152441
26.9448	0.163117
26.9448	0.173275
26.9448	0.181739
26.9448	0.187992
26.9448	0.192159
26.9448	0.194747
26.9448	0.196243
26.9449	0.19674
26.9449	0.19577
26.9449	0.192428
26.9449	0.185761
26.9449	0.175277
26.9449	0.161352
26.9449	0.145359
26.9449	0.129451
26.9449	0.116057
26.9449	0.107283
26.945	0.104423
26.945	0.107749
26.945	0.116602
26.945	0.129705
26.945	0.145541
26.945	0.162675
26.945	0.179915
26.945	0.196317
26.945	0.211072
26.945	0.223383
26.9451	0.232419
26.9451	0.237403
26.9451	0.237809
26.9451	0.233596
26.9451	0.225376
26.9451	0.214434
26.9451	0.202554
26.9451	0.191683
26.9451	0.183516
26.9452	0.179122
26.9452	0.178719
26.9452	0.181675
26.9452	0.186733
26.9452	0.192405
26.9452	0.197407
26.9452	0.200958
26.9452	0.202865
26.9452	0.203357
26.9452	0.202755
26.9453	0.20113
26.9453	0.198109
26.9453	0.192949
26.9453	0.184883
26.9453	0.17363
26.9453	0.159853
26.9453	0.145342
26.9453	0.132775
26.9453	0.125072
26.9453	0.124495
26.9454	0.131814
26.9454	0.145859
26.9454	0.163689
26.9454	0.181391
26.9454	0.195248
26.9454	0.202867
26.9454	0.20385
26.9454	0.199772
26.9454	0.193469
26.9454	0.187923
26.9455	0.185141
26.9455	0.185443
26.9455	0.187428
26.9455	0.188613
26.9455	0.186485
26.9455	0.179555
26.9455	0.168007
26.9455	0.153724
26.9455	0.13968
26.9455	0.12892
26.9456	0.123484
26.9456	0.123645
26.9456	0.127752
26.9456	0.132779
26.9456	0.135431
26.9456	0.133437
26.9456	0.126553
26.9456	0.116866
26.9456	0.108214
26.9456	0.104855
26.9457	0.109847
26.9457	0.123734
26.9457	0.144074
26.9457	0.166067
26.9457	0.184132
26.9457	0.193888
26.9457	0.193795
26.9457	0.185808
26.9457	0.174761
26.9457	0.166653
26.9458	0.16644
26.9458	0.176136
26.9458	0.193903
26.9458	0.21454
26.9458	0.231234
26.9458	0.23801
26.9458	0.231997
26.9458	0.214654
26.9458	0.191437
26.9458	0.169965
26.9459	0.157296
26.9459	0.157306
26.9459	0.169147
26.9459	0.187385
26.9459	0.20384
26.9459	0.210481
26.9459	0.202357
26.9459	0.179494
26.9459	0.147043
26.9459	0.113628
26.9459	0.0884532
26.946	0.0782226
26.946	0.0849406
26.946	0.105366
26.946	0.132263
26.946	0.156953
26.946	0.172213
26.946	0.174504
26.946	0.164808
26.946	0.147881
26.946	0.130296
26.9461	0.118053
26.9461	0.114625
26.9461	0.12011
26.9461	0.131679
26.9461	0.145031
26.9461	0.156172
26.9461	0.162824
26.9461	0.164949
26.9461	0.164267
26.9461	0.16308
26.9462	0.162941
26.9462	0.163828
26.9462	0.164174
26.9462	0.16175
26.9462	0.154983
26.9462	0.144078
26.9462	0.131438
26.9462	0.121092
26.9462	0.117303
26.9462	0.122856
26.9463	0.137707
26.9463	0.15859
26.9463	0.17982
26.9463	0.195088
26.9463	0.199637
26.9463	0.192021
26.9463	0.174794
26.9463	0.153801
26.9463	0.136284
26.9463	0.128426
26.9464	0.133177
26.9464	0.149145
26.9464	0.170973
26.9464	0.191082
26.9464	0.20221
26.9464	0.19988
26.9464	0.183957
26.9464	0.158794
26.9464	0.131904
26.9464	0.111618
26.9465	0.104475
26.9465	0.113189
26.9465	0.135802
26.9465	0.166254
26.9465	0.196148
26.9465	0.217169
26.9465	0.22345
26.9465	0.213247
26.9465	0.189449
26.9465	0.158816
26.9466	0.130143
26.9466	0.111893
26.9466	0.10995
26.9466	0.126111
26.9466	0.157694
26.9466	0.198336
26.9466	0.23972
26.9466	0.273722
26.9466	0.294402
26.9467	0.299305
26.9467	0.289792
26.9467	0.270334
26.9467	0.247035
26.9467	0.225847
26.9467	0.211005
26.9467	0.204114
26.9467	0.204091
26.9467	0.207908
26.9467	0.211837
26.9468	0.212802
26.9468	0.209404
26.9468	0.202331
26.9468	0.194058
26.9468	0.187963
26.9468	0.187161
26.9468	0.193428
26.9468	0.206544
26.9468	0.224245
26.9468	0.24279
26.9469	0.257962
26.9469	0.266175
26.9469	0.2654
26.9469	0.255667
26.9469	0.239062
26.9469	0.219234
26.9469	0.200584
26.9469	0.187283
26.9469	0.182345
26.9469	0.186892
26.947	0.199798
26.947	0.217791
26.947	0.236105
26.947	0.249587
26.947	0.25407
26.947	0.24763
26.947	0.231324
26.947	0.209075
26.947	0.186636
26.947	0.169872
26.9471	0.162885
26.9471	0.166594
26.9471	0.178302
26.9471	0.192462
26.9471	0.202457
26.9471	0.202827
26.9471	0.191183
26.9471	0.169148
26.9471	0.141992
26.9471	0.117067
26.9472	0.101573
26.9472	0.100382
26.9472	0.114628
26.9472	0.141462
26.9472	0.174996
26.9472	0.208063
26.9472	0.234192
26.9472	0.249195
26.9472	0.251927
26.9472	0.244131
26.9473	0.229534
26.9473	0.212616
26.9473	0.197444
26.9473	0.186877
26.9473	0.182232
26.9473	0.183366
26.9473	0.189024
26.9473	0.197296
26.9473	0.206038
26.9473	0.213202
26.9474	0.217056
26.9474	0.216367
26.9474	0.210585
26.9474	0.200023
26.9474	0.185961
26.9474	0.170585
26.9474	0.156676
26.9474	0.147088
26.9474	0.144093
26.9474	0.148793
26.9474	0.160745
26.9475	0.177957
26.9475	0.197295
26.9475	0.215264
26.9475	0.228963
26.9475	0.236918
26.9475	0.23948
26.9475	0.238611
26.9475	0.237096
26.9475	0.237425
26.9475	0.240734
26.9476	0.246183
26.9476	0.251038
26.9476	0.251486
26.9476	0.243944
26.9476	0.226438
26.9476	0.199567
26.9476	0.166728
26.9476	0.133475
26.9476	0.10616
26.9476	0.0902509
26.9477	0.0888166
26.9477	0.101649
26.9477	0.125297
26.9477	0.154005
26.9477	0.181271
26.9477	0.201566
26.9477	0.211683
26.9477	0.211324
26.9477	0.202768
26.9477	0.189803
26.9478	0.176327
26.9478	0.165109
26.9478	0.157137
26.9478	0.151719
26.9478	0.147255
26.9478	0.142319
26.9478	0.136593
26.9478	0.131236
26.9478	0.128519
26.9478	0.130879
26.9479	0.139793
26.9479	0.154952
26.9479	0.174101
26.9479	0.193618
26.9479	0.209639
26.9479	0.219299
26.9479	0.221648
26.9479	0.217892
26.9479	0.210902
26.9479	0.204158
26.948	0.200526
26.948	0.201308
26.948	0.205887
26.948	0.21208
26.948	0.217039
26.948	0.218362
26.948	0.214994
26.948	0.207596
26.948	0.198238
26.948	0.189552
26.9481	0.183673
26.9481	0.181389
26.9481	0.181836
26.9481	0.182858
26.9481	0.181889
26.9481	0.177024
26.9481	0.167875
26.9481	0.155918
26.9481	0.144209
26.9481	0.136579
26.9482	0.136569
26.9482	0.146426
26.9482	0.166453
26.9482	0.19485
26.9482	0.228071
26.9482	0.261544
26.9482	0.290549
26.9482	0.311064
26.9482	0.320422
26.9483	0.3177
26.9483	0.303811
26.9483	0.281278
26.9483	0.253733
26.9483	0.225201
26.9483	0.199281
26.9483	0.178424
26.9483	0.163488
26.9483	0.153733
26.9483	0.147274
26.9484	0.141862
26.9484	0.135747
26.9484	0.12832
26.9484	0.120316
26.9484	0.113501
26.9484	0.109959
26.9484	0.111218
26.9484	0.117539
26.9484	0.127617
26.9484	0.138838
26.9485	0.148021
26.9485	0.152393
26.9485	0.150471
26.9485	0.142549
26.9485	0.130631
26.9485	0.117838
26.9485	0.107487
26.9485	0.102131
26.9485	0.102844
26.9485	0.10896
26.9486	0.118347
26.9486	0.128115
26.9486	0.135534
26.9486	0.138848
26.9486	0.13774
26.9486	0.133301
26.9486	0.127561
26.9486	0.122801
26.9486	0.12092
26.9486	0.123093
26.9487	0.129787
26.9487	0.141057
26.9487	0.156921
26.9487	0.177595
26.9487	0.203441
26.9487	0.23462
26.9487	0.270575
26.9487	0.309601
26.9487	0.348756
26.9487	0.384251
26.9488	0.412303
26.9488	0.430186
26.9488	0.437117
26.9488	0.434621
26.9488	0.426188
26.9488	0.416307
26.9488	0.409181
26.9488	0.407534
26.9488	0.411892
26.9488	0.420563
26.9489	0.430276
26.9489	0.437286
26.9489	0.438561
26.9489	0.432738
26.9489	0.420533
26.9489	0.404516
26.9489	0.388347
26.9489	0.375717
26.9489	0.369328
26.9489	0.370179
26.9489	0.377349
26.949	0.388333
26.949	0.399806
26.949	0.408594
26.949	0.412554
26.949	0.411093
26.949	0.405183
26.949	0.396885
26.949	0.388581
26.949	0.38218
26.949	0.37856
26.9491	0.377415
26.9491	0.377527
26.9491	0.377348
26.9491	0.375683
26.9491	0.372224
26.9491	0.367742
26.9491	0.363857
26.9491	0.362459
26.9491	0.364999
26.9491	0.371895
26.9492	0.38228
26.9492	0.39418
26.9492	0.405102
26.9492	0.412823
26.9492	0.416132
26.9492	0.41522
26.9492	0.411516
26.9492	0.406965
26.9492	0.402949
26.9492	0.399273
26.9493	0.393682
26.9493	0.382245
26.9493	0.360641
26.9493	0.325986
26.9493	0.278531
26.9493	0.222501
26.9493	0.165605
26.9493	0.117177
26.9493	0.0854716
26.9493	0.0749705
26.9494	0.0846922
26.9494	0.108204
26.9494	0.135494
26.9494	0.156173
26.9494	0.162948
26.9494	0.154111
26.9494	0.13411
26.9494	0.111929
26.9494	0.097815
26.9494	0.0995112
26.9495	0.119336
26.9495	0.153182
26.9495	0.19181
26.9495	0.223987
26.9495	0.240344
26.9495	0.23657
26.9495	0.214812
26.9495	0.182813
26.9495	0.151147
26.9495	0.129577
26.9496	0.123826
26.9496	0.133862
26.9496	0.15422
26.9496	0.17616
26.9496	0.190861
26.9496	0.192498
26.9496	0.180167
26.9496	0.158033
26.9496	0.133734
26.9496	0.115647
26.9497	0.110012
26.9497	0.118875
26.9497	0.139503
26.9497	0.165384
26.9497	0.188417
26.9497	0.201515
26.9497	0.200782
26.9497	0.186586
26.9497	0.163254
26.9498	0.137586
26.9498	0.116718
26.9498	0.106028
26.9498	0.107736
26.9498	0.120562
26.9498	0.140481
26.9498	0.162224
26.9498	0.180966
26.9498	0.193645
26.9498	0.199542
26.9499	0.200064
26.9499	0.197915
26.9499	0.196052
26.9499	0.196813
26.9499	0.201449
26.9499	0.210118
26.9499	0.222183
26.9499	0.236548
26.9499	0.251868
26.9499	0.266561
26.95	0.278759
26.95	0.286373
26.95	0.287394
26.95	0.280413
26.95	0.265196
26.95	0.243061
26.95	0.216829
26.95	0.190279
26.95	0.167203
26.95	0.150366
26.9501	0.140727
26.9501	0.137213
26.9501	0.137146
26.9501	0.137206
26.9501	0.134668
26.9501	0.128493
26.9501	0.119902
26.9501	0.11216
26.9501	0.109573
26.9501	0.115953
26.9502	0.133072
26.9502	0.15961
26.9502	0.191035
26.9502	0.220552
26.9502	0.240894
26.9502	0.246457
26.9502	0.235105
26.9502	0.20903
26.9502	0.174374
26.9502	0.139653
26.9503	0.113452
26.9503	0.102101
26.9503	0.108011
26.9503	0.129178
26.9503	0.159961
26.9503	0.192843
26.9503	0.220582
26.9503	0.238096
26.9503	0.243494
26.9503	0.238023
26.9504	0.225065
26.9504	0.208629
26.9504	0.191937
26.9504	0.176599
26.9504	0.162614
26.9504	0.149067
26.9504	0.135144
26.9504	0.120994
26.9504	0.108047
26.9504	0.0986504
26.9505	0.0951734
26.9505	0.0989457
26.9505	0.109499
26.9505	0.124445
26.9505	0.140082
26.9505	0.152533
26.9505	0.159014
26.9505	0.158774
26.9505	0.153377
26.9505	0.146217
26.9505	0.141413
26.9506	0.142479
26.9506	0.151164
26.9506	0.166853
26.9506	0.186699
26.9506	0.206438
26.9506	0.22162
26.9506	0.228922
26.9506	0.227176
26.9506	0.217894
26.9506	0.205127
26.9507	0.194678
26.9507	0.192821
26.9507	0.204791
26.9507	0.233421
26.9507	0.278251
26.9507	0.335384
26.9507	0.39814
26.9507	0.458386
26.9507	0.508218
26.9507	0.541605
26.9508	0.555602
26.9508	0.550874
26.9508	0.531427
26.9508	0.503658
26.9508	0.474929
26.9508	0.451983
26.9508	0.439522
26.9508	0.439247
26.9508	0.449614
26.9508	0.466388
26.9509	0.483888
26.9509	0.496632
26.9509	0.500921
26.9509	0.495903
26.9509	0.483747
26.9509	0.468867
26.9509	0.456399
26.9509	0.45046
26.9509	0.452742
26.9509	0.461931
26.951	0.474141
26.951	0.484233
26.951	0.487561
26.951	0.481588
26.951	0.466807
26.951	0.44666
26.951	0.426483
26.951	0.411826
26.951	0.406711
26.951	0.412383
26.9511	0.426937
26.9511	0.445924
26.9511	0.463709
26.9511	0.475158
26.9511	0.477115
26.9511	0.469256
26.9511	0.454083
26.9511	0.436119
26.9511	0.420564
26.9511	0.411842
26.9512	0.412439
26.9512	0.422341
26.9512	0.439182
26.9512	0.459006
26.9512	0.477411
26.9512	0.490723
26.9512	0.496871
26.9512	0.495764
26.9512	0.489087
26.9513	0.479623
26.9513	0.470351
26.9513	0.463588
26.9513	0.460436
26.9513	0.460671
26.9513	0.463056
26.9513	0.465942
26.9513	0.467924
26.9513	0.468308
26.9513	0.46724
26.9514	0.465494
26.9514	0.464026
26.9514	0.463497
26.9514	0.463946
26.9514	0.464759
26.9514	0.464952
26.9514	0.463632
26.9514	0.460454
26.9514	0.45586
26.9514	0.450975
26.9515	0.44717
26.9515	0.4454
26.9515	0.445538
26.9515	0.445958
26.9515	0.443574
26.9515	0.434444
26.9515	0.414843
26.9515	0.382541
26.9515	0.337904
26.9515	0.28444
26.9516	0.228514
26.9516	0.178212
26.9516	0.141557
26.9516	0.12453
26.9516	0.129407
26.9516	0.153922
26.9516	0.191544
26.9516	0.232868
26.9516	0.267804
26.9516	0.288
26.9517	0.288841
26.9517	0.270487
26.9517	0.237663
26.9517	0.198279
26.9517	0.161276
26.9517	0.134331
26.9517	0.122107
26.9517	0.125527
26.9517	0.142217
26.9517	0.167882
26.9518	0.198044
26.9518	0.229523
26.9518	0.261153
26.9518	0.293554
26.9518	0.328138
26.9518	0.365794
26.9518	0.405817
26.9518	0.445511
26.9518	0.480669
26.9518	0.506755
26.9519	0.520341
26.9519	0.520304
26.9519	0.508329
26.9519	0.488576
26.9519	0.4666
26.9519	0.447896
26.9519	0.436533
26.9519	0.434267
26.9519	0.440363
26.9519	0.452111
26.952	0.465806
26.952	0.477855
26.952	0.485699
26.952	0.488296
26.952	0.486097
26.952	0.480613
26.952	0.473772
26.952	0.467292
26.952	0.462271
26.952	0.459062
26.952	0.457407
26.9521	0.456718
26.9521	0.456364
26.9521	0.455866
26.9521	0.454976
26.9521	0.453655
26.9521	0.452012
26.9521	0.45024
26.9521	0.448567
26.9521	0.447225
26.9521	0.446403
26.9522	0.446203
26.9522	0.446602
26.9522	0.44743
26.9522	0.448382
26.9522	0.449049
26.9522	0.448988
26.9522	0.447842
26.9522	0.445486
26.9522	0.442163
26.9522	0.438518
26.9523	0.435496
26.9523	0.434074
26.9523	0.434914
26.9523	0.438041
26.9523	0.442687
26.9523	0.447404
26.9523	0.450444
26.9523	0.450326
26.9523	0.4464
26.9523	0.439209
26.9524	0.430469
26.9524	0.422653
26.9524	0.418263
26.9524	0.419022
26.9524	0.42528
26.9524	0.43584
26.9524	0.448281
26.9524	0.459713
26.9524	0.467702
26.9524	0.47103
26.9525	0.47001
26.9525	0.466214
26.9525	0.461747
26.9525	0.458357
26.9525	0.456753
26.9525	0.45642
26.9525	0.455977
26.9525	0.453937
26.9525	0.449533
26.9525	0.443267
26.9526	0.436921
26.9526	0.432972
26.9526	0.433634
26.9526	0.439895
26.9526	0.450931
26.9526	0.464161
26.9526	0.475957
26.9526	0.482786
26.9526	0.482375
26.9526	0.474501
26.9527	0.461095
26.9527	0.445654
26.9527	0.432146
26.9527	0.423784
26.9527	0.422096
26.9527	0.42656
26.9527	0.434926
26.9527	0.444067
26.9527	0.451045
26.9528	0.454026
26.9528	0.452733
26.9528	0.448292
26.9528	0.442604
26.9528	0.437501
26.9528	0.434053
26.9528	0.43228
26.9528	0.43136
26.9528	0.430194
26.9528	0.428061
26.9529	0.425059
26.9529	0.422134
26.9529	0.420678
26.9529	0.42187
26.9529	0.426036
26.9529	0.432323
26.9529	0.438835
26.9529	0.443223
26.9529	0.443513
26.9529	0.438889
26.953	0.430124
26.953	0.419483
26.953	0.410087
26.953	0.404921
26.953	0.405814
26.953	0.412738
26.953	0.423708
26.953	0.435332
26.953	0.443885
26.953	0.446527
26.9531	0.44225
26.9531	0.432209
26.9531	0.419337
26.9531	0.407374
26.9531	0.399658
26.9531	0.398076
26.9531	0.402511
26.9531	0.410966
26.9531	0.420289
26.9531	0.427249
26.9532	0.429593
26.9532	0.426726
26.9532	0.419805
26.9532	0.411255
26.9532	0.403916
26.9532	0.400125
26.9532	0.401058
26.9532	0.406492
26.9532	0.415025
26.9532	0.424608
26.9533	0.433198
26.9533	0.439305
26.9533	0.44228
26.9533	0.442307
26.9533	0.440172
26.9533	0.436921
26.9533	0.433552
26.9533	0.430815
26.9533	0.429148
26.9533	0.428707
26.9534	0.429446
26.9534	0.431178
26.9534	0.433607
26.9534	0.436327
26.9534	0.438839
26.9534	0.440578
26.9534	0.440998
26.9534	0.439676
26.9534	0.436447
26.9534	0.431526
26.9535	0.425571
26.9535	0.419631
26.9535	0.414943
26.9535	0.412605
26.9535	0.413203
26.9535	0.416537
26.9535	0.421547
26.9535	0.426516
26.9535	0.429518
26.9535	0.428998
26.9535	0.424321
26.9536	0.416085
26.9536	0.406062
26.9536	0.396748
26.9536	0.390638
26.9536	0.389455
26.9536	0.393592
26.9536	0.40197
26.9536	0.412359
26.9536	0.422069
26.9536	0.428789
26.9537	0.431278
26.9537	0.429695
26.9537	0.425441
26.9537	0.420611
26.9537	0.41724
26.9537	0.416638
26.9537	0.419037
26.9537	0.423657
26.9537	0.42912
26.9537	0.434022
26.9538	0.437426
26.9538	0.439098
26.9538	0.439418
26.9538	0.439049
26.9538	0.438532
26.9538	0.437999
26.9538	0.437122
26.9538	0.435334
26.9538	0.432195
26.9538	0.427739
26.9539	0.422597
26.9539	0.417829
26.9539	0.414529
26.9539	0.413386
26.9539	0.414409
26.9539	0.416942
26.9539	0.419962
26.9539	0.422528
26.9539	0.424159
26.9539	0.424979
26.954	0.425554
26.954	0.426498
26.954	0.428039
26.954	0.42977
26.954	0.430695
26.954	0.429584
26.954	0.425498
26.954	0.418273
26.954	0.408758
26.954	0.398706
26.9541	0.390323
26.9541	0.385632
26.9541	0.385833
26.9541	0.390894
26.9541	0.399518
26.9541	0.409509
26.9541	0.418423
26.9541	0.424313
26.9541	0.426312
26.9541	0.424876
26.9542	0.421606
26.9542	0.418691
26.9542	0.418142
26.9542	0.421069
26.9542	0.427248
26.9542	0.435149
26.9542	0.442429
26.9542	0.446733
26.9542	0.4465
26.9542	0.441506
26.9543	0.432934
26.9543	0.422966
26.9543	0.414043
26.9543	0.408096
26.9543	0.405995
26.9543	0.407404
26.9543	0.411033
26.9543	0.415148
26.9543	0.41814
26.9544	0.418984
26.9544	0.417478
26.9544	0.414224
26.9544	0.410385
26.9544	0.407327
26.9544	0.406226
26.9544	0.407765
26.9544	0.411983
26.9544	0.418286
26.9544	0.425614
26.9545	0.432696
26.9545	0.438333
26.9545	0.441654
26.9545	0.442296
26.9545	0.440484
26.9545	0.436994
26.9545	0.432966
26.9545	0.429624
26.9545	0.427944
26.9545	0.428383
26.9546	0.430719
26.9546	0.434079
26.9546	0.437153
26.9546	0.438561
26.9546	0.437288
26.9546	0.433048
26.9546	0.426465
26.9546	0.418984
26.9546	0.412507
26.9546	0.408831
26.9547	0.409064
26.9547	0.413199
26.9547	0.420041
26.9547	0.42753
26.9547	0.433375
26.9547	0.435772
26.9547	0.433984
26.9547	0.428558
26.9547	0.42114
26.9547	0.413941
26.9548	0.409024
26.9548	0.407649
26.9548	0.40989
26.9548	0.41465
26.9548	0.420081
26.9548	0.424245
26.9548	0.425798
26.9548	0.424441
26.9548	0.420992
26.9548	0.417047
26.9549	0.414369
26.9549	0.414237
26.9549	0.416979
26.9549	0.421879
26.9549	0.42745
26.9549	0.431981
26.9549	0.434151
26.9549	0.43349
26.9549	0.430523
26.9549	0.426557
26.955	0.423214
26.955	0.421882
26.955	0.423288
26.955	0.427286
26.955	0.432934
26.955	0.438791
26.955	0.443335
26.955	0.445384
26.955	0.444409
26.955	0.440648
26.955	0.435036
26.9551	0.428951
26.9551	0.423868
26.9551	0.420995
26.9551	0.420979
26.9551	0.423768
26.9551	0.428644
26.9551	0.434432
26.9551	0.439814
26.9551	0.443685
26.9551	0.445421
26.9552	0.445002
26.9552	0.442941
26.9552	0.440074
26.9552	0.437273
26.9552	0.435176
26.9552	0.433982
26.9552	0.433398
26.9552	0.43273
26.9552	0.431132
26.9552	0.427938
26.9553	0.422961
26.9553	0.416661
26.9553	0.410085
26.9553	0.404582
26.9553	0.401381
26.9553	0.401176
26.9553	0.403881
26.9553	0.408654
26.9553	0.414156
26.9553	0.41897
26.9554	0.421998
26.9554	0.422733
26.9554	0.421304
26.9554	0.418301
26.9554	0.414423
26.9554	0.410075
26.9554	0.405035
26.9554	0.398331
26.9554	0.388422
26.9554	0.37368
26.9555	0.353041
26.9555	0.326643
26.9555	0.29624
26.9555	0.26523
26.9555	0.238195
26.9555	0.219956
26.9555	0.214311
26.9555	0.222769
26.9555	0.243691
26.9555	0.272148
26.9556	0.300695
26.9556	0.320943
26.9556	0.325589
26.9556	0.310393
26.9556	0.275507
26.9556	0.225762
26.9556	0.169704
26.9556	0.117602
26.9556	0.0788964
26.9556	0.0598039
26.9557	0.0617673
26.9557	0.0812189
26.9557	0.110742
26.9557	0.141281
26.9557	0.164709
26.9557	0.175976
26.9557	0.174179
26.9557	0.162328
26.9557	0.14597
26.9557	0.131214
26.9558	0.122815
26.9558	0.122908
26.9558	0.130692
26.9558	0.143067
26.9558	0.155909
26.9558	0.165512
26.9558	0.16971
26.9558	0.168357
26.9558	0.163057
26.9559	0.156312
26.9559	0.15044
26.9559	0.146661
26.9559	0.144699
26.9559	0.143059
26.9559	0.139849
26.9559	0.133844
26.9559	0.125327
26.9559	0.116343
26.9559	0.110193
26.956	0.110294
26.956	0.118818
26.956	0.135622
26.956	0.157953
26.956	0.181089
26.956	0.199726
26.956	0.209665
26.956	0.209153
26.956	0.199409
26.956	0.184118
26.9561	0.168078
26.9561	0.155494
26.9561	0.148546
26.9561	0.146768
26.9561	0.147454
26.9561	0.146951
26.9561	0.14231
26.9561	0.132652
26.9561	0.119686
26.9561	0.107166
26.9562	0.0994702
26.9562	0.0998513
26.9562	0.109048
26.9562	0.12481
26.9562	0.142558
26.9562	0.156934
26.9562	0.163684
26.9562	0.161164
26.9562	0.150914
26.9562	0.137058
26.9563	0.124781
26.9563	0.118434
26.9563	0.119992
26.9563	0.128426
26.9563	0.140219
26.9563	0.150804
26.9563	0.156359
26.9563	0.15526
26.9563	0.148655
26.9563	0.139979
26.9564	0.133592
26.9564	0.1331
26.9564	0.139957
26.9564	0.152888
26.9564	0.168314
26.9564	0.181637
26.9564	0.188904
26.9564	0.18823
26.9564	0.180473
26.9564	0.168915
26.9565	0.158084
26.9565	0.152196
26.9565	0.153777
26.9565	0.162957
26.9565	0.177641
26.9565	0.194414
26.9565	0.209796
26.9565	0.221365
26.9565	0.228344
26.9565	0.231525
26.9566	0.232635
26.9566	0.233471
26.9566	0.235134
26.9566	0.23764
26.9566	0.23996
26.9566	0.240436
26.9566	0.237352
26.9566	0.229484
26.9566	0.216454
26.9566	0.198842
26.9566	0.178098
26.9567	0.156304
26.9567	0.135853
26.9567	0.119075
26.9567	0.107821
26.9567	0.103045
26.9567	0.104475
26.9567	0.1105
26.9567	0.118387
26.9567	0.124843
26.9567	0.126846
26.9568	0.122534
26.9568	0.111867
26.9568	0.0968435
26.9568	0.081133
26.9568	0.0691682
26.9568	0.0649268
26.9568	0.0707596
26.9568	0.0866365
26.9568	0.110053
26.9568	0.136632
26.9569	0.161239
26.9569	0.179288
26.9569	0.187871
26.9569	0.18642
26.9569	0.17674
26.9569	0.162435
26.9569	0.147896
26.9569	0.137179
26.9569	0.133059
26.9569	0.136524
26.957	0.146779
26.957	0.161699
26.957	0.178547
26.957	0.194738
26.957	0.208433
26.957	0.218832
26.957	0.226115
26.957	0.231128
26.957	0.234946
26.957	0.238461
26.9571	0.242105
26.9571	0.245739
26.9571	0.248687
26.9571	0.2499
26.9571	0.248206
26.9571	0.242623
26.9571	0.232682
26.9571	0.218676
26.9571	0.201761
26.9571	0.183814
26.9572	0.167057
26.9572	0.153487
26.9572	0.14432
26.9572	0.13966
26.9572	0.138575
26.9572	0.139566
26.9572	0.141275
26.9572	0.143134
26.9572	0.145709
26.9572	0.150529
26.9573	0.159434
26.9573	0.173624
26.9573	0.192779
26.9573	0.214616
26.9573	0.235122
26.9573	0.249506
26.9573	0.253585
26.9573	0.245195
26.9573	0.225118
26.9574	0.197186
26.9574	0.167438
26.9574	0.142551
26.9574	0.127981
26.9574	0.12639
26.9574	0.136859
26.9574	0.155134
26.9574	0.174859
26.9574	0.189415
26.9574	0.193803
26.9575	0.185991
26.9575	0.167357
26.9575	0.142145
26.9575	0.116145
26.9575	0.0950499
26.9575	0.0829782
26.9575	0.0815692
26.9575	0.0898169
26.9575	0.104595
26.9575	0.121643
26.9576	0.136698
26.9576	0.146483
26.9576	0.149312
26.9576	0.145238
26.9576	0.135776
26.9576	0.123351
26.9576	0.110636
26.9576	0.099975
26.9576	0.0929822
26.9576	0.0903734
26.9577	0.092001
26.9577	0.0970499
26.9577	0.104319
26.9577	0.112516
26.9577	0.120504
26.9577	0.127452
26.9577	0.1329
26.9577	0.136727
26.9577	0.139082
26.9577	0.140282
26.9578	0.14071
26.9578	0.140736
26.9578	0.140668
26.9578	0.140738
26.9578	0.141113
26.9578	0.141947
26.9578	0.143415
26.9578	0.145741
26.9578	0.149165
26.9578	0.15385
26.9579	0.159745
26.9579	0.166433
26.9579	0.173026
26.9579	0.17818
26.9579	0.180289
26.9579	0.177854
26.9579	0.169958
26.9579	0.156706
26.9579	0.139453
26.9579	0.120709
26.958	0.103702
26.958	0.0917304
26.958	0.0875443
26.958	0.0929388
26.958	0.108661
26.958	0.134556
26.958	0.169792
26.958	0.212998
26.958	0.262236
26.958	0.314857
26.9581	0.367394
26.9581	0.415689
26.9581	0.455384
26.9581	0.482752
26.9581	0.495663
26.9581	0.494341
26.9581	0.481584
26.9581	0.462232
26.9581	0.441925
26.9581	0.425486
26.9581	0.415429
26.9582	0.411134
26.9582	0.409013
26.9582	0.403684
26.9582	0.389801
26.9582	0.363926
26.9582	0.325797
26.9582	0.278568
26.9582	0.227949
26.9582	0.180576
26.9582	0.142183
26.9583	0.116183
26.9583	0.10308
26.9583	0.10082
26.9583	0.105849
26.9583	0.114412
26.9583	0.12361
26.9583	0.131894
26.9583	0.138954
26.9583	0.1452
26.9583	0.151173
26.9584	0.157168
26.9584	0.163186
26.9584	0.16911
26.9584	0.174916
26.9584	0.180727
26.9584	0.186631
26.9584	0.192375
26.9584	0.197116
26.9584	0.199431
26.9584	0.197671
26.9585	0.19059
26.9585	0.178
26.9585	0.161208
26.9585	0.142987
26.9585	0.127043
26.9585	0.117087
26.9585	0.115783
26.9585	0.123899
26.9585	0.139937
26.9585	0.160406
26.9586	0.180692
26.9586	0.196313
26.9586	0.204181
26.9586	0.2035
26.9586	0.196009
26.9586	0.18548
26.9586	0.176577
26.9586	0.173403
26.9586	0.178147
26.9586	0.190281
26.9587	0.206582
26.9587	0.222055
26.9587	0.231507
26.9587	0.231325
26.9587	0.220863
26.9587	0.202946
26.9587	0.183219
26.9587	0.168513
26.9587	0.164672
26.9587	0.17456
26.9588	0.196908
26.9588	0.226415
26.9588	0.25513
26.9588	0.274698
26.9588	0.278795
26.9588	0.264994
26.9588	0.235514
26.9588	0.196638
26.9588	0.157019
26.9589	0.125351
26.9589	0.108082
26.9589	0.107809
26.9589	0.122766
26.9589	0.147536
26.9589	0.174715
26.9589	0.197019
26.9589	0.209195
26.9589	0.209229
26.9589	0.198539
26.959	0.181189
26.959	0.162448
26.959	0.147178
26.959	0.138581
26.959	0.137627
26.959	0.143229
26.959	0.153003
26.959	0.164253
26.959	0.174833
26.959	0.183623
26.9591	0.190496
26.9591	0.195885
26.9591	0.200189
26.9591	0.203306
26.9591	0.204527
26.9591	0.20283
26.9591	0.197485
26.9591	0.188664
26.9591	0.177756
26.9591	0.167169
26.9592	0.159615
26.9592	0.15712
26.9592	0.160142
26.9592	0.167171
26.9592	0.175054
26.9592	0.179998
26.9592	0.178947
26.9592	0.170835
26.9592	0.157206
26.9592	0.14193
26.9593	0.130017
26.9593	0.125909
26.9593	0.131821
26.9593	0.14674
26.9593	0.166488
26.9593	0.184894
26.9593	0.19572
26.9593	0.194732
26.9593	0.181217
26.9593	0.158414
26.9594	0.132683
26.9594	0.11166
26.9594	0.101962
26.9594	0.107166
26.9594	0.126704
26.9594	0.156024
26.9594	0.188006
26.9594	0.215163
26.9594	0.23191
26.9594	0.23614
26.9595	0.229586
26.9595	0.216899
26.9595	0.203842
26.9595	0.195274
26.9595	0.19364
26.9595	0.198442
26.9595	0.206766
26.9595	0.21459
26.9595	0.218346
26.9595	0.216153
26.9596	0.208355
26.9596	0.197231
26.9596	0.186088
26.9596	0.178115
26.9596	0.175424
26.9596	0.178576
26.9596	0.186657
26.9596	0.197779
26.9596	0.209733
26.9596	0.22055
26.9596	0.228823
26.9597	0.233732
26.9597	0.234908
26.9597	0.23225
26.9597	0.225879
26.9597	0.216248
26.9597	0.204366
26.9597	0.19196
26.9597	0.181416
26.9597	0.175412
26.9597	0.176301
26.9598	0.185407
26.9598	0.202466
26.9598	0.225417
26.9598	0.250661
26.9598	0.273763
26.9598	0.290442
26.9598	0.297591
26.9598	0.294054
26.9598	0.280993
26.9598	0.26174
26.9599	0.241216
26.9599	0.225005
26.9599	0.21829
26.9599	0.224823
26.9599	0.246126
26.9599	0.281069
26.9599	0.325939
26.9599	0.375021
26.9599	0.42164
26.9599	0.45947
26.96	0.483863
26.96	0.492867
26.96	0.487655
26.96	0.47221
26.96	0.452295
26.96	0.433983
26.96	0.42215
26.96	0.419358
26.96	0.425422
26.96	0.437754
26.9601	0.452345
26.9601	0.465064
26.9601	0.472874
26.9601	0.474602
26.9601	0.471076
26.9601	0.464605
26.9601	0.458032
26.9601	0.453661
26.9601	0.452426
26.9601	0.453529
26.9602	0.454596
26.9602	0.452272
26.9602	0.443062
26.9602	0.424215
26.9602	0.394459
26.9602	0.354441
26.9602	0.3068
26.9602	0.255832
26.9602	0.2068
26.9602	0.164994
26.9603	0.134715
26.9603	0.118385
26.9603	0.11603
26.9603	0.125306
26.9603	0.142071
26.9603	0.161382
26.9603	0.178612
26.9603	0.190408
26.9603	0.195217
26.9603	0.193297
26.9604	0.186251
26.9604	0.176285
26.9604	0.165455
26.9604	0.155119
26.9604	0.145738
26.9604	0.137049
26.9604	0.1285
26.9604	0.11977
26.9604	0.111152
26.9605	0.103656
26.9605	0.0987489
26.9605	0.097867
26.9605	0.101869
26.9605	0.110659
26.9605	0.12312
26.9605	0.137359
26.9605	0.151189
26.9605	0.162668
26.9605	0.170534
26.9606	0.174424
26.9606	0.174858
26.9606	0.173026
26.9606	0.170476
26.9606	0.168778
26.9606	0.169235
26.9606	0.172646
26.9606	0.179157
26.9606	0.188208
26.9606	0.198625
26.9607	0.20886
26.9607	0.217376
26.9607	0.223048
26.9607	0.225482
26.9607	0.225105
26.9607	0.222969
26.9607	0.220328
26.9607	0.218129
26.9607	0.216626
26.9607	0.215292
26.9608	0.213089
26.9608	0.209012
26.9608	0.202714
26.9608	0.19493
26.9608	0.187478
26.9608	0.182759
26.9608	0.1829
26.9608	0.188849
26.9608	0.199777
26.9608	0.213081
26.9609	0.225029
26.9609	0.231863
26.9609	0.230981
26.9609	0.221752
26.9609	0.205702
26.9609	0.186025
26.9609	0.16663
26.9609	0.151072
26.9609	0.141709
26.9609	0.139297
26.961	0.14308
26.961	0.151239
26.961	0.161498
26.961	0.171702
26.961	0.180203
26.961	0.186023
26.961	0.188783
26.961	0.188491
26.961	0.185306
26.961	0.179415
26.9611	0.171111
26.9611	0.161022
26.9611	0.150401
26.9611	0.141263
26.9611	0.136207
26.9611	0.137841
26.9611	0.147961
26.9611	0.16672
26.9611	0.192141
26.9611	0.220211
26.9611	0.245659
26.9612	0.26324
26.9612	0.269196
26.9612	0.262394
26.9612	0.24476
26.9612	0.220824
26.9612	0.196475
26.9612	0.17729
26.9612	0.16695
26.9612	0.166241
26.9612	0.172949
26.9613	0.182701
26.9613	0.190463
26.9613	0.1922
26.9613	0.186157
26.9613	0.173346
26.9613	0.157155
26.9613	0.142233
26.9613	0.13306
26.9613	0.132653
26.9613	0.141774
26.9614	0.158825
26.9614	0.180402
26.9614	0.202285
26.9614	0.220565
26.9614	0.232578
26.9614	0.237437
26.9614	0.236052
26.9614	0.23069
26.9614	0.224211
26.9614	0.219202
26.9615	0.217271
26.9615	0.218686
26.9615	0.22248
26.9615	0.226913
26.9615	0.230113
26.9615	0.230639
26.9615	0.227788
26.9615	0.221573
26.9615	0.212466
26.9615	0.201074
26.9616	0.187931
26.9616	0.173504
26.9616	0.158385
26.9616	0.143529
26.9616	0.130362
26.9616	0.120628
26.9616	0.115991
26.9616	0.117484
26.9616	0.12503
26.9616	0.137226
26.9617	0.15152
26.9617	0.164792
26.9617	0.174199
26.9617	0.178007
26.9617	0.176141
26.9617	0.170231
26.9617	0.16312
26.9617	0.157957
26.9617	0.157163
26.9617	0.161635
26.9618	0.170458
26.9618	0.181296
26.9618	0.191308
26.9618	0.198289
26.9618	0.20157
26.9618	0.202319
26.9618	0.20309
26.9618	0.206723
26.9618	0.215002
26.9618	0.227596
26.9619	0.241738
26.9619	0.252878
26.9619	0.256163
26.9619	0.248216
26.9619	0.228578
26.9619	0.20021
26.9619	0.16884
26.9619	0.141322
26.9619	0.123599
26.962	0.118956
26.962	0.127185
26.962	0.144929
26.962	0.167023
26.962	0.188292
26.962	0.20514
26.962	0.216337
26.962	0.222821
26.962	0.226677
26.962	0.229793
26.9621	0.232779
26.9621	0.234597
26.9621	0.233063
26.9621	0.225997
26.9621	0.212533
26.9621	0.194026
26.9621	0.17413
26.9621	0.157964
26.9621	0.15064
26.9621	0.155647
26.9622	0.173637
26.9622	0.202029
26.9622	0.235553
26.9622	0.267598
26.9622	0.29196
26.9622	0.304479
26.9622	0.30409
26.9622	0.292991
26.9622	0.275893
26.9622	0.258582
26.9623	0.246206
26.9623	0.241835
26.9623	0.245723
26.9623	0.255484
26.9623	0.267071
26.9623	0.276169
26.9623	0.279518
26.9623	0.275718
26.9623	0.265326
26.9623	0.250293
26.9624	0.233037
26.9624	0.215551
26.9624	0.198897
26.9624	0.183243
26.9624	0.168347
26.9624	0.154203
26.9624	0.141475
26.9624	0.131487
26.9624	0.125763
26.9624	0.125319
26.9625	0.130057
26.9625	0.138525
26.9625	0.148193
26.9625	0.156143
26.9625	0.159952
26.9625	0.158449
26.9625	0.1521
26.9625	0.142901
26.9625	0.133829
26.9625	0.128026
26.9626	0.127964
26.9626	0.134829
26.9626	0.148283
26.9626	0.166642
26.9626	0.187363
26.9626	0.207683
26.9626	0.225201
26.9626	0.238263
26.9626	0.246101
26.9626	0.248751
26.9627	0.246867
26.9627	0.241508
26.9627	0.233988
26.9627	0.225801
26.9627	0.218581
26.9627	0.214008
26.9627	0.21361
26.9627	0.218437
26.9627	0.228672
26.9627	0.243304
26.9627	0.260017
26.9628	0.275423
26.9628	0.28568
26.9628	0.287393
26.9628	0.27858
26.9628	0.259394
26.9628	0.232332
26.9628	0.201812
26.9628	0.173177
26.9628	0.151397
26.9628	0.13986
26.9629	0.139607
26.9629	0.149235
[truncated: 6,002 more rows]

## Sheet: Fig.1d
G			GG			GGG
Current blockade(nA)	Dwell time(ms)		Current blockade(nA)	Dwell time(ms)		Current blockade(nA)	Dwell time(ms)
0.145992	1.10999		0.128663	1.43533		0.17673	1.31675
0.130996	0.987785		0.136723	3.73002		0.160568	2.68052
0.12025	0.826162		0.134517	1.51542		0.14928	3.3026
0.157673	4.0326		0.130261	0.274876		0.120904	0.111945
0.1264	0.69314		0.13331	1.02753		0.123526	0.81868
0.160681	3.50684		0.156631	0.773794		0.134118	1.51208
0.128817	1.1779		0.161286	0.265236		0.126098	1.3226
0.128749	2.14588		0.134959	1.2207		0.141219	0.569476
0.127216	1.18654		0.126152	1.07256		0.134231	0.808277
0.123297	0.238416		0.130935	0.87368		0.133985	0.464674
0.128425	0.239953		0.141696	0.596375		0.131156	2.79573
0.126907	0.653007		0.140193	2.14363		0.136461	0.732869
0.145534	2.40065		0.16444	0.126335		0.123933	1.20622
0.138069	0.333987		0.150382	0.962695		0.122304	1.33656
0.141328	2.54881		0.149312	0.517516		0.132035	0.160636
0.14503	3.98396		0.138566	1.12345		0.127039	0.527122
0.125045	2.80319		0.14707	1.0246		0.134402	1.37625
0.12198	1.09561		0.135818	0.512015		0.133567	0.249862
0.127665	3.80486		0.139535	0.960298		0.129568	0.577751
0.134594	0.594777		0.136262	1.05903		0.133717	1.1527
0.133135	0.220699		0.150943	2.56018		0.178169	4.80276
0.120563	0.10122		0.145699	0.162783		0.129048	0.709569
0.154279	2.01381		0.134599	0.472041		0.139493	1.0209
0.121293	2.57021		0.136076	4.2542		0.149677	0.344608
0.158748	4.89197		0.147171	1.73801		0.171054	2.64095
0.126162	0.65649		0.127275	2.30175		0.126742	0.257421
0.150593	0.119189		0.144347	1.38783		0.151518	1.03514
0.230849	3.75634		0.196778	0.870966		0.148895	2.54577
0.146186	4.74772		0.146656	0.421814		0.140994	2.5171
0.171065	3.41241		0.156806	1.15978		0.154352	3.69226
0.126493	2.87584		0.192277	1.17372		0.134278	2.0239
0.139131	2.03382		0.12964	1.25908		0.127884	0.841081
0.146262	0.538357		0.178402	3.29184		0.166455	1.26812
0.155167	1.90764		0.149446	1.42523		0.120557	0.323967
0.123656	2.60556		0.165505	0.899284		0.124538	0.363442
0.159677	4.01457		0.15429	0.651041		0.150905	3.65621
0.169194	1.20049		0.187949	1.65674		0.123635	0.658783
0.165737	4.58425		0.154707	1.51747		0.171344	0.724933
0.132817	0.419737		0.127885	1.48904		0.136381	0.397952
0.152755	0.142088		0.129277	0.560098		0.133186	0.627498
0.158032	1.66187		0.134088	0.576279		0.177541	4.16764
0.141098	1.90161		0.176016	1.48728		0.124943	1.33541
0.136932	1.94273		0.131211	0.903926		0.140862	0.252563
0.196266	4.50617		0.128224	0.770918		0.151919	2.23677
0.166651	1.08621		0.15071	2.79708		0.121787	0.157586
0.122197	3.456		0.146296	0.308843		0.151921	0.744016
0.140474	3.61401		0.134417	3.52738		0.12657	1.8414
0.129872	0.433075		0.158931	3.61215		0.156877	2.04739
0.13306	2.04734		0.175542	2.6272		0.124308	0.19985
0.135095	0.762597		0.143466	2.2477		0.139926	0.792835
0.144598	2.0005		0.128534	2.40934		0.120965	0.302774
0.154101	1.41417		0.12917	0.6882		0.13094	0.578044
0.151333	1.61081		0.132626	0.523588		0.122412	0.998309
0.126541	2.37605		0.134132	3.9846		0.15913	3.44411
0.123826	0.378731		0.133685	0.237295		0.15234	1.21893
0.179361	0.371993		0.179116	0.968391		0.130672	0.63844
0.123491	0.436634		0.168007	0.119876		0.127699	0.6852
0.189678	3.13969		0.137235	0.439079		0.134817	2.81691
0.168558	1.95091		0.14757	0.789173		0.141815	1.30374
0.180942	1.79282		0.140582	0.129291		0.132631	0.480474
0.134382	0.536196		0.155403	0.972821		0.17037	2.63585
0.158644	0.398427		0.141573	0.104899		0.12271	0.180859
0.128174	0.142687		0.188931	1.33736		0.163979	3.34418
0.124751	0.264884		0.144501	0.150397		0.152321	0.688287
0.122889	0.499832		0.133095	0.997903		0.125863	0.193756
0.123731	0.20249		0.182332	0.106112		0.134955	0.239579
0.140639	0.410109		0.136284	0.888472		0.153571	0.770859
0.172023	0.640277		0.202162	1.06018		0.21356	4.32591
0.140174	0.523247		0.138496	0.2424		0.191228	1.7165
0.130861	0.266856		0.182754	0.933019		0.135543	0.748684
0.142216	2.60185		0.178215	4.27099		0.188597	2.38323
0.130081	1.03667		0.12848	2.47224		0.129618	0.253008
0.130378	0.401234		0.139663	1.61944		0.123424	0.768166
0.140913	0.907814		0.165684	0.171005		0.133293	3.60947
0.130008	1.51081		0.161668	0.479036		0.127017	1.42177
0.131615	2.17766		0.133639	0.282497		0.161551	1.32544
0.128564	0.201372		0.131462	0.539145		0.134539	0.522523
0.124413	1.32968		0.127264	0.163268		0.129085	0.553557
0.150051	0.240862		0.132357	3.06459		0.149202	3.47475
0.178234	0.801152		0.127622	2.82134		0.121438	1.34152
0.126304	0.223009		0.131484	0.417184		0.134972	1.48585
0.14746	0.575231		0.135039	1.57162		0.135319	1.31454
0.13975	2.63405		0.133341	1.73891		0.129605	0.120875
0.151082	0.368988		0.132754	3.20576		0.187832	0.648002
0.123938	1.13038		0.132059	1.23429		0.142699	1.67202
0.127108	0.830331		0.158624	2.63182		0.15051	0.770851
0.162016	1.26148		0.129576	2.3319		0.152601	1.37355
0.157369	0.127777		0.147739	0.30151		0.178172	0.546841
0.129078	0.686519		0.205984	3.58661		0.130715	0.375336
0.120024	0.185677		0.138228	0.158078		0.126139	0.325217
0.145661	1.35648		0.137047	0.712782		0.166606	4.12399
0.15635	0.786706		0.129302	4.04533		0.139473	0.324413
0.132417	0.324111		0.18651	4.16871		0.128069	1.83373
0.140083	0.889748		0.145943	3.05086		0.128863	0.456135
0.122181	1.99206		0.128126	2.09176		0.161546	0.782069
0.157731	0.210091		0.144396	1.97058		0.127931	0.574316
0.161577	0.44769		0.152273	4.14346		0.147723	1.2676
0.155303	0.442099		0.131676	4.53935		0.154648	0.383715
0.144334	0.231147		0.132081	1.40658		0.138261	1.15865
0.153906	0.956399		0.141291	2.1458		0.1234	0.27851
0.123785	0.470632		0.144496	1.85206		0.12235	0.481689
0.132008	0.509948		0.149871	1.90387		0.147377	1.84878
0.130415	1.7108		0.129839	1.54653		0.131419	1.30019
0.141393	2.24827		0.134681	0.903315		0.154635	2.17717
0.141395	0.150642		0.13632	0.691339		0.179136	0.323628
0.121328	0.105081		0.130916	1.77785		0.135488	1.59017
0.143923	1.18888		0.127557	3.05608		0.135687	1.76734
0.146063	3.80632		0.204291	2.33513		0.120988	0.951196
0.156047	3.59893		0.134896	1.84448		0.125176	1.41144
0.135111	0.674293		0.151773	4.54063		0.125926	1.20615
0.130452	1.34491		0.126503	2.06725		0.121338	0.26347
0.129106	2.2999		0.146618	2.33153		0.133843	2.91604
0.136926	0.186248		0.184442	4.44847		0.166859	3.89232
0.131097	0.116256		0.148557	1.50822		0.142325	2.53755
0.152023	1.43637		0.145656	3.44383		0.126884	0.57369
0.158357	2.33323		0.133781	1.87852		0.154384	3.97217
0.132976	0.47122		0.126594	2.81584		0.169734	0.740013
0.148106	0.840249		0.129253	1.80376		0.120792	0.912491
0.122183	0.78943		0.127369	0.488945		0.149178	3.14916
0.133968	2.87394		0.169985	2.61735		0.13325	1.82297
0.134384	0.317815		0.150547	0.230155		0.130741	0.41987
0.132051	0.117405		0.187358	0.909152		0.12026	4.46947
0.17172	0.286075		0.132805	2.30387		0.127007	3.28665
0.131213	0.108921		0.150297	2.80929		0.121105	0.676143
0.120782	0.118686		0.194912	1.62962		0.13585	2.18908
0.127135	0.471998		0.133007	2.91646		0.145945	3.34168
0.12669	0.119729		0.157746	3.3835		0.122391	3.38838
0.120721	0.157691		0.172981	3.84955		0.12761	0.172088
0.121264	0.269832		0.149544	1.15845		0.168376	4.10464
0.144511	1.25994		0.156233	3.36152		0.12779	4.52823
0.184307	3.46243		0.134982	1.92684		0.125385	0.213188
0.161406	1.79208		0.144361	3.61821		0.137381	3.32365
0.131852	2.25812		0.130927	3.24087		0.128559	2.83677
0.123525	0.167973		0.163078	4.47643		0.122227	3.79166
0.127026	0.170081		0.200633	0.977266		0.148272	3.98127
0.133644	2.27047		0.128641	1.48		0.152507	0.848839
0.128752	0.128241		0.131693	3.84653		0.123859	0.506332
0.155007	3.24401		0.13425	0.993555		0.135408	3.83898
0.132702	0.187248		0.172494	3.37003		0.145579	2.33511
0.164311	1.82413		0.13635	0.596234		0.127765	2.19314
0.123439	4.43103		0.169091	3.29567		0.159282	2.04621
0.139114	0.6149		0.204104	0.401749		0.137374	3.06641
0.141455	0.164749		0.127818	2.15003		0.122127	2.76526
0.122001	0.936351		0.132558	4.46473		0.204967	0.586175
0.140007	1.3096		0.238631	0.684937		0.131533	0.236041
0.130701	0.464603		0.12109	0.791678		0.133008	4.15373
0.12371	0.215145		0.129091	4.11047		0.122977	2.35548
0.135262	0.189797		0.120955	3.59767		0.159412	2.3654
0.122351	1.65417		0.14193	1.3426		0.132288	2.06342
0.125059	0.210486		0.172405	0.483699		0.134913	2.29066
0.14501	0.655611		0.170503	0.113454		0.121156	0.318445
0.122097	0.67635		0.132113	0.222801		0.121945	1.23418
0.132135	0.937923		0.142164	3.41269		0.160343	2.19214
0.123169	1.10466		0.145956	3.80685		0.131427	0.419594
0.125418	0.210392		0.150175	1.79827		0.151505	2.46049
0.135176	0.603581		0.152929	2.64611		0.126766	1.46723
0.153479	1.41835		0.123811	3.76779		0.146199	2.98527
0.123731	1.02401		0.123875	1.76427		0.145065	3.27671
0.149521	3.57676		0.12241	4.45119		0.1365	0.672374
0.145279	2.24256		0.160976	1.60415		0.120314	0.861548
0.161171	0.622193		0.12878	1.60413		0.13415	1.33341
0.120746	0.823948		0.125715	2.44289		0.134044	1.79178
0.120332	0.17465		0.129089	0.625473		0.132526	0.957004
0.130198	0.586298		0.120705	2.04166		0.139428	0.629859
0.127863	0.353983		0.121389	1.61696		0.131587	0.396983
0.150053	4.52398		0.12111	1.00685		0.14069	0.607506
0.15832	0.993059		0.127872	0.30894		0.145709	1.401
0.128759	3.37115		0.124251	1.8825		0.122868	0.334614
0.16561	0.506999		0.13049	1.77683		0.12522	0.331945
0.131786	1.37595		0.120836	3.37781		0.130275	3.54863
0.145825	1.79998		0.183399	3.94875		0.149458	1.25468
0.129506	1.7436		0.124556	3.92389		0.16623	2.40266
0.125222	0.244414		0.120635	3.92146		0.143322	2.67827
0.128514	1.22888		0.147057	1.22249		0.120118	1.21114
0.175624	2.43253		0.124325	0.579841		0.143815	0.301633
0.156049	0.520489		0.123989	2.30287		0.122549	0.498174
0.124197	4.48273		0.126577	2.85092		0.12337	0.750498
0.156027	3.43847		0.130942	1.31059		0.120114	2.36188
0.169453	2.65829		0.151351	0.768005		0.150669	1.62401
0.130817	0.263912		0.14574	0.257841		0.22651	0.726272
0.152558	0.962913		0.12011	1.31133		0.159734	0.248719
0.135825	0.956875		0.13516	0.530976		0.158835	3.72539
0.151194	3.46099		0.13201	0.988719		0.121914	3.11471
0.121947	1.81988		0.140101	1.75621		0.12003	2.1262
0.130653	0.130116		0.121234	0.490267		0.135572	1.43307
0.134039	2.05673		0.155605	1.73238		0.141181	0.316051
0.125316	0.142748		0.136314	3.65802		0.131684	3.37514
0.155921	0.353462		0.130414	2.37215		0.134674	3.16778
0.122027	1.96371		0.133058	3.96718		0.199515	0.888388
0.120349	0.533323		0.120756	3.0493		0.140586	3.79319
0.123023	3.33088		0.170979	1.20914		0.136498	3.98753
0.124031	3.19323		0.15504	0.851454		0.128062	3.60579
0.157468	0.515216		0.121164	0.42181		0.134664	0.889503
0.12816	0.366452		0.138017	0.378008		0.163124	4.78154
0.12161	0.399479		0.160275	4.73927		0.126671	0.837699
0.131604	3.9679		0.12852	1.76228		0.13304	1.2153
0.134434	0.121888		0.126705	0.531544		0.141231	0.630453
0.149822	0.993777		0.127365	2.36201		0.127279	0.10526
0.193759	1.45784		0.124506	0.467612		0.125596	0.173891
0.122676	0.335269		0.129416	4.6931		0.145696	3.51225
0.125739	1.09656		0.120866	1.80554		0.152041	3.61029
0.151024	2.09751		0.138536	1.60317		0.126856	1.70503
0.121075	0.460059		0.126634	3.23103		0.133102	3.79532
0.180984	3.17296		0.133544	1.96097		0.14198	3.52173
0.13707	1.77445		0.13679	0.117939		0.128843	0.730636
0.124618	4.33863		0.172665	1.06784		0.131385	0.728499
0.121123	4.14977		0.146077	4.28918		0.170117	2.75046
0.156234	0.112482		0.128947	0.41839		0.132879	0.817371
0.141913	4.01183		0.124582	2.11202		0.126813	0.304835
0.169923	0.985418		0.198643	0.71661		0.19452	0.103652
0.130991	2.20079		0.154205	3.1361		0.130703	0.852973
0.156796	1.15546		0.154058	3.68215		0.133537	2.93399
0.132589	0.273538		0.134675	0.685759		0.131033	0.17312
0.132889	0.240119		0.12086	1.8228		0.157019	1.10242
0.166872	0.372506		0.124548	1.99401		0.13751	4.17944
0.166008	3.51741		0.123789	1.57672		0.124031	0.33794
0.144289	3.57996		0.138693	4.54291		0.131425	0.713434
0.129201	0.141059		0.130416	3.03759		0.126897	0.647104
0.12684	0.617518		0.126852	2.52602		0.16013	0.365707
0.159945	0.291271		0.135601	0.973161		0.172037	0.134293
0.122807	0.111149		0.128008	0.486016		0.164399	2.10912
0.170403	0.562793		0.144116	1.54623		0.128979	3.95368
0.19006	1.06089		0.144482	1.54096		0.15823	0.508047
0.125865	0.309512		0.123021	0.60133		0.157122	0.7148
0.122631	0.438632		0.186445	1.81174		0.165528	3.98907
0.14218	0.184068		0.144031	1.09079		0.137982	0.200877
0.137205	0.180023		0.188239	0.194561		0.148371	1.2362
0.192583	0.850161		0.183138	0.358455		0.183298	1.09274
0.1276	1.20173		0.12907	3.46671		0.122582	0.101386
0.122155	0.112831		0.125438	1.13909		0.139818	0.56412
0.12789	4.12265		0.195748	0.833213		0.120184	0.110879
0.135491	0.405021		0.133617	1.03949		0.12351	0.10361
0.143766	0.404331		0.157747	3.89778		0.138414	0.361368
0.125189	0.948323		0.273832	0.463003		0.151058	0.134275
0.175155	2.34992		0.121901	3.46715		0.13479	2.1941
0.128491	0.751216		0.134983	0.155371		0.153112	0.213819
0.125864	0.183976		0.122458	2.41391		0.153489	0.247984
0.130507	0.922933		0.12203	3.03788		0.139224	1.64047
0.138578	0.454178		0.127314	0.951008		0.151068	0.309994
0.165781	0.993566		0.126359	1.30337		0.143394	0.174681
0.120068	0.160424		0.122184	4.40964		0.159838	0.406408
0.137233	0.358451		0.125903	0.139022		0.149248	0.255119
0.121631	0.18717		0.168442	0.906582		0.164029	2.97226
0.157695	0.192894		0.133978	0.62153		0.125226	0.123658
0.194378	0.840883		0.238629	1.77283		0.158538	0.248447
0.129512	0.970133		0.120419	0.62973		0.128883	1.43129
0.138475	0.935356		0.206374	1.5103		0.121551	0.904552
0.153381	0.551659		0.120284	0.194493		0.139339	0.10801
0.121837	1.98715		0.168942	3.7834		0.122605	2.14077
0.179215	0.10378		0.120969	1.05271		0.128865	0.675614
0.164722	0.856382		0.123472	1.84127		0.129573	0.102261
0.138001	0.912759		0.132077	2.38902		0.123389	0.295229
0.149205	0.46143		0.13287	1.54164		0.123943	1.24212
0.178721	0.350457		0.124887	2.17932		0.134294	1.06878
0.124999	0.25947		0.125304	0.860913		0.129174	0.261779
0.148209	0.785997		0.137686	2.36564		0.135448	0.307738
0.216759	3.50887		0.127548	0.354037		0.124933	0.329686
0.161627	4.34683		0.133108	0.865133		0.123193	0.145382
0.131561	2.19239		0.124735	4.41376		0.159109	0.637118
0.141549	0.704007		0.13906	4.35915		0.128168	0.214085
0.162338	3.13647		0.132964	3.04542		0.150958	0.196624
0.155774	0.326861		0.120747	0.150973		0.179012	1.14705
0.158816	1.0344		0.1418	0.437379		0.164466	1.10593
0.122429	3.87076		0.125189	1.01566		0.125929	3.0295
0.130511	1.30076		0.223575	1.94707		0.155917	1.17777
0.183116	0.912085		0.211613	0.547208		0.13053	1.16946
0.131051	1.91972		0.135097	3.31633		0.182505	3.05735
0.126533	2.13716		0.132273	3.05114		0.149626	0.625917
0.204898	0.311696		0.126838	3.42335		0.121028	2.70575
0.154273	0.184318		0.138234	2.79562		0.229107	4.51174
0.132312	0.406687		0.12005	2.40299		0.125091	0.698741
0.120362	1.26942		0.122672	0.627115		0.164148	0.1171
0.121019	0.182395		0.120296	0.286471		0.157938	0.173721
0.120004	0.196623		0.192813	0.554409		0.192385	2.41154
0.135208	1.48245		0.127322	0.602093		0.133914	0.221068
0.126165	1.85681		0.177195	0.157567		0.140554	0.277575
0.122658	1.21643		0.154076	0.193535		0.131875	0.71766
0.130141	2.69573		0.121118	0.560379		0.166637	0.210595
0.13987	2.08612		0.133689	1.12311		0.195142	0.819438
0.145388	0.10287		0.137302	4.61031		0.153821	0.407144
0.15209	0.326305		0.126804	4.19736		0.14545	0.319946
0.144849	0.666628		0.161233	0.576595		0.12003	0.169858
0.135853	0.214837		0.122675	1.95827		0.14613	0.273217
0.126886	0.897249		0.124675	1.51193		0.125321	0.364914
0.122278	1.78514		0.135621	0.823346		0.141458	0.574228
0.12399	0.681547		0.123381	1.62913		0.15501	0.475128
0.132807	0.549144		0.139256	3.76778		0.140373	0.38941
0.124193	0.117421		0.148784	4.63976		0.120996	0.62887
0.12209	0.253553		0.177078	2.03574		0.145078	2.68495
0.120705	0.283648		0.134089	4.43494		0.160023	0.106607
0.142166	1.50708		0.128493	1.89965		0.130792	0.172892
0.131386	0.480513		0.120356	1.06479		0.156816	0.328915
0.134353	0.154419		0.121494	2.76417		0.177577	0.943042
0.130574	0.942624		0.209221	3.58894		0.137321	0.116027
0.127871	0.844186		0.126139	2.61537		0.147907	0.555119
0.132288	1.57123		0.134938	1.05621		0.137225	0.209685
0.165047	0.745938		0.130594	2.85464		0.165036	0.275173
0.125534	0.662508		0.145364	0.897828		0.130591	0.33544
0.142094	0.122409		0.121298	3.3308		0.158	0.486601
0.130643	1.33511		0.151386	4.30355		0.192454	2.02324
0.125467	0.161002		0.143027	2.71126		0.162717	3.92489
0.176523	1.79019		0.136656	4.34783		0.154128	0.150569
0.120254	0.248151		0.14561	1.35048		0.153369	1.81558
0.137415	1.47838		0.140987	3.17775		0.174169	0.618237
0.131525	2.63992		0.127386	0.350478		0.180364	0.987074
0.135663	4.70724		0.120851	1.79507		0.161597	1.31828
0.140994	0.110033		0.136656	2.22867		0.133958	0.708209
0.120091	3.32271		0.121084	0.75453		0.203288	3.38213
0.127183	0.164346		0.136051	0.160401		0.135026	1.73327
0.12663	0.431282		0.127295	3.34806		0.137342	0.172545
0.132496	1.0492		0.125912	2.30479		0.148487	0.22141
0.178807	4.43024		0.123085	1.36799		0.123657	0.270381
0.144233	2.83064		0.120345	2.89608		0.172342	0.311015
0.154423	0.104854		0.138351	4.32959		0.181871	0.2466
0.131751	0.640698		0.14082	2.7196		0.150214	0.107733
0.147274	1.54166		0.128582	3.5694		0.124087	0.102748
0.156745	0.437937		0.148109	1.89409		0.187758	0.688117
0.121345	0.172223		0.130922	0.288798		0.175014	1.59913
0.15001	0.180808		0.120043	0.307387		0.195733	0.431594
0.123241	0.49618		0.124888	0.935271		0.12662	0.296404
0.168097	1.23001		0.128596	0.673342		0.216081	3.79775
0.129167	0.380082		0.148206	3.62415		0.1468	1.06511
0.123505	2.67671		0.129492	0.43017		0.187644	3.11403
0.163091	0.124453		0.138773	0.139573		0.174434	0.76774
0.209305	0.610408		0.130352	2.70914		0.163972	2.41954
0.195678	0.830039		0.141747	0.716703		0.13769	1.23696
0.156149	0.165831		0.130034	0.291924		0.13066	2.07152
0.19736	1.90261		0.124482	0.443389		0.191884	0.587822
0.138377	0.207083		0.125019	2.11115		0.195189	0.414521
0.130905	0.148288		0.122658	3.28711		0.185365	1.72851
0.155099	0.137168		0.12071	3.86436		0.140036	0.468713
0.139663	0.957488		0.146631	1.84617		0.133728	0.164903
0.155378	3.15799		0.12096	1.98421		0.121416	0.544267
0.157357	0.58074		0.128435	0.385681		0.129971	0.128657
0.153376	0.587179		0.128126	4.52916		0.142063	1.95756
0.130344	1.12357		0.128148	0.72592		0.122451	0.171601
0.136633	0.3124		0.123295	2.11714		0.123409	1.62627
0.127009	0.240508		0.12242	0.947688		0.12141	0.120711
0.131502	0.138349		0.179502	3.26731		0.197888	2.3259
0.15156	1.08612		0.121425	4.19454		0.178235	0.543445
0.131609	0.125971		0.125998	4.6985		0.144486	1.27359
0.144365	1.98698		0.158583	0.399031		0.155251	1.16407
0.12212	0.168237		0.125832	3.93024		0.134316	0.71078
0.157205	0.460969		0.123041	2.20667		0.146751	0.738162
0.136882	0.754762		0.123798	2.81571		0.13849	0.88442
0.123244	2.65128		0.204026	0.29716		0.123575	0.146061
0.12381	4.09384		0.122835	0.202986		0.123856	1.71063
0.159689	2.12072		0.128562	1.94228		0.137677	1.5935
0.121941	2.20937		0.127651	2.12377		0.136796	0.618705
0.121203	4.03143		0.122109	1.47176		0.125571	2.11425
0.139089	0.789		0.120134	0.484231		0.120107	2.61367
0.13582	1.20464		0.127315	2.38277		0.14404	2.0607
0.130225	0.515867		0.123375	1.57869		0.131246	2.51305
0.149073	1.43043		0.140087	2.10505		0.123106	2.85023
0.122224	0.194283		0.120051	3.07543		0.20304	0.578806
0.138256	2.45386		0.120701	0.85416		0.140474	3.29001
0.169468	1.44726		0.142462	0.182044		0.135491	2.48956
0.121001	1.27812		0.129256	2.30448		0.13927	4.473
0.131609	1.09847		0.126416	1.82116		0.123868	4.71402
0.137822	2.35248		0.199698	4.71629		0.120737	3.40958
0.141058	3.1104		0.12308	1.424		0.127295	1.04803
0.16083	1.85878		0.158561	4.2973		0.120385	2.52837
0.120848	1.17298		0.130145	1.71879		0.125718	2.58658
0.127477	1.23993		0.16021	0.117679		0.146758	1.90747
0.163633	0.727578		0.121455	0.153224		0.124495	1.94521
0.133072	0.217841		0.127786	0.78638		0.129967	1.51372
0.140273	2.97572		0.122627	0.29474		0.139853	0.15432
0.126943	0.437571		0.121908	1.6248		0.123566	4.11898
0.124722	0.229107		0.128554	4.25625		0.155018	0.92544
0.167598	3.60208		0.123017	1.8187		0.136585	0.103666
0.176641	2.23763		0.167093	2.52343		0.136588	1.83499
0.14458	1.30473		0.166745	2.71695		0.176235	2.62397
0.150134	1.05453		0.131091	0.1686		0.135672	0.844015
0.161553	1.43846		0.20189	2.81657		0.194008	2.78633
0.125772	2.50673		0.164996	3.94682		0.130021	1.99559
0.128769	2.91052		0.137119	0.389137		0.160639	1.59152
0.162966	2.90733		0.1267	2.32348		0.127741	0.885817
0.131027	0.293522		0.137016	2.11583		0.12194	0.114956
0.129609	0.123381		0.121863	0.242095		0.137358	3.9087
0.157673	3.55963		0.120993	1.50984		0.178775	4.43959
0.15699	3.71509		0.125839	3.30476		0.143241	1.43277
0.165	2.77506		0.132924	3.36297		0.166072	3.97251
0.130317	0.583856		0.132951	2.58288		0.192708	0.557655
0.132149	0.442039		0.120395	1.58689		0.152415	4.45235
0.149922	1.34314		0.135526	0.214318		0.131562	1.17373
0.124162	0.21308		0.136998	0.113727		0.12103	1.7226
0.120958	2.12998		0.127818	0.918655		0.149102	4.87725
0.149923	1.49859		0.131135	2.49032		0.130618	4.38056
0.147476	2.42191		0.123299	3.01687		0.120754	2.81949
0.134378	4.13901		0.124394	2.34977		0.120322	2.31119
0.129774	0.303303		0.155261	0.67814		0.150182	1.21715
0.170546	2.02882		0.122162	0.549132		0.12476	1.22405
0.121583	1.33306		0.174283	0.707542		0.147899	0.622926
0.132044	1.86487		0.122361	0.193589		0.149965	1.15407
0.132073	2.56777		0.130939	1.47598		0.148444	1.14284
0.143357	1.3447		0.133535	1.7326		0.124559	0.353265
0.123884	0.151119		0.1239	2.4968		0.133398	2.35203
0.134862	0.809792		0.143815	2.01344		0.122297	0.259522
0.1221	1.18514		0.128274	0.330003		0.125956	1.06313
0.14192	1.07414		0.139364	0.631331		0.127794	0.567171
0.198316	2.72644		0.183633	1.5107		0.133822	0.252842
0.137367	1.96049		0.124701	3.55801		0.127719	0.747695
0.122482	0.654418		0.184137	0.735467		0.206332	4.86719
0.120061	1.02509		0.127156	1.91595		0.138254	1.60299
0.12923	2.55216		0.133635	1.8294		0.145915	2.19772
0.125792	0.347099		0.12038	3.91353		0.131506	1.44782
0.146717	1.99167		0.120431	2.44045		0.163004	3.07294
0.126637	4.4148		0.197495	2.5741		0.13338	2.2272
0.160335	2.91243		0.129691	0.475963		0.153145	1.13037
0.175396	2.56183		0.123206	2.21054		0.166939	1.03024
0.120557	2.49843		0.123118	0.633385		0.136478	3.19433
0.133133	1.44827		0.148852	0.470158		0.126166	0.104989
0.130994	0.912892		0.221378	2.37796		0.12773	2.60289
0.132211	3.77589		0.131017	1.25145		0.167829	3.12196
0.191996	3.86552		0.129617	1.47018		0.144492	2.6782
0.157793	3.92648		0.125428	4.59462		0.126329	1.11071
0.12433	1.15259		0.151111	4.35438		0.187856	0.474789
0.14066	2.13318		0.131407	1.39741		0.151779	2.1944
0.135461	0.657154		0.122861	3.21154		0.168087	1.5768
0.121835	2.20917		0.137629	0.763423		0.128301	2.91775
0.1515	1.4008		0.120069	1.77454		0.133475	3.88913
0.140124	0.875862		0.120939	0.724832		0.126502	1.72472
0.125199	0.257008		0.120062	0.261978		0.142938	1.04438
0.121075	0.279039		0.121943	1.53547		0.136799	3.86773
0.120694	0.283861		0.127979	0.127714		0.151462	4.68396
0.139867	0.848274		0.123081	0.228467		0.136271	1.17853
0.124348	0.717907		0.126466	0.17127		0.120278	0.30789
0.130877	0.679023		0.141275	0.37853		0.125266	4.76335
0.139637	4.60327		0.186488	0.358413		0.148441	3.93294
0.122519	3.60714		0.1529	0.100125		0.12668	1.73434
0.126406	2.36135		0.15775	0.273933		0.235603	1.619
0.13694	2.36087		0.153926	0.362964		0.131709	1.82574
0.136817	0.548588		0.133172	0.136991		0.127678	3.70864
0.125682	0.85329		0.192034	0.48308		0.122687	0.427209
0.166751	2.5999		0.142309	0.100786		0.140936	0.390878
0.133992	0.578291		0.136243	1.37432		0.174636	1.34183
0.122496	2.32811		0.152599	1.80411		0.180258	1.32865
0.126969	3.65926		0.135505	0.211614		0.13182	0.24562
0.14789	2.19688		0.160456	0.169515		0.131358	0.658707
0.126115	0.374118		0.13672	0.210207		0.134387	1.79191
0.154972	0.782233		0.159752	0.275597		0.136815	0.253737
0.14882	0.153693		0.129476	0.104992		0.132654	1.16023
0.132352	0.456105		0.160215	0.144107		0.130591	1.63415
0.122794	0.319267		0.158925	0.248325		0.148884	3.5526
0.148219	3.1631		0.152429	0.486264		0.147097	0.697931
0.141215	0.488025		0.146381	0.145149		0.122995	0.352595
0.135812	0.625571		0.143906	0.135462		0.142702	0.904186
0.15389	3.40255		0.12497	0.546297		0.153522	0.386387
0.153101	4.35434		0.134841	0.136317		0.140575	2.32751
0.178665	0.131285		0.136603	0.173331		0.122184	1.15486
0.127452	1.35817		0.140188	0.686755		0.179286	0.51483
0.141526	3.07368		0.143215	0.318203		0.203491	1.0905
0.177401	2.51354		0.126422	0.141096		0.144405	2.44848
0.122732	0.511677		0.148256	1.54253		0.120375	3.78408
0.1253	1.01588		0.130733	1.26386		0.135098	0.299071
0.125208	0.439047		0.122111	2.9872		0.124623	1.99876
0.126791	0.693693		0.131666	3.20674		0.1291	2.33269
0.124851	0.328806		0.182048	0.126373		0.126456	1.92425
0.154077	1.44822		0.174231	1.7233		0.129073	3.67679
0.126021	0.133924		0.1246	1.32336		0.16937	0.348841
0.127405	0.312414		0.160928	0.597607		0.138116	0.145535
0.139556	0.827905		0.134327	1.07183		0.144938	4.69472
0.147194	0.489829		0.140854	0.251494		0.135824	0.138699
0.134039	1.22092		0.131865	0.323698		0.163015	0.13865
0.255275	4.40879		0.141032	1.5489		0.121672	0.978853
0.125458	1.11108		0.136754	0.507151		0.12218	4.22953
0.127377	0.151073		0.138463	0.544168		0.133767	4.74228
0.124106	0.430991		0.122407	2.59826		0.126925	2.13703
0.147734	3.5025		0.129469	0.205869		0.129548	1.02836
0.128965	0.92026		0.160571	0.125049		0.122677	2.94903
0.149278	3.46829		0.124547	0.380828		0.125085	4.82427
0.144974	2.76534		0.126738	1.40581		0.18432	1.91988
0.192576	2.12463		0.127721	0.406702		0.12584	2.51777
0.14858	2.51194		0.128374	4.50493		0.145077	1.04606
0.142421	0.67602		0.149691	1.48989		0.124975	1.35194
0.14718	1.88395		0.136428	3.43808		0.125637	3.76696
0.154972	1.80245		0.211054	0.405766		0.129111	3.10764
0.124715	1.96486		0.129342	3.06393		0.143719	0.85647
0.132433	1.17341		0.122284	0.248391		0.128732	0.371283
0.169821	1.47486		0.129565	0.208341		0.141164	1.90144
0.14494	1.36924		0.15118	0.839414		0.142085	0.156181
0.153616	0.320609		0.122221	1.67738		0.164621	0.111369
0.148022	0.482988		0.156624	0.440372		0.157347	1.61771
0.127497	0.106296		0.136737	0.323159		0.1644	1.21865
0.128229	0.407671		0.151559	2.11487		0.178945	3.46285
0.132045	0.233205		0.143653	0.201527		0.203543	3.02383
0.128728	1.10451		0.136638	2.52971		0.140144	3.01314
0.131283	0.26906		0.130753	0.765893		0.136706	0.237214
0.161311	1.64573		0.125452	0.290021		0.122081	0.376636
0.146788	0.788935		0.124584	0.481412		0.123986	1.24126
0.132679	0.618534		0.144498	0.920224		0.126007	0.499847
0.135306	0.200411		0.122965	1.12707		0.161359	3.88306
0.120976	0.532833		0.133362	1.29508		0.140176	2.39237
0.152663	0.15211		0.213228	1.09536		0.195046	2.861
0.162352	2.07406		0.133125	0.127905		0.123846	1.34625
0.144012	1.12447		0.174511	0.306015		0.144134	0.8795
0.182925	3.39923		0.141597	3.3232		0.168528	0.809639
0.139511	0.203778		0.14978	3.21118		0.141091	1.83014
0.132685	0.478247		0.132315	2.41572		0.120918	0.37988
0.121788	0.327101		0.170062	4.68673		0.132168	3.02924
0.174863	1.7964		0.139762	3.03775		0.128119	0.518525
0.202766	0.996465		0.146913	2.95137		0.130811	3.02299
0.134309	0.761315		0.131528	2.60906		0.127678	0.326989
0.158417	3.24654		0.135885	2.88018		0.120047	0.887323
0.148764	2.61854		0.139989	1.64738		0.121861	2.97401
0.123641	0.605221		0.174225	0.77002		0.173186	1.38812
0.135865	0.118123		0.143766	0.492411		0.142623	0.250947
0.158519	0.211294		0.145626	2.98352		0.123377	0.207767
0.229691	1.76024		0.140665	3.66706		0.201476	0.789936
0.154643	2.30008		0.143319	2.28978		0.171102	0.4907
0.14391	1.72577		0.154127	3.50087		0.126247	1.56195
0.172987	0.136707		0.152292	1.24054		0.13506	1.84831
0.126965	0.342692		0.152776	1.70645		0.152875	3.89876
0.197048	0.76852		0.167007	2.22814		0.15744	2.48648
0.15642	1.74095		0.157583	1.16732		0.142808	0.16627
0.126226	1.02082		0.133922	0.857942		0.140188	3.17849
0.167482	1.39233		0.136445	0.330083		0.147205	2.24261
0.182979	3.49952		0.129704	0.143966		0.124181	1.35247
0.128882	0.672967		0.133391	2.34402		0.123072	0.989232
0.135075	0.762842		0.139031	2.61954		0.142082	3.69287
0.127716	0.150594		0.174124	3.14247		0.129089	0.528412
0.185461	1.87297		0.124748	0.303891		0.139292	3.9585
0.136736	0.72269		0.134238	0.676684		0.137016	3.18629
0.182341	2.07555		0.135257	1.96786		0.141692	1.15059
0.166306	2.86647		0.138568	0.598252		0.13144	3.84207
0.120642	0.414703		0.13461	0.452656		0.12677	4.32571
0.124856	0.896638		0.133844	0.301399		0.131809	4.54035
0.131451	0.171798		0.131629	1.39447		0.166204	0.322804
0.12291	0.613509		0.175711	4.59618		0.223185	0.674492
0.128509	2.8945		0.142271	2.33892		0.207027	0.176359
0.127058	3.475		0.227043	0.996421		0.13174	3.39102
0.133517	3.73485		0.133511	1.48918		0.166269	2.93732
0.127492	1.85453		0.12682	4.67899		0.127021	1.84168
0.151537	3.45983		0.14326	1.04495		0.128047	0.378434
0.135497	1.36321		0.152518	3.71518		0.125304	3.92042
0.120309	0.111883		0.126007	0.790039		0.121674	1.83523
0.13752	4.2564		0.124775	1.08415		0.132143	0.770472
0.162509	3.04788		0.144452	0.524202		0.123482	3.23821
0.180232	3.90635		0.137239	1.37331		0.12674	2.35856
0.159364	2.54919		0.154439	0.223491		0.124302	1.57351
0.21292	4.31766		0.137034	0.717931		0.165629	2.20233
0.126295	1.21808		0.144944	1.8203		0.147257	0.265621
0.137895	1.19662		0.135274	0.568944		0.132643	4.59582
0.137732	1.41378		0.125482	2.08379		0.121899	2.46891
0.199592	3.10294		0.148306	0.277614		0.124214	1.55614
0.145173	1.02466		0.135987	3.10773		0.12765	0.315749
0.148867	0.440673		0.134481	3.24432		0.123329	3.05324
0.164132	0.784246		0.132525	0.582327		0.129357	2.22095
0.137619	3.62396		0.130956	0.331245		0.169469	3.13578
0.15567	2.88965		0.13785	0.130035		0.143882	2.65336
0.207571	0.274911		0.19049	0.515579		0.122512	0.105604
0.134789	0.16921		0.15917	0.120774		0.150769	4.6614
0.140265	0.199409		0.162145	1.94621		0.149198	1.89993
0.151927	3.41276		0.149778	4.1457		0.152009	2.2058
0.167231	3.16405		0.144517	3.76615		0.14012	2.46678
0.178604	3.43485		0.144482	1.12383		0.121034	3.5874
0.152588	1.79749		0.135102	0.368327		0.129655	3.27341
0.165255	2.78083		0.136891	1.15935		0.154454	1.83966
0.13746	4.44732		0.172898	0.372177		0.170432	2.39351
0.14901	1.39485		0.132373	0.484859		0.131705	1.86998
0.138611	1.35686		0.145606	0.416905		0.125912	4.0739
0.137872	0.359051		0.124462	1.40414		0.160163	4.77002
0.136999	0.460868		0.197351	1.83301		0.147627	1.60061
0.156384	0.628299		0.138858	0.13903		0.12282	0.800815
0.133071	0.870074		0.137624	0.102656		0.130088	2.05118
0.138964	0.190593		0.123044	0.848976		0.122287	1.04033
0.194713	2.95585		0.139653	0.697386		0.136737	3.21808
0.148633	0.295874		0.135115	0.103857		0.128371	0.416372
0.134544	0.634701		0.160567	0.138487		0.202204	1.53035
0.168839	1.19122		0.138504	0.461521		0.131891	1.25586
0.15081	1.13302		0.132865	0.217596		0.122114	2.14428
0.138989	3.29479		0.126565	0.584501		0.120889	3.73394
0.137698	3.33731		0.145204	0.392777		0.14659	2.61813
0.137773	3.22501		0.173606	0.465673		0.135967	0.312257
0.150293	2.80909		0.129766	0.727362		0.189656	0.952468
0.176761	3.67444		0.127471	0.653909		0.182001	2.24301
0.136765	1.84433		0.134698	0.586735		0.152063	2.11888
0.148376	2.31715		0.132369	2.31635		0.124462	1.02864
0.156323	2.69972		0.142437	0.268244		0.140709	0.595827
0.160626	2.13032		0.124009	0.304159		0.149877	0.264813
0.169809	0.386159		0.131984	0.373962		0.167472	1.41698
0.147936	1.15364		0.137694	1.0629		0.157063	2.31607
0.179722	3.86113		0.178953	0.221444		0.173688	3.56434
0.152925	1.55878		0.127955	1.28112		0.146796	0.626451
0.142548	0.958101		0.124294	0.276225		0.169501	1.14069
0.132834	3.86908		0.129421	0.28723		0.139181	3.71847
0.135148	1.2038		0.128918	1.66509		0.148273	1.87078
0.178907	0.187175		0.158073	0.151024		0.164757	0.750345
0.167066	1.63344		0.173804	0.553662		0.157012	3.90573
0.182772	2.06963		0.124268	0.149276		0.130882	0.757956
0.153171	0.592864		0.132451	0.356377		0.166481	0.231346
0.140085	1.14298		0.141631	1.33842		0.138254	0.353296
0.145672	0.229595		0.135809	1.19868		0.142059	1.43362
0.193753	0.916188		0.131293	0.120428		0.138474	0.192683
0.135716	3.96518		0.126914	0.597678		0.166157	1.87717
0.145558	1.1552		0.131708	0.115089		0.124087	1.02984
0.137314	3.88907		0.136938	0.157415		0.132579	0.107596
0.13472	4.75725		0.138053	3.14348		0.133871	1.21505
0.134698	0.296934		0.140386	0.26499		0.169052	0.861494
0.134696	3.04132		0.122735	0.816266		0.174459	1.77702
0.151272	0.494926		0.127416	0.112122		0.136405	1.54538
0.186112	0.282253		0.130501	0.607186		0.148251	2.21533
0.136748	0.242264		0.157167	0.206732		0.156839	2.9942
0.168056	1.01635		0.184766	0.992982		0.134703	0.124298
0.14501	3.95171		0.183668	2.56707		0.161291	0.176287
0.140148	2.01061		0.123229	0.504695		0.152445	2.25405
0.146227	0.578723		0.127211	2.8306		0.149709	2.15531
0.17187	0.218779		0.133204	0.114429		0.128936	1.24289
0.211808	2.2557		0.185251	3.81554		0.135853	0.828527
0.182741	1.2453		0.142879	2.58741		0.165212	3.83881
0.138446	1.2281		0.12533	3.24844		0.125708	0.582142
0.188766	1.10771		0.18482	0.218557		0.148611	3.1121
0.134242	0.437744		0.147725	0.107313		0.120642	0.210006
0.156371	0.705813		0.161238	0.56922		0.13359	1.02393
0.145086	1.71731		0.140882	4.04824		0.150252	3.76352
0.152982	4.34253		0.16553	0.157574		0.122379	0.841245
0.136287	1.7574		0.123114	0.190662		0.129572	0.945174
0.153677	4.62094		0.153064	0.456219		0.148386	2.21037
0.132668	0.433221		0.160752	0.360663		0.131173	0.420306
0.16204	1.60699		0.128406	1.74428		0.146159	0.320991
0.165056	2.69112		0.124727	1.71548		0.12923	0.906243
0.164817	1.00113		0.143067	0.377235		0.120045	1.29407
0.138887	2.56295		0.208586	2.95259		0.127614	1.65155
0.182257	0.867052		0.178984	0.722326		0.131325	0.609632
0.194788	4.39207		0.198909	0.430702		0.128948	1.26378
0.138677	3.64107		0.158166	0.253118		0.136149	0.865161
0.139156	0.105045		0.139989	4.45555		0.141142	0.177002
0.135375	1.11433		0.156924	0.122014		0.133569	0.385638
0.137125	1.05747		0.228054	2.80995		0.172462	1.53466
0.135157	2.42116		0.14298	0.3187		0.175031	0.900014
0.132659	0.832927		0.124632	0.167971		0.131635	0.107009
0.259729	1.92232		0.133918	0.203316		0.13138	0.138974
0.142116	1.08208		0.133723	0.247113		0.160962	1.82517
0.137277	1.09257		0.149147	0.307665		0.141478	2.58982
0.139979	1.07217		0.196618	0.586818		0.166135	1.18897
0.145675	4.39971		0.1274	0.159104		0.163179	0.708988
0.206358	1.46151		0.123008	0.454673		0.134425	1.18367
0.141249	1.00255		0.15892	0.151429		0.152054	3.41279
0.15499	1.5772		0.146075	0.277866		0.170464	3.40835
0.153935	0.559191		0.123671	0.825745		0.143635	0.556007
0.139431	0.123138		0.142837	0.773124		0.201402	4.10697
0.298302	3.92257		0.144325	0.221329		0.158496	3.72273
0.135401	0.297805		0.133161	1.64783		0.124393	0.312102
0.150517	0.159611		0.145964	0.362154		0.134256	1.86316
0.140087	0.350037		0.123377	0.743448		0.123649	0.502275
0.152646	4.81828		0.127801	0.305085		0.123178	1.44445
0.140496	2.26031		0.136507	2.01356		0.123194	0.716327
0.149825	3.43426		0.13589	1.66824		0.125304	0.33079
0.132651	1.27197		0.12296	1.22005		0.136238	0.889256
0.133933	1.51867		0.127363	0.912402		0.128873	0.35056
0.143142	1.64124		0.135724	0.413512		0.137304	2.91399
0.138411	1.42014		0.169666	0.342289		0.130088	0.541914
0.145159	0.792801		0.133092	0.221649		0.124947	1.75374
0.161089	1.79848		0.177662	0.249309		0.125752	1.22929
0.14831	0.444029		0.124841	0.636634		0.158348	2.2316
0.159824	1.36454		0.133226	1.18037		0.18266	3.58679
0.140155	1.90197		0.145083	3.40462		0.150362	1.17456
0.140633	0.207952		0.136858	4.21288		0.153079	2.03032
0.139421	2.47487		0.144988	1.59124		0.122459	0.40157
0.139904	0.455103		0.148778	0.69112		0.139627	1.59032
0.135167	1.48515		0.125109	0.613227		0.126489	0.551137
0.145843	0.556216		0.125135	0.268556		0.124371	2.29014
0.148355	2.33076		0.139385	0.644966		0.160535	3.07851
0.144857	2.06017		0.17308	0.104407		0.127186	2.1038
0.186314	3.5294		0.140487	0.963135		0.152112	3.67211
0.165405	0.28743		0.12779	1.79908		0.127088	2.02235
0.175403	1.55122		0.132281	0.359611		0.146633	1.65756
0.169886	1.8701		0.162183	0.168659		0.125341	1.46238
0.161082	0.380533		0.179798	1.02387		0.126494	3.79263
0.137882	1.64367		0.13842	0.325668		0.125744	4.04077
0.132824	0.254076		0.168577	0.276818		0.172027	2.56151
0.132876	0.116203		0.137885	0.111565		0.123037	0.888218
0.143839	1.32521		0.194653	0.121181		0.123491	1.82304
0.165891	2.04885		0.172163	0.102267		0.142376	0.52887
0.161558	2.21756		0.127885	0.270496		0.131843	0.10408
0.136597	0.666533		0.128658	2.14957		0.142653	0.811142
0.149982	2.77141		0.14764	0.114273		0.135862	1.58573
0.136786	2.6573		0.12644	1.33446		0.139578	2.767
0.146531	0.123532		0.123685	1.57899		0.143099	0.584239
0.133617	2.17672		0.126381	1.79759		0.131177	0.763256
0.152115	3.15939		0.153657	0.771019		0.130007	0.526463
0.160467	3.6993		0.156242	0.35287		0.14418	0.356187
0.135824	1.27708		0.123131	0.105735		0.131939	0.578517
0.139091	3.072		0.143031	1.65084		0.135919	0.664058
0.140122	2.30203		0.132706	0.369136		0.124031	0.23785
0.144723	2.07706		0.137846	0.477615		0.130928	0.57021
0.14567	0.107698		0.167284	0.256452		0.149115	0.396072
0.13379	0.803179		0.141186	0.416553		0.12077	0.161846
0.14473	0.157585		0.177131	0.122857		0.145724	0.264294
0.154124	0.961052		0.150822	1.11056		0.132147	0.123079
0.155872	0.596617		0.174612	1.91801		0.134526	0.616834
0.157732	0.622443		0.122684	1.93022		0.156343	1.14352
0.158707	0.136206		0.136387	1.22197		0.158377	1.05464
0.156695	1.28943		0.19736	1.38076		0.149582	0.41237
0.180182	0.49139		0.129728	1.33732		0.175004	1.4131
0.132873	2.03799		0.136831	2.01558		0.124892	0.162016
0.147816	1.09464		0.182862	0.166797		0.189241	1.07714
0.182302	0.187828		0.153791	0.189121		0.129756	0.866902
0.134067	2.62396		0.123155	0.261368		0.131567	0.25646
0.138113	0.327004		0.132544	0.129698		0.148805	0.117753
0.171792	3.59381		0.160956	0.802603		0.120913	0.207903
0.208914	2.34495		0.123964	0.237191		0.128727	0.532301
0.171013	1.07805		0.137902	0.203579		0.132236	0.855606
0.178395	2.51209		0.145642	0.166782		0.13546	1.435
0.153557	2.36398		0.180899	0.109609		0.144842	2.0469
0.186661	4.17106		0.141566	0.644614		0.146145	0.514159
0.215354	2.33879		0.135809	0.215916		0.12956	0.133126
0.187378	2.186		0.123757	0.890569		0.169017	1.26196
0.166899	4.77212		0.186366	0.157315		0.146598	0.188699
0.133825	0.19774		0.122416	0.124193		0.169743	2.82139
0.166302	2.06227		0.124916	0.376261		0.157123	0.440717
0.132868	0.7548		0.151234	0.201331		0.126922	0.287146
0.145639	0.69444		0.179616	0.995217		0.165995	0.773017
0.138437	0.722018		0.135568	0.283335		0.1282	0.428904
0.135839	1.77359		0.131374	2.01048		0.139296	1.55779
0.157806	2.05062		0.124478	1.70999		0.15153	0.880222
0.139303	1.29713		0.151087	0.131843		0.153781	1.81473
0.193242	2.69686		0.133422	0.120961		0.14253	0.370594
0.19023	0.276956		0.138927	0.157409		0.176412	1.12111
0.144079	0.579479		0.153174	1.6014		0.16982	1.94604
0.195898	2.75853		0.125734	3.37404		0.150704	0.937362
0.133534	3.6735		0.124893	3.1358		0.155743	0.897774
0.154543	2.29143		0.13274	4.45783		0.172389	1.67039
0.134691	0.148446		0.135489	2.28931		0.149324	2.14415
0.132734	0.51603		0.129922	3.26123		0.170966	2.06129
0.143091	1.51079		0.127323	1.52966		0.148603	1.69799
0.142602	0.760782		0.135861	0.194952		0.170956	1.33864
0.202329	2.36962		0.125595	0.224622		0.145685	1.54499
0.204363	0.742804		0.168342	0.184054		0.13418	0.164516
0.135969	0.711229		0.125123	2.80939		0.16023	0.703114
0.170697	2.46072		0.198647	1.5372		0.140908	2.14121
0.148934	0.879601		0.156813	2.44784		0.125184	0.143749
0.141095	0.798145		0.127953	0.490261		0.126711	0.356086
0.147353	2.78902		0.139016	0.203707		0.164517	0.964259
0.135799	1.31649		0.133174	0.127165		0.150958	1.4833
0.167459	1.39915		0.142721	0.383384		0.123182	0.576806
0.137418	0.337561		0.125094	2.33629		0.124403	0.443215
0.213906	1.82014		0.124739	3.90902		0.131007	0.549431
0.138754	0.390222		0.138578	0.281214		0.124	0.137586
0.13351	0.648063		0.16943	2.08401		0.130027	1.09958
0.157914	0.393717		0.183981	0.236372		0.133195	2.36532
0.182584	0.630473		0.137596	0.501892		0.123371	0.191529
0.14566	1.20345		0.158479	3.42445		0.120239	0.843741
0.136381	4.77687		0.131647	1.31136		0.198861	1.66346
0.135981	0.733687		0.129506	2.51716		0.146331	2.28109
0.215488	4.48655		0.122596	0.103384		0.127314	2.48433
0.183044	0.152579		0.13022	1.25261		0.132839	3.84938
0.14698	0.168081		0.131246	0.574657		0.211603	1.74249
0.161866	0.21228		0.138476	0.64176		0.124127	3.30075
0.149559	0.646099		0.130343	1.54942		0.131616	4.05305
0.186072	0.526325		0.132193	1.90894		0.14368	2.89583
0.147712	0.620839		0.136543	3.62525		0.122984	0.344567
0.134195	0.358322		0.122752	1.65496		0.165882	3.11318
0.150553	0.549764		0.147784	0.120701		0.121014	1.13781
0.146467	0.205283		0.123079	0.910599		0.128632	0.189682
0.25921	0.244481		0.130432	0.215927		0.122386	0.52823
0.144876	2.91191		0.128352	1.00187		0.136761	1.47884
0.173201	0.241358		0.14411	2.20027		0.151975	1.7623
0.139489	0.988514		0.137783	0.544317		0.123814	1.49325
0.203294	0.914091		0.135125	2.92515		0.150666	1.04596
0.135401	0.286241		0.12538	3.07775		0.165789	3.63668
0.146572	0.205877		0.1863	0.55757		0.15434	3.48905
0.21067	0.305408		0.126756	0.198596		0.131014	2.0551
0.134567	0.100131		0.17497	0.259302		0.129081	0.516737
0.159472	1.13799		0.13808	0.122179		0.160844	2.73599
0.142448	0.952246		0.140746	0.4589		0.157777	2.40065
0.123466	0.250815		0.131077	1.76185		0.154412	4.09409
0.129636	2.75282		0.141036	3.57817		0.172826	3.33083
0.153726	0.400491		0.136061	1.40915		0.161857	4.87173
0.154401	1.64134		0.124506	2.13966		0.156304	4.76122
0.134314	0.131977		0.135192	3.64048		0.12856	2.04842
0.126478	0.181761		0.149849	2.70278		0.156107	2.75492
0.140318	1.45986		0.149146	3.7169		0.130926	3.54203
0.127942	2.69319		0.127482	1.22153		0.128627	3.8775
0.152952	0.539295		0.131441	1.78377		0.133533	1.54189
0.173193	4.29209		0.124811	2.01709		0.142733	0.608113
0.153727	2.76124		0.123565	0.401166		0.128428	1.40367
0.167781	4.4751		0.146798	3.63194		0.126707	1.31641
0.139181	0.607816		0.126122	3.75615		0.12732	0.826046
0.127039	1.34128		0.167391	1.00484		0.125412	0.454943
0.144601	1.97075		0.157219	1.43064		0.150961	1.00859
0.128867	2.04982		0.159451	0.582418		0.138432	0.684594
0.133565	2.82191		0.125891	2.1651		0.164918	4.20514
0.125399	2.78478		0.124565	0.232531		0.131826	0.658248
0.175948	1.70851		0.148515	2.57651		0.136996	2.52985
0.130666	1.14387		0.12706	0.518581		0.151935	1.91497
0.161452	1.5835		0.176391	3.68663		0.150058	3.16638
0.133173	0.184925		0.131636	0.578973		0.193177	0.794348
0.203502	0.544612		0.129611	0.230938		0.130055	0.191491
0.195924	3.61942		0.129881	0.815526		0.141064	1.41068
0.16435	0.600218		0.155048	0.270653		0.159481	2.79053
0.211021	1.57914		0.13789	2.0583		0.154642	2.83854
0.140981	2.86345		0.152658	2.67166		0.147891	0.422284
0.149951	3.68265		0.147616	0.863134		0.202278	3.10319
0.12829	3.5397		0.128548	1.73363		0.155264	0.803703
0.128702	0.566221		0.135833	1.96335		0.163321	2.7749
0.12783	1.99379		0.130068	4.25986		0.163825	3.67129
0.129738	1.20521		0.144333	3.39696		0.153683	0.335801
0.128774	2.50301		0.15226	1.79153		0.15702	1.06411
0.170781	1.53027		0.129159	1.77002		0.1281	0.269437
0.166433	1.88546		0.162277	2.08233		0.162775	2.56538
0.174107	2.00245		0.163761	0.122972		0.122441	3.13599
0.137417	2.43943		0.139588	0.814594		0.122672	0.201421
0.18902	0.187929		0.127733	1.762		0.120103	4.23004
0.142879	1.97805		0.169253	0.289291		0.14457	0.381671
0.127623	2.90089		0.152302	0.664071		0.120405	0.468394
0.142041	3.77571		0.207311	0.906488		0.120419	2.01209
0.171779	0.873168		0.131037	0.117588		0.129272	0.526522
0.150275	0.296951		0.134433	0.209875		0.128146	0.109952
0.127318	2.2945		0.122272	0.780817		0.14016	1.24523
0.130148	2.47106		0.122504	3.24928		0.139648	4.20404
0.12848	1.03704		0.14261	1.2692		0.122287	0.764121
0.148367	4.09528		0.126817	0.814215		0.125347	0.865013
0.128791	1.34606		0.132452	0.952065		0.124563	4.64433
0.183962	2.19548		0.140532	3.25429		0.124908	1.52011
0.134976	4.65298		0.129059	0.331361		0.146445	0.701503
0.207152	2.91907		0.180799	3.77678		0.12326	2.38889
0.123007	1.30182		0.128295	4.01203		0.120712	2.22947
0.13919	2.09699		0.184548	4.44453		0.121571	0.745732
0.177606	3.65199		0.124008	1.9354		0.122101	1.30635
0.123672	0.863005		0.127142	2.42676		0.15748	3.99504
0.171453	1.49377		0.12509	0.70189		0.120706	4.43482
0.140972	3.63945		0.12347	1.77535		0.121195	1.03949
0.148773	4.31793		0.143981	3.16294		0.148688	1.43456
0.160932	0.387291		0.128876	1.17103		0.131794	1.42291
0.154156	0.968903		0.144271	2.17077		0.16052	0.52949
0.153949	0.764123		0.128881	1.06857		0.14905	1.38128
0.124675	0.871864		0.14656	3.46586		0.207346	2.57597
0.126901	0.219646		0.122722	0.404674		0.157347	0.106857
0.137542	0.159524		0.14506	1.17301		0.129225	1.01887
0.123216	0.318437		0.130539	1.40057		0.132874	2.38041
0.123773	0.275543		0.150575	1.86856		0.147773	0.413222
0.132325	0.148957		0.182761	3.86786		0.155591	4.68234
0.13413	0.118221		0.126025	2.82668		0.127567	0.225395
0.144096	3.56601		0.140886	2.00413		0.123666	2.20651
0.156467	1.79982		0.136406	1.94964		0.136376	0.291862
0.15678	4.37806		0.129011	0.917933		0.120989	2.24086
0.136184	1.15235		0.135342	4.72359		0.152615	2.78186
0.149205	0.491008		0.134709	2.3273		0.149936	0.682648
0.171567	1.92321		0.128565	0.93699		0.138912	0.309261
0.182538	4.07738		0.133138	0.116269		0.146382	3.93927
0.145091	0.485299		0.133257	3.04491		0.12337	2.6604
0.128378	4.39354		0.129407	0.364991		0.124429	1.82795
0.137798	2.38215		0.159991	4.70647		0.127635	0.101804
0.123915	0.338931		0.127371	1.7907		0.153869	2.79714
0.151794	0.141564		0.127437	1.42405		0.15595	3.32804
0.137695	0.19152		0.123306	1.16526		0.129771	3.65072
0.133106	0.148191		0.13292	1.67232		0.160058	3.29441
0.124117	0.228813		0.125249	1.27326		0.132634	1.09345
0.139184	0.425654		0.194382	4.27071		0.132233	0.355009
0.134347	3.5957		0.137122	0.934994		0.151889	2.55546
0.130644	1.02261		0.154722	0.974419		0.142608	1.08642
0.14372	0.280298		0.168771	0.991741		0.130375	1.6777
0.131632	0.684532		0.134045	0.201303		0.121741	0.121535
0.193222	3.4429		0.154303	1.67336		0.124664	4.33083
0.139951	3.14478		0.140264	0.18371		0.127025	0.407509
0.135165	2.37944		0.168343	1.25844		0.126103	1.12951
0.135697	2.73571		0.166604	0.813066		0.121797	2.91551
0.125236	3.62325		0.127851	2.26669		0.121369	2.32548
0.127043	2.43224		0.127431	2.5855		0.168971	2.03177
0.144254	1.32795		0.162637	2.35653		0.127991	0.666139
0.127192	2.14696		0.138772	1.97295		0.121249	2.21853
0.155849	4.31493		0.126123	1.58349		0.131112	4.18166
0.161737	3.99722		0.140374	4.77909		0.130268	2.61867
0.126826	1.91751		0.155895	4.46101		0.152299	0.641795
0.162105	4.17501		0.123547	0.219288		0.166782	1.22333
0.13002	0.282818		0.123471	1.89158		0.161703	3.07646
0.133755	2.17685		0.159682	2.5171		0.156364	0.327632
0.123592	0.891489		0.1254	1.43284		0.122733	0.974144
0.172823	3.35953		0.138137	0.975808		0.120651	2.15512
0.123832	0.358406		0.205892	0.199167		0.12526	3.8866
0.127867	2.07908		0.140619	0.904525		0.176363	0.507663
0.140922	0.603311		0.14529	0.641732		0.169372	1.06618
0.125019	0.690889		0.126083	0.154334		0.172394	3.52329
0.143083	0.489271		0.150833	3.72703		0.123128	0.276736
0.130896	0.72338		0.230224	1.48867		0.137953	3.48734
0.124638	0.798936		0.126601	0.868239		0.158496	2.76434
0.160864	1.00061		0.210378	2.94554		0.127488	0.136268
0.144098	1.20816		0.149133	2.0025		0.160089	1.28202
0.18047	2.1878		0.128872	0.740542		0.211674	0.256382
0.134084	0.346693		0.130045	0.494546		0.135118	0.692812
0.123292	0.685392		0.126328	0.136235		0.120591	0.252221
0.143141	2.14841		0.144867	0.565017		0.123697	1.0567
0.135357	0.327948		0.163848	0.990916		0.173944	0.191075
0.124206	0.363576		0.133576	0.523415		0.130539	0.359327
0.128341	1.61328		0.126868	1.99931		0.150451	2.8938
0.125937	3.18192		0.138912	4.3982		0.166075	2.24951
0.160948	0.529687		0.123731	1.05914		0.122931	0.211623
0.130351	0.207668		0.14436	1.09302		0.126756	1.11784
0.126564	0.290851		0.124133	1.2506		0.13908	2.96995
0.123654	0.392052		0.134055	0.330827		0.145859	1.46262
0.144812	0.124264		0.154907	0.495793		0.145542	3.55095
0.146475	4.48373		0.142251	0.359208		0.209081	3.9184
0.125546	0.308126		0.126253	2.06709		0.124219	1.31298
0.125008	0.347517		0.130916	1.88405		0.139466	0.382424
0.171556	1.64613		0.125889	0.123616		0.125191	2.07433
0.125334	0.183879		0.143077	1.26982		0.135407	3.35259
0.186962	3.00801		0.191408	4.10013		0.137254	3.61403
0.123679	1.051		0.131224	0.900149		0.252949	0.569547
0.137204	0.205756		0.132769	0.814229		0.123199	0.613782
0.126028	0.100795		0.142315	1.97309		0.128007	1.22501
0.152569	1.29735		0.126325	1.09761		0.121579	0.411978
0.166433	1.50577		0.132189	1.6278		0.127655	1.87969
0.127562	0.156021		0.137324	0.702888		0.144563	0.172381
0.141314	1.05852		0.158589	1.53683		0.128625	0.389585
0.133412	1.97161		0.150619	0.309419		0.124141	0.93683
0.130019	0.282984		0.133855	0.495093		0.132761	0.758834
0.177992	0.787326		0.124102	3.16514		0.126117	2.31704
0.140839	0.243595		0.122372	0.377133		0.170141	0.173588
0.14526	0.923747		0.126822	0.316802		0.128153	3.79742
0.132	0.392892		0.151911	2.81172		0.14502	3.60873
0.12986	0.125674		0.12346	1.80278		0.124913	0.634561
0.148593	0.111293		0.13964	0.423829		0.180697	1.30258
0.126026	0.13635		0.126251	0.723163		0.12786	0.254642
0.188938	2.56203		0.123509	3.1828		0.134716	0.600354
0.15965	0.825487		0.13162	1.92671		0.169063	1.77555
0.143591	2.50093		0.135747	2.02835		0.172746	1.78025
0.125463	1.02576		0.12906	0.285808		0.140087	3.73934
0.1302	1.94974		0.168713	1.59844		0.12561	0.73711
0.143284	0.674056		0.127244	0.532566		0.12851	1.45552
0.157556	2.22819		0.126847	4.31453		0.122814	0.307868
0.127404	2.50369		0.132442	4.46209		0.16505	2.07937
0.136097	1.36146		0.163456	2.3163		0.125856	0.77284
0.150643	3.98835		0.135595	3.5677		0.147533	1.43394
0.150512	4.59694		0.138151	0.264467		0.144466	0.100045
0.136267	2.58398		0.122974	0.944825		0.124849	1.09925
0.173827	0.938873		0.170718	0.763382		0.138288	0.890279
0.134459	0.224289		0.146981	4.0852		0.150195	4.28307
0.13571	0.798473		0.164566	1.59635		0.122351	0.582464
0.125648	0.106325		0.123855	2.86328		0.122814	0.502072
0.161629	0.349814		0.130948	2.95988		0.121205	0.702541
0.124011	0.770955		0.130682	0.856717		0.125526	0.453618
0.132931	0.551509		0.167316	4.48222		0.159597	4.19466
0.129088	1.87635		0.183816	1.46796		0.12187	2.81651
0.150761	0.596487		0.179864	2.70517		0.127059	3.43798
0.125768	0.305035		0.137712	2.99069		0.12444	3.40759
0.163335	0.666714		0.217914	2.90442		0.125774	1.74067
0.1255	0.222723		0.145647	1.75779		0.15365	4.21375
0.129233	0.171368		0.143725	0.726621		0.124691	2.16499
0.128323	0.840071		0.128167	0.290405		0.139328	2.67483
0.12709	0.88629		0.161539	0.360672		0.158643	4.67726
0.125237	0.446864		0.158366	1.76293		0.126578	2.56292
0.127792	0.473806		0.124901	0.652296		0.129675	3.12908
0.134942	2.01277		0.129788	2.08781		0.131101	2.90831
0.137014	0.452467		0.138534	0.133925		0.135863	0.741165
0.185226	1.2815		0.127146	0.687586		0.125742	2.53382
0.140324	3.43554		0.154354	1.96648		0.16709	4.6823
0.139535	1.03135		0.125496	0.689714		0.142542	3.23091
0.13309	1.93616		0.145115	0.196353		0.128799	1.6437
0.12882	2.7045		0.141188	0.562472		0.128302	1.53719
0.126865	0.134287		0.126617	3.29066		0.135493	3.17829
0.156585	4.36278		0.122633	1.54002		0.129666	2.45076
0.136398	0.763474		0.13695	0.836887		0.146617	0.631075
0.162838	2.04487		0.126385	4.18654		0.146682	2.23857
0.131032	1.29671		0.190385	1.65929		0.12652	0.578964
0.144719	2.85865		0.1239	2.36869		0.125204	0.219911
0.135621	0.19172		0.173834	2.4285		0.187272	0.314213
0.132232	0.101616		0.131019	2.37675		0.178403	1.53608
0.140585	0.471438		0.135702	2.32826		0.160803	3.56321
0.128393	0.908097		0.13834	2.78883		0.134721	0.291345
0.146361	0.407906		0.162672	1.62472		0.139219	4.31821
0.141899	1.72634		0.154842	2.36894		0.170916	2.02542
0.148214	0.345672		0.185229	3.98769		0.160822	0.484411
0.173604	3.05195		0.122738	0.576072		0.130306	2.48055
0.124374	1.04317		0.129064	1.0564		0.132494	1.08318
0.14868	0.100715		0.146025	2.66211		0.168418	1.07005
0.145559	0.887461		0.134807	1.01839		0.137095	0.41796
0.142265	0.345814		0.125675	2.00973		0.172436	0.15051
0.156182	2.75701		0.141478	1.69254		0.169058	0.191429
0.166065	1.23277		0.123507	0.697541		0.178733	0.270328
0.133988	0.637759		0.213314	0.629757		0.159374	0.500284
0.124199	1.12819		0.141828	0.256091		0.146185	0.965936
0.137229	0.946402		0.137709	0.702924		0.13099	0.32403
0.132487	1.68689		0.166299	0.189341		0.129156	0.754661
0.137016	2.97666		0.148787	0.162522		0.162183	0.807369
0.146275	2.04248		0.170902	0.207553		0.167092	1.34861
0.135785	3.95325		0.150226	0.173629		0.185509	1.83997
0.126732	1.80758		0.220938	1.26112		0.141971	0.799304
0.142737	1.53719		0.151496	0.117897		0.147233	0.290498
0.128232	2.70957		0.12424	0.427925		0.173689	0.336691
0.135963	1.98183		0.138718	0.359668		0.180873	1.11569
0.129307	3.92952		0.204082	0.141087		0.171258	0.118934
0.141348	1.27947		0.129187	1.12512		0.136318	1.67948
0.1519	4.32916		0.139719	0.187587		0.170975	1.07209
0.129064	1.92104		0.193132	2.8302		0.125676	1.55993
0.131745	0.258215		0.178066	1.69302		0.167353	0.273279
0.143656	1.44504		0.120086	0.726488		0.126965	0.348605
0.176626	3.67063		0.131119	1.63313		0.202537	2.74693
0.18744	4.52717		0.144264	0.46026		0.195363	4.65405
0.131659	2.95997		0.148435	0.985563		0.150564	0.353587
0.136218	1.45992		0.122778	1.69117		0.128356	0.42926
0.129716	0.370051		0.13497	2.72137		0.191785	0.451786
0.141216	2.58506		0.151625	1.16401		0.142267	0.136733
0.139238	1.40126		0.156147	0.161067		0.200788	1.14862
0.159926	2.78138		0.126508	0.664265		0.135984	0.700882
0.142691	0.454359		0.187485	2.8805		0.144317	0.366977
0.138453	2.75012		0.188549	4.46681		0.126801	0.437629
0.129862	1.20539		0.163104	2.91419		0.155795	0.774418
0.15708	0.15599		0.120951	1.20837		0.129717	0.133007
0.147249	0.548583		0.146723	0.634761		0.160549	2.95199
0.125837	0.506308		0.135227	2.28929		0.128541	0.927209
0.129103	2.30379		0.154505	1.31033		0.131617	0.472012
0.131345	0.561062		0.124602	0.126993		0.135813	0.535137
0.138462	2.06162		0.120763	0.861862		0.145696	0.185221
0.172812	0.583498		0.137112	0.546971		0.165283	1.80611
0.137167	1.07092		0.149162	0.126256		0.138065	0.311508
0.132052	1.98346		0.185772	4.64255		0.136456	1.11462
0.129454	0.168271		0.14682	1.42544		0.136981	1.14555
0.154283	2.43247		0.120652	0.407253		0.129526	0.676587
0.14642	0.924101		0.139512	2.21281		0.149893	0.140215
0.13487	0.680517		0.130264	2.7284		0.151219	1.78337
0.143857	2.88701		0.160093	0.149697		0.139025	0.326509
0.180408	3.92852		0.152439	1.53305		0.172339	0.514918
0.134738	2.05132		0.122217	1.07472		0.1762	0.3109
0.124878	0.321516		0.185502	4.13618		0.142158	0.709517
0.129203	0.411402		0.154857	2.78621		0.153152	1.49693
0.132501	0.192751		0.138935	2.4961		0.142897	0.263956
0.129566	0.237964		0.132755	3.06598		0.133057	0.718363
0.138603	2.29769		0.137151	2.4722		0.127704	0.181033
0.129233	0.756329		0.126608	0.169694		0.137423	0.122927
0.126889	0.575552		0.124331	0.72198		0.162109	2.35301
0.141319	0.234354		0.133095	2.43171		0.125474	0.274346
0.170637	1.32679		0.121615	2.23769		0.156453	1.50066
0.139045	0.530335		0.126185	1.89353		0.136756	0.52923
0.147144	2.04966		0.149847	2.34818		0.14566	0.526536
0.132231	0.338491		0.124013	1.76981		0.135692	0.579297
0.164809	1.40468		0.120298	2.99612		0.140014	3.82067
0.172009	1.68632		0.121707	0.479073		0.128898	0.408021
0.126093	0.207692		0.189691	3.2385		0.142172	1.75886
0.158573	3.76399		0.136592	0.403417		0.129	0.243551
0.172586	0.80143		0.124743	1.67562		0.126472	0.317754
0.152332	0.13309		0.12544	1.51865		0.159446	0.491432
0.126448	0.634116		0.120565	1.88106		0.14142	0.290762
0.126887	2.11466		0.123049	0.607557		0.155804	0.932524
0.129108	0.394349		0.123221	0.68606		0.144211	0.358332
0.149718	2.01536		0.125023	1.55514		0.160714	1.89006
0.131471	2.24806		0.140983	0.741767		0.126494	0.391035
0.132749	1.66289		0.131759	2.09764		0.130776	0.362381
0.139016	0.960342		0.129161	0.918945		0.148609	0.862965
0.146271	1.58632		0.123083	1.09345		0.146727	0.615601
0.144067	1.47423		0.123572	0.903455		0.126601	2.81521
0.136731	0.13876		0.132216	0.742838		0.133683	1.58581
0.146695	0.294734		0.132889	2.32755		0.140477	0.836484
0.1259	2.00516		0.121614	1.46639		0.131037	0.827798
0.140185	1.137		0.132745	0.275905		0.144601	0.840423
0.123089	0.109204		0.126879	1.63461		0.139424	3.19029
0.137503	0.389999		0.17228	0.784878		0.137671	0.263399
0.125675	0.637475		0.13441	0.60912		0.187837	0.666626
0.125715	0.245287		0.124099	0.626863		0.21925	0.289023
0.130097	1.28651		0.12228	0.927805		0.139207	0.423173
0.13054	1.29381		0.123212	0.800998		0.136993	0.244785
0.133869	1.22898		0.151117	0.230568		0.13474	0.124431
0.126861	0.434717		0.139828	1.23544		0.141531	0.296754
0.140654	2.77		0.130618	0.745412		0.187351	2.96122
0.192597	1.72569		0.146544	3.22645		0.200177	0.13591
0.130887	2.06274		0.140343	3.03501		0.142906	0.587315
0.168354	0.110136		0.1589	4.22237		0.146588	0.118059
0.138865	1.11342		0.147293	1.69445		0.141516	0.156272
0.136835	1.38603		0.143041	0.550182		0.150507	1.50594
0.132718	0.526681		0.149611	1.84308		0.148415	1.30622
0.162041	0.249981		0.141135	3.15081		0.149654	1.40148
0.12531	0.651198		0.162669	4.088		0.162322	1.57368
0.135595	0.829885		0.121411	0.196488		0.180646	0.406698
0.132164	0.576245		0.129358	2.55407		0.127002	1.351
0.134309	0.896501		0.14081	0.539151		0.160277	0.287725
0.124433	0.470919		0.132078	0.13214		0.127257	0.435064
0.134864	0.900114		0.129885	3.46247		0.129861	0.123624
0.15785	2.37463		0.12771	1.64454		0.180939	2.08952
0.173185	2.28009		0.123916	3.31256		0.194429	1.40468
0.146307	0.121506		0.135735	3.85358		0.170351	0.606054
0.132567	1.13789		0.131277	1.59528		0.211993	0.790546
0.172797	2.09806		0.172949	0.772683		0.163359	3.86077
0.127025	0.452385		0.127691	3.68134		0.152652	1.10575
0.16016	1.27516		0.171424	2.37391		0.142756	1.40922
0.155877	1.46543		0.133472	0.102905		0.133451	0.287507
0.12767	0.590202		0.126057	0.821279		0.160602	0.397024
0.140975	0.787388		0.141312	0.484194		0.145354	0.274151
0.131148	0.697657		0.194261	2.22335		0.136534	4.42193
0.125457	0.417596		0.1204	0.869937		0.132341	3.64384
0.12395	0.546249		0.120646	3.00333		0.140755	2.61615
0.125519	0.567736		0.120474	2.74279		0.126844	1.57772
0.135496	0.426307		0.125795	2.5973		0.12909	2.76167
0.134559	0.353861		0.15734	2.19295		0.134871	0.667099
0.183855	1.87017		0.121462	1.16014		0.166773	0.997243
0.144983	1.07286		0.132036	0.528765		0.139917	1.73181
0.141001	0.609828		0.162881	3.15939		0.136396	1.05165
0.133388	3.3232		0.125954	0.263807		0.164544	3.34713
0.152503	0.333766		0.121072	1.00576		0.146767	0.311548
0.134078	0.859941		0.135504	0.266432		0.140913	0.150538
0.13484	0.285154		0.125117	3.50409		0.198973	3.04954
0.127619	1.56088		0.16767	2.44396		0.129782	3.67718
0.123685	1.06484		0.123308	2.26588		0.135549	0.639791
0.148152	0.308271		0.159294	2.41914		0.13518	2.24712
0.132146	0.87975		0.127481	1.8369		0.137093	0.717726
0.151908	0.783139		0.126622	0.48209		0.128078	2.03121
0.156436	1.09149		0.132795	0.144592		0.13749	2.02894
0.187251	3.50331		0.120882	1.34917		0.126464	1.25944
0.150932	0.335283		0.13611	0.712509		0.132019	2.70094
0.147214	2.28522		0.148998	4.73907		0.127741	0.476897
0.124535	0.641315		0.136131	1.94733		0.126033	2.59007
0.142613	2.32206		0.180966	4.56745		0.133557	0.812654
0.124767	3.45958		0.133563	1.46507		0.141161	1.02562
0.130679	0.993926		0.128004	2.31362		0.14243	4.31726
0.131335	4.15803		0.139938	2.43369		0.150833	1.0348
0.13769	1.7706		0.124844	3.01707		0.142013	4.8149
0.12619	0.353633		0.126515	0.30441		0.161671	1.70553
0.161449	0.530624		0.193702	1.72881		0.142387	1.73094
0.134486	3.66607		0.191969	0.859376		0.171992	0.890939
0.130673	0.332552		0.130058	1.09424		0.14022	4.20724
0.139573	0.253793		0.156456	2.1041		0.127294	0.449061
0.156428	0.256387		0.126238	0.672685		0.131371	4.04931
0.129264	0.332113		0.128171	4.56639		0.126891	0.897933
0.176627	0.381667		0.133007	2.55519		0.148029	3.92058
0.125558	1.14265		0.145734	0.607562		0.142261	3.07749
0.129919	0.272843		0.124223	0.694332		0.126536	1.56027
0.15307	0.122868		0.12351	3.19584		0.202125	1.0921
0.181729	3.11507		0.12226	1.58584		0.133327	3.00176
0.170159	2.94282		0.123321	2.66099		0.13041	2.04473
0.13648	1.10694		0.133427	0.697846		0.135543	0.377292
0.132568	0.266472		0.161208	0.13609		0.147364	0.733001
0.137961	0.697055		0.131563	0.468547		0.128429	0.676813
0.143479	0.427597		0.123592	0.135533		0.13364	0.245602
0.134751	1.02884		0.126509	0.343228		0.130215	2.20024
0.129556	0.283095		0.142879	2.4631		0.131249	1.40128
0.163397	0.114397		0.125278	0.890764		0.128046	1.46869
0.123109	0.240234		0.149693	0.378818		0.126241	2.18794
0.189378	0.294849		0.122332	0.853891		0.153549	3.56842
0.126803	0.180099		0.128639	2.5239		0.130594	2.25571
0.146571	1.11047		0.1458	3.28389		0.144767	2.97098
0.132539	0.131713		0.17511	3.08901		0.131994	0.81246
0.124248	0.348476		0.122638	1.71548		0.167914	1.33448
0.164056	0.181069		0.125955	0.272581		0.136378	0.84976
0.146646	3.97756		0.180385	4.81066		0.217208	1.38266
0.171283	1.0763		0.124982	0.153972		0.127224	0.200562
0.12554	1.49658		0.137913	2.02877		0.125437	0.542867
0.127479	1.05182		0.130413	2.74962		0.130842	4.46083
0.135121	0.492659		0.126653	2.63916		0.13065	0.463367
0.130326	0.781547		0.122119	2.73254		0.132212	0.759306
0.134482	0.708284		0.130306	0.516422		0.128226	1.90389
0.134783	0.299853		0.147062	0.650327		0.137486	2.24045
0.125553	0.463286		0.13704	1.6118		0.158336	2.74054
0.142898	0.16237		0.137322	2.53043		0.131971	0.19981
0.149914	3.4925		0.149164	1.58135		0.161074	3.13377
0.232009	2.39324		0.198257	0.499881		0.129222	0.596488
0.167357	0.48619		0.138062	1.90842		0.144439	1.0011
0.154074	0.664714		0.129132	0.185714		0.14286	1.14829
0.127266	0.174703		0.124542	0.473584		0.153115	0.234934
0.173416	2.90547		0.163561	0.479843		0.127429	1.96414
0.127747	2.0905		0.210976	0.229449		0.146543	1.12579
0.126951	0.760622		0.126473	0.85442		0.129884	3.10981
0.126	0.201831		0.143471	0.217197		0.15107	3.47083
0.12416	1.25219		0.13236	1.71393		0.136315	0.203869
0.137739	0.614509		0.126346	2.60559		0.132405	0.554622
0.126824	0.55246		0.127677	1.44085		0.130818	3.09122
0.124543	0.459784		0.136075	1.28151		0.130743	3.42293
0.128111	0.145906		0.129012	0.782098		0.133566	1.70445
0.167118	0.322709		0.143337	1.22117		0.200046	0.684746
0.136794	0.174314		0.155803	1.49171		0.156189	1.17404
0.216512	2.88979		0.132533	0.109885		0.14587	1.79251
0.159598	2.17976		0.123661	0.502135		0.155066	1.42523
0.156649	0.714075		0.129562	0.829605		0.129887	3.63273
0.160161	1.33322		0.143574	0.167021		0.180228	1.84467
0.176372	4.76069		0.128651	0.30341
0.126371	0.127933		0.126916	0.420851
0.191656	0.948733		0.150209	1.2919
0.156759	2.23819		0.134148	1.03673
0.128226	0.831915		0.159238	1.1064
0.133663	1.03442		0.131834	0.480878
0.12727	2.30162		0.149328	0.567691
0.130471	1.3198		0.156477	0.381567
0.138818	2.5894		0.122037	1.33812
0.204222	1.50387		0.124474	1.47041
0.127146	0.39792		0.121601	0.300069
0.129189	0.26087		0.124583	1.94784
0.131282	1.9168		0.133175	2.86001
0.183938	0.101476		0.127918	1.00741
0.135077	0.348475		0.121188	0.164866
0.136011	1.97571		0.132772	0.680242
0.133728	1.04145		0.140355	0.620589
0.128312	0.109777		0.170494	0.302469
0.143112	4.02644		0.155543	1.96693
0.142985	1.20906		0.141276	1.84599
0.137409	1.21757		0.141436	0.15941
0.140168	2.18736		0.157681	1.50259
0.145858	1.94355		0.12966	1.88563
0.150076	0.547341		0.125005	0.515822
0.143697	0.794183		0.143277	0.382785
0.13023	0.164156		0.121798	1.51376
0.129203	2.39174		0.136417	4.26415
0.18303	0.365607		0.154136	2.62795
0.144916	2.96003		0.124891	1.22635
0.162132	1.54307		0.138148	4.15612
0.147514	2.67446		0.138604	4.70187
0.126865	0.165136		0.138641	1.18846
0.214494	0.706226		0.156352	4.27494
0.152846	0.731486		0.14119	0.778865
0.171929	0.576197		0.147476	3.88066
0.14408	0.280605		0.131844	1.659
0.146508	3.60724		0.135875	2.19294
0.143712	0.214054		0.174164	0.570219
0.136591	1.07273		0.129331	0.253195
0.167207	1.85033		0.175676	1.05942
0.127494	1.04002		0.123663	0.192579
0.128944	2.26621		0.128797	0.887471
0.132328	1.83156		0.125225	0.763747
0.145944	0.271678		0.123618	2.11474
0.153689	2.36337		0.123222	3.57504
0.132498	1.89356		0.126422	0.269556
0.198695	1.0732		0.179181	0.174347
0.158464	3.54993		0.131795	0.750161
0.129266	0.111416		0.138927	2.61303
0.154522	0.214976		0.125233	0.867531
0.125109	0.917171		0.196102	0.634559
0.123486	0.317054		0.126868	0.311266
0.129233	1.58407		0.151878	0.375306
0.124047	0.20384		0.130423	0.328442
0.142811	1.37929		0.123718	0.952831
0.124597	0.256648		0.146625	0.672381
0.191936	3.21908		0.143244	0.973394
0.135914	0.430025		0.137342	3.18282
0.154311	0.587917		0.190699	2.39583
0.153	0.805533		0.13887	0.677481
0.126361	0.730947		0.127094	0.891721
0.12938	0.354735		0.143495	1.17621
0.137928	1.07247		0.13731	0.921566
0.131311	0.198631		0.122006	1.99904
0.140423	0.859172		0.141503	2.90574
0.182254	4.27187		0.146332	1.96333
0.139172	3.82793		0.125799	0.313215
0.146866	2.09404		0.120445	2.37642
0.146955	2.68081		0.152855	0.165447
0.127912	0.67554		0.124987	0.632087
0.130404	1.71581		0.122276	1.14364
0.125803	0.561885		0.132316	0.405464
0.147581	0.577996		0.125384	3.75325
0.136558	0.372301		0.135093	4.24335
0.127301	0.284165		0.125246	2.2798
0.138794	4.01359		0.123019	0.371667
0.138954	0.265709		0.129932	1.63262
0.129769	4.01883		0.142895	3.67662
0.137378	1.08391		0.202444	0.231747
0.124888	4.16382
0.128787	0.66525
0.136741	0.790474
0.132322	0.195366
0.158856	4.50804
0.134554	0.944754
0.15164	1.51897
0.175297	2.39869
0.14211	1.8691
0.127033	3.26212
0.147205	2.29434
0.152534	4.65394
0.190006	1.21569
0.138742	1.07716
0.127224	0.757016
0.164281	0.512156
0.13828	4.13328
0.170481	4.31597
0.158898	0.887055
0.123509	1.19721
0.204154	4.61865
0.155983	0.492703
0.140598	1.34432
0.156389	4.80064
0.145715	0.208262
0.127435	4.6832
0.130848	3.54277
0.146647	2.30334
0.149057	0.339876
0.124078	0.844896
0.124069	0.103256
0.186096	1.68933
0.14461	4.05391
0.150505	1.34194
0.149947	0.560567
0.134058	2.68326
0.155004	3.72181
0.138806	3.78076
0.161413	1.92364
0.133534	1.97872
0.127175	2.96483
0.137378	1.19606
0.167227	1.15212
0.130919	2.60028
0.132377	1.45745
0.142503	3.89221
0.137615	4.25607
0.141242	1.82273
0.151991	1.67153
0.128495	2.64354
0.152022	2.91849
0.157264	2.47785
0.150729	4.26246
0.129217	2.42132
0.12445	1.04723
0.15161	1.52304
0.14595	0.150841
0.134241	3.01733
0.127919	2.69932
0.128931	3.32715
0.12488	0.437454
0.162394	1.94663
0.134367	0.29436
0.208579	0.776077
0.167599	2.03776
0.146402	0.323899
0.137552	0.299064
0.130832	0.147587
0.172359	2.68395
0.176403	1.21948
0.14577	0.244581
0.15359	1.61235
0.142024	0.338392
0.146618	1.86398
0.131205	0.225533
0.165841	1.08363
0.220248	2.8327
0.148649	0.699898
0.14908	1.7629
0.180038	0.684609
0.127644	1.28179
0.134097	0.553253
0.142989	0.19598
0.130733	2.18153
0.163857	1.48757
0.154077	0.89479
0.136667	0.775617
0.168282	3.30682
0.13095	3.67617
0.145215	3.80457
0.132189	3.74953
0.156349	0.103394
0.140228	0.563223
0.129013	2.82976
0.13068	0.410419
0.139414	0.542762
0.124904	2.41389
0.136861	0.93766
0.148083	4.44068
0.184888	0.767257
0.129209	1.82268
0.137474	3.13654
0.161653	1.42512
0.150013	0.623905
0.147969	0.473414
0.146665	0.629631
0.148706	0.866909
0.162897	0.322089
0.148038	3.87445
0.123734	0.195899
0.125607	0.840939
0.14137	0.745931
0.140582	0.409031
0.152299	2.76046
0.147925	2.75163
0.168693	0.54983
0.128208	0.278362
0.143349	0.950782
0.150642	0.48205
0.129025	1.11532
0.145103	0.652323
0.13478	0.191042
0.166294	2.31323
0.207919	3.01531
0.134601	0.776879
0.179947	4.02321
0.12793	1.16303
0.151369	1.09372
0.154236	0.538754
0.149951	0.452638
0.131034	1.74461
0.123814	1.46272
0.124812	3.03539
0.142775	2.03622
0.127612	3.34909
0.130626	0.94679
0.131983	0.124224
0.127134	0.469085
0.132868	2.83924
0.152598	0.834292
0.160771	2.15662
0.126588	4.15841
0.128395	2.64284
0.129351	1.83449
0.126818	2.30366
0.124576	2.04895
0.126405	3.03176
0.1519	2.6739
0.137559	0.353807
0.163632	0.70405
0.232382	2.59173
0.150897	2.90629
0.127214	1.38883
0.138504	0.138732
0.153829	2.51361
0.125361	1.79518
0.139935	0.503219
0.15805	0.816135
0.131128	0.32129
0.129794	0.133964
0.123245	0.109605
0.157233	1.65469
0.232919	3.23793
0.139599	1.33243
0.141901	3.30737
0.151763	2.78085
0.136636	1.89087
0.140286	1.10586
0.128416	0.116786
0.135372	4.8512
0.126974	2.09002
0.131105	1.93092
0.12862	0.87309
0.188157	4.60636
0.130467	1.56092
0.130357	0.565935
0.1563	0.148666
0.147148	0.678571
0.134084	0.555894
0.143257	0.939001
0.159917	4.4035
0.126487	1.65358
0.13419	1.52242
0.132294	3.69068
0.126534	1.31557
0.128035	2.95806
0.123609	0.598137
0.145943	1.97969
0.127674	2.99163
0.162789	4.74286
0.125538	0.400093
0.12588	0.548764
0.123679	0.838089
0.145503	1.77209
0.124814	4.54357
0.130008	2.2208
0.13105	3.80823
0.127569	1.02535
0.124169	1.34379
0.131791	4.46215
0.156021	4.64302
0.152015	3.97479
0.161391	0.775435
0.127016	1.4716
0.13184	1.04562
0.133252	1.85249
0.13365	1.96616
0.129842	1.44591
0.139666	0.952637
0.130895	3.9653
0.130868	1.84004
0.130461	1.17363
0.138146	0.933357
0.192682	1.6386
0.128342	4.4271
0.201267	1.98947
0.134595	0.42238
0.129283	0.31307
0.128942	1.47966
0.146043	1.96487
0.198041	3.8409
0.186793	3.80045
0.135162	1.6421
0.132974	1.38898
0.136306	3.41114
0.161984	3.00854
0.13791	2.70323
0.133666	2.00684
0.129427	2.16887
0.131076	3.05817
0.150819	0.252472
0.156132	0.857124
0.149201	0.120308
0.241434	1.68455
0.12595	1.39008
0.134056	2.09633
0.131928	3.87302
0.141391	3.22865
0.161643	3.6639
0.140626	2.34059
0.127403	1.02059
0.159975	1.61881
0.164138	0.219026
0.13131	1.15244
0.129357	1.47592
0.152437	0.20191
0.141722	4.3794
0.142058	0.57094
0.129515	1.06937
0.130193	0.127214
0.149503	0.321319
0.178309	0.140777
0.144735	0.84369
0.144249	0.811876
0.163113	0.552055
0.190067	0.350284
0.128272	0.481591
0.149959	2.24
0.127182	1.64681
0.126591	0.515563
0.134313	3.07606
0.14516	0.46237
0.126334	1.11629
0.133319	1.79572
0.134061	0.663979
0.131898	0.858557
0.140144	1.87451
0.13447	1.36548
0.212384	2.74251
0.172335	0.951474
0.164687	0.879845
0.148259	0.133309
0.154468	0.706242
0.185763	1.46715
0.161757	0.494979
0.138443	1.86607
0.128688	0.879441
0.144942	0.129123
0.159674	0.3358
0.156155	0.903371
0.143365	0.331359
0.240071	3.42268
0.1571	0.121073
0.134413	0.157553
0.177738	0.170105
0.136824	0.352147
0.134217	0.853256
0.130548	0.344824
0.129606	0.115359
0.140094	0.325135
0.149922	1.31075
0.129491	0.126385
0.130557	0.139205
0.133017	2.81679
0.139535	4.49667
0.127837	4.04632
0.133213	1.36121
0.132797	4.24181
0.16149	3.6828
0.140158	0.257161
0.137178	0.170661
0.155766	2.68865
0.218636	1.52809
0.142146	0.328591
0.163091	1.79916
0.132287	0.387672
0.127655	0.177857
0.12878	1.807
0.143426	3.17494
0.155845	3.48497
0.137279	3.12162
0.164907	2.80495
0.165124	0.278456
0.165491	0.813549
0.168168	1.07666
0.138301	1.99773
0.135042	1.52442
0.167139	3.07168
0.18232	3.99537
0.132358	0.202027
0.140375	0.398414
0.131504	0.103539
0.191294	0.32857
0.138263	2.98421
0.129543	4.47914
0.130203	0.114864
0.132624	0.127734
0.133022	2.8734
0.138027	0.671767
0.149058	1.64808
0.174642	0.160193
0.127299	1.27816
0.146318	0.243587
0.126535	0.690932
0.129623	2.15826
0.17616	2.9425
0.209566	3.83964
0.172381	1.26785
0.133316	1.94676
0.134549	3.4346
0.131302	2.51169
0.151933	4.76507
0.163282	3.89804
0.140612	3.49166
0.126744	3.83432
0.128273	1.95696
0.14918	3.35637
0.145769	1.86948
0.130522	4.32078
0.127995	0.161822
0.13266	0.263552
0.151943	1.38598
0.168269	1.34195
0.161172	1.16061
0.171052	0.539745
0.133313	4.20102
0.127786	3.31691

## Sheet: Fig.1f
G		A
ΔI/I0		ΔI/I0
0.343047		0.485836
0.217675		0.311296
0.202658		0.345085
0.362899		0.29929
0.364405		0.303363
0.209337		0.326999
0.190762		0.326096
0.220688		0.283173
0.239284		0.340599
0.379722		0.323829
0.218059		0.543055
0.191117		0.302322
0.206496		0.328127
0.208286		0.312506
0.211715		0.286426
0.24501		0.275102
0.222304		0.316352
0.198093		0.294025
0.295766		0.288067
0.200972		0.28155
0.215946		0.297749
0.205192		0.308654
0.200613		0.286753
0.266162		0.581296
0.220147		0.7156
0.336157		0.782893
0.293855		0.291998
0.283993		0.43652
0.23311		0.328079
0.21368		0.478125
0.267636		0.316329
0.208617		0.27955
0.204328		0.326996
0.429384		0.35106
0.219881		0.266984
0.222018		0.282637
0.227744		0.268175
0.206479		0.28274
0.211286		0.278808
0.210124		0.46245
0.211827		0.282798
0.23889		0.299725
0.222638		0.298616
0.261484		0.316445
0.233355		0.301073
0.219178		0.609482
0.248328		0.342366
0.222802		0.289288
0.236034		0.304792
0.449694		0.349289
0.239911		0.289968
0.211003		0.320433
0.260886		0.369221
0.280382		0.314264
0.26349		0.309816
0.208886		0.316546
0.30361		0.572458
0.253233		0.314277
0.250106		0.32691
0.241984		0.385712
0.414394		0.347221
0.23283		0.440158
0.394296		0.358699
0.212799		0.73329
0.25775		0.386434
0.20067		0.254738
0.20176		0.285486
0.199078		0.297045
0.272336		0.267513
0.263874		0.408889
0.38256		0.286993
0.204196		0.27809
0.202368		0.279652
0.21078		0.285772
0.270093		0.36592
0.21023		0.479312
0.205145		0.289829
0.232788		0.294266
0.220169		0.412077
0.213421		0.367957
0.251571		0.309199
0.212994		0.302356
0.398675		0.3301
0.217159		0.310718
0.249853		0.295582
0.217381		0.302502
0.252233		0.370766
0.260611		0.312066
0.230674		0.464412
0.241859		0.303763
0.382534		0.550427
0.239242		0.30734
0.219189		0.406453
0.212404		0.324161
0.250221		0.294404
0.292841		0.454645
0.255115		0.294212
0.260842		0.371217
0.212657		0.331447
0.238779		0.597098
0.22462		0.283816
0.290859		0.29071
0.23305		0.799962
0.241069		0.66036
0.203317		0.542431
0.227179		0.400831
0.250652		0.474964
0.258829		0.497553
0.206079		0.323956
0.197649		0.335934
0.268069		0.359014
0.238975		0.674025
0.245972		0.833848
0.21484		0.298807
0.206172		0.282683
0.29191		0.28662
0.250539		0.319712
0.224785		0.274793
0.204146		0.287051
0.207986		0.430455
0.231733		0.296787
0.202073		0.495172
0.205151		0.300337
0.225924		0.575744
0.236121		0.677002
0.21705		0.291978
0.200834		0.324256
0.244112		0.301458
0.209661		0.505572
0.211529		0.299238
0.20794		0.281439
0.278768		0.403481
0.385001		0.588042
0.392456		0.36176
0.301968		0.291253
0.230528		0.306605
0.200888		0.335005
0.216348		0.402168
0.304385		0.41449
0.325345		0.373462
0.303436		0.389625
0.267217		0.37089
0.259913		0.376405
0.301722		0.264809
0.238627		0.385818
0.212537		0.295481
0.349181		0.335368
0.196831		0.362959
0.205085		0.370446
0.196052		0.433452
0.236211		0.303683
0.225038		0.384494
0.216201		0.267486
0.255334		0.3399
0.236111		0.44596
0.274961		0.340329
0.232115		0.399788
0.289071		0.275821
0.257348		0.334584
0.264835		0.300996
0.238153		0.343566
0.224077		0.284244
0.198141		0.317231
0.226778		0.294302
0.227373		0.423907
0.22428		0.336496
0.22064		0.624435
0.216222		0.317756
0.228402		0.338601
0.199665		0.284465
0.242004		0.338113
0.22368		0.434022
0.199029		0.303034
0.200315		0.322186
0.200261		0.316245
0.211705		0.297626
0.255566		0.339334
0.221747		0.463979
0.213717		0.354433
0.252773		0.33394
0.235008		0.32284
0.293214		0.620354
0.215759		0.340941
0.223283		0.298243
0.226881		0.328167
0.257503		0.329514
0.324622		0.311007
0.219307		0.303329
0.22138		0.354376
0.234187		0.327127
0.208847		0.349633
0.21593		0.33003
0.234282		0.334578
0.265274		0.539773
0.31853		0.824649
0.411196		0.3719
0.455551		0.318017
0.300758		0.282688
0.213972		0.287204
0.398325		0.291313
0.241603		0.384156
0.210665		0.31157
0.266006		0.657753
0.240503		0.462735
0.272543		0.290417
0.20623		0.288963
0.212536		0.281552
0.252792		0.430071
0.22975		0.292316
0.214342		0.291305
0.374584		0.322007
0.217224		0.450707
0.434658		0.289775
0.216457		0.290288
0.362323		0.36103
0.290017		0.287485
0.372417		0.30654
0.286624		0.317868
0.326667		0.626866
0.257909		0.332233
0.226111		0.304208
0.259935		0.41255
0.27642		0.327828
0.444907		0.327334
0.300625		0.346661
0.245798		0.296476
0.300851		0.304932
0.291497		0.332745
0.255081		0.528888
0.387905		0.306943
0.234181		0.381895
0.218972		0.337093
0.279505		0.34443
0.305985		0.308257
0.345118		0.298212
0.291915		0.488977
0.285763		0.296144
0.31632		0.313934
0.298481		0.321872
0.223074		0.338448
0.213803		0.3013
0.49977		0.285963
0.222813		0.288116
0.262197		0.29026
0.230882		0.334103
0.31196		0.317299
0.262421		0.306834
0.227224		0.288793
0.254149		0.308364
0.284486		0.353343
0.410783		0.305646
0.275924		0.279664
0.241199		0.440178
0.237191		0.257242
0.216348		0.287838
0.252985		0.260259
0.300669		0.748953
0.322459		0.347243
0.219674		0.307763
0.37244		0.285193
0.295345		0.511128
0.376279		0.39137
0.349452		0.362277
0.317727		0.28287
0.228162		0.294292
0.328719		0.279851
0.231687		0.326898
0.232354		0.654815
0.3876		0.341639
0.222351		0.309935
0.343474		0.293309
0.287049		0.329397
0.406093		0.301229
0.318077		0.561602
0.378696		0.339382
0.331784		0.279153
0.270859		0.352956
0.431065		0.29041
0.260124		0.312441
0.271363		0.338743
0.286243		0.273064
0.24261		0.30163
0.22867		0.572575
0.229908		0.384018
0.300163		0.283815
0.301151		0.34262
0.295334		0.268933
0.291169		0.326101
0.361163		0.30675
0.358866		0.277639
0.261159		0.265867
0.264162		0.456215
0.239074		0.459206
0.244668		0.274305
0.2285		0.568133
0.269417		0.31637
0.237323		0.278501
0.31898		0.265712
0.258494		0.274035
0.244853		0.273392
0.504759		0.322176
0.226134		0.331714
0.262171		0.462779
0.255342		0.338402
0.228261		0.32373
0.314328		0.406406
0.300144		0.282155
0.249648		0.498462
0.228457		0.28572
0.246081		0.293881
0.257925		0.472891
0.284062		0.303398
0.300434		0.411081
0.255067		0.354323
0.312837		0.424482
0.252165		0.340813
0.329804		0.393394
0.276794		0.542976
0.239882		0.32485
0.240194		0.399038
0.246571		0.29798
0.245611		0.316727
0.273403		0.311245
0.255788		0.581422
0.22732		0.347761
0.280036		0.302885
0.263599		0.416906
0.233624		0.294301
0.268156		0.328331
0.298341		0.512661
0.241462		0.301922
0.230708		0.314424
0.337238		0.361067
0.260052		0.404265
0.270913		0.306052
0.311464		0.301434
0.330614		0.32446
0.281409		0.624641
0.40246		0.556719
0.288447		0.41877
0.229925		0.434191
0.241143		0.271028
0.222699		0.274505
0.342251		0.265722
0.2144		0.302398
0.307656		0.321975
0.256191		0.287966
0.261692		0.43778
0.232291		0.271853
0.319486		0.275049
0.230636		0.371872
0.270236		0.364007
0.285667		0.448487
0.226474		0.27713
0.249192		0.28224
0.358326		0.30755
0.317665		0.340919
0.25023		0.280396
0.267936		0.382483
0.300792		0.58001
0.228565		0.306764
0.498895		0.557493
0.222177		0.657491
0.231732		0.679463
0.304551		0.379096
0.232567		0.540922
0.219216		0.294558
0.291045		0.299725
0.23633		0.353131
0.225928		0.315221
0.2355		0.308277
0.332051		0.306152
0.257835		0.310484
0.304903		0.33323
0.383223		0.697755
0.309748		0.445191
0.32291		0.328594
0.294164		0.31181
0.318237		0.366579
0.2763		0.451131
0.222021		0.333441
0.263627		0.322832
0.215544		0.346889
0.25373		0.322982
0.245854		0.335779
0.22379		0.329521
0.26596		0.385531
0.244522		0.338355
0.220347		0.317395
0.218134		0.318722
0.270892		0.401601
0.237309		0.330037
0.260303		0.46332
0.289068		0.272557
0.372423		0.301774
0.348611		0.495407
0.252634		0.368696
0.261369		0.294079
0.250145		0.302856
0.351252		0.325773
0.427194		0.32241
0.289225		0.356142
0.243634		0.281509
0.244134		0.450788
0.390856		0.300535
0.33059		0.342732
0.245432		0.366758
0.230367		0.540519
0.314697		0.395306
0.317879		0.292305
0.256168		0.320214
0.272429		0.389326
0.324279		0.345987
0.275874		0.543326
0.290313		0.329766
0.250212		0.328454
0.238655		0.659164
0.260964		0.537993
0.241986		0.294764
0.472779		0.332871
0.245904		0.529738
0.233017		0.415812
0.233408		0.367214
0.249365		0.46729
0.296736		0.367851
0.255204		0.37459
0.288703		0.295568
0.384269		0.467559
0.604543		0.386997
0.359254		0.307544
0.292911		0.381581
0.343298		0.373757
0.253756		0.334286
0.232376		0.393031
0.249627		0.399109
0.282254		0.645138
0.332293		0.342977
0.231847		0.442339
0.27884		0.488189
0.228986		0.440205
0.255706		0.337495
0.273201		0.313239
0.244873		0.340978
0.235321		0.299041
0.385738		0.343939
0.238391		0.444383
0.360355		0.397587
0.330891		0.329733
0.237196		0.303995
0.289813		0.359561
0.237387		0.341053
0.387339		0.37613
0.275171		0.360047
0.303686		0.350328
0.340798		0.480298
0.238414		0.39406
0.259299		0.451973
0.222345		0.441663
0.241921		0.29844
0.366647		0.516342
0.221972		0.316299
0.226951		0.577315
0.346561		0.528511
0.246087		0.298742
0.220438		0.325944
0.260728		0.4926
0.234427		0.853912
0.224704		0.563704
0.265675		0.608806
0.285977		0.318341
0.217667		0.315715
0.313605		0.649817
0.23188		0.531348
0.251413		0.319898
0.30084		0.613584
0.221154		0.348441
0.321657		0.397292
0.224374		0.464032
0.312761		0.359501
0.219663		0.304672
0.249527		0.401276
0.294374		0.408616
0.273604		0.39867
0.251563		0.560505
0.438486		0.30763
0.24969		0.351018
0.359752		0.570536
0.435385		0.35502
0.242374		0.43351
0.276566		0.431372
0.279392		0.339021
0.234233		0.313045
0.243335		0.326208
0.222994		0.399013
0.280712		0.284912
0.224858		0.38933
0.296417		0.371246
0.295617		0.281958
0.23179		0.968339
0.494585		0.498023
0.263615		0.301188
0.218263		0.796431
0.222157		0.315399
0.253429		0.522942
0.221697		0.25631
0.227994		0.302536
0.303403		0.304177
0.220619		0.788132
0.254484		0.279144
0.215916		0.299918
0.245711		0.313637
0.323839		0.292773
0.215299		0.298043
0.25527		0.284997
0.355001		0.338769
0.253995		0.286821
0.259849		0.279448
0.245629		0.619182
0.217236		0.97082
0.254117		0.317796
0.425396		0.332872
0.22238		0.353872
0.249141		0.279952
0.242036		0.272389
0.258684		0.297471
0.233764		0.659365
0.24638		0.597265
0.309515		0.278907
0.364908		0.484917
0.226218		0.281347
0.402483		0.545589
0.308978		0.290956
0.227103		0.439481
0.245784		0.419477
0.399808		0.323839
0.296387		0.301391
0.22665		0.603684
0.250492		0.551892
0.252304		0.470378
0.224047		0.325858
0.239193		0.425434
0.323869		0.48538
0.224254		0.316878
0.220794		0.323282
0.225916		0.280777
0.281336		0.354908
0.322352		0.381789
0.261463		0.285262
0.279456		0.351739
0.244849		0.423398
0.425923		0.343521
0.263208		0.308104
0.320799		0.296876
0.268477		0.463257
0.440134		0.467256
0.240727		0.306612
0.345613		0.352413
0.229986		0.569472
0.222019		0.278165
0.229467		0.294123
0.235807		0.296748
0.484074		0.490296
0.217888		0.296619
0.218386		0.30897
0.230529		0.359561
0.246326		0.703268
0.236055		0.348277
0.240958		0.528515
0.23177		0.632057
0.2606		0.342201
0.23205		0.326629
0.2514		0.31335
0.254458		0.409337
0.304315		0.51928
0.24381		0.355569
0.235445		0.30338
0.233409		0.285946
0.225929		0.276678
0.222172		0.457186
0.22295		0.35429
0.300843		0.297598
0.22131		0.446179
0.243211		0.437738
0.218345		0.365555
0.237919		0.362702
0.235204		0.293438
0.260484		0.334726
0.253022		0.298854
0.371194		0.285002
0.239101		0.279416
0.272142		0.281806
0.256625		0.321196
0.23684		0.331361
0.290922		0.283256
0.236892		0.53215
0.275715		0.38063
0.383289		0.304216
0.368793		0.304873
0.259644		0.320305
0.236574		0.289009
0.29015		0.288296
0.368597		0.322886
0.319274		0.305687
0.311498		0.395744
0.441488		0.529124
0.355053		0.316255
0.405998		0.527607
0.48964		0.325259
0.344993		0.402069
0.393534		0.282516
0.26826		0.265009
0.374349		0.28151
0.345836		0.30991
0.30113		0.274266
0.28929		0.261659
0.432757		0.321557
0.270361		0.374212
0.298228		0.36442
0.35704		0.688832
0.290468		0.255691
0.261323		0.314412
0.298368		0.268966
0.36692		0.293979
0.378589		0.409689
0.284486		0.30911
0.308368		0.265509
0.337494		0.265452
0.335627		0.345197
0.292975		0.356061
0.293703		0.260899
0.384643		0.269491
0.291437		0.29331
0.348397		0.341352
0.382494		0.26361
0.465598		0.332595
0.339021		0.268878
0.293071		0.544052
0.33447		0.327007
0.75672		0.310127
0.276782		0.367441
0.399635		0.265444
0.398141		0.463711
0.366386		0.326219
0.467148		0.283204
0.356169		0.423185
0.505369		0.426235
0.293613		0.308649
0.306973		0.318902
0.326253		0.301665
0.316997		0.305965
0.288969		0.396775
0.376673		0.334151
0.403983		0.38534
0.341471		0.418934
0.459764		0.383898
0.443577		0.344637
0.285219		0.325505
0.677418		0.417219
0.320029		0.388761
0.294349		0.316911
0.295262		0.646241
0.332555		0.381755
0.33533		0.273499
0.39123		0.313516
0.298418		0.330817
0.327964		0.268745
0.346546		0.305052
0.363502		0.558456
0.299045		0.592858
0.561844		0.41629
0.303304		0.336368
0.29362		0.490691
0.300002		0.494074
0.294458		0.367974
0.291428		0.312414
0.294051		0.276511
0.355308		0.276825
0.320869		0.289066
0.307716		0.354019
0.380071		0.299394
0.326882		0.291303
0.301509		0.267617
0.319879		0.283308
0.349975		0.288095
0.392075		0.274623
0.379517		0.284977
0.316122		0.292699
0.324189		0.37605
0.37678		0.272356
0.345617		0.286617
0.367873		0.325347
0.393609		0.313886
0.335121		0.464681
0.316199		0.302634
0.444346		0.280203
0.331644		0.267861
0.364645		0.342826
0.316288		0.263228
0.359276		0.246497
0.353371		0.258603
0.341127		0.312473
0.474856		0.26121
0.3128		0.272941
0.385687		0.29881
0.310179		0.403377
0.297239		0.524081
0.319364		0.313976
0.306846		0.429432
0.313945		0.2671
0.635535		0.273976
0.961006		0.328275
0.375722		0.288225
0.380712		0.278922
0.394884		0.293984
0.321141		0.313011
0.293965		0.596918
0.361013		0.287487
0.345252		0.273474
0.310045		0.456166
0.303166		0.306975
0.462366		0.289758
0.341145		0.280794
0.319742		0.39639
0.295811		0.541828
0.352593		0.797757
0.416353		0.37917
0.354602		0.335478
0.389706		0.365276
0.302658		0.345186
0.349298		0.294958
0.332534		0.338902
0.301783		0.595789
0.377652		0.354709
0.347164		0.571505
0.365989		0.313189
0.406168		0.650224
0.309595		0.323355
0.332222		0.335507
0.298317		0.294956
0.307701		0.26593
0.2957		0.273403
0.295083		0.629048
0.302868		0.294923
0.40317		0.273834
0.350286		0.371295
0.339841		0.306273
0.347775		0.511972
0.714929		0.285013
0.422408		0.711129
0.390255		0.300542
0.345145		0.752889
0.301497		0.315277
0.582982		0.320404
0.360047		0.294497
0.32093		0.282407
0.298798		0.338725
0.288825		0.286251
0.633705		0.372623
		0.611793
		0.30322
		0.322206
		0.648694
		0.330648
		0.293122
		0.29559
		0.300674
		0.277681
		0.310698
		0.281008
		0.541895
		0.272941
		0.262346
		0.331447
		0.272953
		0.346947
		0.376645
		0.295752
		0.265603
		0.378284
		0.423749
		0.263324
		0.290457
		0.316862
		0.319667
		0.63937
		0.292967
		0.389591
		0.349446
		0.439036
		0.298017
		0.32997
		0.279676
		0.264971
		0.264823
		0.282267
		0.327684
		0.699449
		0.297321
		0.265952
		0.303859
		0.319471
		0.27518
		0.399852
		0.278174
		0.272541
		0.34862
		0.295423
		0.363495
		0.697504
		0.469249
		0.28472
		0.332819
		0.334431
		0.285225
		0.544698
		0.635854
		0.305792
		0.30222
		0.303402
		0.460013
		0.276789
		0.279667
		0.341646
		0.274449
		0.288608
		0.338307
		0.285654
		0.275374
		0.307847
		0.468098
		0.355146
		0.299616
		0.36636
		0.352277
		0.288309
		0.305398
		0.357567
		0.552718
		0.321734
		0.315814
		0.541826
		0.290389
		0.331919
		0.291321
		0.304723
		0.305051
		0.283495
		0.2958
		0.302686
		0.313298
		0.281307
		0.337905
		0.605543
		0.280425
		0.286517
		0.356723
		0.342663
		0.539845
		0.314023
		0.291269
		0.278242
		0.298874
		0.408919
		0.306852
		0.281627
		0.301573
		0.287717
		0.321522
		0.595743
		0.315659
		0.311134
		0.49759
		0.355201
		0.597138
		0.345122
		0.3642
		0.281587
		0.336386
		0.28358
		0.313087
		0.718901
		0.285068
		0.403487
		0.540834
		0.322538
		0.294407
		0.347249
		0.287875
		0.287683
		0.298434
		0.295703
		0.298622
		0.312683
		0.409386
		0.29425
		0.276848
		0.298584
		0.354828
		0.283378
		0.378056
		0.326989
		0.352373
		0.304444
		0.277433
		0.299352
		0.286452
		0.345761
		0.438575
		0.41187
		0.295443
		0.283875
		0.320027
		0.31124
		0.283752
		0.291539
		0.331003
		0.715654
		0.340649
		0.296773
		0.315996
		0.363036
		0.57973
		0.327314
		0.255024
		0.351718
		0.352237
		0.276195
		0.24823
		0.280015
		0.297628
		0.256028
		0.565576
		0.258947
		0.279909
		0.253588
		0.308972
		0.254953
		0.26268
		0.344681
		0.576114
		0.25822
		0.255173
		0.401902
		0.255132
		0.276394
		0.542935
		0.265458
		0.270213
		0.279416
		0.277721
		0.295305
		0.260252
		0.291777
		0.413293
		0.400394
		0.334291
		0.275466
		0.344442
		0.39448
		0.266236
		0.302989
		0.52595
		0.268594
		0.534655
		0.6044
		0.487702
		0.34799
		0.377372
		0.315931
		0.263687
		0.261629
		0.258902
		0.368639
		0.285205
		0.296379
		0.289812
		0.328211
		0.285944
		0.320546
		0.311898
		0.459737
		0.274361
		0.293902
		0.341931
		0.3611
		0.274314
		0.333294
		0.289684
		0.277226
		0.350248
		0.408365
		0.285451
		0.325068
		0.379206
		0.281103
		0.31821
		0.337397
		0.290006
		0.307905
		0.332187
		0.327655
		0.426822
		0.297756
		0.314584
		0.311241
		0.277778
		0.293089
		0.33189
		0.312301
		0.297801
		0.304238
		0.355132
		0.29267
		0.50736
		0.353865
		0.331802
		0.27208
		0.287184
		0.268086
		0.306674
		0.29534
		0.26997
		0.275381
		0.502625
		0.282537
		0.283412
		0.317172
		0.347453
		0.30393
		0.561829
		0.294167
		0.322809
		0.306223
		0.286717
		0.351116
		0.3373
		0.348109
		0.308396
		0.317848
		0.590176
		0.300109
		0.330254
		0.398633
		0.534002
		0.305796
		0.479709
		0.300374
		0.2846
		0.318678
		0.297967
		0.365586
		0.295074
		0.509438
		0.278714
		0.289202
		0.292608
		0.306217
		0.313087
		0.283711
		0.373694
		0.323123
		0.319639
		0.304275
		0.29281
		0.332636
		0.451273
		0.265779
		0.339039
		0.264703
		0.340308
		0.287537
		0.322769
		0.378324
		0.319967
		0.366053
		0.538265
		0.458535
		0.287677
		0.332315
		0.352241
		0.774978
		0.291281
		0.314132
		0.39879
		0.328619
		0.270356
		0.379359
		0.292088
		0.286347
		0.508877
		0.46392
		0.343288
		0.44947
		0.267702
		0.407204
		0.260189
		0.367586
		0.297511
		0.308757
		0.272072
		0.275655
		0.560563
		0.560714
		0.26918
		0.266559
		0.30251
		0.304346
		0.376797
		0.341832
		0.33811
		0.580264
		0.302338
		0.394673
		0.304447
		0.303115
		0.516758
		0.398563
		0.287784
		0.413255
		0.281202
		0.283469
		0.301185
		0.313697
		0.299281
		0.445664
		0.329385
		0.284609
		0.594761
		0.370005
		0.302973
		0.300448
		0.369816
		0.291056
		0.295095
		0.31007
		0.293215
		0.386356
		0.459522
		0.445594
		0.510355
		0.30494
		0.33003
		0.555678
		0.304322
		0.400543
		0.350754
		0.301069
		0.331503
		0.290819
		0.359696
		0.317755
		0.289185
		0.528754
		0.307538
		0.293159
		0.404559
		0.295508
		0.33041
		0.327747
		0.290714
		0.31254
		0.364774
		0.278989
		0.281485
		0.301561
		0.280102
		0.3125
		0.336613
		0.353706
		0.375724
		0.282078
		0.316589
		0.299675
		0.408289
		0.296724
		0.289461
		0.338415
		0.296749
		0.54647
		0.488624
		0.285356
		0.516389
		0.282558
		0.289603
		0.329943
		0.331792
		0.309872
		0.292897
		0.337955
		0.346207
		0.396157
		0.335364

## Sheet: Fig.1g
G	Precision	Recall	F1		A	Precision	Recall	F1
Score	0.8973	0.8675	0.8822		Score	0.8718	0.9007	0.8860

## Sheet: Fig.2a
K		R
ΔI/I0		ΔI/I0
0.158935		0.119051
0.143692		0.121199
0.126717		0.112586
0.127448		0.116834
0.144255		0.132741
0.217769		0.133659
0.142016		0.115822
0.142612		0.107151
0.133506		0.176368
0.149887		0.153662
0.126429		0.116483
0.123821		0.113136
0.152079		0.178386
0.120077		0.104422
0.119084		0.103776
0.140967		0.159092
0.200764		0.137298
0.263464		0.140025
0.124376		0.134142
0.180568		0.140101
0.14314		0.161369
0.188724		0.115646
0.20022		0.112931
0.135679		0.119662
0.152446		0.136769
0.12254		0.174331
0.133419		0.109214
0.136491		0.120064
0.185827		0.142572
0.161361		0.170571
0.149921		0.133177
0.141784		0.152916
0.139752		0.117166
0.19119		0.121682
0.164619		0.113708
0.128017		0.131579
0.131648		0.147108
0.138266		0.117473
0.129276		0.126813
0.142093		0.118377
0.131827		0.233825
0.122363		0.116479
0.11655		0.184086
0.154134		0.205818
0.120163		0.150618
0.122614		0.121464
0.127929		0.192283
0.118722		0.137019
0.150383		0.111228
0.184671		0.114186
0.285106		0.111361
0.132829		0.123374
0.171697		0.201542
0.118164		0.192408
0.131922		0.109125
0.236079		0.146554
0.136915		0.112704
0.156815		0.160873
0.121354		0.131018
0.12451		0.114065
0.117433		0.135895
0.180194		0.142574
0.140221		0.114079
0.129845		0.133483
0.11937		0.132479
0.171978		0.134255
0.130146		0.145953
0.166123		0.118499
0.115446		0.117982
0.142555		0.133502
0.115942		0.114986
0.120123		0.119316
0.128166		0.113386
0.136537		0.107139
0.149326		0.10795
0.122675		0.115887
0.132318		0.108186
0.146401		0.107844
0.136522		0.161119
0.166076		0.130404
0.116952		0.144326
0.14103		0.150395
0.16503		0.158173
0.127442		0.12865
0.117627		0.128155
0.131487		0.112276
0.113762		0.1353
0.184867		0.124293
0.140348		0.133607
0.186634		0.153454
0.125624		0.123865
0.198462		0.145323
0.135033		0.160372
0.132402		0.206194
0.190371		0.122391
0.113152		0.116143
0.138873		0.116652
0.144403		0.11804
0.115027		0.116939
0.127849		0.136222
0.145372		0.148444
0.170447		0.120643
0.132238		0.120418
0.133945		0.123914
0.155256		0.126604
0.146644		0.154567
0.148196		0.180576
0.182673		0.13202
0.123196		0.131837
0.154114		0.124953
0.121356		0.136675
0.166154		0.176992
0.129984		0.118992
0.157264		0.121773
0.128054		0.122359
0.127553		0.140186
0.169553		0.123939
0.174084		0.122704
0.157153		0.286476
0.155259		0.134823
0.132066		0.152607
0.135961		0.147747
0.113833		0.130169
0.13846		0.148559
0.144543		0.133597
0.134339		0.183234
0.133567		0.119789
0.154704		0.133215
0.156798		0.118596
0.173832		0.158313
0.124054		0.133467
0.163996		0.135103
0.140554		0.147307
0.192932		0.126079
0.117902		0.122929
0.12002		0.144802
0.161035		0.157951
0.166408		0.131465
0.119087		0.141436
0.174812		0.130546
0.222612		0.127828
0.112612		0.179973
0.119063		0.173721
0.117521		0.199013
0.144041		0.167056
0.146885		0.141053
0.155001		0.127635
0.115845		0.181226
0.133442		0.184113
0.146552		0.181344
0.175034		0.152137
0.126661		0.13639
0.115941		0.130808
0.139367		0.143854
0.238251		0.129047
0.135947		0.189093
0.169404		0.12847
0.239273		0.223157
0.12855		0.165349
0.166151		0.124739
0.149884		0.125108
0.162632		0.182845
0.147997		0.139116
0.195812		0.163731
0.131488		0.173489
0.209725		0.12691
0.151791		0.231063
0.136055		0.138127
0.130849		0.130237
0.123871		0.157164
0.182683		0.128164
0.162541		0.134622
0.11308		0.173734
0.129442		0.18409
0.127345		0.131734
0.126941		0.129748
0.156583		0.162431
0.135732		0.168533
0.123188		0.159906
0.138312		0.154422
0.130637		0.131717
0.143315		0.181512
0.162082		0.154818
0.126772		0.223
0.118674		0.164245
0.131595		0.183787
0.12631		0.141336
0.123391		0.156745
0.143971		0.137552
0.162775		0.156244
0.112698		0.138045
0.205774		0.166645
0.165652		0.139497
0.1197		0.132502
0.113534		0.189097
0.115828		0.243865
0.142386		0.185862
0.198144		0.15308
0.125913		0.127055
0.121071		0.138447
0.128505		0.158128
0.113136		0.136975
0.153978		0.152066
0.15384		0.134009
0.123792		0.189971
0.139516		0.169095
0.167737		0.247524
0.122258		0.131991
0.156357		0.134672
0.148286		0.180793
0.133057		0.152665
0.116434		0.148228
0.113667		0.135816
0.187502		0.157161
0.151833		0.152253
0.172049		0.135046
0.17319		0.156027
0.210279		0.230219
0.1201		0.186247
0.138079		0.18794
0.155869		0.238631
0.226723		0.160655
0.130988		0.159981
0.136587		0.218547
0.127133		0.177898
0.149623		0.234815
0.121502		0.207497
0.155063		0.134799
0.134476		0.184853
0.127721		0.169523
0.129927		0.154053
0.1509		0.162548
0.122442		0.149576
0.123088		0.131094
0.118199		0.153566
0.124793		0.185851
0.127362		0.125566
0.163818		0.133631
0.133974		0.122917
0.137047		0.152666
0.138616		0.158966
0.172048		0.130991
0.171525		0.261233
0.133297		0.14876
0.125501		0.12721
0.135822		0.232178
0.159583		0.164913
0.163424		0.133392
0.12316		0.135315
0.128872		0.13875
0.177842		0.159664
0.180781		0.138792
0.126123		0.176583
0.246541		0.144105
0.155454		0.130465
0.13049		0.133264
0.117378		0.16808
0.133705		0.135514
0.160807		0.128482
0.303252		0.127813
0.146543		0.127261
0.137284		0.121209
0.133488		0.260536
0.147878		0.126979
0.146899		0.149721
0.166369		0.145819
0.146053		0.124285
0.156126		0.127099
0.164845		0.131845
0.161555		0.13443
0.132308		0.192937
0.125786		0.145108
0.129544		0.140678
0.134651		0.169511
0.125394		0.138614
0.13187		0.189558
0.134091		0.155681
0.12154		0.151375
0.172056		0.189176
0.153127		0.125234
0.144865		0.167874
0.138943		0.159881
0.117416		0.120325
0.121307		0.171972
0.1267		0.120668
0.142558		0.133705
0.129726		0.161979
0.136195		0.138755
0.121601		0.126
0.155946		0.120335
0.119208		0.137307
0.133174		0.137735
0.133563		0.12645
0.145058		0.139982
0.115142		0.228281
0.120518		0.181103
0.215408		0.160921
0.144763		0.176767
0.114909		0.201776
0.122743		0.133794
0.162308		0.153014
0.114869		0.139276
0.119043		0.145672
0.192758		0.147735
0.188556		0.236761
0.177394		0.196899
0.153755		0.190059
0.161284		0.156168
0.146228		0.211252
0.127039		0.148183
0.120541		0.203389
0.166628		0.185755
0.134698		0.147844
0.160216		0.204026
0.147015		0.160423
0.11582		0.176332
0.123095		0.155403
0.138707		0.21212
0.147448		0.159481
0.187199		0.14486
0.123732		0.167403
0.147177		0.151597
0.117243		0.152465
0.115442		0.1576
0.136903		0.186993
0.115818		0.157274
0.167923		0.210656
0.114275		0.161753
0.115122		0.19191
0.156066		0.147205
0.157088		0.149537
0.176307		0.167624
0.150613		0.150095
0.19419		0.155094
0.115056		0.166185
0.179857		0.206566
0.14822		0.153692
0.115411		0.158993
0.147277		0.210744
0.159255		0.193707
0.158662		0.159246
0.171089		0.227461
0.119354		0.158312
0.147993		0.159067
0.163036		0.155273
0.142854		0.165784
0.171678		0.159276
0.164773		0.228678
0.140776		0.167343
0.22058		0.154371
0.115966		0.157891
0.120479		0.186855
0.148163		0.151488
0.146905		0.226037
0.128337		0.181929
0.137766		0.226289
0.122324		0.15366
0.153643		0.15263
0.12129		0.159523
0.146138		0.24025
0.14617		0.17686
0.133639		0.170421
0.227255		0.152579
0.123511		0.149436
0.121242		0.149556
0.146986		0.16964
0.152761		0.207064
0.172495		0.15776
0.208705		0.159458
0.1412		0.179292
0.17241		0.184929
0.120555		0.165892
0.14711		0.178388
0.12691		0.166461
0.118299		0.180047
0.146131		0.170988
0.193492		0.156649
0.127055		0.15166
0.117856		0.16771
0.149681		0.155192
0.122805		0.24434
0.170158		0.196464
0.117925		0.156879
0.155825		0.168731
0.153284		0.150919
0.124041		0.218836
0.167589		0.213506
0.135681		0.176854
0.134644		0.167322
0.137558		0.182744
0.158371		0.153648
0.135041		0.156784
0.135776		0.17178
0.117417		0.153785
0.153406		0.144683
0.123267		0.224135
0.133643		0.146305
0.165704		0.148828
0.127533		0.159175
0.172511		0.161373
0.119744		0.148938
0.146031		0.1601
0.146859		0.13739
0.12699		0.176121
0.163324		0.142854
0.138209		0.151723
0.147238		0.167795
0.124965		0.20071
0.142588		0.176741
0.121799		0.170161
0.123028		0.193903
0.12752		0.144534
0.139569		0.218947
0.125413		0.189151
0.122043		0.18186
0.154344		0.140628
0.263566		0.146863
0.19964		0.138975
0.13015		0.136611
0.164178		0.141935
0.13804		0.18786
0.128761		0.136849
0.174036		0.13781
0.208862		0.154359
0.127773		0.186243
0.145428		0.137525
0.129251		0.16757
0.132402		0.138184
0.147047		0.161697
0.148776		0.138916
0.122058		0.162201
0.11855		0.141124
0.142078		0.172744
0.135104		0.143649
0.124916		0.160478
0.137318		0.23005
0.149542		0.15744
0.13047		0.187273
0.119922		0.149077
0.119576		0.139951
0.15145		0.146851
0.172803		0.140938
0.152841		0.147574
0.121397		0.138673
0.184839		0.181213
0.121518		0.137636
0.136496		0.176573
0.119302		0.155223
0.194503		0.149202
0.134054		0.145581
0.168972		0.158674
0.151373		0.188231
0.12354		0.138637
0.146384		0.144993
0.138012		0.150411
0.138047		0.160972
0.116578		0.176891
0.172422		0.137478
0.118324		0.145409
0.120946		0.155266
0.128566		0.211066
0.11575		0.176296
0.122242		0.136086
0.130453		0.159285
0.144374		0.153795
0.151187		0.161674
0.143518		0.159523
0.113377		0.151022
0.12972		0.179339
0.120606		0.141129
0.172851		0.162267
0.150266		0.198916
0.126729		0.149976
0.172148		0.161686
0.164223		0.208529
0.113965		0.15276
0.138531		0.139833
0.244074		0.194171
0.11867		0.175481
0.144492		0.182566
0.205566		0.181651
0.12125		0.153201
0.130325		0.145138
0.157677		0.203776
0.1165		0.138996
0.175549		0.168742
0.145714		0.176189
0.148384		0.159578
0.140201		0.158069
0.160528		0.1386
0.149526		0.218368
0.133338		0.180319
0.129694		0.183027
0.150271		0.192796
0.13822		0.181687
0.127693		0.156934
0.135438		0.147599
0.128298		0.148709
0.147068		0.176765
0.170421		0.133092
0.118831		0.142939
0.156306		0.204448
0.135999		0.142426
0.134489		0.173652
0.126259		0.156162
0.135528		0.133102
0.168178		0.243801
0.143465		0.168021
0.138692		0.16294
0.131131		0.143997
0.134404		0.147659
0.129209		0.149912
0.145259		0.167872
0.139807		0.163768
0.14736		0.146531
0.149721		0.14784
0.240285		0.205336
0.19527		0.143416
0.179856		0.132559
0.185648		0.13258
0.118671		0.158826
0.204293		0.222088
0.124374		0.144076
0.152274		0.157438
0.136457		0.142903
0.142143		0.168538
0.135097		0.222421
0.155683		0.170283
0.147686		0.140004
0.146822		0.133914
0.140084		0.138803
0.151796		0.133852
0.117397		0.146982
0.172519		0.128344
0.169544		0.13148
0.153978		0.141761
0.249689		0.134338
0.147114		0.170257
0.119707		0.193019
0.143116		0.205449
0.29956		0.161458
0.13494		0.15187
0.191262		0.129814
0.130767		0.156072
0.14792		0.162004
0.170031		0.134273
0.133212		0.158963
0.138246		0.167648
0.120102		0.164848
0.211008		0.131287
0.173665		0.144572
0.13925		0.194711
0.234836		0.1722
0.188455		0.14531
0.142991		0.258413
0.121192		0.164374
0.180345		0.190396
0.195207		0.142271
0.154324		0.183343
0.119585		0.134631
0.162712		0.167623
0.18599		0.136292
0.145489		0.136453
0.149909		0.197528
0.154209		0.164778
0.159134		0.145261
0.134541		0.179496
0.133379		0.143862
0.117115		0.13662
0.12129		0.138009
0.146643		0.14354
0.116416		0.174909
0.156047		0.160988
0.12196		0.135956
0.113315		0.139777
0.148307		0.139169
0.115812		0.165042
0.119698		0.169421
0.140933		0.166668
0.130304		0.19684
0.127105		0.156902
0.131239		0.139582
0.142852		0.153673
0.164565		0.152521
0.113275		0.130408
0.15588		0.135851
0.136504		0.18182
0.127969		0.133305
0.116779		0.13899
0.12381		0.162175
0.168615		0.204185
0.12985		0.155935
0.121404		0.151136
0.115214		0.133451
0.118412		0.177394
0.123864		0.142511
0.168295		0.149406
0.151304		0.143224
0.123299		0.132506
0.123338		0.150885
0.123216		0.147255
0.142574		0.134212
0.119828		0.147023
0.11481		0.146403
0.16084		0.144942
0.12102		0.137877
0.151898		0.139797
0.130163		0.14812
0.187827		0.184137
0.133388		0.172852
0.148372		0.177298
0.141583		0.131866
0.158414		0.132172
0.163101		0.148069
0.114508		0.166249
0.13942		0.160721
0.115157		0.134816
0.164762		0.140111
0.145493		0.129742
0.166461		0.130077
0.180579		0.134538
0.133583		0.139863
0.167941		0.223215
0.133997		0.151922
0.132176		0.168106
0.142929		0.173004
0.137889		0.168174
0.116809		0.149322
0.127227		0.135796
0.183499		0.150832
0.139339		0.150127
0.14623		0.129776
0.157252		0.137504
0.175778		0.134112
0.129954		0.15096
0.12257		0.153447
0.184827		0.143859
0.13064		0.175003
0.176852		0.143592
0.131611		0.129742
0.12813		0.134088
0.145727		0.13305
0.197139		0.162796
0.119722		0.199572
0.130491		0.145954
0.135114		0.146169
0.139061		0.143885
0.117318		0.146707
0.153741		0.144566
0.150268		0.136774
0.148587		0.150174
0.129304		0.150027
0.124038		0.134288
0.177751		0.223117
0.112969		0.135975
0.12058		0.137821
0.120135		0.13295
0.144282		0.155388
0.168378		0.146049
0.145033		0.225146
0.132689		0.138127
0.146021		0.127828
0.131984		0.135064
0.115705		0.156099
0.149887		0.131415
0.153842		0.155244
0.136718		0.161333
0.125037		0.129605
0.129075		0.131828
0.1208		0.191291
0.139259		0.185679
0.119894		0.162648
0.118505		0.166811
0.139258		0.136855
0.150708		0.150391
0.154622		0.158945
0.135687		0.213097
0.159553		0.154523
0.151034		0.186128
0.186865		0.214558
0.147861		0.174852
0.165188		0.146697
0.168114		0.144537
0.125465		0.186508
0.141766		0.182076
0.146416		0.145868
0.187314		0.132946
0.166887		0.130525
0.121549		0.173997
0.118522		0.137887
0.145088		0.169123
0.136134		0.182637
0.145675		0.170174
0.141503		0.135915
0.129686		0.157819
0.122585		0.142008
0.128933		0.158475
0.124269		0.149948
0.131883		0.130945
0.118019		0.151828
0.137967		0.128358
0.133531		0.155303
0.133278		0.137345
0.149058		0.158224
0.185337		0.129459
0.195841		0.133002
0.19707		0.137928
0.154647		0.148207
0.121395		0.207209
0.12839		0.155923
0.131881		0.156563
0.116799		0.141348
0.153339		0.142157
0.144513		0.136958
0.157562		0.13479
0.132977		0.136694
0.117236		0.130353
0.114557		0.151067
0.175835		0.164182
0.128683		0.162945
0.114847		0.150423
0.156337		0.149224
0.127037		0.15699
0.145414		0.147385
0.148406		0.18775
0.11657		0.136192
0.149936		0.177483
0.143756		0.159816
0.13922		0.174011
0.147945		0.215805
0.133595		0.141644
0.120051		0.17232
0.16697		0.141242
0.141679		0.145396
0.178401		0.135637
0.129404		0.141693
0.122912		0.134704
0.137818		0.148714
0.116835		0.173111
0.130693		0.184357
0.139221		0.134816
0.144853		0.143136
0.122211		0.138486
0.134746		0.14864
0.157066		0.152386
0.132754		0.163479
0.201212		0.15465
0.173023		0.132929
0.129709		0.137669
0.185984		0.14323
0.205098		0.15145
0.193145		0.158433
0.17054		0.17726
0.168635		0.139852
0.149614		0.170157
0.133085		0.170294
0.122847		0.144524
0.119618		0.137152
0.162963		0.132543
0.130212		0.156838
0.207276		0.133751
0.120146		0.173491
0.124366		0.228544
0.133008		0.135664
0.145835		0.13226
0.122597		0.141072
0.143037		0.210833
0.145686		0.184203
0.190053		0.15784
0.176436		0.14513
0.120579		0.14225
0.123133		0.13541
0.140308		0.150312
0.123657		0.135236
0.12052		0.147237
0.137301		0.196768
0.155959		0.142364
0.154138		0.165087
0.133812		0.220897
0.130413		0.13933
0.14541		0.250307
0.129759		0.132386
0.122811		0.131452
0.123841		0.133433
0.131597		0.132143
0.135514		0.14935
0.172851		0.170138
0.120938		0.141954
0.159321		0.148944
0.138508		0.199214
0.128056		0.131638
0.120415		0.175875
0.137422		0.204592
0.127048		0.146091
0.141997		0.138873
0.139883		0.141334
0.161885		0.161033
0.15024		0.147047
0.147922		0.170595
0.135195		0.145041
0.135784		0.157322
0.139333		0.137811
0.185182		0.167334
0.146381		0.144834
0.152016		0.134316
0.173524		0.157042
0.204365		0.178322
0.118563		0.141708
0.251281		0.144958
0.166795		0.14655
0.156051		0.142777
0.17672		0.175215
0.129595		0.158715
0.153227		0.135418
0.127354		0.154276
0.126602		0.203859
0.12173		0.188899
0.128352		0.137578
0.25191		0.133413
0.130954		0.137551
0.141489		0.138305
0.130398		0.155144
0.130347		0.15113
0.169238		0.130795
0.165457		0.131813
0.153595		0.140643
0.201812		0.137908
0.242667		0.142268
0.150403		0.131488
0.127074		0.15274
0.166479		0.165462
0.182596		0.152557
0.154047		0.132859
0.198613		0.200476
0.120829		0.157625
0.143851		0.154005
0.144622		0.134967
0.190459		0.159814
0.129082		0.135912
0.150583		0.14238
0.196279		0.15349
0.191314		0.134327
0.17449		0.137428
0.175455		0.137217
0.146216		0.150771
0.17558		0.159797
0.127578		0.158493
0.115435		0.169077
0.157038		0.150112
0.128441		0.176355
0.18832		0.14548
0.125358		0.138078
0.183106		0.141207
0.128779		0.142223
0.151319		0.199327
0.155523		0.144255
0.126881		0.153948
0.178043		0.14465
0.239343		0.149698
0.274008		0.152838
0.169155		0.156889
0.122785		0.139768
0.146384		0.143608
0.134922		0.145305
0.12016		0.174387
0.127014		0.137518
0.118584		0.136526
0.153865		0.142335
0.122933		0.173258
0.217499		0.157772
0.129106		0.13725
0.171177		0.141137
0.183365		0.172716
0.116132		0.155966
0.124042		0.13468
0.128053		0.140021
0.115104		0.140325
0.121159		0.146797
0.164687		0.139139
0.165349		0.138466
0.158647		0.225601
0.146021		0.139585
0.117531		0.17239
0.128335		0.133528
0.128626		0.183051
0.120752		0.171613
0.124466		0.156811
0.126687		0.136652
0.130069		0.130372
0.156289		0.16257
0.144804		0.131765
0.16517		0.130419
0.174567		0.140136
0.121947		0.134941
0.204088		0.151894
0.131092		0.132573
0.120115		0.136124
0.171017		0.12911
0.14973		0.177575
0.118213		0.13794
0.125005		0.139277
0.145221		0.149118
0.233938		0.145853
0.205745		0.134287
0.157593		0.20034
0.198888		0.173078
0.131724		0.158374
0.236225		0.148624
0.18039		0.198691
0.135316		0.145239
0.155543		0.134172
0.119435		0.164327
0.164146		0.162188
0.119212		0.139122
0.182558		0.154071
0.135784		0.133747
0.168321		0.19206
0.134621		0.143461
0.134295		0.135771
0.118643		0.189511
0.140087		0.182504
0.132479		0.146656
0.132677		0.145549
0.167488		0.167337
0.148946		0.144754
0.183863		0.153643
0.140293		0.13918
0.123005		0.135581
0.164995		0.144129
0.127518		0.135843
0.141421		0.138274
0.125478		0.184675
0.209581		0.150986
0.181448		0.15908
0.135325		0.148926
0.176944		0.229301
0.119765		0.150736
0.166661		0.138771
0.140256		0.143337
0.129453		0.215798
0.125789		0.148813
0.173551		0.193694
0.126709		0.135706
0.140822		0.133566
0.128758		0.140722
0.197313		0.209201
0.126222		0.139163
0.152223		0.200094
0.186897		0.13357
0.127596		0.134281
0.119158		0.140363
0.121386		0.233091
0.146009		0.148538
0.14509		0.160645
0.208		0.142781
0.186367		0.153838
0.122788		0.155905
0.199134		0.131649
0.149249		0.135916
0.136661		0.155502
0.142998		0.246152
0.140842		0.151585
0.176264		0.137988
0.126731		0.16076
0.217999		0.13569
0.184628		0.136773
0.16994		0.171085
0.214293		0.185614
0.165153		0.151986
0.157283		0.133073
0.125501		0.165387
0.144389		0.203878
0.124136		0.161136
0.167195		0.185932
0.128177		0.169655
0.144517		0.161371
0.191537		0.133514
0.196858		0.146418
0.230825		0.144904
0.238445		0.226782
0.13941		0.16517
0.216007		0.148664
0.144496		0.149153
0.229779		0.137323
0.146472		0.146938
0.196465		0.141107
0.1787		0.145586
0.120834		0.132461
0.155174		0.157576
0.179676		0.148819
0.156538		0.192146
0.119519		0.229976
0.142979		0.146263
0.123486		0.144508
0.130806		0.218012
0.146036		0.142404
0.199173		0.148515
0.159865		0.245126
0.202647		0.13445
0.12563		0.13396
0.142616		0.133474
0.143445		0.175901
0.137454		0.14959
0.220404		0.136935
0.189648		0.137682
0.143333		0.13324
0.134853		0.170108
0.133615		0.177264
0.184557		0.157292
0.142236		0.15164
0.135589		0.137296
0.123021		0.163116
0.14903		0.138597
0.130992		0.152426
0.146744		0.13651
0.142706		0.139202
0.17119		0.169638
0.234305		0.13304
0.140824		0.135135
0.173247		0.144447
0.137021		0.133385
0.12605		0.191882
0.150242		0.162316
0.148252		0.206321
0.124251		0.16441
0.139129		0.139183
0.170512		0.193202
0.170694		0.140401
0.132193		0.154098
0.149776		0.179431
0.160466		0.149984
0.127174		0.133564
0.151557		0.15283
0.137		0.162358
0.190201		0.135656
0.127708		0.160245
0.143165		0.147976
0.153516		0.183452
0.138258		0.146554
0.143154		0.147406
0.12239		0.227193
0.129266		0.174277
0.11981		0.164598
0.123545		0.30194
0.115445		0.20857
0.154073		0.175575
0.119915		0.17102
0.155243		0.245076
0.210128		0.236253
0.115553		0.209481
0.148443		0.241879
0.124238		0.155747
0.134222		0.148639
0.143893		0.144686
0.142485		0.164174
0.225819		0.177307
0.149109		0.163653
0.120689		0.225685
0.16924		0.150791
0.149232		0.155322
0.15962		0.224493
0.181343		0.16032
0.113628		0.201496
0.127119		0.140639
0.129932		0.148261
0.20602		0.168086
0.205427		0.222202
0.127006		0.150207
0.177386		0.15121
0.141285		0.247575
0.143077		0.152214
0.172868		0.171212
0.125182		0.235891
0.130474		0.161475
0.22196		0.16761
0.125713		0.192899
0.132536		0.188281
0.131646		0.210252
0.130055		0.146196
0.143046		0.14862
0.142692		0.167952
0.151129		0.16605
0.149233		0.156588
0.138462		0.145166
0.195267		0.18885
0.147684		0.192076
0.118098		0.15329
0.116191		0.166474
0.124006		0.162529
0.148204		0.146207
0.115865		0.149877
0.142938		0.168599
0.126093		0.188095
0.115869		0.151983
0.131852		0.142065
0.147599		0.147921
0.170051		0.176019
0.140418		0.159315
0.172155		0.179959
0.163424		0.164408
0.181116		0.15484
0.134779		0.202846
0.168657		0.169793
0.143984		0.15249
0.114782		0.154608
0.138417		0.152122
0.180303		0.145687
0.123414		0.181398
0.162093		0.209653
0.127987		0.170181
0.11759		0.176054
0.179713		0.176903
0.142312		0.174806
0.170561		0.205365
0.205808		0.193013
0.166715		0.176969
0.118589		0.187433
0.121323		0.172008
0.143306		0.230673
0.184607		0.179997
0.115166		0.156886
0.183063		0.174618
0.148589		0.171706
0.120831		0.259885
0.119188		0.209777
0.178112		0.182292
0.159854		0.150336
0.188254		0.15513
0.151205		0.17593
0.195853		0.159876
0.117613		0.190443
0.203364		0.179123
0.118465		0.174311
0.144495		0.179894
0.155585		0.192479
0.11793		0.214081
0.121381		0.215886
0.130877		0.226974
0.134966		0.204773
0.139994		0.189712
0.153179		0.17473
0.177718		0.22008
0.130627		0.159867
0.119159		0.18629
0.181741		0.16367
0.139456		0.243532
0.145251		0.202321
0.131012		0.144444
0.120348		0.153858
0.13724		0.171809
0.171656		0.158265
0.119836		0.154087
0.173486		0.226142
0.164459		0.169045
0.118444		0.171944
0.148169		0.170159
0.119589		0.175693
0.141641		0.181232
0.153675		0.216756
0.169947		0.195989
0.139221		0.15276
0.168151		0.172234
0.158425		0.166016
0.157189		0.162602
0.128999		0.218495
0.135804		0.186002
0.115635		0.157977
0.155629		0.164529
0.12009		0.140658
0.131791		0.180622
0.196775		0.19449
0.153933		0.173724
0.12417		0.199253
0.122855		0.212126
0.163367		0.176353
0.216058		0.200041
0.155546		0.174285
0.152481		0.176334
0.115213		0.18665
0.124957		0.159418
0.133552		0.184982
0.116021		0.173086
0.122977		0.15468
0.148758		0.176167
0.140001		0.148694
0.168768		0.156393
0.12374		0.178372
0.122335		0.169729
0.146413		0.143778
0.130081		0.144437
0.141294		0.152505
0.131105		0.18509
0.159396		0.189701
0.238827		0.166634
0.196551		0.181834
0.126613		0.240561
0.129482		0.167971
0.132554		0.165751
0.203763		0.176736
0.230685		0.192722
0.173279		0.149548
0.157819		0.175538
0.135961		0.15152
0.121908		0.177007
0.186635		0.152732
0.132317		0.172293
0.16844		0.211629
0.124672		0.188462
0.130212		0.16455
0.127781		0.145834
0.157593		0.1978
0.144341		0.185774
0.126147		0.185239
0.131761		0.164398
0.145411		0.18233
0.148719		0.196287
0.121649		0.15872
0.127925		0.172908
0.122523		0.153861
0.152682		0.157994
0.115273		0.161583
0.200545		0.159637
0.135947		0.181348
0.119208		0.152614
0.123167		0.18599
0.162976		0.167131
0.245827		0.162316
0.138748		0.148757
0.143054		0.172271
0.185502		0.155474
0.212033		0.202701
0.134826		0.17479
0.11902		0.169493
0.144025		0.155185
0.147406		0.19896
0.254891		0.157001
0.123824		0.211257
0.126838		0.164574
0.184966		0.187873
0.130789		0.153713
0.129971		0.193494
0.135443		0.152968
0.132311		0.242805
0.144381		0.152298
0.117194		0.151529
0.166935		0.168484
0.208082		0.166486
0.123385		0.174687
0.144432		0.1986
0.158471		0.160187
0.300786		0.160315
0.284022		0.155797
0.241144		0.156418
0.187935		0.193654
0.167496		0.148221
0.20613		0.176254
0.132676		0.184862
0.117742		0.177448
0.216112		0.211219
0.168053		0.152331
0.166483		0.16919
0.147714		0.195541
0.163961		0.142636
0.142601		0.189114
0.122961		0.147725
0.12006		0.147899
0.138461		0.180361
0.147213		0.16738
0.125953		0.168112
0.117976		0.165475
0.180654		0.143332
0.117696		0.169553
0.17524		0.154215
0.116092		0.150198
0.190439		0.172557
0.118284		0.149422
0.137457		0.161914
0.144256		0.15312
0.148094		0.144086
0.126119		0.202796
0.123176		0.147306
0.116147		0.146033
0.150101		0.177766
0.171324		0.207234
0.160838		0.147262
0.116931		0.19821
0.140083		0.276221
0.16584		0.152851
0.186465		0.201074
0.143595		0.256956
0.200216		0.164774
0.130177		0.1621
0.137605		0.19467
0.131263		0.169866
0.123298		0.181799
0.128959		0.160024
0.160753		0.159681
0.130677		0.169393
0.142999		0.195898
0.123142		0.144701
0.179402		0.165036
0.139821		0.161945
0.155717		0.179815
0.144418		0.141988
0.123294		0.19167
0.123285		0.182135
0.149049		0.166576
0.156791		0.145981
0.146992		0.21231
0.155281		0.180211
0.123027		0.179976
0.149157		0.173987
0.138431		0.150155
0.151881		0.155755
0.141274		0.161279
0.130824		0.205701
0.123142		0.160013
0.120294		0.140058
0.153953		0.146647
0.150983		0.232538
0.174735		0.182382
0.138073		0.20369
0.138648		0.178768
0.131535		0.168549
0.134009		0.202525
0.128834		0.160682
0.121722		0.187525
0.12047		0.168607
0.153676		0.15223
0.142195		0.210453
0.11718		0.193692
0.122615		0.222569
0.200704		0.163799
0.197587		0.199192
0.122906		0.197887
0.128006		0.154529
0.116551		0.193537
0.128429		0.150396
0.117286		0.155193
0.118251		0.173126
0.261878		0.176758
0.189863		0.213955
0.17909		0.202378
0.123787		0.162221
0.125286		0.15047
0.127584		0.15942
0.125557		0.214978
0.142811		0.166384
0.262062		0.144844
0.198195		0.154996
0.121733		0.177232
0.156145		0.150062
0.117506		0.160145
0.139355		0.18147
0.131439		0.186964
0.127823		0.176512
0.235523		0.194161
0.13797		0.223598
0.166254		0.172273
0.120615		0.199089
0.134077		0.149259
0.148747		0.190965
0.210226		0.167035
0.167773		0.151883
0.208869		0.197447
0.133202		0.185661
0.229163		0.183792
0.138451		0.1552
0.122158		0.189717
0.135236		0.146194
0.140085		0.171739
0.130289		0.180376
0.151539		0.183013
0.168651		0.214985
0.141683		0.157885
0.130346		0.155595
0.178683		0.195764
0.120178		0.188771
0.13581		0.177626
0.185171		0.167224
0.211855		0.143864
0.141998		0.19693
0.165072		0.182445
0.132361		0.166782
0.164541		0.154624
0.148104		0.206385
0.129459		0.173889
0.135555		0.173995
0.151689		0.153267
0.157773		0.149089
0.140355		0.190575
0.179956		0.174241
0.133465		0.148247
0.317482		0.150746
0.28645		0.174148
0.140713		0.158363
0.144333		0.150035
0.149269		0.147662
0.163666		0.15244
0.117245		0.212219
0.148461		0.161461
0.1178		0.165456
0.153783		0.144732
0.127483		0.159457
0.140779		0.160449
0.124136		0.148677
0.124104		0.155497
0.134103		0.168629
0.201867		0.149665
0.174962		0.206348
0.156222		0.226782
0.135638		0.217552
0.127229		0.175109
0.11907		0.156318
0.146293		0.238052
0.143884		0.165521
0.198338		0.176872
0.149048		0.15976
0.116198		0.160257
0.174454		0.157919
0.131921		0.180456
0.134643		0.187844
0.122745		0.205982
0.120056		0.147895
0.133849		0.149564
0.225588		0.16396
0.144086		0.167524
0.127913		0.170815
0.132965		0.194874
0.144783		0.208001
0.134794		0.171183
0.172793		0.184706
0.147849		0.170541
0.138226		0.268111
0.123094		0.216058
0.166925		0.17553
0.154994		0.193018
0.15152		0.169101
0.171494		0.257922
0.171736		0.160949
0.149875		0.17131
0.201726		0.17297
0.169711		0.197994
0.147346		0.23824
0.147592		0.156379
0.127181		0.22287
0.134224		0.218985
0.138738		0.168731
0.11952		0.172585
0.117617		0.147563
0.175733		0.152335
0.174459		0.185276
0.136322		0.165441
0.158253		0.178178
0.118857		0.16508
0.159662		0.167118
0.123139		0.140379
0.119111		0.185333
0.119115		0.183316
0.128047		0.200961
0.158967		0.14631
0.14073		0.220307
0.170505		0.192736
0.128445		0.144876
0.152926		0.230482
0.136539		0.164153
0.13134		0.166628
0.124005		0.142941
0.180914		0.177518
0.128456		0.152236
0.135835		0.188683
0.153591		0.148423
0.141518		0.142636
0.147465		0.186705
0.205441		0.152917
0.148736		0.163333
0.118756		0.168036
0.18493		0.151393
0.121668		0.167798
0.176141		0.213234
0.144674		0.191044
0.138242		0.219498
0.16071		0.157218
0.123837		0.176631
0.155996		0.193811
0.144105		0.178643
0.147881		0.199892
0.146731		0.181078
0.153536		0.179901
0.133922		0.183004
0.136022		0.155676
0.127046		0.148003
0.140834		0.154126
0.216757		0.160467
0.160505		0.201914
0.142396		0.161852
0.118466		0.145254
0.142308		0.15097
0.170236		0.197965
0.130307		0.172163
0.116911		0.142265
0.13071		0.187825
0.121637		0.201111
0.170087		0.161106
0.132674		0.148913
0.125343		0.22301
0.193741		0.172649
0.142996		0.163095
0.180215		0.209139
0.160871		0.22381
0.123155		0.176621
0.138725		0.233991
0.119956		0.172972
0.165722		0.189776
0.134384		0.18431
0.117984		0.155747
0.130124		0.164251
0.12497		0.148723
0.191278		0.179095
0.125643		0.143643
0.139063		0.187864
0.186105		0.146236
0.146053		0.25722
0.138237		0.146549
0.137634		0.152702
0.160625		0.172061
0.181849		0.175253
0.121152		0.195085
0.154488		0.152842
0.120677		0.162024
0.123617		0.203424
0.132793		0.188706
0.149179		0.151188
0.132167		0.183829
0.160716		0.163068
0.115939		0.219912
0.121176		0.168641
0.123299		0.154014
0.116929		0.152172
0.16565		0.178712
0.118542		0.214661
0.137411		0.168749
0.138462		0.228307
0.138056		0.236309
0.120187		0.161691
0.136713		0.195428
0.160811		0.207598
0.165383		0.163032
0.167507		0.17334
0.159951		0.165476
0.115074		0.181481
0.11546		0.177024
0.128074		0.166762
0.116693		0.131889
0.131563		0.134209
0.163639		0.182517
0.121179		0.160519
0.143838		0.14475
0.146198		0.155533
0.120149		0.190899
0.154352		0.138952
0.117832		0.145938
0.114723		0.209128
0.121225		0.134602
0.136865		0.133528
0.16683		0.154012
0.119687		0.15901
0.161176		0.167038
0.200765		0.15842
0.115406		0.161817
0.171161		0.143897
0.155775		0.156793
0.163902		0.196841
0.156817		0.137213
0.119485		0.14358
0.115637		0.15481
0.134896		0.146157
0.125939		0.162196
0.127525		0.165544
0.131756		0.149736
0.146088		0.136523
0.190077		0.151969
0.118346		0.205048
0.126249		0.151532
0.180454		0.160768
0.12281		0.160075
0.149061		0.17095
0.126277		0.146667
0.128355
0.152546
0.122801
0.127567
0.160091
0.11608
0.115732
0.128186
0.149351
0.159768
0.127676
0.147985
0.127229
0.130601
0.198957
0.141065
0.13959
0.144605
0.177829
0.131243
0.193283
0.153625
0.14019
0.128923
0.147277
0.131006
0.169936
0.14868
0.174004
0.143776
0.125026
0.127384
0.137364
0.136107
0.121701
0.157706
0.133468
0.184755
0.135248
0.154062
0.148938
0.167179
0.151712
0.168381
0.177284
0.176805
0.191761
0.123872
0.130043
0.147278
0.121587
0.133669
0.125056
0.140207
0.124858
0.162805
0.151116
0.122564
0.136768
0.170439
0.196138
0.129079
0.158933
0.155932
0.128699
0.123271
0.13442
0.184711
0.113923
0.14148
0.136886
0.163763
0.132638
0.192981
0.132134
0.146331
0.15677
0.202505
0.135163
0.130647
0.141964
0.1643
0.165607
0.150611
0.135177
0.187095
0.129088
0.142181
0.18828
0.1927
0.135026
0.153481
0.163064
0.120761
0.141087
0.129494
0.114811
0.119993
0.144679
0.132944
0.142459
0.165866
0.123081
0.130589
0.121981
0.142717
0.116223
0.152456
0.184728
0.145902
0.140481
0.128854
0.204751
0.158236
0.13075
0.133939
0.1269
0.127594
0.142103
0.131567
0.136761
0.148955
0.113469
0.126204
0.158536
0.119163
0.148839
0.157412
0.167794
0.174561
0.128138
0.136461
0.183785
0.114078
0.115007
0.115028
0.136608
0.176723
0.162328
0.174168
0.203422
0.144355
0.217642
0.169692
0.122533
0.137888
0.115221
0.116029
0.145842
0.132703
0.128842
0.127239
0.129541
0.166033
0.15459
0.122564
0.152043
0.12529
0.134132
0.131753
0.134321
0.146026
0.13936
0.119743
0.198003
0.133544
0.133794
0.145363
0.116409
0.14351
0.166033
0.122941
0.130202
0.158573
0.131762
0.124262
0.122628
0.124899
0.128272
0.151354
0.135153
0.214624
0.155898
0.175607
0.127352
0.120849
0.12879
0.122766
0.175875
0.213167
0.13092
0.114975
0.19223
0.116798
0.184612
0.138269
0.126194
0.120726
0.169678
0.122302
0.127195
0.114007
0.137229
0.121024
0.112774
0.157264
0.147737
0.16015
0.187345
0.172638
0.145189
0.122581
0.145439
0.135165
0.129477
0.134053
0.123833
0.125784
0.120498
0.129599
0.135204
0.121674
0.168383
0.147839
0.167983
0.133829
0.126685
0.130276
0.174971
0.140687
0.117573
0.156253
0.221604
0.241742
0.172184
0.128811
0.209192
0.214599
0.135878
0.202173
0.222449
0.214434
0.195873
0.151858
0.144623
0.147112
0.125266
0.134473
0.122798
0.116427
0.113988
0.123978
0.11371
0.121908
0.113468
0.181689
0.178297
0.159901
0.118439
0.133815
0.119096
0.173261
0.160285
0.140175
0.14498
0.177701
0.135918
0.183646
0.169751
0.13182
0.14576
0.164444
0.177241
0.12582
0.135547
0.144452
0.153519
0.154884
0.116219
0.14867
0.144505
0.121633
0.121234
0.126409
0.127053
0.124622
0.132041
0.138204
0.117658
0.118638
0.127747
0.151393
0.1423
0.153853
0.135834
0.183244
0.14256
0.154005
0.139118
0.20617
0.181173
0.176406
0.125258
0.165732
0.214942
0.171017
0.188801
0.125052
0.161433
0.154627
0.125889
0.198127
0.125689
0.127549
0.123665
0.142427
0.140147
0.148451
0.157361
0.122312
0.132889
0.118519
0.169419
0.126439
0.141877
0.162394
0.240565
0.193482
0.17756
0.14815
0.202134
0.178933
0.244479
0.220737
0.174465
0.14888
0.132781
0.176227
0.119531
0.142953
0.168646
0.131898
0.148114
0.135801
0.192993
0.158918
0.148157
0.185779
0.176639
0.133185
0.146267
0.163395
0.147705
0.144975
0.11407
0.149751
0.129834
0.251489
0.116211
0.139798
0.172347
0.138044
0.154004
0.207624
0.12005
0.138995
0.192416
0.162027
0.125088
0.125053
0.175769
0.133484
0.196782
0.14643
0.130873
0.113402
0.135451
0.140501
0.122711
0.201036
0.158866
0.149283
0.119583
0.117161
0.194422
0.151667
0.118209
0.118084
0.151403
0.17511
0.142675
0.138119
0.15419
0.130816
0.157031
0.127249
0.122211
0.14462
0.154399
0.139629
0.175555
0.125839
0.120081
0.150682
0.15158
0.153603
0.136842
0.124061
0.162556
0.131092
[truncated: 288 more rows]

## Sheet: Fig.2b
D		E		H
ΔI/I0		ΔI/I0		ΔI/I0
0.239377		0.235217		0.415447
0.213921		0.199089		0.477031
0.260551		0.335562		0.379084
0.341457		0.173303		0.381132
0.221717		0.160647		0.29299
0.220726		0.233845		0.301283
0.242176		0.309174		0.364379
0.32532		0.349183		0.340221
0.230285		0.337642		0.408004
0.234667		0.348701		0.252698
0.254736		0.163991		0.256021
0.218557		0.187302		0.268743
0.228523		0.189132		0.268885
0.235167		0.202932		0.274058
0.233799		0.201623		0.423112
0.438053		0.225143		0.378255
0.225622		0.394691		0.442713
0.220351		0.331195		0.379369
0.26294		0.361504		0.377639
0.229835		0.39918		0.425633
0.357296		0.213839		0.39504
0.319385		0.216386		0.370839
0.223239		0.177788		0.498406
0.276402		0.305135		0.383812
0.223823		0.171825		0.403729
0.256547		0.263871		0.471411
0.283887		0.184548		0.2795
0.300783		0.331998		0.337533
0.218268		0.177361		0.279362
0.250303		0.185694		0.333817
0.313461		0.270022		0.279523
0.269356		0.219536		0.318462
0.260349		0.2041		0.288577
0.222239		0.316028		0.302934
0.244329		0.186078		0.312954
0.296992		0.212678		0.296569
0.364249		0.439167		0.327063
0.238629		0.227506		0.279374
0.239985		0.352462		0.315199
0.251805		0.196646		0.377045
0.232148		0.264647		0.379556
0.269053		0.394415		0.414784
0.278412		0.238753		0.342496
0.336765		0.426845		0.508038
0.25402		0.377372		0.288703
0.255701		0.220841		0.256813
0.222149		0.239145		0.324519
0.220763		0.377202		0.288915
0.264082		0.228456		0.259526
0.259666		0.224837		0.283431
0.231635		0.274184		0.320068
0.298228		0.203854		0.301545
0.268062		0.186997		0.415745
0.275428		0.24359		0.453564
0.299964		0.301479		0.299014
0.343799		0.280464		0.404288
0.267395		0.19704		0.415509
0.250404		0.237864		0.490365
0.258882		0.196389		0.446449
0.269185		0.171164		0.350968
0.249121		0.195599		0.384973
0.228813		0.19234		0.442222
0.256112		0.199549		0.374692
0.238198		0.176461		0.273041
0.249009		0.185376		0.508683
0.254212		0.191186		0.411198
0.371687		0.177583		0.275478
0.259395		0.286946		0.471546
0.251573		0.294693		0.333518
0.258954		0.229337		0.348907
0.254143		0.215701		0.338885
0.239284		0.226655		0.40412
0.319574		0.291867		0.480603
0.233071		0.409445		0.47847
0.231476		0.250866		0.474329
0.354636		0.377349		0.437328
0.258227		0.291668		0.398022
0.293201		0.270444		0.421633
0.2398		0.380561		0.384956
0.238955		0.177247		0.304525
0.244933		0.189229		0.378381
0.270135		0.300571		0.398103
0.305727		0.212013		0.397575
0.237484		0.21354		0.384094
0.319779		0.217858		0.348234
0.257565		0.190101		0.305336
0.286438		0.214129		0.480096
0.347039		0.382064		0.358518
0.278102		0.307748		0.398791
0.242154		0.294667		0.426073
0.268585		0.412536		0.301871
0.360847		0.323366		0.309083
0.28741		0.270062		0.270918
0.259179		0.289013		0.373789
0.250918		0.251292		0.346969
0.232166		0.344699		0.383466
0.277166		0.322255		0.356561
0.233432		0.275605		0.274095
0.242678		0.213485		0.425752
0.260121		0.320318		0.485883
0.317383		0.237822		0.325472
0.288512		0.281185		0.397061
0.239276		0.403887		0.431918
0.323661		0.31826		0.487372
0.36961		0.24715		0.334196
0.256239		0.323172		0.473234
0.479986		0.248982		0.360803
0.309953		0.203905		0.308391
0.366769		0.254917		0.379799
0.240706		0.290906		0.262058
0.312674		0.231556		0.324251
0.353842		0.172484		0.355885
0.257545		0.312173		0.359147
0.285077		0.271323		0.368552
0.242357		0.362364		0.447494
0.250049		0.178197		0.292202
0.274184		0.273271		0.271326
0.247768		0.200174		0.408417
0.245225		0.481614		0.415215
0.342316		0.340301		0.345385
0.25553		0.342162		0.267081
0.295474		0.377734		0.39822
0.324979		0.295272		0.414899
0.260588		0.273174		0.409445
0.274704		0.188624		0.395379
0.313881		0.251528		0.260829
0.281125		0.17952		0.283858
0.263837		0.233477		0.368596
0.309033		0.196085		0.354549
0.348023		0.185996		0.380721
0.268979		0.174343		0.477552
0.289727		0.332757		0.360692
0.270144		0.27006		0.375571
0.325893		0.253653		0.451074
0.340458		0.295287		0.461155
0.288143		0.386261		0.308822
0.245413		0.181678		0.301893
0.276023		0.404497		0.417875
0.265569		0.33703		0.365888
0.260013		0.208412		0.425329
0.291805		0.426922		0.437214
0.263569		0.251375		0.432861
0.307001		0.357988		0.365719
0.2901		0.215909		0.262399
0.305171		0.340433		0.393043
0.259073		0.332203		0.352215
0.250782		0.264536		0.428064
0.237896		0.252572		0.344483
0.235496		0.292783		0.393093
0.221353		0.327308		0.405374
0.396164		0.246097		0.399315
0.257638		0.286411		0.332713
0.248101		0.215874		0.421613
0.258981		0.249383		0.287757
0.264055		0.29896		0.321497
0.292535		0.211242		0.281696
0.358474		0.273403		0.410063
0.256955		0.268352		0.339575
0.232959		0.313953		0.398521
0.270965		0.241798		0.463812
0.273958		0.196531		0.314044
0.320629		0.256938		0.473589
0.258062		0.23107		0.417898
0.241598		0.189505		0.320838
0.256886		0.234969		0.37978
0.424268		0.36981		0.438642
0.219505		0.245185		0.289978
0.242644		0.225059		0.479
0.233072		0.23752		0.289473
0.296736		0.222858		0.354666
0.259267		0.213855		0.373734
0.351614		0.246864		0.431509
0.224355		0.199702		0.293933
0.353572		0.219496		0.418227
0.235018		0.273351		0.467125
0.42431		0.193563		0.446237
0.223994		0.271077		0.321161
0.516071		0.212933		0.443223
0.210815		0.245193		0.503286
0.244625		0.243296		0.41387
0.246565		0.375717		0.537021
0.302547		0.31976		0.407791
0.247463		0.21985		0.428915
0.224481		0.304036		0.388988
0.485518		0.231338		0.274319
0.22665		0.211488		0.27207
0.522592		0.2306		0.477257
0.214106		0.233223		0.306049
0.211812		0.257878		0.342645
0.44891		0.3456		0.41179
0.23917		0.251673		0.36628
0.306462		0.212288		0.483358
0.237019		0.222285		0.352496
0.226958		0.204814		0.524135
0.331495		0.196037		0.424762
0.309605		0.229001		0.405151
0.385918		0.298893		0.308441
0.276881		0.235157		0.430776
0.224987		0.213248		0.437126
0.287571		0.223395		0.39966
0.27334		0.212285		0.386744
0.391003		0.167652		0.383525
0.264906		0.289407		0.455284
0.301443		0.228663		0.327887
0.252885		0.260299		0.442918
0.369178		0.299529		0.292593
0.32851		0.288492		0.399585
0.399195		0.313071		0.359938
0.390267		0.322565		0.274064
0.307384		0.353261		0.342868
0.347046		0.41584		0.310686
0.306977		0.374822		0.386065
0.371582		0.2799		0.29917
0.297976		0.331819		0.471128
0.44157		0.272562		0.345939
0.301119		0.342748		0.439235
0.327353		0.307213		0.316757
0.347985		0.248533		0.369677
0.350405		0.305958		0.479967
0.30853		0.332056		0.464776
0.352286		0.280087		0.467552
0.420395		0.244831		0.456681
0.308453		0.3281		0.358339
0.398009		0.317828		0.286057
0.325193		0.255977		0.352366
0.34188		0.250616		0.291622
0.297884		0.249155		0.32193
0.314047		0.264667		0.423819
0.336545		0.348461		0.461383
0.35965		0.325535		0.292878
0.344386		0.318324		0.389402
0.364483		0.292522		0.445481
0.328414		0.298427		0.407144
0.390228		0.283668		0.477345
0.310032		0.239181		0.411427
0.321796		0.310507		0.464438
0.337461		0.342497		0.380092
0.295176		0.346555		0.333754
0.333067		0.344456		0.292678
0.320239		0.21413		0.46203
0.367495		0.248583		0.384772
0.400334		0.292719		0.286719
0.322233		0.221444		0.449
0.287726		0.354123		0.552475
0.33748		0.219756		0.337922
0.41505		0.321378		0.305641
0.319558		0.282156		0.391102
0.301963		0.266703		0.427213
0.295186		0.261648		0.350231
0.314133		0.272358		0.452066
0.312287		0.200326		0.3257
0.30574		0.33692		0.344233
0.318716		0.196293		0.473077
0.419624		0.348983		0.314542
0.377513		0.333526		0.298535
0.333864		0.274735		0.380961
0.350493		0.303876		0.318741
0.320849		0.428558		0.350101
0.336921		0.213579		0.385779
0.337016		0.241818		0.3403
0.376811		0.300877		0.358629
0.385549		0.294782		0.292052
0.416943		0.302336		0.308123
0.310539		0.220791		0.328016
0.33689		0.272967		0.407492
0.382542		0.254603		0.327531
0.422009		0.265667		0.365828
0.35284		0.250478		0.341453
0.367848		0.291853		0.484562
0.331585		0.260164		0.265156
0.391814		0.245941		0.469305
0.305921		0.238008		0.378022
0.398262		0.237545		0.393263
0.346622		0.243813		0.371256
0.307161		0.189722		0.279811
0.417555		0.201967		0.320322
0.305122		0.18847		0.459307
0.417445		0.183967		0.266943
0.349145		0.181938		0.338223
0.458551		0.280776		0.438063
0.336192		0.183902		0.267316
0.334417		0.196684		0.350225
0.313984		0.174551		0.309772
0.367049		0.175371		0.451389
0.400518		0.206915		0.444731
0.319511		0.243398		0.386255
0.474146		0.252815		0.303127
0.397902		0.237522		0.287656
0.368586		0.269763		0.32134
0.324683		0.221445		0.329924
0.366386		0.27326		0.283288
0.310929		0.286831		0.349479
0.352842		0.225117		0.322932
0.428016		0.252935		0.405168
0.362368		0.181556		0.449088
0.28495		0.211198		0.361007
0.37853		0.234673		0.38696
0.333015		0.220529		0.372843
0.304485		0.224949		0.28301
0.499004		0.2388		0.433002
0.34131		0.21154		0.360489
0.320317		0.194112		0.401405
0.408879		0.202426		0.37177
0.366326		0.175769		0.358886
0.412582		0.241025		0.330397
0.419637		0.196154		0.3226
0.311658		0.268994		0.330171
0.301603		0.177792		0.302408
0.347672		0.176047		0.286708
0.366568		0.196732		0.294859
0.440962		0.212332		0.333318
0.311969		0.371502		0.3321
0.288058		0.196597		0.450191
0.287962		0.183444		0.326078
0.41865		0.189258		0.319247
0.278245		0.193928		0.357604
0.284635		0.194091		0.288799
0.326724		0.199175		0.356011
0.273798		0.203708		0.309603
0.267654		0.22041		0.320047
0.262238		0.45435		0.335045
0.26195		0.181394		0.312343
0.261438		0.185216		0.301276
0.271696		0.259963		0.306941
0.4063		0.198602		0.316371
0.268002		0.178308		0.33827
0.278629		0.267773		0.326131
0.275139		0.184107		0.378551
0.27168		0.182837		0.363855
0.308315		0.241489		0.330251
0.286374		0.259796		0.353624
0.554121		0.165708		0.332887
0.330151		0.271057		0.343555
0.281232		0.181772		0.361577
0.30172		0.196951		0.324229
0.297872		0.191834		0.432387
0.473645		0.176998		0.329849
0.351184		0.223301		0.488625
0.321852		0.223445		0.318472
0.347983		0.165244		0.417605
0.294022		0.290976		0.276385
0.275453		0.197276		0.387336
0.277563		0.202859		0.334711
0.512901		0.168899		0.299828
0.295111		0.188134		0.298101
0.352771		0.24451		0.34201
0.318884		0.244423		0.352052
0.279452		0.202618		0.403905
0.508054		0.217886		0.377257
0.27452		0.173629		0.368365
0.295852		0.332161		0.447834
0.334685		0.263124		0.304127
0.297247		0.201804		0.372484
0.320221		0.366596		0.414732
0.291769		0.214555		0.267723
0.388385		0.174937		0.4924
0.293374		0.249802		0.386267
0.333768		0.253657		0.399722
0.298384		0.185299		0.339521
0.287311		0.170267		0.274062
0.30915		0.196593		0.280575
0.30567		0.204946		0.291927
0.309057		0.189547		0.458142
0.53577		0.198237		0.440624
0.309279		0.280057		0.364573
0.316662		0.191577		0.325316
0.324315		0.166314		0.433697
0.330711		0.164221		0.45711
0.449121		0.263155		0.458225
0.49716		0.194976		0.28635
0.278143		0.195387		0.406217
0.2846		0.195967		0.315321
0.284998		0.255418		0.429649
0.284335		0.165861		0.292844
0.290337		0.287788		0.298551
0.329785		0.231081		0.401976
0.276289		0.298935		0.335345
0.282519		0.202584		0.325851
0.350999		0.19873		0.342495
0.309495		0.186763		0.433902
0.305993		0.188952		0.46705
0.401932		0.167347		0.266041
0.292218		0.205795		0.264528
0.263437		0.264926		0.483784
0.280313		0.19956		0.367756
0.507235		0.235581		0.492878
0.491345		0.349952		0.369843
0.267657		0.19843		0.268052
0.3722		0.29959		0.339882
0.321825		0.168664		0.307474
0.267373		0.280869		0.421133
0.333307		0.224001		0.268548
0.271205		0.246622		0.304536
0.275673		0.23883		0.461978
0.316451		0.287624		0.414528
0.295901		0.208571		0.375406
0.32132		0.292762		0.27763
0.352655		0.182532		0.375949
0.286767		0.287557		0.320104
0.277592		0.207029		0.320705
0.282173		0.276018		0.365849
0.31536		0.1972		0.327894
0.302084		0.224719		0.510954
0.283374		0.176227		0.472506
0.358703		0.281977		0.271894
0.31577		0.21533		0.454424
0.288973		0.172576		0.272187
0.294014		0.213373		0.377203
0.319991		0.20326		0.267843
0.340509		0.176649		0.350618
0.277943		0.182554		0.363017
0.310701		0.307047		0.314948
0.46178		0.192778		0.435435
0.285237		0.280433		0.402943
0.275021		0.354604		0.407063
0.31101		0.190978		0.400312
0.282262		0.213704		0.429616
0.283151		0.234663		0.319592
0.41844		0.21767		0.436225
0.437411		0.20589		0.442422
0.280132		0.225203		0.35863
0.466001		0.187376		0.433249
0.44239		0.218213		0.342195
0.328294		0.220714		0.283627
0.312148		0.235179		0.389088
0.326833		0.19375		0.380619
0.264305		0.200532		0.395387
0.304895		0.348527		0.422286
0.306497		0.289739		0.389843
0.404494		0.269451		0.291904
0.309079		0.288561		0.301113
0.263834		0.227885		0.427119
0.281521		0.21347		0.485025
0.420247		0.201777		0.33087
0.359542		0.213478		0.462522
0.319325		0.242919		0.288316
0.286563		0.266828		0.356969
0.418723		0.270675		0.331385
0.326137		0.232383		0.279742
0.312427		0.206594		0.441777
0.450705		0.249671		0.47442
0.393145		0.271521		0.378495
0.376927		0.303199		0.451805
0.421581		0.264679		0.43177
0.347231		0.255277		0.411129
0.385724		0.234922		0.285158
0.299914		0.24085		0.294018
0.4205		0.252282		0.285189
0.280704		0.225177		0.377122
0.393673		0.254924		0.453158
0.34113		0.289747		0.359396
0.399281		0.401668		0.346796
0.302963		0.255842		0.427547
0.319293		0.268009		0.336891
0.388146		0.395016		0.285711
0.389449		0.24799		0.461305
0.322545		0.244762		0.299332
0.324535		0.248976		0.428326
0.341657		0.264255		0.375454
0.405852		0.278587		0.328516
0.48032		0.283505		0.446117
0.457647		0.295614		0.445212
0.439615		0.247493		0.423174
0.356307		0.384823		0.38156
0.368825		0.289337		0.340938
0.324681		0.250794		0.396977
0.34102		0.275292		0.305779
0.325457		0.261017		0.365394
0.317304		0.256762		0.336637
0.310417		0.339664		0.388402
0.399261		0.509757		0.359227
0.401347		0.331116		0.378911
0.339654		0.27569		0.398641
0.288157		0.279182		0.440447
0.289224		0.280648		0.416228
0.28679		0.270368		0.386675
0.273288		0.427175		0.4106
0.407092		0.184237		0.457624
0.352348		0.198939		0.383055
0.404419		0.309644		0.384533
0.377997		0.274631		0.373153
0.338332		0.206693		0.45603
0.449923		0.267418		0.411358
0.489194		0.334218		0.432257
0.294668		0.176239		0.388943
0.381562		0.213762		0.339912
0.397443		0.322763		0.416642
0.305179		0.17455		0.40108
0.301577		0.27811		0.394859
0.329595		0.225066		0.396563
0.342787		0.211805		0.455472
0.287694		0.18667		0.445368
0.307036		0.220865		0.448831
0.307855		0.216397		0.341974
0.294394		0.19956		0.446138
0.359241		0.280721		0.434396
0.384165		0.237139		0.384618
0.463376		0.284737		0.348327
0.335576		0.253969		0.317182
0.351445		0.22137		0.449956
0.402105		0.335765		0.3034
0.410835		0.202076		0.451277
0.355261		0.308556		0.449275
0.304474		0.184343		0.293211
0.328498		0.183137		0.396804
0.289942		0.426895		0.381317
0.31076		0.186247		0.298277
0.325387		0.270511		0.392421
0.290505		0.176919		0.340429
0.311054		0.31945		0.382184
0.327956		0.258562		0.382571
0.305705		0.290861		0.327102
0.305675		0.316174		0.509117
0.310953		0.32687		0.468214
0.441242		0.266405		0.340555
0.308682		0.193912		0.406966
0.30752		0.274413		0.316045
0.387104		0.204201		0.515796
0.315455		0.201842		0.318366
0.309611		0.239835		0.501544
0.402203		0.188378		0.278936
0.303432		0.203898		0.385578
0.300793		0.239878		0.400503
0.566475		0.184253		0.287602
0.269991		0.206699		0.304377
0.315526		0.279452		0.385588
0.298921		0.276406		0.307242
0.297569		0.215575		0.279869
0.292367		0.189369		0.276692
0.279237		0.287655		0.404382
0.575262		0.275044		0.291217
0.337494		0.300928		0.457675
0.375253		0.193876		0.526728
0.500386		0.219062		0.465079
0.300654		0.242246		0.423474
0.3653		0.187999		0.446973
0.310704		0.243588		0.391079
0.313772		0.189486		0.38197
0.479254		0.270835		0.322462
0.329632		0.201467		0.479028
0.456915		0.184483		0.324222
0.293328		0.332624		0.30532
0.296851		0.199588		0.459247
0.284156		0.213899		0.439119
0.425862		0.345094		0.301938
0.351352		0.233204		0.287426
0.387974		0.238834		0.319333
0.481087		0.326007		0.318393
0.414456		0.278845		0.407527
0.28488		0.220599		0.53396
0.343304		0.212221		0.506862
0.412985		0.292146		0.284413
0.245657		0.39861		0.263123
0.249		0.201422		0.279539
0.26632		0.187365		0.451386
0.353412		0.277876		0.262549
0.351462		0.226068		0.315043
0.243258		0.222542		0.266085
0.259703		0.260969		0.431692
0.260577		0.280388		0.356541
0.524145		0.257565		0.375902
0.25488		0.246241		0.348969
0.47865		0.209779		0.291883
0.530585		0.495892		0.29945
0.255029		0.197287		0.264696
0.413596		0.201201		0.341629
0.550769		0.203151		0.453345
0.27459		0.261945		0.268162
0.301511		0.286079		0.320829
0.318883		0.266062		0.382549
0.276511		0.19803		0.307999
0.508828		0.558714		0.432357
0.362949		0.335332		0.277322
0.324491		0.198009		0.286153
0.304393		0.20359		0.298885
0.244021		0.275927		0.471908
0.237461		0.217396		0.443707
0.379453		0.269195		0.460352
0.26722		0.221145		0.419422
0.241978		0.267937		0.404017
0.280316		0.23025		0.295587
0.268661		0.317199		0.390514
0.474166		0.386541		0.476444
0.525198		0.250011		0.488037
0.374031		0.22638		0.410779
0.288592		0.392328		0.279339
0.491612		0.244967		0.282409
0.489799		0.224585		0.445486
0.456517		0.219246		0.278208
0.403298		0.195702		0.266066
0.241947		0.201874		0.33881
0.249622		0.211549		0.489905
0.248333		0.306006		0.346471
0.244205		0.253862		0.444863
0.316202		0.241166		0.324943
0.461139		0.199434		0.432728
0.400152		0.299599		0.323438
0.288129		0.194121		0.292511
0.474906		0.215361		0.364805
0.32477		0.247141		0.316224
0.29148		0.369807		0.34163
0.279435		0.26366		0.313507
0.241005		0.269221		0.295098
0.273648		0.515657		0.300791
0.254406		0.248137		0.386316
0.352296		0.20335		0.440908
0.316372		0.2337		0.339269
0.409745		0.251918		0.342211
0.242371		0.32903		0.325726
0.260421		0.416033		0.415681
0.25663		0.201337		0.402419
0.268146		0.299714		0.355615
0.399057		0.327557		0.429579
0.261278		0.236231		0.439119
0.256707		0.214515		0.313704
0.358189		0.265999		0.462013
0.304076		0.213747		0.452217
0.392786		0.19312		0.49804
0.314593		0.218167		0.381365
0.279352		0.20414		0.320749
0.318878		0.198192		0.323125
0.294058		0.295846		0.289429
0.383479		0.192662		0.49228
0.386538		0.228527		0.293997
0.42872		0.216675		0.38558
0.267256		0.298521		0.277331
0.388716		0.20629		0.293829
0.358893		0.272478		0.273628
0.26124		0.34865		0.295738
0.300773		0.324113		0.385025
0.408896		0.214287		0.284244
0.284402		0.212968		0.300323
0.466992		0.196736		0.355952
0.313697		0.310565		0.536132
0.266529		0.240167		0.470702
0.453643		0.197917		0.300251
0.293841		0.242086		0.313027
0.526979		0.205909		0.285659
0.486812		0.218283		0.507835
0.498922		0.342268		0.289101
0.239238		0.252372		0.317386
0.395238		0.226643		0.314607
0.256943		0.333777		0.283829
0.414621		0.264707		0.333281
0.270533		0.231761		0.388016
0.296689		0.255964		0.458298
0.354159		0.231661		0.502455
0.425612		0.256746		0.408571
0.24044		0.344046		0.298828
0.491626		0.232762		0.516985
0.307817		0.388214		0.272864
0.238097		0.274046		0.280438
0.477039		0.253055		0.522603
0.326441		0.281419		0.347445
0.545696		0.241248		0.512439
0.394727		0.326622		0.406219
0.31501		0.290189		0.330587
0.277137		0.280241		0.502884
0.245067		0.344898		0.476753
0.398469		0.27281		0.466178
0.247197		0.267364		0.317275
0.265564		0.277819		0.47013
0.257687		0.287184		0.270681
0.379728		0.291495		0.328664
0.350824		0.372396		0.299209
0.422643		0.325813		0.277754
0.27759		0.332454		0.272156
0.226333		0.394887		0.320701
0.24198		0.318087		0.372775
0.343891		0.426102		0.413369
0.25039		0.495866		0.306042
0.275961		0.277417		0.417301
0.356556		0.436562		0.312117
0.41229		0.308469		0.418445
0.266979		0.336448		0.370785
0.325144		0.349736		0.352093
0.450723		0.36352		0.4555
0.222094		0.342835		0.395965
0.313211		0.284322		0.423899
0.290675		0.429653		0.352511
0.361703		0.270122		0.266402
0.25626		0.299495		0.323563
0.435461		0.330709		0.336254
0.437875		0.290835		0.410568
0.267891		0.278375		0.41208
0.216988		0.297563		0.347287
0.365966		0.308285		0.370613
0.365712		0.340662		0.444076
0.255105		0.34087		0.423845
0.262469		0.265311		0.415157
0.242259		0.266351		0.407509
0.258307		0.319636		0.344908
0.337679		0.333975		0.368225
0.326587		0.333073		0.429115
0.232037		0.26611		0.356795
0.328624		0.37496		0.345669
0.239811		0.392792		0.402116
0.220363		0.251449		0.382391
0.28201		0.259584		0.367402
0.449882		0.278552		0.367729
0.307098		0.303601		0.417361
0.328415		0.267926		0.377558
0.40365		0.294109		0.388525
0.351827		0.294353		0.389136
0.223998		0.279473		0.346787
0.307099		0.339827		0.415447
0.459545		0.280888		0.41391
0.310688		0.272431		0.422259
0.281485		0.288471		0.391916
0.545388		0.257808		0.346136
0.282584		0.283756		0.343534
0.542294		0.291754		0.387983
0.387102		0.316817		0.367069
0.227316		0.324707		0.371894
0.287448		0.31458		0.355546
0.392569		0.321041		0.365342
0.289636		0.323191		0.34857
0.231695		0.393023		0.354711
0.462759		0.352695		0.392497
0.373896		0.288243		0.300081
0.301164		0.278872		0.504087
0.278105		0.237073		0.384376
0.318254		0.370116		0.2895
0.46313		0.440444		0.306781
0.376457		0.448808		0.314253
0.306166		0.393271		0.322026
0.23278		0.374567		0.309183
0.520652		0.269014		0.364429
0.316805		0.283733		0.33899
0.252207		0.251588		0.297379
0.321056		0.234782		0.418925
0.310883		0.287329		0.384303
0.236483		0.257564		0.289443
0.59627		0.420296		0.312519
0.50871		0.259012		0.479758
0.591986		0.325107		0.295578
0.528498		0.241174		0.33284
0.477244		0.316616		0.324698
0.527418		0.370446		0.497502
0.437567		0.265185		0.479387
0.455189		0.395675		0.57026
0.479936		0.30463		0.484766
0.496295		0.283105		0.30496
0.294214		0.347704		0.34954
0.410436		0.381101		0.293969
0.407738		0.341187		0.521692
0.433982		0.332439		0.344487
0.36184		0.299051		0.368882
0.419808		0.396657		0.489384
0.365312		0.386067		0.290495
0.390584		0.305649		0.390587
0.353317		0.289996		0.43315
0.454997		0.296594		0.388897
0.36115		0.354527		0.309055
0.445567		0.354988		0.439538
0.46463		0.270755		0.40696
0.473015		0.266005		0.542605
0.316268		0.411403		0.333429
0.458689		0.289317		0.334236
0.602315		0.276542		0.370003
0.570197		0.26926		0.391425
0.574271		0.434927		0.367913
0.524697		0.338178		0.465525
0.456208		0.345275		0.514647
0.409704		0.241085		0.454658
0.350517		0.242304		0.388687
0.548702		0.244216		0.451413
0.425767		0.283625		0.391903
0.250887		0.32614		0.544827
0.519093		0.270681		0.34639
0.436539		0.301666		0.38861
0.41039		0.244586		0.36715
0.376507		0.329734		0.466117
0.554354		0.518995		0.306548
0.496132		0.332061		0.508592
0.452609		0.351299		0.427827
0.440365		0.254899		0.399245
0.467588		0.246938		0.294623
0.294454		0.286481		0.433924
0.329406		0.290867		0.301468
0.34286		0.32264		0.32365
0.401476		0.330961		0.333921
0.313763		0.310835		0.340814
0.317509		0.293491		0.501564
0.303125		0.346864		0.329512
0.329427		0.29659		0.334712
0.365201		0.436427		0.386938
0.375766		0.288984		0.456051
0.399764		0.28469		0.331571
0.44373		0.290542		0.363038
0.376465		0.303671		0.364372
0.368811		0.31477		0.334273
0.50042		0.420037		0.395568
0.493213		0.314016		0.463267
0.276384		0.335462		0.451942
0.341584		0.292803		0.361527
0.343181		0.319624		0.38604
0.376403		0.458662		0.487099
0.365618		0.273965		0.44616
0.40627		0.303027		0.359761
0.443823		0.298964		0.450257
0.437731		0.276124		0.383544
0.261651		0.309861		0.399573
0.36974		0.28087
0.454321		0.297397
0.458132		0.271846
0.425382		0.27516
0.240609		0.279591
0.207832		0.347169
0.316789		0.279107
0.26335		0.275849
0.378149		0.400221
0.238624		0.382837
0.273535		0.497481
0.239584		0.400325
0.229747		0.43739
0.212083		0.310336
0.22294		0.248307
0.217882		0.407036
0.265795		0.318753
0.225231		0.35418
0.273117		0.254358
0.285511		0.254484
0.250788		0.292889
0.267342		0.28597
0.236801		0.422976
0.227422		0.326956
0.271445		0.461507
0.234652		0.356129
0.243294		0.268809
0.306857		0.373292
0.236817		0.380095
0.242313		0.457427
0.232879		0.424144
0.281968		0.313251
0.260893		0.504976
0.252875		0.337907
0.247635		0.363075
0.255289		0.438047
0.260084		0.419284
0.287098		0.268979
0.270035		0.465496
0.248618		0.424296
0.25542		0.489629
0.236858		0.415501
0.245481		0.277504
0.324772		0.440944
0.279587		0.280523
0.524413		0.433362
0.446652		0.327038
0.529508		0.496625
0.23505		0.425814
0.22759		0.327492
0.228555		0.254868
0.216945		0.2766
0.26058		0.468347
0.437013		0.301903
0.328699		0.430086
0.397123		0.387557
0.340684		0.337557
0.440445		0.45574
0.425703		0.261
0.429697		0.383539
0.265668		0.327098
0.317354		0.458887
0.393878		0.38718
0.356696		0.259311
0.224544		0.318775
0.237369		0.343575
0.221266		0.307855
0.277619		0.30176
0.351257		0.25793
0.480373		0.356525
0.356941		0.339236
0.408968		0.296609
0.310219		0.372447
0.239716		0.274834
0.403248		0.426015
0.279019		0.500067
0.247043		0.516013
0.515721		0.336822
0.513856		0.262542
0.217653		0.265633
0.249427		0.296535
0.246566		0.264724
0.317262		0.336654
0.267459		0.267149
0.341486		0.272444
0.301791		0.288397
0.260077		0.29471
0.353969		0.34586
0.328122		0.309632
0.245774		0.274486
0.293442		0.50339
0.228112		0.268941
0.272522		0.386084
0.225925		0.34128
0.274951		0.440968
0.294883		0.446879
0.264097		0.272016
0.230237		0.35187
0.214619		0.323781
0.230503		0.280818
0.266435		0.261972
0.317327		0.271945
0.336766		0.371921
0.239612		0.41368
0.307153		0.271559
0.244914		0.413498
0.243174		0.467362
0.278603		0.388886
0.239646		0.356232
0.246676		0.445482
0.260401		0.425354
0.308023		0.370374
0.282615		0.343569
0.246004		0.321609
0.362846		0.286537
0.260714		0.28968
0.393121		0.408394
0.299718		0.425942
0.558994		0.398413
0.350178		0.416629
0.23768		0.428638
0.35339		0.401706
0.262156		0.375728
0.270687		0.289301
0.443406		0.310376
0.334501		0.368751
0.372054		0.274324
0.266738		0.341361
0.411909		0.25199
0.579397		0.32015
0.248668		0.254052
0.274055		0.311882
0.495446		0.25125
0.422981		0.274542
0.276511		0.269633
0.436207		0.254328
0.315736		0.300998
0.335649		0.279762
0.381459		0.282158
0.377625		0.265838
0.335164		0.285046
0.296323		0.448456
0.325742		0.46493
0.317654		0.450077
0.288266		0.336961
0.469143		0.304204
0.270188		0.443938
0.310326		0.352857
0.223087		0.468525
0.207571		0.293242
0.246723		0.3847
0.279615		0.368674
0.392203		0.289043
0.327497		0.332172
0.261185		0.388341
0.220786		0.263653
0.264916		0.378084
0.401075		0.540523
0.236471		0.490025
0.22836		0.43988
0.388809		0.41647
0.296723		0.33673
0.245502		0.302267
0.244087		0.457324
0.489136		0.439442
0.30211		0.327277
0.248673		0.316841
0.254524		0.334048
0.257471		0.272368
0.251626		0.411443
0.25624		0.285636
0.250301		0.351221
0.408119		0.496117
0.293818		0.26252
0.242622		0.349847
0.232721		0.353899
0.235835		0.354951
0.464034		0.297349
0.235172		0.452057
0.247475		0.428668
0.248103		0.529278
0.429364		0.362517
0.310243		0.281986
0.398184		0.303727
0.325085		0.304014
0.553313		0.436205
0.250836		0.402913
0.306611		0.417571
0.280322		0.458388
0.265204		0.31594
0.340633		0.350179
0.293989		0.486723
0.246549		0.427849
0.26125		0.423579
0.256781		0.394422
0.296575		0.49978
0.246517		0.43768
0.241048		0.387233
0.257135		0.313015
0.240576		0.501924
0.251809		0.282181
0.304214		0.315769
0.267148		0.276014
0.296121		0.366881
0.264611		0.307269
0.335267		0.275064
0.322775		0.364486
0.284841		0.384006
0.320712		0.472751
0.260509		0.445862
0.312286		0.283479
0.342199		0.447095
0.30677		0.278763
0.325363		0.293745
0.255059		0.31204
0.283115		0.281903
0.255466		0.271228
0.289005		0.307745
0.284052		0.379067
0.250228		0.431374
0.310945		0.473289
0.327494		0.319454
0.260766		0.374903
0.253004		0.369566
0.30183		0.42652
0.257951		0.411582
0.284166		0.377464
0.268515		0.466757
0.301363		0.466472
0.374504		0.447931
0.290621		0.383559
0.212357		0.371502
0.256731		0.529926
0.248797		0.345372
0.239714		0.310821
0.293801		0.41051
0.380224		0.453358
0.281271		0.403852
0.210981		0.307546
0.343569		0.429427
0.214246		0.440909
0.229306		0.34962
0.305217		0.371496
0.477051		0.365291
0.246831		0.33958
0.229262		0.35032
0.302875		0.334183
0.240545		0.29107
0.333181		0.326242
0.247671		0.416458
0.234724		0.429959
0.240264		0.299763
0.309484		0.367825
0.255217		0.316574
0.228389		0.418703
0.289497		0.414637
0.234915		0.32526
0.289383		0.375359
0.454632		0.38844
0.258847		0.322999
0.284866		0.457059
0.323104		0.421951
0.239827		0.459818
0.238129		0.409287
0.244642		0.44172
0.367231		0.405287
0.369396		0.399916
0.297235		0.418864
0.258642		0.412926
0.33073		0.342529
0.497974		0.31809
0.476862		0.372659
0.239898		0.407206
0.271704		0.379267
0.253725		0.422635
0.264636		0.504237
0.254508		0.438586
0.304353		0.346865
0.243148		0.459463
0.274034		0.425543
0.311172		0.374816
0.264882		0.325298
0.251269		0.284605
0.24113		0.273649
0.238258		0.279308
0.242474		0.298333
0.236989		0.283723
0.241728		0.272919
0.294121		0.345288
0.36493		0.277359
0.223187		0.288852
0.24338		0.305704
0.286354		0.312564
0.239187		0.461604
0.460047		0.378197
0.235951		0.335385
0.280571		0.301976
0.30311		0.310746
0.333534		0.347686
0.234392		0.30235
0.407493		0.422649
0.295335		0.276923
0.315069		0.276435
0.327824		0.282179
0.249468		0.346546
0.614893		0.316575
0.371873		0.264337
0.330221		0.350189
0.295028		0.266544
0.239237		0.276822
0.314105		0.309067
0.240913		0.277436
0.281332		0.376674
0.367266		0.454671
0.272729		0.284645
0.292927		0.28376
0.249032		0.506714
0.264522		0.426466
0.266348		0.30515
0.248505		0.271899
0.242926		0.397193
0.26924		0.306385
0.292586		0.300028
0.276044		0.303416
0.310748		0.410994
0.257642		0.358882
0.290208		0.472861
0.285142		0.441335
0.273704		0.482925
0.265336		0.376243
0.29278		0.455012
0.389296		0.421476
0.388073		0.453081
0.373528		0.37748
0.275963		0.44674
0.269213		0.416059
0.289308		0.423375
0.326592		0.437308
0.283585		0.308214
0.33995		0.316021
0.272785		0.293788
0.429563		0.340685
0.314479		0.28073
0.28359		0.36237
0.300726		0.398516
0.274297		0.427401
0.284383		0.396183
0.451652		0.437182
0.301933		0.413636
0.299203		0.293157
0.307303		0.287226
0.410414		0.277672
0.293016		0.39778
0.332044		0.351787
0.296436		0.333243
0.381649		0.440667
0.470634		0.353482
0.362057		0.309581
0.314265		0.339893
0.405186		0.29232
0.450929		0.29337
0.350034		0.291399
0.316514		0.290556
0.419075		0.438534
0.408225		0.420685
0.340881		0.459163
0.332871		0.423078
0.268428		0.457689
0.357063		0.325322
0.40417		0.365131
0.305059		0.444239
0.306687		0.41456
0.289506		0.41163
0.349109		0.337773
0.364933		0.379285
0.353532		0.331475
0.376241		0.433197
0.364545		0.396208
0.33166		0.444319
0.311691		0.287188
0.373655		0.408518
0.36792		0.390884
0.307122		0.424735
0.293712		0.362811
0.28881		0.290533
0.280062		0.364366
0.355433		0.296465
0.301689		0.332277
0.272892		0.353096
0.245955		0.404905
0.280568		0.291346
0.245573		0.333572
0.231145		0.342689
0.349153		0.419659
0.286573		0.416119
0.450696		0.385707
0.266122		0.425914
0.26884		0.49963
0.236666		0.445335
0.226442		0.427545
0.238168		0.418388
0.291984		0.455709
0.329745		0.519253
0.258009		0.369899
0.257724		0.449638
0.436304		0.362758
0.355274		0.409905
0.261469		0.452053
0.295131		0.291858
0.392893		0.362092
0.393324		0.282599
0.28957		0.41794
0.285892		0.284422
0.26726		0.323258
0.383512		0.295381
0.345084		0.394682
0.37445		0.368869
0.413541		0.356217
0.433855		0.379023
0.411493		0.312284
0.399784		0.345626
0.30891		0.409544
0.286779		0.374722
0.394528		0.310094
0.360026		0.336663
0.293892		0.361793
0.359857		0.309056
0.336379		0.386169
0.345541		0.321649
0.255416		0.359406
0.311342		0.329723
0.35602		0.339404
0.267769		0.35968
0.323519		0.351612
0.3499		0.265948
0.319426		0.266889
0.355266		0.341471
0.326477		0.392544
0.315577		0.447744
0.315686		0.437482
0.344232		0.406843
0.319181		0.415424
0.339929		0.445327
0.284246		0.410034
0.314924		0.388176
0.372268		0.382374
0.441507		0.327641
0.340866		0.339995
0.38403		0.415118
0.365633		0.318248
0.349238		0.408806
0.304916		0.390267
0.405353		0.327539
0.353025		0.312663
0.40345		0.35703
0.4011		0.429956
0.326934		0.442581
0.36082		0.361785
0.353116		0.362909
0.397106		0.330169
0.328636		0.380868
0.321866		0.375565
0.396887		0.3465
0.297595		0.343106
0.399635		0.373669
0.322035		0.410486
0.267208		0.359111
0.262483		0.326993
0.295153		0.36501
0.278049		0.315051
0.263002		0.290072
0.264429		0.375486
0.321887		0.360715
0.415538		0.307344
0.413817		0.340164
0.374815		0.363891
0.364585		0.342365
0.362715		0.478348
0.329577		0.413589
0.349088		0.403936
0.41423		0.379213
0.290688		0.410787
0.371628		0.422452
0.309041		0.360471
0.351474		0.343375
0.398688		0.444631
0.354548		0.418792
0.414579		0.348605
0.390639		0.293978
0.238751		0.433084
0.375831		0.462282
0.263638		0.405882
0.249984		0.292564
0.295785		0.311882
0.314481		0.363103
0.30586		0.303337
0.306382		0.513525
0.447777		0.299161
0.301202		0.411848
0.27243		0.327082
0.314185		0.361274
0.303533		0.407655
0.23852		0.421154
0.311502		0.365207
0.339934		0.285326
0.398769		0.336889
0.274404		0.412309
0.258753		0.281281
0.278255		0.299416
0.359709		0.334086
0.357026		0.41873
0.379087		0.378429
0.26135		0.387945
0.270481		0.490522
0.270462		0.285885
0.236911		0.415422
0.237866		0.431092
0.278227		0.42955
0.244489		0.382121
0.265384		0.320865
0.369499		0.430004
0.285733		0.347933
0.263892		0.331334
0.277599		0.345001
0.2665		0.344961
0.297597		0.49844
0.280131		0.297249
0.331448		0.439123
0.252863		0.412964
0.291342		0.465642
0.265894		0.488283
0.274625		0.483935
0.264099		0.443621
0.366838		0.438726
0.230746		0.497764
0.241672		0.384727
0.355426		0.321963
0.265747		0.416318
0.303827		0.494075
0.269192		0.346327
0.264813		0.370979
0.255162		0.396229
0.274832		0.403016
0.254253		0.421115
0.279533		0.309395
0.248314		0.428792
0.302379		0.325701
0.260946		0.433412
0.304397		0.43125
0.294788		0.394617
0.340502		0.355136
0.262566		0.383989
0.279403		0.417465
0.298494		0.346279
0.268097		0.344522
0.297042		0.432079
0.268693		0.324238
0.301754		0.390251
0.285655		0.377628
0.281701		0.32003
0.2715		0.400215
0.312646		0.443803
0.358078		0.313187
0.278733		0.430901
0.400467		0.414567
0.360177		0.293505
0.361287		0.290159
0.290539		0.318866
0.328009		0.320581
0.358894		0.31582
0.293883		0.454317
0.339917		0.396416
0.428014		0.411078
0.334633		0.328172
0.339959		0.47141
0.446652		0.352364
0.333794		0.340128
0.351883		0.419395
0.340966		0.460391
0.292307		0.33665
0.363454		0.29541
0.311128		0.405123
0.427328		0.448167
0.297169		0.309521
0.366371		0.422634
0.29006		0.297242
0.292928		0.453066
0.292479		0.350555
0.316632		0.453904
0.343421		0.304966
0.324971		0.422558
0.290357		0.422677
0.314671		0.325872
0.309384		0.301336
0.302731		0.33223
0.299192		0.334366
0.346362		0.292942
0.29153		0.393105
0.367357		0.340582
0.383481		0.38044
0.295593		0.453849
0.376134		0.436075
0.34535		0.321822
0.284747		0.306905
0.327033		0.363338
0.318925		0.35212
0.320223		0.334437
0.282574		0.355314
0.29238		0.44525
0.305555		0.346446
0.278264		0.515759
0.281842		0.375227
0.340943		0.502564
0.314744		0.479752
0.381183		0.410524
0.305831		0.405419
0.320285		0.420128
0.291581		0.370323
0.34724		0.400243
0.236398		0.453684
0.33267		0.386123
0.40281		0.451917
0.282519		0.412755
0.285705		0.526135
0.235195		0.523842
0.28379		0.502066
0.304463		0.470151
0.2804		0.388918
0.367715		0.399626
0.352891		0.376156
0.295686		0.533134
0.300927		0.385224
0.265994		0.389487
0.256728		0.355845
0.263503		0.353594
0.461713		0.404437
0.269876		0.390892
0.330965		0.390907
0.294785		0.443294
0.272184		0.508303
0.40176		0.547042
0.287864		0.522789
0.36848		0.545549
0.281775		0.568615
0.468139		0.379757
0.369009		0.434326
0.302127		0.434308
0.301779		0.501467
0.302468		0.408117
0.367745		0.425987
0.309265		0.410065
0.286414		0.480196
0.3955		0.456849
0.311807		0.477735
0.299516		0.47931
0.383865		0.494802
0.391993		0.459097
0.303195		0.434298
0.303621		0.427428
0.340163		0.338272
0.303921		0.311431
0.319097		0.354235
0.301049		0.406294
0.323828		0.314489
0.334654		0.307889
0.354627		0.350686
0.352344		0.322378
0.343642		0.357502
0.386331		0.343273
0.301639		0.34731
0.289731		0.353833
0.31556		0.356657
0.388512		0.311842
0.267984		0.33578
0.26548		0.314043
0.234337		0.395661
0.268418		0.426387
0.256867		0.371496
0.235909		0.399524
0.296806		0.40113
0.469741		0.361925
0.247386		0.357784
0.303634		0.341927
0.244943		0.337785
0.483707		0.376921
0.373265		0.417732
0.267365		0.34244
0.365389		0.345079
0.268869		0.377125
0.31626		0.337364
0.261505		0.41569
0.270569		0.355448
0.305103		0.357837
0.294038		0.374308
0.429664		0.398626
0.26683		0.406724
0.306454		0.37614
0.299429		0.367921
0.285035		0.368126
0.26385		0.358841
0.297778		0.379256
0.26556		0.366573
0.272101		0.379932
0.326469		0.383306
0.28581		0.401038
0.317847		0.364328
0.260777		0.378683
0.279139		0.356725
0.523882		0.426235
0.323406		0.35778
0.309758		0.354867
0.310724		0.549519
0.327986		0.359816
0.382441		0.507903
0.297425		0.391711
0.327072		0.399275
0.329504		0.392666
0.281525		0.400204
0.282376		0.397034
0.258819		0.459164
0.2547		0.446255
0.25732		0.389775
0.315416		0.46119
0.268798		0.443445
0.259824		0.386084
0.300691		0.527922
0.306691		0.376006
0.274589		0.390618
0.264279		0.441583
0.286426		0.366204
0.292971		0.405837
0.291248		0.374957
0.409344		0.40385
0.256097		0.372288
0.357579		0.542151
0.408541		0.530501
0.26188		0.407544
0.41905		0.376253
0.313938		0.380864
0.292679		0.415712
0.476198		0.358547
0.284186		0.463022
0.298168		0.359339
0.275055		0.522189
0.286438		0.370814
0.277315		0.435147
0.343464		0.507652
0.268099		0.462542
0.278475		0.439719
0.289952		0.470107
0.48415		0.405793
0.291494		0.430235
0.299568		0.361863
0.281362		0.373628
0.344188		0.377223
0.26067		0.509691
0.286599		0.480351
0.307704		0.366703
0.286287		0.446401
0.2595		0.346237
0.346764		0.352714
0.271931		0.365038
0.274609		0.588816
0.31559		0.324956
0.298425		0.347804
0.277975		0.380168
0.258777		0.332238
0.319425		0.454134
0.398121		0.466336
0.324398		0.314734
0.328976		0.377746
0.363548		0.308173
0.46506		0.493737
0.277158		0.373107
0.486795		0.476806
0.292956		0.506208
0.275249		0.443305
0.387982		0.332851
0.331118		0.380472
0.277111		0.600941
0.276524		0.354996
0.316525		0.378186
0.287417		0.354133
0.319164		0.427106
0.25757		0.34408
0.264486		0.451628
0.276222		0.377221
0.341982		0.506193
0.317999		0.460462
0.351862		0.406666
0.33928		0.432065
0.267064		0.425452
0.295414		0.478738
0.265867		0.42204
0.264719		0.439327
0.280264		0.461962
0.27104		0.466714
0.311272		0.452706
0.306014		0.452775
0.366644		0.453557
0.288821		0.462202
0.337925		0.53272
0.299928		0.450731
0.286639		0.441956
0.325927		0.436727
0.259297		0.437139
0.37238		0.435726
0.426838		0.386952
0.269888		0.371302
0.286897		0.371089
0.282986		0.363863
0.346768		0.428865
0.290748		0.341914
0.278854		0.375185
0.350228		0.356245
0.47683		0.512847
0.288847		0.389074
0.351505		0.382824
0.265074		0.382586
0.289308		0.34778
0.289987		0.335321
0.347953		0.35358
0.395026		0.454925
0.360049		0.425603
0.371671		0.443666
0.292606		0.378213
0.258617		0.453977
0.516704		0.359969
0.272334		0.488814
0.294717		0.458237
0.391701		0.352494
0.261584		0.425534
0.273507		0.377931
0.251098		0.352139
0.243614		0.3462
0.24876		0.355427
0.306405		0.414516
0.261305		0.396111
0.279735		0.429128
0.251658		0.262387
0.254781		0.306952
0.24895		0.246956
0.243906		0.235747
0.267522		0.251786
0.344091		0.249079
0.258672		0.34416
0.256806		0.279541
0.26504		0.21924
0.261504		0.356807
0.290269		0.24718
0.23904		0.249367
0.317309		0.25086
0.302323		0.241416
0.269965		0.225132
0.380774		0.22865
0.302521		0.306648
0.316132		0.243851
0.323677		0.233346
0.348714		0.227429
0.250691		0.24965
0.258295		0.243925
0.320982		0.237036
0.500997		0.211476
0.249198		0.308941
0.233364		0.232607
0.236295		0.25295
0.432501		0.214325
0.430239		0.254035
0.295087		0.482533
0.262363		0.22055
0.255903		0.265062
0.263913		0.225886
0.2904		0.287365
0.269279		0.274325
0.423546		0.308745
0.30896		0.271681
0.315921		0.253848
0.261362		0.300607
0.271701		0.226851
0.340041		0.383939
0.289411		0.244054
0.25803		0.286746
0.264066		0.321997
0.387549		0.268106
0.38152		0.230922
0.379361		0.226778
0.336746		0.302836
0.328814		0.393305
0.272114		0.215338
0.328348		0.228685
0.263591		0.330763
0.276208		0.269113
0.419467		0.229144
0.288662		0.205321
0.29333		0.382029
0.279698		0.414744
0.281718		0.342703
0.321592		0.296464
0.346241		0.315871
0.332941		0.390705
0.259538		0.373743
0.26525		0.338017
0.287276		0.379637
0.278056		0.310795
0.274158		0.326608
0.397571		0.304497
0.301452		0.292027
0.268441		0.410475
0.387031		0.275112
0.293757		0.344866
0.27742		0.324529
0.261495		0.340519
0.308298		0.306001
0.327688		0.357927
0.313935		0.356173
0.334168		0.381347
0.313621		0.269401
0.251395		0.278817
0.297795		0.28634
0.393233		0.355902
0.270406		0.309439
0.412321		0.411922
0.288626		0.356721
0.436321		0.317241
0.300723		0.273629
0.341714		0.316054
0.258972		0.337018
0.411186		0.312722
0.275436		0.335295
0.357201		0.277784
0.293149		0.301808
0.42137		0.234616
0.249944		0.239872
0.324876		0.32177
0.276557		0.228996
0.271573		0.213293
0.252782		0.234917
0.263977		0.252641
0.29652		0.278194
0.318179		0.22656
0.434611		0.307487
0.331981		0.252727
0.304226		0.320213
0.370132		0.296528
0.294407		0.194644
0.339751		0.192381
0.257432		0.245053
0.269905		0.189545
0.542362		0.211025
0.296436		0.188289
0.303884		0.275105
0.317799		0.285835
0.309461		0.33091
0.317555		0.363615
0.36388		0.292583
0.283957		0.288773
0.409349		0.236639
0.285434		0.202595
0.296235		0.198325
0.266059		0.199446
0.269635		0.21
0.333227		0.229549
0.358072		0.243732
0.30763		0.237482
0.402794		0.213318
0.325728		0.300908
0.386074		0.200987
0.272097		0.226661
0.272864		0.214503
0.329357		0.288122
0.281069		0.207403
0.273835		0.200673
0.356345		0.261413
0.263231		0.205147
0.391639		0.314287
0.282143		0.265234
0.326789		0.212446
0.282446		0.237525
0.305438		0.236411
0.326191		0.219679
0.285868		0.242844
0.337279		0.279732
0.351379		0.238105
0.301407		0.209314
0.473981		0.204669
0.290186		0.305131
0.244178		0.216824
0.264303		0.297128
0.215537		0.258463
0.310895		0.287942
0.223792		0.253208
0.294977		0.264521
0.321118		0.247097
0.368524		0.201797
0.364119		0.210372
0.237178		0.268572
0.235176		0.205971
0.288201		0.230648
0.268479		0.281609
0.542714		0.197249
0.295603		0.185343
0.421066		0.210407
0.216827		0.263356
0.259093		0.219696
0.211832		0.194675
0.238489		0.227444
0.257744		0.211943
0.269547		0.383432
0.236875		0.249102
0.281839		0.236452
0.215359		0.285319
0.219762		0.252159
0.297046		0.29588
0.339964		0.283647
0.240536		0.202398
0.223847		0.203371
0.253168		0.238177
0.256401		0.243398
0.265307		0.276904
0.261327		0.201524
0.288453		0.285237
0.288886		0.22635
0.333254		0.21627
0.370916		0.235547
0.252511		0.186701
0.2601		0.199099
0.27113		0.236449
0.257964		0.233647
0.246208		0.218419
0.452706		0.289908
0.276688		0.19587
0.275554		0.292211
0.282517		0.22856
0.311473		0.190038
0.324473		0.24994
0.258854		0.200334
0.335277		0.190498
0.221367		0.208182
0.275448		0.250625
0.381702		0.277179
0.26022		0.224539
0.243345		0.241104
0.24242		0.229822
0.348805		0.249409
0.329961		0.233849
0.276		0.218223
0.327393		0.346672
0.238944		0.293242
0.268726		0.26285
0.231468		0.253135
0.261608		0.246493
0.334007		0.228041
0.243972		0.184827
0.276837		0.262173
0.250714		0.304086
0.394078		0.28765
0.259174		0.190441
0.236254		0.185481
0.401207		0.230335
0.241605		0.200026
0.227043		0.202215
0.274013		0.201483
0.252617		0.19176
0.303423		0.229336
0.245188		0.209828
0.235584		0.29724
0.243021		0.344664
0.456814		0.37977
0.443618		0.268669
0.226479		0.411002
0.374091		0.261387
0.29631		0.305137
0.253776		0.404723
0.3881		0.195459
0.275316		0.298114
0.316829		0.191046
0.290587		0.281887
0.243439		0.426338
0.249432		0.341773
0.304367		0.362329
0.415364		0.372404
0.247052		0.309252
0.365635		0.390545
0.263753		0.204397
0.338798		0.260831
0.29057		0.24299
0.306026		0.25297
0.444645		0.202073
0.276181		0.281282
0.263044		0.183569
0.399996		0.243213
0.262048		0.354799
0.270693		0.288597
0.357497		0.268457
0.255663		0.213333
0.326061		0.232772
0.37442		0.266204
0.290473		0.188061
0.361269		0.34705
0.280062		0.319509
0.272528		0.323708
0.264268		0.413566
0.394018		0.402087
0.369952		0.331826
0.29638		0.324219
0.30311		0.353403
0.511592		0.30825
0.316838		0.305597
0.237299		0.230769
0.239174		0.245086
0.231881		0.252297
0.259377		0.336571
0.272423		0.205322
0.316514		0.268573
0.232785		0.190772
0.228214		0.187823
0.338291		0.265071
0.283348		0.189576
0.225157		0.203977
0.465671		0.192677
0.316475		0.232175
0.218681		0.199159
0.232555		0.277127
0.241143		0.188197
0.269598		0.229511
0.215891		0.217368
0.296197		0.209041
0.289577		0.193164
0.29397		0.224152
0.222072		0.217476
0.259281		0.229939
0.221408		0.235755
0.246832		0.196552
0.251102		0.209353
0.429354		0.226357
0.234245		0.22025
0.231529		0.210388
0.267921		0.242615
0.275702		0.241851
0.22363		0.26703
0.29902		0.204992
0.384828		0.321981
0.284901		0.226211
0.229228		0.200829
0.237488		0.219764
0.449209		0.277826
0.246347		0.443906
0.297475		0.208554
0.322758		0.337659
0.446009		0.269239
0.377744		0.240698
0.326558		0.207987
0.402655		0.213131
0.402547		0.207896
0.234553		0.220226
0.230328		0.221494
0.257074		0.238349
0.245184		0.243525
0.4944		0.347026
0.302642		0.305353
0.24879		0.240889
0.27827		0.208848
0.324881		0.438849
0.296479		0.247677
0.305407		0.263015
0.304323		0.296016
0.455651		0.210807
0.264124		0.240895
0.249426		0.199374
0.266761		0.238945
0.251851		0.271978
0.246377		0.24631
0.319128		0.20898
0.471507		0.242612
0.275598		0.21008
0.226418		0.199969
0.235009		0.223507
0.349352		0.217073
0.25642		0.240247
0.239443		0.349762
0.288233		0.320273
0.331019		0.284419
0.249163		0.259646
0.295505		0.280483
0.257734		0.21457
0.248638		0.210631
0.293286		0.250424
0.42052		0.289302
0.257841		0.22741
0.247608		0.277449
0.301961		0.222385
0.260659		0.251743
0.299574		0.250906
0.27634		0.325408
0.389011		0.249958
[truncated: 1,719 more rows]

## Sheet: Fig.2c
A		V
ΔI/I0		ΔI/I0
0.0773436		0.0604394
0.0686615		0.0571198
0.0774978		0.104526
0.0690775		0.0755272
0.0708126		0.059103
0.0684517		0.06961
0.0711876		0.059417
0.066895		0.0647709
0.0662467		0.062777
0.104326		0.0731459
0.0924249		0.0682952
0.0767701		0.0904753
0.0810121		0.0759458
0.084105		0.0619354
0.0674722		0.0728033
0.0742704		0.0661695
0.0786138		0.0745857
0.0688545		0.0541813
0.0725906		0.0611535
0.0692503		0.0722711
0.083487		0.0781296
0.0671353		0.061013
0.0717926		0.074627
0.0707981		0.0641442
0.0728314		0.0629607
0.0670158		0.069717
0.0913963		0.0722735
0.0715652		0.057633
0.0903263		0.078781
0.0659992		0.0575141
0.0665271		0.0690329
0.0663902		0.0572627
0.0749101		0.0664353
0.0676819		0.0657746
0.0659784		0.0627411
0.0785974		0.105554
0.0719756		0.0642328
0.0895152		0.100343
0.0741634		0.133713
0.0765944		0.0781038
0.0718108		0.0634412
0.0686279		0.0804421
0.0673644		0.0836678
0.0673061		0.0787284
0.076659		0.0834212
0.0685692		0.0901055
0.0781676		0.0789635
0.0942262		0.0623472
0.0738277		0.0827617
0.0855698		0.0602503
0.0744221		0.0645352
0.0941241		0.0765534
0.0716933		0.0653804
0.0684179		0.0753947
0.0930118		0.0606095
0.0770757		0.0566665
0.0665322		0.0833683
0.0700725		0.0583068
0.0687161		0.0679766
0.066554		0.0975441
0.0687852		0.0624154
0.0712012		0.0622855
0.0664704		0.0768023
0.0679004		0.0741519
0.0723059		0.073874
0.0779126		0.0653185
0.0698394		0.0684482
0.0688174		0.0584179
0.0752751		0.068077
0.0771228		0.0803023
0.0749355		0.0725568
0.0681116		0.0623344
0.0774445		0.0805066
0.0703969		0.0797512
0.0672631		0.0608026
0.0813552		0.0629581
0.076084		0.0567725
0.0672369		0.0701167
0.0693921		0.0597085
0.0688865		0.0599376
0.0692084		0.0592683
0.0781705		0.0638176
0.0692698		0.0582577
0.0767588		0.0538336
0.0691565		0.0552372
0.067867		0.0617325
0.0695425		0.057384
0.0756505		0.0606112
0.0846726		0.0558381
0.0836257		0.075632
0.100161		0.055803
0.0843014		0.0911663
0.069392		0.080521
0.0757052		0.078718
0.0707689		0.0634383
0.0753217		0.0790459
0.070617		0.0650791
0.0726713		0.096831
0.0813993		0.094416
0.0673641		0.0751651
0.0708345		0.0714085
0.0730681		0.0739246
0.0732212		0.0773906
0.0716513		0.0664878
0.0687563		0.0721514
0.083048		0.0770048
0.097705		0.065044
0.0632461		0.0712879
0.0637739		0.0722756
0.0697526		0.087805
0.0629082		0.0754393
0.081452		0.0681761
0.0646157		0.0718261
0.0713338		0.0671115
0.0636296		0.0688989
0.0614761		0.0735047
0.0814483		0.0888996
0.106106		0.0646197
0.069003		0.0694982
0.0590324		0.0664093
0.0593629		0.0709952
0.0627498		0.075221
0.0665131		0.0686049
0.0656403		0.0696019
0.0792737		0.0811582
0.0655888		0.0662854
0.0749852		0.0953947
0.078373		0.0754214
0.0659213		0.0657105
0.0589451		0.0821989
0.0620637		0.0694988
0.0633804		0.0734666
0.063391		0.0625636
0.0882881		0.0639835
0.0818039		0.0653602
0.0614085		0.0665587
0.0739022		0.0633892
0.0582281		0.0629993
0.0678646		0.0810627
0.0662987		0.0772964
0.0601182		0.0799783
0.0641978		0.0667001
0.0834753		0.0872867
0.102829		0.0840584
0.0730704		0.0649448
0.0691294		0.0997345
0.0583757		0.062343
0.0759507		0.0767315
0.0748103		0.0690747
0.0816517		0.0889736
0.0685821		0.0645586
0.0806039		0.0770173
0.0641223		0.0991835
0.0577765		0.0829199
0.0886349		0.0628128
0.0649066		0.0661407
0.0618132		0.0620262
0.0656977		0.0721552
0.063996		0.06492
0.0689595		0.0982847
0.0588182		0.065729
0.0676474		0.0641988
0.0685989		0.0833099
0.0659271		0.0807792
0.0644561		0.0933707
0.0856847		0.0741766
0.0643625		0.0902434
0.0612687		0.0692031
0.0674045		0.0817038
0.0568739		0.0667959
0.0580825		0.066062
0.0721306		0.090434
0.0855836		0.0788053
0.0664619		0.0741697
0.0632047		0.0753072
0.0769447		0.0656997
0.0601201		0.0804644
0.0761554		0.0688146
0.0576288		0.0726313
0.0705517		0.0669969
0.063408		0.0652933
0.0720196		0.0716749
0.0622683		0.0670586
0.0629505		0.0696929
0.0702208		0.0718248
0.0648909		0.0913013
0.0619548		0.0637453
0.0644894		0.0630397
0.063388		0.0721998
0.0616319		0.0709069
0.0579487		0.0628269
0.0675894		0.0899262
0.082907		0.0648678
0.0595904		0.0648404
0.0668363		0.0732902
0.0631961		0.0705182
0.0678105		0.0636972
0.0605236		0.0670972
0.0609967		0.0643295
0.0600568		0.0877155
0.0580236		0.0773681
0.060679		0.0925797
0.061955		0.0797411
0.0583957		0.0636471
0.058298		0.0629822
0.066138		0.0690309
0.0605531		0.0696257
0.06001		0.0823129
0.057905		0.064226
0.0596437		0.0876795
0.057684		0.071092
0.0589456		0.0671718
0.0621702		0.0680521
0.0678565		0.0780371
0.0798498		0.0672684
0.0677344		0.0938838
0.0663154		0.0801487
0.0612049		0.106042
0.0681045		0.0686211
0.0648281		0.0656964
0.0622647		0.0663332
0.0767141		0.0805511
0.0567092		0.0769221
0.0618589		0.0639574
0.070609		0.0625744
0.0581142		0.0803798
0.0658655		0.0766188
0.0636975		0.0871499
0.0670328		0.0808891
0.0743261		0.0647778
0.0580903		0.069691
0.0795522		0.0837121
0.068991		0.0809217
0.0658972		0.066414
0.0708023		0.0713249
0.0656642		0.0686639
0.0725655		0.0794394
0.0564099		0.0795862
0.0653444		0.0752335
0.113814		0.071926
0.057584		0.0698616
0.066811		0.0625324
0.0652893		0.0709767
0.0574322		0.0751092
0.066678		0.0673411
0.0696961		0.08088
0.0611479		0.0696433
0.0648842		0.0650308
0.0598827		0.0767788
0.0841318		0.102068
0.0631654		0.0630966
0.0602828		0.0667016
0.0580577		0.0747741
0.0672864		0.0622177
0.0639652		0.0806682
0.0600788		0.0782365
0.070595		0.0624897
0.0726991		0.0626129
0.0596361		0.0719559
0.0627877		0.0669163
0.073321		0.0643325
0.0683632		0.0637002
0.0774679		0.074369
0.0728349		0.0679818
0.0807927		0.0670126
0.0907117		0.0639587
0.0700958		0.0655491
0.0941748		0.0662214
0.0694475		0.0806911
0.0620432		0.0661517
0.0751181		0.0724225
0.077138		0.0684937
0.0602861		0.0767819
0.066011		0.0647575
0.0744594		0.0658258
0.0635333		0.0809073
0.0664864		0.0787275
0.0720719		0.0703547
0.066725		0.0667217
0.0691868		0.0793617
0.0601631		0.0653856
0.058329		0.0670211
0.0700299		0.0798735
0.089882		0.0677824
0.0879654		0.0705903
0.0822245		0.0642034
0.0850195		0.0707964
0.0818409		0.0673159
0.0631516		0.0651015
0.0575546		0.114051
0.0582094		0.0732347
0.0735631		0.0683211
0.0658425		0.0651085
0.0576898		0.0651742
0.068401		0.0965654
0.05783		0.072848
0.0682796		0.0776567
0.0699014		0.071467
0.0605741		0.0679441
0.0574194		0.0958097
0.0599875		0.0796107
0.0729508		0.0693701
0.0797645		0.0801024
0.0602278		0.0804709
0.0627532		0.0676784
0.0581714		0.0659429
0.066595		0.0760283
0.0620411		0.0972617
0.0698097		0.0700393
0.0574058		0.0805039
0.0645609		0.0718809
0.0691905		0.0691516
0.0625695		0.0766324
0.0917007		0.086773
0.0664177		0.0723693
0.0597589		0.0711038
0.0615683		0.0661656
0.0646733		0.069858
0.0729658		0.102325
0.0579046		0.0767665
0.0623185		0.065934
0.0645269		0.0741431
0.0694138		0.0819995
0.0830746		0.0648648
0.0568085		0.0768865
0.0763098		0.070986
0.0610741		0.0721178
0.0783404		0.0715814
0.0670027		0.0957137
0.0761812		0.0759153
0.0640548		0.0685179
0.0579969		0.0817894
0.071045		0.0830501
0.0825841		0.06684
0.0572656		0.101642
0.0580084		0.0657693
0.0560014		0.0836934
0.0637605		0.0718087
0.0691113		0.0661601
0.0594772		0.0683728
0.0784912		0.0757822
0.0712442		0.0737193
0.0663317		0.0680289
0.0578112		0.108237
0.0603777		0.0759705
0.056768		0.0657083
0.0572109		0.0668944
0.0565045		0.108589
0.0626261		0.0649377
0.0596753		0.0788384
0.0610573		0.0653709
0.0650013		0.0698819
0.0595709		0.0895399
0.0652516		0.0924985
0.0707562		0.0770648
0.0604453		0.0931569
0.0580431		0.0816942
0.0645071		0.12036
0.0606063		0.0781489
0.0809107		0.063976
0.0712518		0.108555
0.071681		0.0766926
0.0664775		0.0716382
0.0705739		0.0658934
0.0743085		0.0969615
0.0745285		0.0961388
0.0801155		0.0790441
0.0674139		0.0718471
0.0714437		0.0646022
0.058176		0.0689916
0.0621352		0.072569
0.0712644		0.0697002
0.069527		0.0911324
0.0676779		0.0658748
0.0701126		0.074972
0.0696415		0.0744003
0.0728001		0.0804241
0.0776682		0.0687247
0.0762352		0.0895286
0.0650452		0.0704701
0.0588941		0.0823278
0.06046		0.0669834
0.0661297		0.0781624
0.076167		0.0824045
0.0681904		0.0806123
0.0603366		0.0786323
0.0629175		0.0862669
0.0680685		0.0901054
0.0843481		0.0750429
0.073802		0.0747916
0.0675885		0.0699838
0.0571997		0.0996933
0.0721721		0.0816551
0.0671903		0.0787076
0.0952581		0.0964276
0.0697089		0.0730936
0.075693		0.0871816
0.0585209		0.0683731
0.0892623		0.0741641
0.0715994		0.0963802
0.0749639		0.0872709
0.0618198		0.0752562
0.0584347		0.0668456
0.0589975		0.0661363
0.0712337		0.0725875
0.0603178		0.076545
0.0813529		0.0667673
0.0649624		0.087404
0.075848		0.0649449
0.059652		0.0678344
0.0743576		0.0761667
0.0767407		0.0926261
0.0722457		0.0951712
0.0626629		0.0669321
0.0637333		0.0629614
0.0645536		0.0764034
0.0638188		0.0702154
0.0628372		0.106166
0.060101		0.0630656
0.0703781		0.062667
0.0630027		0.0722634
0.0643073		0.0663549
0.0675154		0.0654337
0.0729842		0.0708217
0.0917724		0.0638538
0.0630908		0.0800195
0.0670369		0.063638
0.0660863		0.113166
0.0869126		0.0757743
0.0858637		0.0710539
0.0694758		0.0647807
0.058153		0.0721745
0.0734131		0.0640159
0.0647468		0.0649522
0.0623206		0.0723503
0.0628281		0.0714523
0.0624954		0.0637754
0.0961252		0.069953
0.0588203		0.0921195
0.0633911		0.0784907
0.0626376		0.063927
0.0658877		0.0709514
0.0714966		0.0718838
0.0589465		0.0805502
0.0773518		0.0726436
0.0591412		0.0948172
0.0630756		0.0657032
0.0901101		0.0644202
0.065817		0.0654742
0.0596854		0.097429
0.0597834		0.074461
0.0566508		0.074252
0.0594411		0.0678057
0.0751628		0.0723448
0.111877		0.0733424
0.0676043		0.0936714
0.0567277		0.0657142
0.0579687		0.0787715
0.0707309		0.0699779
0.0636176		0.0765331
0.0722807		0.0681976
0.0867848		0.0769967
0.0643794		0.0738778
0.064876		0.0653059
0.0670096		0.104565
0.0575744		0.0776764
0.0671888		0.0791691
0.0710803		0.0754043
0.0656594		0.0691918
0.0650811		0.0735409
0.0679007		0.0776355
0.0709494		0.0656614
0.0715993		0.0796825
0.0734355		0.0875989
0.0660433		0.0828221
0.0727473		0.087858
0.0854419		0.072597
0.0903195		0.0783576
0.0693337		0.0704084
0.0581514		0.082416
0.0632895		0.0727521
0.0585295		0.0683202
0.0589846		0.0738842
0.0571129		0.0688018
0.0625965		0.0725479
0.0615702		0.0661821
0.0607708		0.0714554
0.087531		0.0760682
0.0579682		0.0674447
0.0608812		0.0922241
0.0565684		0.065801
0.057618		0.0743382
0.0631976		0.0711431
0.0583666		0.0647848
0.061907		0.0759175
0.070172		0.0848333
0.0572929		0.068495
0.0567999		0.0648956
0.0768784		0.0785482
0.0663104		0.0781526
0.0606833		0.0786679
0.0559917		0.0663714
0.0563985		0.0706453
0.056076		0.0757685
0.056134		0.0659597
0.0569932		0.0838901
0.0574563		0.0702076
0.0648256		0.0661233
0.0625731		0.0920071
0.057629		0.0648321
0.0875436		0.0658287
0.0582654		0.0667072
0.0551928		0.103672
0.0835953		0.0659435
0.0542176		0.0676847
0.0619844		0.102644
0.0621295		0.069917
0.0621317		0.0667282
0.0725905		0.0640467
0.0643377		0.0695955
0.0585221		0.0667497
0.0610475		0.102527
0.0577345		0.0684437
0.0595532		0.0752467
0.0553859		0.0963211
0.0664901		0.0655715
0.0554545		0.0700924
0.0593331		0.0840494
0.0722048		0.0746858
0.0546146		0.109873
0.0606834		0.0856174
0.0572422		0.100247
0.093393		0.11447
0.0730414		0.0948036
0.0643719		0.0653482
0.111914		0.0834381
0.0882721		0.106472
0.0931131		0.0801057
0.0559631		0.0695954
0.0694734		0.0625589
0.0702322		0.10046
0.0559091		0.0687709
0.0570634		0.0889132
0.0644271		0.0600679
0.0581774		0.0945725
0.0636446		0.0736465
0.0605761		0.0690985
0.0548413		0.0615738
0.0874428		0.0732769
0.0808429		0.0614803
0.0609731		0.0691126
0.0780829		0.0943964
0.0685949		0.100241
0.0573103		0.0632506
0.0594841		0.0862406
0.0551362		0.061473
0.0684256		0.0643799
0.0623089		0.0600907
0.0626505		0.0683164
0.0544531		0.0629574
0.0593714		0.0766931
0.0861735		0.0772161
0.0855342		0.0604286
0.0536874		0.0753865
0.0568434		0.0653006
0.0553437		0.0911887
0.101278		0.0620415
0.0839309		0.0733528
0.0629322		0.110017
0.0813555		0.104938
0.0819541		0.0978705
0.0718891		0.105662
0.0685797		0.079929
0.0837354		0.0728462
0.0766794		0.075832
0.070791		0.0900372
0.0774641		0.105798
0.0667023		0.0843523
0.0568903		0.0941669
0.0719126		0.103547
0.0623621		0.0627094
0.0707345		0.0828051
0.0561518		0.0658704
0.0583587		0.090189
0.0721789		0.0778182
0.0549143		0.0685317
0.0640033		0.0993612
0.0594889		0.0641076
0.0727275		0.0701145
0.110932		0.0619832
0.0702905		0.0810727
0.0730229		0.0757666
0.0792074		0.0731789
0.0579942		0.0603199
0.074312		0.0791993
0.0765188		0.0747137
0.0605701		0.0887954
0.0619427		0.0694478
0.0685414		0.0791744
0.0589986		0.060824
0.066634		0.102879
0.0635236		0.0683317
0.0607773		0.0620289
0.0620261		0.0627265
0.0701312		0.061352
0.057354		0.0779803
0.0563442		0.0722395
0.0588141		0.0665944
0.071288		0.107025
0.0672545		0.0604659
0.0588527		0.0701834
0.0597199		0.0914578
0.082318		0.073977
0.064628		0.0789885
0.0660661		0.0932506
0.0581623		0.0782042
0.0604399		0.0694135
0.0587576		0.0656703
0.0630167		0.0650034
0.0616188		0.0707005
0.0594924		0.0684882
0.0680056		0.0637245
0.0542394		0.0687849
0.0756566		0.0715063
0.0618777		0.0695985
0.0785137		0.0700254
0.0611422		0.0935126
0.0677359		0.06887
0.0732957		0.0807579
0.061702		0.0951889
0.0544226		0.0817247
0.0651875		0.0689476
0.0552293		0.0719565
0.0717875		0.0751605
0.0589471		0.0857394
0.0631908		0.0923873
0.0598321		0.0647058
0.0574276		0.0811692
0.0552084		0.069087
0.0576151		0.078667
0.092688		0.0628763
0.0611981		0.0717323
0.0654585		0.0877731
0.0576415		0.06812
0.060256		0.0652231
0.0690076		0.0672044
0.0569118		0.0646631
0.0701787		0.0645864
0.0577986		0.061551
0.055646		0.0777423
0.0625581		0.0712468
0.0753871		0.060584
0.071611		0.0701164
0.0625589		0.0636193
0.0822502		0.12492
0.0585124		0.073988
0.0633894		0.0907635
0.0749029		0.0836027
0.0645915		0.110378
0.0699477		0.0686617
0.0651264		0.0771067
0.0670532		0.0690917
0.0560151		0.06245
0.0685507		0.068967
0.0727692		0.0658212
0.0555474		0.072311
0.072418		0.084569
0.0598589		0.0878625
0.0557369		0.0752321
0.0612212		0.073518
0.0558429		0.0616755
0.0551662		0.0633136
0.0564081		0.064224
0.0556127		0.0694742
0.0565244		0.0645387
0.0700149		0.0635421
0.0688596		0.0639344
0.0588103		0.0792183
0.0902695		0.0657714
0.0545309		0.061993
0.0675427		0.0638219
0.05524		0.0829883
0.0556458		0.0687643
0.0640262		0.0627982
0.0677234		0.0704155
0.0702006		0.0637508
0.0605432		0.0631296
0.060994		0.0601733
0.0595582		0.0671624
0.0585874		0.0780339
0.0609414		0.0728697
0.0590289		0.0936915
0.0627878		0.0925579
0.0666022		0.0672626
0.0572271		0.0689401
0.0574022		0.0779231
0.0565059		0.0794573
0.0558612		0.068007
0.055901		0.0822336
0.0576764		0.083063
0.0606516		0.0653228
0.0658989		0.0672714
0.0576868		0.0623861
0.0604261		0.0616021
0.0623885		0.0611661
0.0563122		0.0958091
0.0613556		0.0665891
0.0577919		0.0734488
0.0590766		0.0645995
0.0634949		0.0705382
0.0792741		0.108279
0.0681695		0.0947731
0.0738833		0.0914323
0.0627158		0.0709202
0.0648958		0.0814479
0.068056		0.0884454
0.0611055		0.0873102
0.0625359		0.0718962
0.0628305		0.0648645
0.0577733		0.0604061
0.069929		0.0609157
0.0561618		0.0637577
0.0546795		0.0776569
0.0691535		0.0624885
0.0558084		0.0602334
0.0773324		0.0747671
0.055666		0.0634437
0.0585776		0.0700806
0.0553952		0.0703912
0.0616787		0.0701128
0.0718399		0.0738382
0.0664692		0.0694418
0.0562317		0.0892871
0.0577067		0.0670687
0.0558878		0.0677192
0.0612938		0.0672882
0.0650215		0.0619062
0.0552225		0.0848666
0.0609521		0.0647779
0.0736329		0.0658906
0.0693381		0.0655821
0.0752533		0.0825419
0.0830572		0.0778333
0.0735182		0.0754633
0.0572494		0.0610865
0.0656682		0.0790652
0.0718402		0.0630557
0.0685992		0.0671498
0.0762335		0.0647083
0.071175		0.0882097
0.0635559		0.0668519
0.0595194		0.0610857
0.0788098		0.0756074
0.0728757		0.063911
0.0580895		0.093161
0.0803448		0.0638455
0.056125		0.0616738
0.0593929		0.0617522
0.0654924		0.0655949
0.0763163		0.0658577
0.0618386		0.0710342
0.0578705		0.0647379
0.0581966		0.0684453
0.0568315		0.0794403
0.0788402		0.0623086
0.0696434		0.0879704
0.0620389		0.0986929
0.0723905		0.0687441
0.0577002		0.0849521
0.0794933		0.0609533
0.0765159		0.081433
0.0870322		0.0815955
0.0602027		0.0878828
0.06493		0.0633142
0.0604282		0.0693654
0.0904809		0.0769979
0.0578593		0.0633485
0.0737648		0.078017
0.080325		0.0659499
0.0628357		0.0632748
0.0647793		0.0789921
0.0661533		0.0631825
0.0543315		0.072398
0.0588221		0.0619584
0.086485		0.0719824
0.0562839		0.070514
0.0766323		0.0638927
0.0615755		0.0717613
0.0546609		0.0799112
0.0544528		0.07509
0.0601619		0.0786508
0.0691752		0.0849902
0.0551814		0.0606793
0.094201		0.0890123
0.0572854		0.0754746
0.0583826		0.0757802
0.0694973		0.0634715
0.0878163		0.0648565
0.0625395		0.0648493
0.0567564		0.0644689
0.0573091		0.0656643
0.0640304		0.070311
0.0577539		0.0658139
0.0548578		0.0745041
0.0733283		0.0719137
0.0886441		0.0716246
0.0663938		0.064699
0.0648272		0.0604888
0.0739282		0.0745005
0.0678629		0.0734899
0.0592412		0.0646059
0.0801869		0.0610156
0.06984		0.0638335
0.0606023		0.0683688
0.0796495		0.0679303
0.0554505		0.0792083
0.0702954		0.0758817
0.0607205		0.0632914
0.0555454		0.0659411
0.0718977		0.083823
0.0744179		0.0766355
0.0626701		0.0616133
0.0560347		0.0870907
0.0850901		0.0717838
0.0601826		0.0866915
0.0596231		0.0654848
0.0615737		0.065997
0.0878228		0.0606363
0.0564284		0.0640503
0.0589461		0.0611776
0.0607612		0.0722712
0.0564773		0.09485
0.0623708		0.0610524
0.067501		0.0665343
0.057553		0.0613739
0.0660652		0.0680141
0.0679664		0.0710516
0.0870259		0.0862828
0.0746933		0.0634247
0.0637596		0.0687025
0.0600987		0.0650796
0.0654673		0.0723376
0.0575517		0.0849996
0.0621432		0.0688072
0.0583783		0.11259
0.0560815		0.0654521
0.0608578		0.0757862
0.0559502		0.0622985
0.0787929		0.0668037
0.0855326		0.094046
0.0657036		0.0656124
0.0627202		0.0622586
0.0645713		0.0990948
0.0671504		0.0607971
0.0702907		0.0678453
0.0623132		0.0617281
0.0616413		0.0614289
0.0672411		0.0633475
0.0590608		0.0874288
0.0841068		0.0646938
0.0572041		0.0706344
0.0857289		0.0749614
0.0614411		0.105548
0.0572915		0.0842179
0.0564163		0.066557
0.0571941		0.0665952
0.0572422		0.0643198
0.0677084		0.0860738
0.0630015		0.0624816
0.055963		0.0981595
0.0575988		0.064127
0.0614139		0.0693892
0.0559202		0.0768082
0.0717229		0.0621562
0.0806935		0.08284
0.0738535		0.0717018
0.059592		0.0669215
0.0634621		0.0634683
0.0584787		0.0786923
0.058041		0.0693989
0.0596764		0.0756518
0.0865943		0.062176
0.0624493		0.0642297
0.0580325		0.0716529
0.0579074		0.0791245
0.0621737		0.0646742
0.0554925		0.0670547
0.0599878		0.0616587
0.0628696		0.0761124
0.0563949		0.0616518
0.0602987		0.0693711
0.0590213		0.0611045
0.0785144		0.0746126
0.0697531		0.0687492
0.0562905		0.0651281
0.0633418		0.0681256
0.0592822		0.0695081
0.0771356		0.07093
0.0790548		0.0777866
0.0676078		0.0633624
0.0599275		0.0837744
0.0559326		0.0751793
0.0570955		0.0644691
0.061824		0.0689437
0.0596907		0.0748655
0.0605553		0.0736
0.0570922		0.0878519
0.0658096		0.0754003
0.054858		0.0645092
0.0607194		0.0650385
0.0606126		0.0685653
0.0687623		0.065517
0.0716547		0.0646371
0.074215		0.0635001
0.0730997		0.0685406
0.0671962		0.0663806
0.0647678		0.112257
0.0722315		0.0638121
0.0598335		0.0690187
0.0640118		0.0665952
0.0581955		0.0660186
0.0708381		0.0729708
0.0599329		0.0752903
0.056642		0.0704799
0.0582605		0.0833963
0.0640132		0.0626472
0.0831579		0.0687936
0.0631431		0.0664107
0.0558782		0.0653924
0.0564491		0.0780925
0.059957		0.0626325
0.0916109		0.0693341
0.0666558		0.0636781
0.0584091		0.0816788
0.0575865		0.0734724
0.0686466		0.0651016
0.0647077		0.0660922
0.0603721		0.0676643
0.0825627		0.0693652
0.0707591		0.0639183
0.0644792		0.0657034
0.0734443		0.068798
0.0768032		0.0623368
0.0648423		0.0621995
0.0566399		0.067899
0.0611694		0.070147
0.0583842		0.0647482
0.0843276		0.0739666
0.0667796		0.0702648
0.0547712		0.0627197
0.0545827		0.0676792
0.0545949		0.067716
0.0627604		0.0812119
0.0559517		0.0682589
0.0571872		0.0624157
0.0596687		0.0649119
0.0756153		0.0741675
0.0648592		0.0845645
0.057503		0.0651674
0.0671319		0.0624412
0.091512		0.0608818
0.0871621		0.0746206
0.0920278		0.0866828
0.0835271		0.0708179
0.0866931		0.0688164
0.0566215		0.0717489
0.0616555		0.0612993
0.0569136		0.0693599
0.0602541		0.0831445
0.0672562		0.0737104
0.0563787		0.0624507
0.0612601		0.0973479
0.0587631		0.0710273
0.0539115		0.0807718
0.0591274		0.0681493
0.0568098		0.0675053
0.0610408		0.105208
0.0787887		0.0928413
0.0628248		0.0736563
0.0590199		0.072264
0.091038		0.075209
0.0555446		0.0628636
0.0828944		0.0727496
0.0636151		0.0631727
0.0618779		0.0619062
0.0611444		0.060478
0.0862808		0.0838671
0.0559219		0.0995104
0.0739285		0.0881729
0.0573391		0.0649211
0.054777		0.0951926
0.0732828		0.0666005
0.0603845		0.0785318
0.0630719		0.0796945
0.0586733		0.0851108
0.0621945		0.0639011
0.0572421		0.0650065
0.0591044		0.0651795
0.0741391		0.0650363
0.0630846		0.0755975
0.0614325		0.0763685
0.0569065		0.0854742
0.0618306		0.0766363
0.077058		0.0801584
0.0577546		0.0647102
0.0576496		0.0757404
0.0666886		0.0614568
0.0601472		0.0613802
0.0631417		0.0665902
0.0547299		0.0738417
0.0971366		0.0667119
0.0674517		0.0636837
0.0555247		0.0772084
0.0581576		0.061167
0.0705505		0.060808
0.0574534		0.062127
0.0554174		0.0617934
0.067481		0.0764241
0.0606224		0.0622165
0.0654373		0.072387
0.073902		0.093085
0.0737194		0.0683542
0.0793151		0.0880223
0.0800948		0.0852329
0.0678025		0.0794327
0.0695732		0.0676129
0.0692679		0.0659047
0.0678363		0.0622289
0.0711638		0.0852969
0.0658947		0.0768198
0.0662729		0.066936
0.07168		0.0727955
0.0641042		0.0743532
0.0635452		0.0615509
0.0796517		0.0680496
0.0642755		0.0766925
0.0658225		0.0616622
0.0616214		0.0631037
0.0846668		0.0853092
0.0661836		0.0688537
0.0717809		0.0656375
0.0626596		0.0762841
0.0791758		0.0713644
0.0752961		0.066285
0.0654381		0.0689647
0.0672359		0.0903258
0.0666415		0.0721675
0.0877918		0.0674061
0.0641795		0.0729099
0.0620151		0.080927
0.0634448		0.0639671
0.0626969		0.0707815
0.0687766		0.0784517
0.0776987		0.0729879
0.0643683		0.0759859
0.0814912		0.0752139
0.0670343		0.0816688
0.0629865		0.0612359
0.0635436		0.0653105
0.061379		0.071186
0.0793076		0.0771382
0.0669771		0.0655433
0.0667646		0.0631884
0.0703245		0.0722716
0.0613032		0.0623326
0.0697129		0.0810939
0.0922011		0.0752881
0.107747		0.0638548
0.0711388		0.0680774
0.0650442		0.0619113
0.0819134		0.0695564
0.0835612		0.068089
0.066516		0.0638986
0.0679537		0.0631501
0.0620814		0.0658148
0.062631		0.0808681
0.0653426		0.0626827
		0.0643565
		0.0793849
		0.0626598
		0.0773024
		0.0706426
		0.0649572
		0.0672819
		0.0699973
		0.0717034
		0.0750649
		0.0741031
		0.0637784
		0.0749252
		0.0618814
		0.0683813
		0.0718145
		0.0679161
		0.0678804
		0.0681677
		0.066156
		0.0751644
		0.0664655
		0.0771815
		0.0697425
		0.0670184
		0.0733318
		0.0724363
		0.0621019
		0.0674291
		0.0695481
		0.0677482
		0.0723298
		0.0884704
		0.0654781
		0.0678454
		0.0800095
		0.0719354
		0.0634003
		0.0952038
		0.0597143
		0.0852704
		0.0589989
		0.0843833
		0.0631187
		0.0649029
		0.0608082
		0.0634616
		0.0605393
		0.0716457
		0.0733414
		0.0881066
		0.0707864
		0.059494
		0.072932
		0.0867675
		0.072077
		0.0593595
		0.0715753
		0.0711595
		0.0614029
		0.0618418
		0.0619115
		0.0879537
		0.0891946
		0.0704423
		0.0645869
		0.068721
		0.0793409
		0.0920424
		0.0654812
		0.095696
		0.0834138
		0.0843154
		0.0764824
		0.0698488
		0.0738879
		0.0910861
		0.0863684
		0.0712802
		0.091078
		0.093951
		0.0619043
		0.0621602
		0.0777864
		0.0803911
		0.0657929
		0.0650439
		0.0636368
		0.0952569
		0.0683994
		0.0615509
		0.0815953
		0.0603829
		0.0635586
		0.0675859
		0.0869271
		0.0859371
		0.0812638
		0.0812234
		0.0926951
		0.0864578
		0.0596026
		0.0676939
		0.0780808
		0.0807434
		0.0774337
		0.0806366
		0.0731121
		0.0862366
		0.0779634
		0.0685018
		0.0675746
		0.0642931
		0.0736689
		0.0880304
		0.0847634
		0.0875883
		0.0703678
		0.0915807
		0.0836114
		0.0823491
		0.0832366
		0.0804777
		0.0786551
		0.066939
		0.0922894
		0.070159
		0.0701527
		0.0667611
		0.0616809
		0.0728627
		0.0654578
		0.0881874
		0.071239
		0.0691094
		0.0968683
		0.0644581
		0.0712623
		0.0620832
		0.0630382
		0.0729558
		0.069704
		0.0895347
		0.0789648
		0.0703577
		0.0593394
		0.0686377
		0.071208
		0.0666155
		0.064686
		0.0814326
		0.0855048
		0.0625566
		0.10174
		0.0866406
		0.0996959
		0.103149
		0.0858231
		0.0900447
		0.0949751
		0.101579
		0.0786646
		0.0771802
		0.0830593
		0.0843614
		0.0806596
		0.0904395
		0.0775665
		0.0822994
		0.0818763
		0.0924232
		0.0847278
		0.0731581
		0.0807251
		0.07231
		0.0650323
		0.0626169
		0.0850954
		0.0651834
		0.0645831
		0.0694784
		0.0613219
		0.0699255
		0.0806737
		0.0866417
		0.0797892
		0.0644112
		0.0600567
		0.0690981
		0.0651451
		0.0905578
		0.0809778
		0.0599813
		0.0645861
		0.0773545
		0.0743729
		0.0604697
		0.0822941
		0.0742986
		0.0805107
		0.0731826
		0.074569
		0.0768905
		0.0652928
		0.0689559
		0.0812299
		0.07595
		0.0686889
		0.0681342
		0.0726794
		0.0600887
		0.0786511
		0.0928217
		0.0809984
		0.066503
		0.0677763
		0.071008
		0.0764385
		0.0628813
		0.0759503
		0.0742788
		0.0748191
		0.0750625
		0.0759699
		0.0736337
		0.0733965
		0.0617434
		0.0602682
		0.0608318
		0.0630424
		0.065308
		0.0721369
		0.0826558
		0.0721702
		0.0727657
		0.080551
		0.0877639
		0.0728428
		0.0786812
		0.0646078
		0.0725487
		0.0673538
		0.0616718
		0.0603456
		0.0749341
		0.0635488
		0.0779433
		0.0668171
		0.064711
		0.0716738
		0.0756989
		0.0698598
		0.0675183
		0.0699526
		0.0611872
		0.0614977
		0.0622034
		0.0606092
		0.0655147
		0.0601377
		0.0667809
		0.0612826
		0.066831
		0.081897
		0.0634076
		0.0619183
		0.0671757
		0.0935205
		0.0666495
		0.0619264
		0.0722911
		0.0894678
		0.0650868
		0.073554
		0.0625676
		0.0894062
		0.072706
		0.071012
		0.0667649
		0.06024
		0.0771807
		0.0944272
		0.0754691
		0.0614542
		0.0667534
		0.0692257
		0.0705846
		0.0756712
		0.0864667
		0.0642132
		0.0695633
		0.0599614
		0.0645639
		0.0650511
		0.0951558
		0.0962096
		0.0681302
		0.0929313
		0.0682414
		0.0915108
		0.0808756
		0.0711292
		0.0723426
		0.0702989
		0.0837044
		0.0760078
		0.0690254
		0.0597476
		0.0793394
		0.0935457
		0.0593174
		0.0680458
		0.0718475
		0.0650378
		0.0794453
		0.0612187
		0.0767475
		0.063966
		0.0606856
		0.0829622
		0.0660284
		0.0959684
		0.0716639
		0.0929357
		0.0885733
		0.0634182
		0.0613596
		0.0768226
		0.0858794
		0.070656
		0.0767924
		0.0675166
		0.0731934
		0.0633577
		0.0694699
		0.0659119
		0.0735813
		0.0604879
		0.0618018
		0.0677205
		0.081299
		0.07791
		0.0775443
		0.078438
		0.0625942
		0.0604315
		0.0637255
		0.0894656
		0.0795914
		0.0704285
		0.0795476
		0.0753636
		0.0844874
		0.0700461
		0.0756682
		0.0686336
		0.0671431
		0.06117
		0.0862658
		0.0832865
		0.0605366
		0.0643838
		0.0841647
		0.0665632
		0.0811318
		0.0633334
		0.0650169
		0.0663379
		0.082534
		0.0627218
		0.0726394
		0.105077
		0.0644893
		0.0842273
		0.0752422
		0.0681332
		0.0668579
		0.0678801
		0.0706033
		0.0865749
		0.09237
		0.0714373
		0.0853071
		0.0660727
		0.0878746
		0.0832408
		0.0598021
		0.10424
		0.0907471
		0.0774494
		0.0725796
		0.0868237
		0.0897822
		0.0872517
		0.0857985
		0.0825527
		0.119358
		0.0803549
		0.0829827
		0.0641741
		0.0997429
		0.0762591
		0.0747956
		0.0649784
		0.107237
		0.0865262
		0.0762952
		0.107586
		0.0609696
		0.0975539
		0.0853108
		0.0746662
		0.0637129
		0.0765547
		0.0602182
		0.0855324
		0.0635443
		0.0786412
		0.0687947
		0.0684038
		0.0626857
		0.101411
		0.0964819
		0.0993812
		0.07059
		0.0848722
		0.111115
		0.0666117
		0.0711456
		0.0624742
		0.0766035
		0.0779019
		0.0692748
		0.0833471
		0.08059
		0.0611958
		0.0655959
		0.0812303
		0.0833703
		0.0753949
		0.0620749
		0.0713331
		0.0611427
		0.0684047
		0.0649148
		0.0709254
		0.0654712
		0.064469
		0.0734726
		0.0685342
		0.0779744
		0.0850735
		0.0792964
		0.0674882
		0.0634956
		0.0670044
		0.0616222
		0.0993637
		0.0711595
		0.0710027
		0.0689657
		0.0744324
		0.0685012
		0.0776067
		0.0714149
		0.0832439
		0.0815301
		0.0788715
		0.0745671
		0.0700001
		0.0747041
		0.0748356
		0.0821284
		0.0655506
		0.0633466
		0.0930509
		0.0722574
		0.0647688
		0.0752703
		0.0750433
		0.0643923
		0.0682591
		0.0762069
		0.064798
		0.0614949
		0.0634138
		0.0667941
		0.0773203
		0.0773349
		0.0669979
		0.06957
		0.0797362
		0.098182
		0.0792935
		0.0790266
		0.0739103
		0.0789606
		0.0873804
		0.0852387
		0.0717727
		0.0611686
		0.0746244
		0.0665861
		0.0628136
		0.0691908
		0.0637944
		0.0736095
		0.0909478
		0.0722129
		0.0734972
		0.089056
		0.0704636
		0.0695711
		0.0620593
		0.0664107
		0.0785414
		0.0861495
		0.0633171
		0.0651756
		0.061443
		0.0720919
		0.087994
		0.0850521
		0.0668761
		0.066284
		0.0614282
		0.0618357
		0.0844674
		0.0756944
		0.0635636
		0.0710983
		0.0845532
		0.0718531
		0.0807196
		0.0730438
		0.060848
		0.0926604
		0.0942992
		0.0845087
		0.0754468
		0.0707268
		0.0800028
		0.0619986
		0.0632633
		0.0750938
		0.0795762
		0.106786
		0.0741656
		0.109951
		0.0806984
		0.0948196
		0.10206
		0.0758018
		0.0771068
		0.0673145
		0.0753322
		0.0620086
		0.0618485
		0.064868
		0.0933909
		0.0676856
		0.0803708
		0.0625412
		0.0619297
		0.0621506
		0.0662712
		0.0654503
		0.0606753
		0.0785261
		0.0632569
		0.0777199
		0.0955964
		0.074074
		0.0628804
		0.0663549
		0.062202
		0.0688189
		0.0627472
		0.0601309
		0.073204
		0.111855
		0.0674481
		0.0861281
		0.0727502
		0.0680003
		0.0826781
		0.0928604
		0.0992789
		0.0620561
		0.0789024
		0.0635051
		0.0787879
		0.0741335
		0.0674334
		0.0827195
		0.0842823
		0.0753505
		0.0740417
		0.0740953
		0.0745978
		0.0642246
		0.0695447
		0.0700802
		0.0634122
		0.0732028
		0.0737396
		0.0698159
		0.0661307
		0.0629659
		0.0826681
		0.0678843
		0.0596177
		0.0736612
		0.0867653
		0.0646691
		0.0988056
		0.0633134
		0.0702572
		0.0656013
		0.0607182
		0.0654191
		0.0603197
		0.0600581
		0.0744504
		0.0802941
		0.0664783
		0.0654152
		0.08086
		0.076013
		0.059837
		0.0781569
		0.0658917
		0.113195
		0.0636855
		0.0756595
		0.0646313
		0.0787946
		0.0613441
		0.0780318
		0.0661122
		0.063249
		0.0638946
		0.0646087
		0.0617149
		0.0755792
		0.0734837
		0.0673127
		0.0749245
		0.0824023
		0.0627122
		0.0607918
		0.0653519
		0.061207
		0.0974386
		0.070388
		0.0614828
		0.103703
		0.0787891
		0.0638806
		0.0770304
		0.0877012
		0.0776873
		0.0618339
		0.0767024
		0.0934225
		0.0671545
		0.0866747
		0.0631739
		0.0938597
		0.0665834
		0.0687998
		0.0764797
		0.0737938
		0.0983004
		0.0773843
		0.075156
		0.0753053
		0.06512
		0.0831514
		0.0705758
		0.0744397
		0.0913805
		0.0621876
		0.0725823
		0.0686855
		0.0754568
		0.0812603
		0.0697097
		0.113273
		0.083629
		0.0705842
		0.0619348
		0.122364
		0.0934005
		0.0795099
		0.0724047
		0.0638582
		0.0879849
		0.117616
		0.105488
		0.088957
		0.0676956
		0.080796
		0.0624208
		0.0716825
		0.0655017
		0.0692419
		0.0706089
		0.0902195
		0.0626545
		0.0728459
		0.0634663
		0.0735807
		0.0716862
		0.0638414
		0.0695902
		0.0800479
		0.0646589
		0.0895059
		0.078437
		0.0607822
		0.0876828
		0.0655609
		0.0707755
		0.104142
		0.0776368
		0.0810282
		0.0715586
		0.101087
		0.0931016
		0.0826744
		0.0695277
		0.109551
		0.0710327
		0.0831173
		0.0866592
		0.0795991
		0.0654696
		0.0852735
		0.0744519
		0.0756032
		0.0754675
		0.072517
		0.0637703
		0.0721675
		0.0735815
		0.0672151
		0.0704066
		0.0621817
		0.11234
		0.0614065
		0.0611497
		0.0672558
		0.0647847
		0.101951
		0.0607539
		0.0824167
		0.085398
		0.0624327
		0.061474
		0.0978178
		0.0744268
		0.0980329
		0.0616545
		0.0985852
		0.069283
		0.0754849
		0.064788
		0.0698458
		0.0721455
		0.0758538
		0.0689099
		0.0798063
		0.0860454
		0.0664853
		0.0900899
		0.0618136
		0.0937804
		0.0714888
		0.10413
		0.0653369
		0.0698272
		0.0764518
		0.0863936
		0.0834055
		0.084551
		0.0650465
		0.0635856
		0.0715125
		0.0895561
		0.0633307
		0.0740325
		0.0723187
		0.0748156
		0.0962651
		0.0952721
		0.0792307
		0.0657388
		0.0881912
		0.071776
		0.0616954
		0.07598
		0.0858961
		0.0650488
		0.0791438
		0.0656758
		0.0742392
		0.0747695
		0.0669714
		0.0658677
		0.0988649
		0.0727271
		0.0838321
		0.0708511
		0.113766
		0.0697416
		0.0922195
		0.0912161
		0.0640323
		0.0621661
		0.0662735
		0.0751079
		0.0688239
		0.0723533
		0.067283
		0.0809347
		0.0761738
		0.0691354
		0.0742074
		0.0809018
		0.0661778
		0.0698695
		0.0790778
		0.0704911
		0.0655961
		0.0641752
		0.0741377
		0.0761208
		0.0793163
		0.064176
		0.0930478
		0.0678019
		0.0600952
		0.0660927
		0.0687052
		0.0928688
		0.0653658
		0.0996858
		0.0668238
		0.0629246
		0.0620683
		0.0716614
		0.0576609
		0.135015
		0.085835
		0.0874256
		0.0681162
		0.0813419
		0.079555
		0.06638
		0.0716567
		0.0654495
		0.0633985
		0.0772769
		0.0683609
		0.0765421
		0.0678441
		0.0685774
		0.0678447
		0.0651251
		0.0717106
		0.074844
		0.0717869
		0.0706471
		0.0737706
		0.0629241
		0.0765357
		0.0815559
		0.063878
		0.0614664
		0.0980456
		0.102425
		0.0947927
		0.0654279
		0.0755376
		0.0667222
		0.0846415
		0.05973
		0.092801
		0.0598831
		0.0963706
		0.088333
		0.108641
		0.0808745
		0.0933461
		0.128048
		0.114733
		0.0649864
		0.0847964
		0.0997109
		0.0624708
		0.0784265
		0.0755191
		0.0602994
		0.0606517
		0.0819848
		0.0621975
		0.0735188
		0.0736982
		0.0853919
		0.0652004
		0.068143
		0.0613232
		0.0684011
		0.0824635
		0.0666683
		0.0601885
		0.0693724
		0.0944132
		0.0994487
		0.0641868
[truncated: 383 more rows]

## Sheet: Fig.2d
L		I		M
ΔI/I0		ΔI/I0		ΔI/I0
0.338781		0.297059		0.340424
0.484747		0.260897		0.272622
0.373514		0.285401		0.323852
0.357698		0.466367		0.268467
0.452538		0.281396		0.288976
0.443168		0.270716		0.403976
0.295526		0.30184		0.404976
0.314087		0.236377		0.365387
0.362973		0.268568		0.342153
0.32411		0.272023		0.382677
0.292617		0.304268		0.308008
0.346727		0.295153		0.282311
0.346571		0.23271		0.425336
0.350914		0.246546		0.318627
0.334529		0.362952		0.313462
0.357505		0.253616		0.35525
0.400679		0.303001		0.328311
0.333001		0.253486		0.36057
0.352619		0.267719		0.30133
0.384504		0.244148		0.306112
0.498371		0.337115		0.272208
0.400221		0.243377		0.268665
0.354351		0.303009		0.344181
0.323003		0.284914		0.279947
0.296309		0.313445		0.320004
0.29096		0.296026		0.318243
0.317297		0.412856		0.373733
0.322496		0.303639		0.272031
0.400903		0.318848		0.307749
0.307842		0.314403		0.276456
0.303426		0.287424		0.357523
0.405447		0.42326		0.284881
0.376197		0.332307		0.284006
0.343797		0.292403		0.329641
0.342577		0.351288		0.427618
0.380266		0.308411		0.292462
0.334897		0.327012		0.394592
0.295377		0.285324		0.414586
0.332817		0.292267		0.369222
0.347267		0.244258		0.299854
0.372555		0.408848		0.320767
0.432228		0.415185		0.313055
0.310024		0.240037		0.287516
0.386066		0.234829		0.284209
0.403042		0.23254		0.283612
0.315489		0.275596		0.330217
0.436769		0.241771		0.317271
0.32643		0.362678		0.397115
0.525161		0.248993		0.303701
0.349037		0.31037		0.333209
0.375785		0.233255		0.355009
0.412079		0.266073		0.364373
0.330261		0.313423		0.28572
0.427382		0.240652		0.268117
0.340321		0.261327		0.279135
0.352419		0.4959		0.314203
0.327333		0.332442		0.329034
0.507265		0.310737		0.319471
0.304352		0.274722		0.356401
0.328968		0.29679		0.283134
0.324797		0.319381		0.277191
0.350259		0.461162		0.338671
0.296166		0.415722		0.259848
0.338806		0.379965		0.295427
0.300746		0.346503		0.308262
0.385834		0.35282		0.28627
0.320378		0.433215		0.50628
0.348835		0.343537		0.306864
0.313463		0.300222		0.262615
0.338197		0.320923		0.257918
0.301261		0.348114		0.27481
0.371015		0.315845		0.313994
0.3056		0.269177		0.386925
0.319068		0.275553		0.277688
0.306307		0.323508		0.284986
0.30387		0.4018		0.316799
0.417069		0.292233		0.278047
0.330049		0.306951		0.264696
0.346832		0.390094		0.287529
0.314001		0.449275		0.27758
0.304413		0.327436		0.273694
0.340219		0.426767		0.268927
0.305063		0.31251		0.305965
0.355119		0.33171		0.321525
0.339373		0.362756		0.316331
0.391701		0.339481		0.287818
0.321769		0.360678		0.310246
0.323472		0.30693		0.352556
0.358441		0.297221		0.327804
0.407348		0.277759		0.34863
0.291477		0.342914		0.288346
0.349566		0.325946		0.296335
0.295307		0.307012		0.289266
0.339792		0.382346		0.283019
0.373274		0.309696		0.433754
0.332945		0.369303		0.300556
0.354149		0.278757		0.284606
0.307128		0.330235		0.332975
0.332657		0.465415		0.27447
0.426704		0.316356		0.267344
0.474855		0.285391		0.350405
0.354808		0.377557		0.296027
0.395752		0.351706		0.325301
0.446623		0.335898		0.375372
0.722506		0.459043		0.265092
0.330003		0.342532		0.312317
0.317		0.384782		0.275109
0.377291		0.377796		0.44342
0.335159		0.319058		0.299319
0.301899		0.353811		0.309736
0.334914		0.419441		0.275518
0.315013		0.289782		0.268066
0.314664		0.309144		0.343662
0.326778		0.268948		0.294485
0.331015		0.305202		0.28033
0.321633		0.263088		0.286811
0.356322		0.326548		0.296713
0.356988		0.290778		0.412911
0.317511		0.295446		0.294574
0.370437		0.296272		0.394701
0.308279		0.313877		0.357878
0.329285		0.27999		0.425802
0.298898		0.298768		0.285237
0.301362		0.300339		0.261829
0.344346		0.349625		0.36626
0.321271		0.355125		0.330079
0.440309		0.29602		0.280968
0.429977		0.328132		0.268645
0.37666		0.298503		0.273293
0.354134		0.289102		0.334526
0.343209		0.259808		0.260839
0.536056		0.268712		0.284014
0.376526		0.242709		0.2862
0.367339		0.245931		0.351703
0.336193		0.24241		0.268905
0.346504		0.299849		0.25925
0.357821		0.334351		0.261495
0.30864		0.306012		0.384708
0.320528		0.278651		0.29878
0.320114		0.269106		0.266894
0.384258		0.33747		0.272451
0.312398		0.271154		0.29991
0.421221		0.271613		0.269372
0.393272		0.254766		0.375407
0.319579		0.249003		0.420513
0.32451		0.294528		0.400972
0.387201		0.261883		0.29397
0.359044		0.319896		0.331271
0.623272		0.278839		0.361144
0.297233		0.308392		0.295451
0.322908		0.235546		0.34477
0.313438		0.254595		0.3864
0.450654		0.244179		0.294012
0.412555		0.274831		0.284698
0.353511		0.23668		0.536937
0.439099		0.24066		0.302076
0.353065		0.245128		0.292027
0.43712		0.307034		0.290058
0.512953		0.280868		0.340713
0.381059		0.280583		0.378194
0.356548		0.257915		0.284104
0.649851		0.258027		0.357775
0.433887		0.334611		0.292548
0.398142		0.369913		0.281019
0.389851		0.268768		0.295324
0.434459		0.325915		0.311062
0.441063		0.271011		0.29014
0.392056		0.265862		0.314929
0.456159		0.297269		0.416202
0.428751		0.301152		0.30904
0.3857		0.26281		0.327643
0.395309		0.260093		0.340885
0.40082		0.284118		0.394752
0.469026		0.263912		0.277231
0.378464		0.294684		0.324824
0.442757		0.294296		0.279096
0.498374		0.37886		0.263206
0.40815		0.312318		0.28078
0.397773		0.344035		0.278607
0.450632		0.301556		0.271021
0.477913		0.454263		0.263522
0.45721		0.40557		0.301133
0.435984		0.272645		0.280733
0.456958		0.278047		0.320614
0.410762		0.369232		0.308865
0.415438		0.394061		0.275044
0.424156		0.412627		0.27479
0.477155		0.396926		0.286975
0.570632		0.44175		0.274531
0.609454		0.352791		0.277416
0.455394		0.287695		0.32226
0.462663		0.389445		0.392649
0.466045		0.313231		0.33926
0.45347		0.344042		0.295636
0.550054		0.372357		0.282979
0.409448		0.369902		0.325165
0.335662		0.348931		0.26468
0.32713		0.304155		0.262976
0.32785		0.306049		0.24856
0.411638		0.345751		0.422966
0.38256		0.373811		0.285064
0.359786		0.360329		0.282223
0.368173		0.305499		0.275111
0.396421		0.351674		0.274493
0.345854		0.351267		0.320959
0.532775		0.484039		0.249542
0.402339		0.299127		0.305358
0.382159		0.296307		0.316632
0.355444		0.298487		0.289258
0.353736		0.429636		0.259653
0.398918		0.270484		0.336799
0.518381		0.296323		0.26219
0.376642		0.315693		0.261523
0.60598		0.310169		0.268802
0.376584		0.257464		0.26138
0.387846		0.382647		0.319006
0.467374		0.26373		0.293648
0.368245		0.256243		0.268633
0.371551		0.277992		0.27619
0.514774		0.263806		0.260078
0.364653		0.376819		0.266106
0.361143		0.295228		0.350022
0.360748		0.314957		0.418541
0.557048		0.363049		0.288044
0.394126		0.340546		0.307122
0.328019		0.289925		0.327456
0.398567		0.417338		0.331046
0.397367		0.333431		0.272937
0.349187		0.319891		0.274776
0.418804		0.394283		0.326811
0.420523		0.308551		0.383845
0.391297		0.400903		0.333969
0.413918		0.321331		0.369492
0.484279		0.343987		0.338685
0.661542		0.371288		0.289558
0.417935		0.407325		0.321962
0.393577		0.376519		0.30314
0.440483		0.285328		0.458628
0.391932		0.309562		0.338942
0.632832		0.2986		0.307191
0.341169		0.311199		0.353826
0.278148		0.405029		0.303092
0.279537		0.408691		0.297343
0.424437		0.358158		0.32765
0.277516		0.369153		0.367859
0.351216		0.346363		0.283887
0.341599		0.414882		0.272861
0.322548		0.309873		0.334468
0.327832		0.656863		0.376533
0.340814		0.333309		0.266165
0.547808		0.304445		0.277296
0.289072		0.321381		0.297203
0.264888		0.317087		0.337413
0.35651		0.400414		0.263188
0.339817		0.479966		0.275889
0.336135		0.316682		0.253533
0.324448		0.353278		0.400028
0.2913		0.378977		0.301508
0.301523		0.358508		0.349756
0.336442		0.346583		0.268827
0.27478		0.347567		0.312362
0.376024		0.522827		0.256161
0.328289		0.316458		0.341286
0.370641		0.34585		0.284285
0.363941		0.365836		0.310975
0.370089		0.396132		0.250044
0.301936		0.45083		0.311113
0.297664		0.351777		0.256826
0.302491		0.339552		0.314064
0.276504		0.400994		0.327637
0.335106		0.35596		0.295963
0.301448		0.472658		0.250908
0.295174		0.414084		0.267816
0.300965		0.397222		0.259001
0.31407		0.42861		0.255293
0.289733		0.326655		0.297913
0.316		0.343346		0.316918
0.325828		0.347227		0.291886
0.289861		0.317535		0.295227
0.29941		0.488728		0.496955
0.287883		0.341778		0.31166
0.289574		0.374019		0.441356
0.318029		0.322284		0.338392
0.269724		0.333123		0.429888
0.326491		0.296843		0.287735
0.328798		0.321347		0.269763
0.328023		0.278158		0.263369
0.297253		0.353717		0.280074
0.25396		0.270023		0.312104
0.327813		0.25368		0.339014
0.255171		0.243252		0.425948
0.271572		0.312104		0.400232
0.273723		0.241448		0.306685
0.314533		0.271429		0.338716
0.33205		0.233236		0.322181
0.389884		0.257988		0.386523
0.292443		0.234671		0.332506
0.416807		0.243746		0.279335
0.237598		0.259387		0.359907
0.507061		0.298634		0.306648
0.317048		0.3007		0.374685
0.243685		0.26862		0.307802
0.40574		0.316643		0.463124
0.286525		0.339674		0.302387
0.259714		0.248092		0.276902
0.28342		0.32908		0.309671
0.244748		0.249052		0.305436
0.344342		0.257343		0.319603
0.247301		0.281626		0.380549
0.355281		0.362502		0.319429
0.281538		0.267518		0.293283
0.262327		0.240636		0.495525
0.243145		0.293695		0.306298
0.27757		0.249398		0.293732
0.285801		0.288823		0.272275
0.283316		0.304279		0.276438
0.266875		0.244722		0.480939
0.26879		0.252878		0.360748
0.298571		0.247406		0.356401
0.373046		0.230628		0.308865
0.305884		0.242875		0.277301
0.263021		0.278773		0.296552
0.273804		0.28148		0.298721
0.252254		0.242308		0.334171
0.273716		0.454955		0.274858
0.240205		0.239366		0.292212
0.541057		0.242887		0.276387
0.310702		0.333346		0.283475
0.358304		0.279015		0.298089
0.476867		0.291909		0.318207
0.38675		0.398535		0.357311
0.266093		0.25772		0.408661
0.492027		0.427177		0.403139
0.503195		0.361748		0.315647
0.394017		0.243033		0.287391
0.332297		0.324735		0.35659
0.272489		0.24458		0.312546
0.291219		0.301994		0.28895
0.340679		0.301405		0.293885
0.261145		0.231105		0.304632
0.370014		0.253472		0.322915
0.405702		0.248621		0.359202
0.358373		0.25706		0.333687
0.305296		0.351083		0.307868
0.370799		0.449035		0.3925
0.422591		0.255939		0.359434
0.404088		0.3125		0.285451
0.380667		0.312921		0.296995
0.297565		0.33188		0.353241
0.254388		0.389849		0.320905
0.259965		0.331635		0.313099
0.273137		0.398961		0.31522
0.285125		0.377186		0.314163
0.284597		0.349251		0.317465
0.281582		0.323909		0.336677
0.257148		0.289872		0.340898
0.35034		0.310416		0.300248
0.353585		0.32554		0.301868
0.344086		0.354195		0.374516
0.41587		0.284618		0.327785
0.515858		0.370012		0.306916
0.389345		0.421951		0.335054
0.350183		0.27545		0.311497
0.404085		0.278919		0.290757
0.288563		0.274911		0.37685
0.303411		0.286339		0.413252
0.283428		0.289168		0.367204
0.309677		0.281682		0.291567
0.359464		0.405188		0.389663
0.256248		0.271406		0.48563
0.329667		0.301854		0.447261
0.363483		0.371064		0.42271
0.433009		0.382653		0.368694
0.280142		0.34513		0.449578
0.336501		0.299324		0.36583
0.263991		0.287798		0.332128
0.41062		0.283367		0.442606
0.261775		0.289634		0.302562
0.315663		0.455355		0.458118
0.317803		0.328056		0.435185
0.261631		0.285311		0.31427
0.295303		0.323668		0.351316
0.267992		0.305372		0.30288
0.297378		0.338963		0.355436
0.472421		0.46671		0.364535
0.277301		0.32734		0.356233
0.256561		0.329743		0.330627
0.252334		0.304876		0.326053
0.5183		0.318487		0.29904
0.30455		0.371791		0.494307
0.28335		0.479343		0.359395
0.293171		0.328664		0.360124
0.24743		0.375459		0.431879
0.253368		0.347098		0.355639
0.247261		0.325225		0.45421
0.249796		0.348789		0.356935
0.271307		0.418243		0.309773
0.287395		0.273259		0.33517
0.428785		0.323184		0.416954
0.377424		0.387779		0.309231
0.266638		0.28371		0.365779
0.42727		0.375287		0.386731
0.446577		0.324761		0.412419
0.3307		0.312851		0.352599
0.269929		0.356501		0.391298
0.405731		0.3489		0.361668
0.277		0.267714		0.382629
0.351273		0.288681		0.450399
0.279628		0.313869		0.478744
0.269284		0.428185		0.45876
0.279719		0.362864		0.456237
0.330944		0.37223		0.532
0.313042		0.334691		0.359033
0.263684		0.350555		0.339651
0.256057		0.298053		0.454472
0.338404		0.322258		0.334909
0.327319		0.315456		0.367343
0.251713		0.322545		0.338263
0.26226		0.346741		0.323961
0.271502		0.332541		0.319191
0.260747		0.353395		0.414962
0.319372		0.332294		0.339607
0.434314		0.368443		0.335557
0.254936		0.427297		0.344607
0.257142		0.364864		0.401469
0.277908		0.354301		0.338362
0.309139		0.389414		0.302717
0.253093		0.295872		0.302364
0.363219		0.384935		0.308667
0.416952		0.299699		0.341174
0.378775		0.30206		0.350076
0.261293		0.408432		0.324266
0.298498		0.291789		0.29205
0.269165		0.287311		0.423333
0.294752		0.365731		0.279803
0.409906		0.315809		0.384467
0.454613		0.500875		0.279772
0.413199		0.388732		0.313542
0.418681		0.364698		0.333245
0.481293		0.373651		0.362945
0.427074		0.570886		0.337819
0.481353		0.378473		0.413758
0.429147		0.328731		0.452592
0.368963		0.327679		0.281197
0.4589		0.306437		0.313938
0.4138		0.38978		0.316387
0.407658		0.366657		0.338433
0.409627		0.35225		0.281715
0.461008		0.383185		0.285823
0.367064		0.395645		0.312751
0.269254		0.460294		0.360076
0.398751		0.387898		0.280693
0.453439		0.307358		0.311955
0.320569		0.434309		0.324417
0.347552		0.34917		0.285605
0.320728		0.327645		0.339411
0.26642		0.318111		0.315195
0.381883		0.328704		0.306749
0.287945		0.351561		0.328842
0.354992		0.348795		0.305384
0.350182		0.33784		0.418764
0.389428		0.326167		0.340692
0.26823		0.37996		0.336443
0.273431		0.331148		0.423963
0.429309		0.401206		0.287549
0.30141		0.419845		0.31754
0.371809		0.35829		0.303487
0.401967		0.388647		0.287313
0.421465		0.372692		0.357129
0.317143		0.322289		0.319537
0.413964		0.335181		0.307944
0.374082		0.458714		0.327128
0.3784		0.375166		0.403737
0.313818		0.426936		0.469392
0.506376		0.32442		0.284711
0.323148		0.410052		0.445029
0.438747		0.416581		0.345643
0.396819		0.45719		0.456037
0.466057		0.38821		0.472634
0.289432		0.360917		0.392018
0.269962		0.412966		0.368781
0.433185		0.395791		0.382408
0.328881		0.473863		0.40901
0.433778		0.414811		0.377893
0.273885		0.374242		0.317102
0.395128		0.393503		0.336428
0.277364		0.346308		0.294359
0.319861		0.339254		0.37777
0.319379		0.390276		0.343699
0.318024		0.358506		0.31864
0.372974		0.431343		0.339874
0.296388		0.372975		0.314881
0.283485		0.334522		0.397251
0.327704		0.356306		0.31242
0.403363		0.357655		0.385387
0.297216		0.314296		0.416587
0.353746		0.313217		0.301093
0.466112		0.370067		0.330384
0.260828		0.395803		0.401253
0.287472		0.323596		0.311376
0.301287		0.36631		0.287437
0.247311		0.359227		0.401067
0.287063		0.34554		0.424507
0.257492		0.381342		0.466747
0.287102		0.483178		0.445812
0.312103		0.315594		0.3099
0.240767		0.463531		0.33638
0.275198		0.414405		0.31194
0.250588		0.314401		0.369349
0.362319		0.348612		0.322651
0.257179		0.330261		0.29216
0.30617		0.360161		0.295809
0.288697		0.420113		0.33757
0.245281		0.373458		0.375137
0.261586		0.367446		0.346235
0.403263		0.346347		0.356228
0.252542		0.367536		0.357287
0.312891		0.383277		0.283585
0.245741		0.327233		0.368525
0.367886		0.388772		0.280816
0.405949		0.321218		0.280511
0.245926		0.348627		0.290531
0.298569		0.373932		0.361703
0.274572		0.325543		0.332304
0.349817		0.348418		0.29505
0.341266		0.316141		0.326069
0.266278		0.369513		0.359502
0.259215		0.331147		0.354169
0.256134		0.318756		0.40368
0.266677		0.339976		0.322104
0.298616		0.347176		0.28675
0.242539		0.319929		0.432134
0.361861		0.390339		0.40604
0.23182		0.364271		0.318673
0.225867		0.320643		0.359839
0.235727		0.371553		0.358789
0.331347		0.337875		0.332198
0.230372		0.360915		0.284318
0.227605		0.399372		0.322159
0.232458		0.405105		0.421315
0.288103		0.389043		0.320713
0.253621		0.344471		0.363332
0.237405		0.336952		0.34302
0.340382		0.328938		0.295824
0.235741		0.403596		0.300712
0.312673		0.310379		0.420062
0.272467		0.331231		0.313345
0.274395		0.313958		0.288598
0.3391		0.296699		0.329184
0.312945		0.315733		0.299317
0.230016		0.276766		0.330028
0.269349		0.406692		0.298934
0.243421		0.274397		0.309325
0.24108		0.320886		0.335566
0.255135		0.285508		0.36367
0.235531		0.262771		0.33483
0.239486		0.312608		0.43959
0.230653		0.325443		0.309246
0.213363		0.32775		0.409341
0.237777		0.444277		0.322975
0.218159		0.344913		0.431343
0.284908		0.303475		0.37381
0.240804		0.311568		0.305743
0.217865		0.299032		0.295818
0.277554		0.430308		0.335686
0.269341		0.27713		0.451272
0.29358		0.34978		0.368832
0.259736		0.328836		0.308474
0.236212		0.275063		0.415279
0.254532		0.381357		0.422563
0.220078		0.336702		0.364579
0.212279		0.274199		0.294963
0.292264		0.348512		0.356595
0.212844		0.27644		0.346562
0.301458		0.396611		0.311423
0.432575		0.297745		0.394958
0.33198		0.305214		0.43379
0.364286		0.306126		0.43025
0.399453		0.357997		0.297084
0.29111		0.268488		0.344615
0.226941		0.322944		0.302119
0.246208		0.283341		0.367313
0.282991		0.476487		0.353857
0.21838		0.353619		0.31574
0.224686		0.290404		0.347821
0.212675		0.46767		0.418615
0.214298		0.305566		0.34506
0.205038		0.786153		0.330718
0.343097		0.419968		0.396258
0.240187		0.382264		0.337357
0.223237		0.46762		0.321995
0.255651		0.35145		0.325383
0.212956		0.365985		0.319308
0.204425		0.375796		0.348577
0.250836		0.462698		0.356024
0.229421		0.30243		0.319316
0.223421		0.308208		0.320833
0.222653		0.442126		0.417635
0.23264		0.531181		0.362907
0.361352		0.572685		0.327202
0.234689		0.513258		0.345799
0.219291		0.439832		0.367829
0.241354		0.377991		0.343472
0.348478		0.396469		0.425933
0.225236		0.378071		0.312113
0.28176		0.581879		0.334105
0.220951		0.568564		0.365225
0.442028		0.61735		0.389455
0.332109		0.583688		0.308249
0.233002		0.487422		0.352238
0.228569		0.526008		0.313778
0.34239		0.437345		0.306753
0.345829		0.559986		0.322414
0.218036		0.324723		0.447209
0.21644		0.350521		0.374443
0.261156		0.3775		0.315641
0.246556		0.318726		0.299039
0.297852		0.286374		0.298129
0.219314		0.307394		0.368587
0.26652		0.341357		0.302121
0.241029		0.340487		0.348826
0.29756		0.329578		0.328842
0.302205		0.267881		0.294722
0.228408		0.299103		0.331045
0.322561		0.278135		0.433372
0.216073		0.35796		0.366753
0.304778		0.325036		0.469303
0.227845		0.280889		0.343773
0.306113		0.320752		0.298707
0.278998		0.389807		0.319686
0.2337		0.369854		0.326257
0.331101		0.321634		0.51188
0.380231		0.32346		0.34116
0.508338		0.399523		0.301213
0.423105		0.348378		0.295102
0.384431		0.283115		0.30031
0.256276		0.355226		0.333618
0.268401		0.290465		0.316385
0.444568		0.335247		0.345676
0.516546		0.299427		0.333368
0.214367		0.318853		0.432699
0.27773		0.297242		0.428602
0.232815		0.348579		0.33381
0.228294		0.2806		0.327658
0.234326		0.378039		0.34694
0.215886		0.332039		0.354498
0.41376		0.305065		0.351951
0.463922		0.302721		0.443558
0.430216		0.343251		0.442804
0.218589		0.283772		0.450801
0.231592		0.319179		0.413311
0.380634		0.3448		0.474963
0.440017		0.291523		0.294972
0.249698		0.411134		0.348789
0.254523		0.374515		0.363042
0.223755		0.485366		0.295085
0.263161		0.337343		0.304468
0.263777		0.36222		0.354146
0.293185		0.309833		0.405482
0.224124		0.408036		0.466837
0.274888		0.439041		0.367853
0.31753		0.382692		0.363198
0.541073		0.300493		0.349503
0.220403		0.395502		0.328104
0.450534		0.430463		0.333995
0.382292		0.308087		0.31473
0.242357		0.271244		0.307355
0.274544		0.289704		0.333269
0.33078		0.272429		0.471361
0.217398		0.287333		0.356191
0.269684		0.337898		0.391831
0.273148		0.277082		0.302531
0.289883		0.250249		0.304337
0.222998		0.252031		0.336335
0.233449		0.286539		0.303655
0.291362		0.508861		0.31266
0.293713		0.302027		0.405936
0.268685		0.349136		0.323743
0.244513		0.364946		0.288281
0.230763		0.320832		0.325061
0.324708		0.407829		0.289048
0.26009		0.340155		0.289579
0.404736		0.409864		0.411578
0.212308		0.36301		0.394017
0.269393		0.320454		0.313599
0.193033		0.392853		0.422149
0.230005		0.322164		0.382322
0.216723		0.325415		0.336647
0.245643		0.337719		0.296743
0.223401		0.398627		0.344073
0.234286		0.390303		0.314538
0.227252		0.35405		0.354326
0.215618		0.318684		0.3351
0.209083		0.417052		0.297255
0.243643		0.426245		0.302731
0.192709		0.403887		0.322179
0.204781		0.339935		0.309072
0.234171		0.373315		0.302785
0.274341		0.330136		0.328015
0.330623		0.344577		0.371375
0.313584		0.328704		0.45932
0.225982		0.379716		0.404409
0.214009		0.422455		0.295361
0.182862		0.363781		0.406984
0.193755		0.333243		0.369179
0.234336		0.365277		0.373463
0.255691		0.394905		0.308426
0.258168		0.379076		0.369304
0.246127		0.345116		0.323481
0.204441		0.361984		0.297068
0.411063		0.425449		0.382105
0.185678		0.424612		0.302584
0.260455		0.338144		0.331105
0.262099		0.334025		0.319778
0.201072		0.319906		0.351045
0.200487		0.410188		0.309201
0.240489		0.41823		0.323075
0.200584		0.438411		0.341921
0.198665		0.504819		0.391713
0.239546		0.406246		0.307908
0.216826		0.3251		0.365084
0.188273		0.452362		0.305521
0.291991		0.476125		0.340101
0.282961		0.420692		0.370395
0.276371		0.314934		0.388619
0.228842		0.34532		0.32334
0.190498		0.353637		0.326868
0.274289		0.34919		0.34755
0.2918		0.377308		0.35919
0.39711		0.323115		0.339207
0.298991		0.324015		0.321463
0.244555		0.314204		0.324239
0.199779		0.406508		0.420295
0.241493		0.39004		0.351456
0.224107		0.349613		0.410837
0.328794		0.365688		0.340074
0.249086		0.453967		0.510611
0.261264		0.489501		0.308601
0.179613		0.445415		0.339032
0.181118		0.447421		0.329372
0.21397		0.354471		0.306209
0.258473		0.336552		0.320388
0.219026		0.398469		0.417488
0.191629		0.335568		0.351169
0.292355		0.454106		0.302901
0.221005		0.341785		0.334341
0.185314		0.338898		0.291123
0.221334		0.33579		0.302256
0.196967		0.443837		0.343442
0.195697		0.397853		0.355626
0.213513		0.40824		0.290393
0.246498		0.327018		0.288207
0.184145		0.416533		0.316924
0.214627		0.33153		0.342979
0.258261		0.385876		0.300759
0.214866		0.41675		0.343885
0.185081		0.45386		0.346738
0.245404		0.383098		0.329847
0.391225		0.444572		0.508223
0.441907		0.425959		0.29799
0.258412		0.387105		0.354028
0.421557		0.34751		0.310576
0.223772		0.343336		0.444668
0.249055		0.346297		0.488651
0.184066		0.370283		0.367978
0.216296		0.363717		0.305729
0.249358		0.318897		0.272838
0.233913		0.367852		0.379975
0.191931		0.410636		0.269904
0.215743		0.34479		0.258522
0.212922		0.39907		0.23891
0.260119		0.426785		0.424941
0.247361		0.315318		0.271879
0.194387		0.52786		0.263253
0.217164		0.343534		0.212751
0.222934		0.316549		0.239215
0.231461		0.37291		0.665067
0.21761		0.321863		0.276018
0.24334		0.316176		0.233458
0.195169		0.305993		0.233921
0.231355		0.326826		0.290874
0.242444		0.330271		0.246455
0.228816		0.378294		0.224978
0.314245		0.319699		0.250984
0.19736		0.365609		0.244317
0.232536		0.504177		0.245758
0.2495		0.436542		0.260431
0.208738		0.545503		0.232037
0.210941		0.339672		0.22582
0.23834		0.341889		0.236641
0.249966		0.302422		0.501077
0.345204		0.289295		0.353814
0.345088		0.328727		0.311914
0.206286		0.412185		0.341791
0.367666		0.293086		0.327635
0.26274		0.489339		0.302141
0.290134		0.316577		0.300975
0.276033		0.302967		0.343494
0.290947		0.306481		0.269741
0.301202		0.285091		0.375331
0.305554		0.433716		0.40979
0.279306		0.296047		0.3684
0.212785		0.295722		0.365128
0.306456		0.318947		0.261127
0.249744		0.340628		0.354583
0.331247		0.357438		0.245722
0.256152		0.398734		0.291392
0.326848		0.385648		0.277695
0.39958		0.31229		0.271723
0.340201		0.305938		0.38092
0.381087		0.382003		0.380727
0.220975		0.344107		0.380853
0.209102		0.297805		0.352289
0.263903		0.396771		0.558204
0.240745		0.327816		0.31954
0.333397		0.545408		0.434337
0.29215		0.509666		0.321627
0.219574		0.399395		0.440637
0.231948		0.272991		0.351011
0.307418		0.407068		0.34455
0.213493		0.372774		0.322423
0.212538		0.304196		0.317885
0.387474		0.349382		0.408308
0.210617		0.35222		0.339815
0.212865		0.441657		0.34078
0.308822		0.335128		0.341746
0.238288		0.332642		0.341549
0.340819		0.383232		0.410916
0.299235		0.294546		0.326086
0.286413		0.29354		0.337821
0.240294		0.321462		0.349185
0.335815		0.261591		0.34762
0.247177		0.279436		0.340483
0.376634		0.273613		0.366918
0.353891		0.323479		0.379732
0.24383		0.251575		0.347975
0.349728		0.376637		0.366864
0.212538		0.244991		0.279829
0.404		0.297815		0.328123
0.236895		0.43853		0.325092
0.248649		0.274634		0.280934
0.430393		0.247632		0.328786
0.293235		0.288543		0.362119
0.288724		0.260875		0.298584
0.233398		0.297926		0.285391
0.201514		0.239979		0.305448
0.200186		0.276098		0.313141
0.241722		0.329195		0.401819
0.223038		0.234753		0.326661
0.295415		0.262729		0.414399
0.285699		0.243732		0.399921
0.286555		0.24028		0.363886
0.318797		0.410887		0.320691
0.206121		0.349326		0.340852
0.340499		0.418902		0.427356
0.20268		0.422641		0.448892
0.206133		0.355817		0.307
0.316012		0.410827		0.39954
0.233055		0.290954		0.270852
0.206036		0.331006		0.281538
0.206427		0.325178		0.34892
0.206531		0.321897		0.30767
0.382722		0.255829		0.325109
0.356504		0.236803		0.275572
0.210956		0.248966		0.305282
0.215604		0.362348		0.343391
0.24609		0.464533		0.292931
0.253957		0.26415		0.296328
0.33199		0.312583		0.285547
0.462479		0.335162		0.333666
0.331484		0.286149		0.530808
0.201454		0.305989		0.335875
0.247277		0.264994		0.309483
0.230563		0.268565		0.283747
0.27256		0.308605		0.321323
0.253759		0.27982		0.376481
0.198355		0.296027		0.332521
0.206205		0.294466		0.32441
0.219372		0.265907		0.336025
0.208811		0.416603		0.325195
0.198862		0.494797		0.300653
0.222368		0.377003		0.348926
0.318765		0.331386		0.356931
0.254201		0.299569		0.294112
0.193777		0.293777		0.41771
0.246855		0.29669		0.241814
0.245202		0.487191		0.303808
0.236775		0.415698		0.384487
0.318864		0.367542		0.259722
0.187995		0.27932		0.267997
0.194387		0.333488		0.220177
0.317318		0.279092		0.24543
0.193569		0.375723		0.229514
0.214372		0.482841		0.227758
0.214765		0.400515		0.31959
0.23639		0.304059		0.228778
0.230978		0.368815		0.234594
0.219688		0.284464		0.386601
0.242878		0.353977		0.362279
0.27363		0.27368		0.281543
0.259695		0.357434		0.430015
0.218179		0.331818		0.255943
0.227149		0.329018		0.242189
0.231111		0.314307		0.227984
0.238759		0.310044		0.279738
0.211561		0.346886		0.389731
0.232225		0.376239		0.246858
0.206863		0.286724		0.243747
0.329936		0.354142		0.256962
0.31293		0.294895		0.312111
0.282007		0.346916		0.342271
0.271178		0.288057		0.292219
0.261716		0.310553		0.285709
0.295098		0.287478		0.331743
0.241039		0.36663		0.301535
0.278517		0.303926		0.507912
0.229188		0.317698		0.350398
0.212974		0.295342		0.312956
0.231827		0.417505		0.265202
0.232642		0.30108		0.226807
0.242252		0.351494		0.25713
0.239317		0.389659		0.26547
0.203184		0.381059		0.267042
0.257881		0.312451		0.256904
0.255265		0.290523		0.337381
0.239552		0.379275		0.224628
0.237285		0.299193		0.221255
0.278961		0.276844		0.255843
0.227651		0.319631		0.279822
0.21156		0.24847		0.225861
0.288452		0.288523		0.233402
0.261044		0.304562		0.240448
0.243462		0.351607		0.264173
0.231138		0.288044		0.304175
0.279635		0.272887		0.239233
0.307374		0.311549		0.261936
0.197388		0.291681		0.254514
0.226426		0.242723		0.289014
0.284102		0.349709		0.330727
0.284725		0.314058		0.291794
0.320492		0.418205		0.279758
0.207953		0.276884		0.243721
0.231306		0.363046		0.254461
0.218607		0.296352		0.257731
0.307007		0.346961		0.257011
0.234899		0.256539		0.40992
0.200292		0.36706		0.247429
0.216614		0.299355		0.346858
0.198087		0.242693		0.301068
0.201763		0.260504		0.225746
0.196622		0.292829		0.366995
0.200964		0.248084		0.2422
0.223674		0.252729		0.225866
0.200779		0.325855		0.233839
0.25225		0.270945		0.234582
0.427522		0.245285		0.287204
0.222041		0.261289		0.265387
0.273242		0.252367		0.226994
0.200433		0.300434		0.238542
0.215471		0.321388		0.255105
0.202441		0.286112		0.307822
0.210008		0.386391		0.260084
0.236873		0.309965		0.260209
0.205584		0.318344		0.251433
0.187893		0.247969		0.249779
0.217745		0.373571		0.322449
0.194956		0.248758		0.304991
0.191856		0.265933		0.243678
0.190597		0.281677		0.241828
0.227443		0.254982		0.231285
0.192578		0.268598		0.256644
0.253957		0.263476		0.391368
0.213911		0.263601		0.337753
0.223017		0.26151		0.308519
0.175449		0.415572		0.267715
0.252471		0.239332		0.30362
0.370496		0.255598		0.304157
0.281434		0.257133		0.467457
0.271697		0.330323		0.337515
0.343369		0.248786		0.335314
0.222278		0.322574		0.421233
0.237168		0.334048		0.369659
0.283614		0.29951		0.334963
0.179046		0.28991		0.382693
0.294095		0.36698		0.331401
0.195835		0.316213		0.440658
0.203319		0.298258		0.325153
0.178741		0.260955		0.349873
0.261576		0.341835		0.285099
0.190296		0.345583		0.357163
0.211426		0.292744		0.310666
0.200162		0.278348		0.351395
0.264092		0.288467		0.285482
0.382003		0.270264		0.291218
0.272795		0.464403		0.301266
0.199396		0.307042		0.301488
0.251373		0.395971		0.339269
0.229814		0.291129		0.2547
0.193172		0.275456		0.283529
0.306177		0.320441		0.244938
0.224677		0.287643		0.247069
0.221487		0.284313		0.256119
0.337796		0.27467		0.319829
0.179675		0.315008		0.239148
0.206583		0.267419		0.421115
0.193091		0.266901		0.306786
0.182643		0.277653		0.243442
0.255068		0.410451		0.248916
0.301723		0.377061		0.248405
0.264647		0.387291		0.341634
0.238174		0.348389		0.341685
0.173025		0.288604		0.254958
0.429223		0.303923		0.33271
0.470428		0.371841		0.272885
0.255996		0.33449		0.27009
0.295532		0.322895		0.247763
0.264923		0.322996		0.580918
0.277338		0.308664		0.456696
0.259136		0.333672		0.25944
0.412697		0.474956		0.437126
0.302218		0.290406		0.389126
0.313226		0.317832		0.408658
0.398032		0.244681		0.332202
0.359691		0.299398		0.268117
0.2625		0.433629		0.31364
0.262839		0.30124		0.370855
0.250771		0.410867		0.331509
0.297225		0.299922		0.327612
0.247259		0.239969		0.358792
0.25199		0.247759		0.280005
0.248931		0.236336		0.252865
0.25477		0.394426		0.3404
0.259338		0.277867		0.303342
0.345527		0.313051		0.258261
0.294445		0.470205		0.399734
0.309918		0.245836		0.285014
0.319899		0.258005		0.287804
0.514184		0.316121		0.318911
0.268719		0.294425		0.419031
0.294428		0.263431		0.289214
0.280379		0.272031		0.332758
0.256213		0.26016		0.434575
0.308154		0.246489		0.36379
0.267363		0.272888		0.358602
0.283933		0.246141		0.400117
0.390986		0.237187		0.28764
0.303324		0.34466		0.408078
0.260214		0.289435		0.275344
0.332035		0.263063		0.419557
0.334859		0.25023		0.513869
0.272199		0.232777		0.496559
0.352792		0.376492		0.386455
0.393737		0.232679		0.307786
0.368379		0.247531		0.256805
0.274714		0.237228		0.337784
0.485387		0.239987		0.332612
0.390656		0.258814		0.302197
0.395252		0.265468		0.328489
0.281952		0.250666		0.368643
0.287938		0.246411		0.389293
0.404095		0.279253		0.256259
0.302668		0.279335		0.392815
0.370852		0.241625		0.29317
0.300437		0.293251		0.285753
0.333096		0.285147		0.295901
0.29685		0.246632		0.259327
0.361727		0.299031		0.245627
0.308559		0.289344		0.248632
0.316078		0.256607		0.259101
0.294858		0.549018		0.270099
0.277427		0.262395		0.513962
0.302179		0.293715		0.252541
0.358096		0.300464		0.342596
0.284314		0.246944		0.275901
0.282451		0.330052		0.442687
0.280382		0.230413		0.378853
0.23776		0.256518		0.409284
0.289153		0.247218		0.34118
0.342509		0.274472		0.323956
0.487937		0.262473		0.259211
0.259146		0.233834		0.254839
0.230843		0.260579		0.253803
0.25112		0.285994		0.251067
0.28758		0.250215		0.275661
0.235559		0.297818		0.300879
0.238378		0.298849		0.319345
0.251359		0.353106		0.266989
0.248065		0.323453		0.270432
0.257875		0.322519		0.263751
0.270443		0.230723		0.348264
0.282156		0.239255		0.406306
0.319159		0.282641		0.333433
0.343755		0.237821		0.287102
0.270467		0.313638		0.303724
0.333529		0.430024		0.261265
0.302292		0.324067		0.30351
0.277555		0.459647		0.350701
0.276353		0.340406		0.273998
0.325841		0.293443		0.266591
0.360381		0.351344		0.263947
0.290806		0.286679		0.25917
0.346968		0.277669		0.265672
0.289608		0.334594		0.40566
0.294236		0.243504		0.350413
0.369073		0.412462		0.298233
0.313767		0.30141		0.279857
0.301983		0.356224		0.304108
0.35678		0.322178		0.269921
0.319718		0.350514		0.264155
0.313781		0.354954		0.311264
0.324738		0.29428		0.341242
0.326351		0.337406		0.262682
0.404933		0.359533		0.334738
0.337023		0.267772		0.332547
0.321327		0.24118		0.270687
0.383621		0.266875		0.273238
0.306236		0.250782		0.31096
0.480385		0.267859		0.268249
0.497712		0.281137		0.277637
0.40386		0.252788		0.3378
0.460169		0.322707		0.308814
0.313404		0.286933		0.301447
0.475295		0.29703		0.296443
0.305253		0.331719		0.35508
0.448553		0.250529		0.348239
0.309221		0.250499		0.421426
0.313523		0.249905		0.369726
0.292987		0.232219		0.284514
0.301927		0.233869		0.384993
0.344812		0.265638		0.319386
0.363368		0.243764		0.39671
0.372871		0.254669		0.353688
0.293985		0.350013		0.251259
0.279137		0.2378		0.265431
0.314658		0.25123		0.271372
0.326535		0.265381		0.3382
0.497702		0.260342		0.380844
0.375074		0.255446		0.3661
0.343882		0.331538		0.345885
0.381518		0.263362		0.343399
0.316995		0.302012		0.355792
0.325488		0.297525		0.294988
0.327806		0.241331		0.482177
0.45954		0.232035		0.372277
0.368108		0.484669		0.293628
0.373554		0.416427		0.522751
0.313021		0.274811		0.404902
0.341998		0.4605		0.304618
0.424104		0.245813		0.32621
0.321603		0.268566		0.380127
0.350126		0.24915		0.364126
0.276509		0.287991		0.371121
0.295995		0.318264		0.401371
0.351334		0.252124		0.351943
0.313139		0.232532		0.327031
0.357207		0.234288		0.403957
0.350525		0.364518		0.308464
0.506106		0.262521		0.37217
0.297585		0.251403		0.333246
0.385471		0.271072		0.324363
0.462946		0.456982		0.427346
0.295886		0.298111		0.378904
0.308564		0.242141		0.354617
0.33548		0.398414		0.369241
0.434618		0.264182		0.375174
0.263576		0.406058		0.344778
0.297672		0.237391		0.320858
0.480264		0.245933		0.323102
0.311568		0.358276		0.352132
0.413316		0.283378		0.580449
0.418904		0.363443		0.337545
0.291797		0.252387		0.401743
0.404039		0.340736		0.374119
0.35191		0.250188		0.316644
0.563511		0.247925		0.373289
0.508457		0.242202		0.325119
0.310331		0.287654		0.383801
0.493946		0.491404		0.255043
0.295027		0.36241		0.322934
0.273684		0.258362		0.349389
0.275755		0.246565		0.31246
0.383366		0.246638		0.315306
0.334873		0.236991		0.2644
0.287215		0.244491		0.286305
0.299341		0.272733		0.281932
0.29497		0.234231		0.311938
0.303484		0.242484		0.320125
0.389934		0.354806		0.300684
0.469198		0.277365		0.37289
0.357098		0.265556		0.342973
0.285874		0.232498		0.33945
0.421231		0.2911		0.263432
0.307057		0.258931		0.336578
0.393462		0.239039		0.374303
0.293439		0.248638		0.379039
0.342448		0.234429		0.28902
0.338204		0.336486		0.26024
0.42771		0.28318		0.315968
0.354382		0.262946		0.342829
0.315151		0.325094		0.329688
0.409978		0.293354		0.283274
0.360418		0.360196		0.318607
0.373655		0.381452		0.283416
0.309562		0.324376		0.28341
0.253402		0.30992		0.368446
0.266206		0.350828		0.352385
0.247765		0.267242		0.335259
0.544946		0.295722		0.28818
0.248619		0.369149		0.376522
0.511218		0.280908		0.281984
0.322056		0.238435		0.300393
0.367525		0.336241		0.264917
0.32236		0.378531		0.311781
0.2949		0.309703		0.370618
0.309391		0.309592		0.320218
0.368923		0.23067		0.283696
0.349009		0.377186		0.30271
0.277398		0.248999		0.291792
0.317014		0.239385		0.252788
0.35334		0.268444		0.27621
0.309161		0.259377		0.256559
0.3191		0.268518		0.289042
0.380029		0.246286		0.275512
0.364296		0.246086		0.26027
0.393953		0.297355		0.279121
0.396959		0.251128		0.285286
0.384324		0.337318		0.305891
0.337792		0.30711		0.295424
0.365171		0.269545		0.307639
0.363709		0.28192		0.343089
0.308588		0.237942		0.348168
0.263536		0.257058		0.288475
0.2747		0.437166		0.273147
0.279981		0.295212		0.253942
0.268419		0.386741		0.361701
0.465343		0.256725		0.31924
0.473364		0.295909		0.293755
0.279907		0.275494		0.271543
0.312486		0.308284		0.277797
0.260639		0.42739		0.278854
0.405355		0.348613		0.312241
0.315532		0.273538		0.290934
0.268705		0.268786		0.324799
0.374277		0.292932		0.253897
0.254553		0.332324		0.2135
0.261585		0.335684		0.26522
0.264047		0.34566		0.237083
0.281258		0.344089		0.305568
0.269793		0.30842		0.293901
0.279019		0.290622		0.248578
0.371952		0.269107		0.319236
0.262965		0.266612		0.329041
0.264795		0.284676		0.308816
0.325094		0.282065		0.345249
0.24152		0.240083		0.246903
0.444523		0.255845		0.291747
0.2468		0.232278		0.249038
0.274148		0.272463		0.250956
0.316985		0.346355		0.292963
0.267034		0.268769		0.315892
0.315999		0.295192		0.332554
0.248691		0.240492		0.249957
0.436171		0.296285		0.312667
0.36741		0.27981		0.268219
0.380403		0.300577		0.263911
0.412877		0.251254		0.311883
0.25855		0.237189		0.326496
0.276618		0.314086		0.354081
0.348329		0.33487		0.300389
0.246693		0.244094		0.272259
0.349273		0.254267		0.280581
0.287664		0.413533		0.40476
0.272765		0.321066		0.34911
0.275041		0.231053		0.272302
0.242521		0.29396		0.301744
0.27292		0.269364		0.403579
0.266365		0.271612		0.344254
0.241995		0.291624		0.335925
0.262897		0.275244		0.27723
0.243088		0.30456		0.274931
0.253007		0.292317		0.264438
0.261531		0.289419		0.301066
0.470249		0.302704		0.26746
0.427209		0.245625		0.282069
0.335223		0.248572		0.273909
0.34392		0.260033		0.27971
0.271565		0.259225		0.278323
0.373453		0.243516		0.353112
0.27719		0.259974		0.30259
0.339565		0.279701		0.376724
0.449855		0.262278		0.274971
0.307917		0.265664		0.257555
0.26867		0.257078		0.252807
0.281737		0.367814		0.258657
0.287658		0.325062		0.276397
0.464662		0.334135		0.365298
0.308425		0.250519		0.239106
0.2752		0.308223		0.239861
0.655764		0.24034		0.262355
0.420647		0.255998		0.247298
0.289931		0.292526		0.302515
0.290788		0.30059		0.261111
0.355421		0.262451		0.250601
0.288085		0.294689		0.304167
0.351245		0.29729		0.386208
0.296806		0.274781		0.368701
0.276422		0.342393		0.318962
0.368953		0.309247		0.244512
0.352917		0.306466		0.252243
0.280589		0.247363		0.242583
0.301417		0.230102		0.458637
0.31767		0.262831		0.314326
0.425181		0.235051		0.342035
0.361325		0.406751		0.214765
0.34074		0.265604		0.248926
0.298976		0.276387		0.380855
0.373789		0.375575		0.261953
0.250803		0.244236		0.2403
0.326027		0.351265		0.375538
0.266012		0.398414		0.301032
0.281576		0.388367		0.272032
0.254691		0.31296		0.248778
0.327142		0.331685		0.305595
0.268267		0.296424		0.323243
0.269661		0.254299		0.292541
0.388049		0.28961		0.25449
0.315405		0.37074		0.249645
0.311446		0.321423		0.247927
0.329861		0.231628		0.273044
0.531754		0.292555		0.323256
0.307576		0.429187		0.310595
0.262012		0.300397		0.257836
0.277677		0.292371		0.292368
0.294062		0.327253		0.293065
0.372175		0.333637		0.30626
0.339467		0.357112		0.300117
0.284803		0.274616		0.291007
0.276827		0.270564		0.277075
0.278285		0.250325		0.274708
0.286011		0.298791		0.368484
0.247248		0.230747		0.279442
0.243971		0.242798		0.286841
0.256391		0.276268		0.287619
0.270827		0.37004		0.331071
0.268001		0.298683		0.365126
0.275724		0.301318		0.263868
0.361909		0.232745		0.271397
0.295385		0.234329		0.356229
0.306221		0.238978		0.286024
0.306459		0.286076		0.2924
0.3245		0.326479		0.291623
0.290397		0.329912		0.370249
0.436007		0.242104		0.284846
0.323057		0.297604		0.305875
0.396924		0.318079		0.258011
0.377311		0.267375		0.451202
0.305112		0.524818		0.348036
0.321576		0.354172		0.341642
0.42457		0.382365		0.265748
0.383384		0.266899		0.329691
0.42175		0.284699		0.353363
0.29331		0.312874		0.285368
0.487604		0.23289		0.298245
0.301737		0.296482		0.436986
0.297636		0.370655		0.358356
0.291088		0.263479		0.323226
0.291334		0.277985		0.357045
0.340795		0.30456		0.263886
0.339765		0.403458		0.313717
0.414775		0.239454		0.318091
0.323721		0.257599		0.341598
0.339991		0.246014		0.313467
0.339282		0.288886		0.374624
0.343367		0.252724		0.330304
0.395968		0.266152		0.36598
0.534667		0.261929		0.347516
0.274818		0.359742		0.310479
0.34759		0.249125		0.395495
0.313928		0.279641		0.277775
0.303458		0.29775		0.429393
0.489802		0.243753		0.403012
0.491998		0.292293		0.280855
0.363991		0.244181		0.380669
0.372245		0.370393		0.421594
0.321258		0.283404		0.354753
0.290647		0.36193		0.450044
0.305498		0.334842		0.308439
0.478548		0.256054		0.43708
0.373185		0.406682		0.342556
0.315166		0.308551		0.298761
0.374255		0.299924		0.31632
0.270715		0.498681		0.41651
0.328127		0.358773		0.380791
0.292818		0.370052		0.267287
0.34643		0.251763		0.454185
0.297534		0.303633		0.262847
0.36032		0.238261		0.275412
0.388591		0.260214		0.326609
0.311287		0.235239		0.33269
0.357363		0.261095		0.259928
0.292765		0.264372		0.28722
0.328232		0.268776		0.26794
0.385409		0.268165		0.427816
0.295471		0.242698		0.300111
0.310156		0.25505		0.36787
0.281922		0.286791		0.330778
0.377462		0.426856		0.340343
0.304778		0.373372		0.377837
0.346147		0.466732		0.279733
0.326961		0.394382		0.305654
0.327078		0.363617		0.342823
0.283196		0.409794		0.394215
0.308375		0.485858		0.265886
0.476516		0.424953		0.280134
0.32957		0.38708		0.291656
0.365301		0.37729		0.307636
0.590706		0.47732		0.305843
0.448637		0.460526		0.340588
0.411703		0.362921		0.447642
0.354801		0.256706		0.271505
0.520857		0.495291		0.324625
0.323853		0.283671		0.314664
0.289374		0.26888		0.308166
0.303198		0.3963		0.256854
0.311224		0.252914		0.371232
0.305666		0.349781		0.330276
0.376419		0.235055		0.380482
0.391852		0.279463		0.332197
0.328753		0.268085		0.351786
0.354566		0.269631		0.315548
0.257066		0.394511		0.367391
0.21494		0.253663		0.296867
0.336116		0.370179		0.262391
0.23813		0.405955		0.341115
0.21177		0.32014		0.270653
0.239032		0.249764		0.285865
0.279498		0.278923		0.249124
0.248203		0.265019		0.295849
0.205776		0.386886		0.457687
0.246256		0.252842		0.375402
0.338105		0.27812		0.338597
0.499451		0.265853		0.275351
0.300585		0.411046		0.310606
0.446076		0.241014		0.317591
0.231562		0.386414		0.421684
0.214344		0.407745		0.369983
0.314595		0.326039		0.427841
0.242775		0.391153		0.340765
0.252615		0.380834		0.501298
0.204854		0.346642		0.334318
0.271759		0.285733		0.312513
0.248978		0.351393		0.312488
0.213631		0.284438		0.254471
0.223862		0.298625		0.377763
0.239146		0.299363		0.221609
0.235317		0.392233		0.290052
0.277278		0.315928		0.24857
0.259588		0.234872		0.308467
0.280221		0.298434		0.22972
0.213972		0.245023		0.226318
0.228572		0.244018		0.255184
0.239879		0.240476		0.216906
0.243726		0.368681		0.350437
0.23807		0.278475		0.237748
0.202713		0.262287		0.227337
0.264757		0.252043		0.26519
0.235454		0.467865		0.25555
0.294888		0.299657		0.413887
0.229638		0.345893		0.343498
0.315841		0.231966		0.240184
0.256165		0.25379		0.21371
0.241325		0.265007		0.242054
0.261744		0.458211		0.310955
0.266039		0.267134		0.343204
0.246024		0.316736		0.256043
0.232696		0.435837		0.227446
0.213122		0.358638		0.259772
0.210039		0.311078		0.245599
0.291808		0.443701		0.237474
0.318852		0.271266		0.271821
0.215779		0.257529		0.297111
0.259294		0.287046		0.350174
0.24545		0.356353		0.314308
0.224378		0.246466		0.274514
0.220474		0.282661		0.342827
0.301238		0.27807		0.265107
0.250842		0.55185		0.24373
0.215943		0.305326		0.357688
0.221985		0.301853		0.227167
0.215554		0.25615		0.275752
0.352347		0.330394		0.318311
0.266642		0.399034		0.26937
0.366046		0.293807		0.347017
0.253316		0.29398		0.231511
0.290638		0.230921		0.264415
0.260515		0.413623		0.398367
0.356196		0.230199		0.246219
0.234761		0.297227		0.24155
0.269069		0.244086		0.240299
0.366676		0.25313		0.313608
0.227589		0.314624		0.441842
0.257121		0.236974		0.290637
0.270877		0.248544		0.399277
0.262745		0.34892		0.246139
0.230561		0.390834		0.326675
0.270656		0.237158		0.269122
0.35036		0.256745		0.257916
0.231718		0.276506		0.352975
0.231783		0.230329		0.270538
0.27955		0.253722		0.292435
0.496681		0.317445		0.302432
0.303584		0.271354		0.251274
0.422629		0.266142		0.245854
0.425169		0.275161		0.259314
0.362222		0.255489		0.247012
0.324467		0.291598		0.245719
0.341815		0.360083		0.450965
0.351542		0.305529		0.243758
0.343884		0.241407		0.254831
0.273432		0.260346		0.234167
0.267825		0.262343		0.288848
0.22833		0.333054		0.246024
0.219035		0.274864		0.267304
0.259522		0.244245		0.271041
0.223745		0.265891		0.242787
0.25845		0.234598		0.294407
0.327383		0.273094		0.284192
0.252847		0.332859		0.283383
0.259053		0.410191		0.233262
0.257318		0.411739		0.355291
0.277163		0.310448		0.232738
0.238644		0.325506		0.228975
0.252646		0.429913		0.229675
0.335215		0.338772		0.266629
0.230403		0.327858		0.301451
0.231298		0.379334		0.266028
0.264607		0.249564		0.228366
0.27574		0.278715		0.224658
0.229682		0.243722		0.317581
0.302147		0.376298		0.249927
0.279155		0.262079		0.435498
0.332328		0.317202		0.233511
0.267835		0.249759		0.237435
0.28851		0.309549		0.339322
0.260748		0.253301		0.310815
0.452095		0.287269		0.246654
0.316736		0.248123		0.254163
0.283191		0.331178		0.245679
0.325606		0.402034		0.317361
0.315558		0.351112		0.296869
0.353494		0.244969		0.319136
0.389802		0.318648		0.24471
0.361341		0.551067		0.230575
0.275357		0.303254		0.278743
0.321196		0.374917		0.228834
0.312072		0.232069		0.251795
0.283647		0.269102		0.268
0.361982		0.366328		0.271571
0.342032		0.238163		0.30951
0.409388		0.245379		0.325228
0.402108		0.338713		0.41181
0.512494		0.437316		0.278643
0.550896		0.320439		0.269782
0.417117		0.436154		0.230359
0.526883		0.284523		0.229199
0.298246		0.479938		0.234269
0.33095		0.327338		0.247651
0.50112		0.372768		0.243352
0.337801		0.342638		0.26566
0.377915		0.240444		0.262034
0.331848		0.266082		0.28564
0.519583		0.266585		0.279018
0.380689		0.35061		0.227927
0.386448		0.277159		0.232198
0.289909		0.328535		0.264447
0.287337		0.376313		0.227313
0.369705		0.309739		0.265378
0.384608		0.239852		0.33356
0.290925		0.342513		0.282905
0.466856		0.248934		0.389106
0.403463		0.335715		0.33326
0.301784		0.526004		0.299031
0.287129		0.255961		0.247843
0.372889		0.281661		0.322058
0.460237		0.404124		0.298822
0.281154		0.326627		0.278164
0.295776		0.386537		0.226276
0.302241		0.429732		0.322086
0.322146		0.519985		0.273987
0.29283		0.304811		0.372821
0.375968		0.498279		0.242798
0.306514		0.479523		0.333901
0.290572		0.53795		0.280779
0.308279		0.485475		0.255745
0.285277		0.41286		0.236217
0.290305		0.387747		0.354707
0.298786		0.292119		0.34801
0.389923		0.254028		0.347962
0.546496		0.346371		0.303301
0.365113		0.417995		0.392675
0.288493		0.461789		0.287498
0.350635		0.421443		0.25602
0.390078		0.348759		0.301728
0.417285		0.427421		0.26067
0.390827		0.281857		0.238999
0.305161		0.350723		0.267243
0.288681		0.233511		0.280144
0.37672		0.292614		0.266576
0.292391		0.386739		0.327987
0.328153		0.243821		0.286203
0.377204		0.431629		0.314485
0.3306		0.235066		0.282301
0.330216		0.384654		0.263552
0.314979		0.288338		0.29888
0.288988		0.30429		0.317946
0.343493		0.347053		0.255295
0.354997		0.300973		0.258946
0.381093		0.24828		0.313356
0.424027		0.332706		0.234075
0.356918		0.249763		0.209427
0.341172		0.238993		0.286298
0.374034		0.232005		0.216529
0.31943		0.241218		0.214737
0.410443		0.290371		0.269764
0.405172		0.275618		0.23003
0.343425		0.231347		0.211024
0.329049		0.237065		0.213641
0.422402		0.235273		0.332356
0.293334		0.234845		0.380848
0.339441		0.336581		0.261735
0.29865		0.475726		0.239221
0.338334		0.280706		0.296695
0.326529		0.329605		0.264742
0.274375		0.396629		0.227636
0.280467		0.33881		0.305199
0.335364		0.234582		0.381503
0.41294		0.31422		0.231199
0.375416		0.260988		0.258611
0.325037		0.325328		0.232509
0.291421		0.240417		0.221304
0.304982		0.382274		0.229745
0.372732		0.244429		0.392087
0.379168		0.249198		0.294069
0.29905		0.305179		0.224396
0.45707		0.331206		0.257014
0.453955		0.287034		0.270837
0.348935		0.409848		0.230656
0.317749		0.32907		0.261547
0.41609		0.370885		0.209171
0.441721		0.289194		0.221246
0.4115		0.336487		0.234799
0.290241		0.243558		0.223397
0.340407		0.373226		0.228651
0.300166		0.345748		0.292863
0.342593		0.310535		0.342071
0.352162		0.334792		0.242519
0.511436		0.247997		0.228863
0.50991		0.407442		0.307918
0.411966		0.384286		0.223684
0.465847		0.281941		0.242886
0.299329		0.242199		0.283792
0.388246		0.380527		0.266856
0.418284		0.317145		0.26958
0.296944		0.299192		0.222544
0.361566		0.25386		0.270713
0.301235		0.31603		0.337371
0.363984		0.238233		0.405869
0.317997		0.342573		0.223967
0.400127		0.260359		0.24683
0.377232		0.234873		0.214485
0.401725		0.24412		0.243166
0.351883		0.312332		0.243374
0.571958		0.276539		0.220286
0.338942		0.346364		0.265043
0.425403		0.291992		0.242098
0.387071		0.306549		0.375283
0.488547		0.55851		0.369147
0.442124		0.474491		0.373589
0.469573		0.465623		0.353584
0.457915		0.356765		0.368763
0.324454		0.260674		0.351784
0.363352		0.335766		0.388382
0.604459		0.240924		0.361072
0.450818		0.381626		0.368649
0.382611		0.335317		0.39129
0.390615		0.246196		0.378041
0.473686		0.323784		0.376091
0.453909		0.377401		0.394599
0.486896		0.325029		0.411267
0.343037		0.469979		0.340699
0.375277		0.448553		0.331953
0.450382		0.306406		0.455321
0.411678		0.275814		0.330114
0.357296		0.488451		0.359651
0.423331		0.319129		0.326196
0.384043		0.357546		0.443218
0.518506		0.379259		0.396261
0.60674		0.50655		0.382288
0.564456		0.477287		0.406158
0.333481		0.44758		0.397644
0.385786		0.498121		0.441006
0.565552		0.477478		0.337979
0.578252		0.482404		0.370366
0.51976		0.420469		0.374021
0.462613		0.46468		0.379129
0.403697		0.465187		0.349471
0.524582		0.312034		0.363337
0.508576		0.463028		0.343353
0.532053		0.250927		0.398735
0.557025		0.287268		0.376429
0.530617		0.386048		0.360624
0.599535		0.342722		0.370139
0.602361		0.236228		0.400375
0.596824		0.261994		0.34893
0.357895		0.306268		0.356585
0.423445		0.245865		0.364501
0.415854		0.287331		0.459795
0.411349		0.249897		0.391563
0.554393		0.299034		0.381646
0.395822		0.244943		0.419392
0.515271		0.281297		0.615426
0.402353		0.362931		0.394679
0.421507		0.715211		0.411881
0.353077		0.347105		0.364607
0.377355		0.3627		0.390146
0.332413		0.25995		0.438222
0.370489		0.233361		0.346234
0.387015		0.251		0.310257
0.241696		0.259367		0.306233
0.248138		0.246146		0.321527
0.221108		0.3502		0.296762
0.205627		0.391029		0.431942
0.342869		0.3089		0.315734
0.319653		0.343644		0.344057
0.296347		0.340976		0.36688
0.252057		0.235224		0.337899
0.221194		0.28946		0.364068
0.224951		0.289808		0.418923
0.229338		0.343076		0.374326
0.297774		0.341504		0.414301
0.240689		0.341028		0.395372
0.243216		0.321041		0.358431
0.245679		0.353806		0.370803
0.236186		0.309468		0.451853
0.216334		0.295735		0.403759
0.223217		0.270822		0.369495
0.219725		0.316668		0.380718
0.326083		0.282612		0.392654
0.270609		0.702927		0.300338
0.228301		0.319166		0.304664
0.309036		0.399976		0.31446
0.241765		0.281255		0.333216
0.316912		0.237753		0.368119
0.221767		0.348226		0.403464
0.228324		0.247453		0.32612
0.229309		0.279284		0.341834
0.433296		0.423776		0.371541
0.214325		0.293558		0.342187
0.293091		0.281902		0.339453
0.39147		0.43933		0.529731
0.217722		0.261688		0.347691
0.231209		0.353396		0.382093
0.246014		0.26665		0.336944
0.316172		0.296265		0.382009
0.249457		0.232275		0.455522
0.223794		0.243034		0.355606
0.312035		0.338987		0.330129
0.293234		0.267357		0.344061
0.269171		0.230578		0.343929
0.289072		0.244711		0.481698
0.226575		0.384445		0.361621
0.236039		0.351002		0.440354
0.35487		0.293274		0.432079
0.237275		0.285327		0.3912
0.280345		0.240745		0.529497
0.279383		0.306733		0.389501
0.229178		0.384392		0.361862
0.231239		0.393988		0.381221
0.263061		0.413799		0.353148
0.245533		0.378206		0.344579
0.240058		0.273645		0.567929
0.258688		0.411854		0.539666
0.274077		0.41966		0.363417
0.235981		0.303604		0.379134
0.276862		0.298925		0.410898
0.247573		0.272491		0.441994
0.261688		0.294851		0.40567
0.234665		0.27601		0.504697
0.239605		0.255845		0.441642
0.240241		0.300397		0.394934
0.266672		0.389518		0.437152
0.255538		0.431081		0.446507
0.252918		0.367502		0.504785
0.240994		0.647003		0.38747
0.278237		0.253496		0.443014
0.241739		0.345174		0.573501
0.284519		0.35108		0.374642
0.339672		0.582984		0.411178
0.242291		0.552688		0.376938
0.228967		0.538276		0.378744
0.263958		0.490837		0.368787
0.277622		0.462305		0.362692
0.494711		0.310939		0.376766
0.235802		0.454973		0.363703
0.260829		0.509066		0.59661
0.219629		0.257625		0.438775
0.328026		0.406849		0.488584
0.218962		0.347355		0.397038
0.251662		0.419128		0.375524
0.236801		0.535051		0.365132
0.232327		0.358748		0.366333
0.300989		0.376495		0.329243
0.254301		0.277498		0.344462
0.268038		0.32828		0.352498
0.224835		0.248867		0.339076
0.245661		0.299233		0.332556
0.23732		0.482207		0.349134
0.342043		0.523289		0.400882
0.249487		0.326224		0.327167
0.27971		0.367943		0.344645
0.229265		0.383527		0.314087
0.255498		0.421279		0.337958
0.211847		0.275212		0.325036
0.206255		0.238841		0.642565
0.224867		0.358395		0.322223
0.228627		0.355634		0.341894
0.245293		0.657124		0.367779
0.278559		0.502252		0.328426
0.467939		0.328508		0.32415
0.292973		0.250457		0.320457
0.232655		0.369402		0.340458
0.257871		0.420545		0.378821
0.268323		0.424608		0.31783
0.349714		0.409793		0.386534
0.230177		0.529702		0.347755
0.202466		0.243261		0.320405
0.208147		0.247663		0.375292
0.232149		0.328269		0.319866
0.21892		0.347468		0.363684
0.247		0.351944		0.41199
0.281641		0.512275		0.376165
0.206472		0.554072		0.438128
0.233279		0.416148		0.461169
0.350332		0.35406		0.422729
0.234081		0.359548		0.417048
0.448245		0.313858		0.333347
0.226852		0.327874		0.340486
0.243717		0.343412		0.402769
0.244449		0.2501		0.388333
0.211628		0.239165		0.582238
0.207018		0.278352		0.450934
0.212364		0.268918		0.366874
0.209536		0.259431		0.411349
0.243297		0.24195		0.425903
0.230908		0.252156		0.353517
0.313254		0.280006		0.350212
0.213404		0.517864		0.37805
0.228069		0.411683		0.394232
0.251373		0.482735		0.396288
0.248253		0.452297		0.367494
0.228115		0.501662		0.373971
0.216855		0.513558		0.399001
0.216985		0.545173		0.400258
0.210977		0.393132		0.463158
0.299255		0.401886		0.383615
0.285279		0.547206		0.360717
0.389679		0.286251		0.393473
0.210396		0.439339		0.375047
0.27704		0.455935		0.374109
0.230888		0.390277		0.417498
0.394781		0.552944		0.390173
0.216791		0.231419		0.379268
0.240136		0.307937		0.410799
0.267427		0.362861		0.359359
0.280949		0.387405		0.365635
0.216994		0.310361		0.383041
0.502885		0.349261		0.396966
0.399317		0.325808		0.392137
0.234555		0.273697		0.440621
0.337551		0.485905		0.369363
0.214323		0.294246		0.40178
0.541067		0.414002		0.386068
0.258515		0.265961		0.381938
0.407535		0.232827		0.427653
0.319949		0.348635		0.373146
0.254157		0.247294		0.466317
0.211858		0.260376		0.385375
0.243506		0.25502		0.401337
0.248599		0.308277		0.386268
0.401211		0.399662		0.358367
0.371426		0.24358		0.388406
0.244377		0.248108		0.371477
0.225957		0.304931		0.409277
0.229736		0.238212		0.362256
0.364068		0.328626		0.42153
0.282562		0.230166		0.373802
0.23113		0.279723		0.426173
0.305623		0.23987		0.384727
0.266696				0.441319
0.264003				0.479499
0.275079				0.434379
0.22521				0.449067
0.223437				0.394134
0.237392				0.395608
0.239146				0.401886
0.229933				0.389256
0.252217				0.413004
0.234693				0.388986
0.245205				0.385771
0.419612				0.419531
0.28381				0.405551
0.220487				0.411422
0.245045				0.404859
0.232557				0.380248
0.279407				0.454869
0.265563				0.536223
0.286698				0.541798
0.230932				0.433384
0.279994				0.401972
0.265274				0.43848
0.228283				0.417383
0.255994				0.363945
0.289037				0.397736
0.242153				0.389315
0.337738				0.494218
0.321839				0.37164
0.439616				0.397064
0.433081				0.52885
0.315839				0.411983
0.238921				0.340886
0.228288				0.409276
0.255197				0.400324
0.27459				0.459609
0.255306				0.403129
0.273145				0.373764
0.238576				0.386862
0.232859				0.349214
0.365457				0.414441
0.23481				0.447638
0.311291				0.348882
0.244539				0.427387
0.257212				0.398891
0.357808				0.394244
0.296313				0.347255
0.288674				0.346033
0.230834				0.441156
0.340254				0.398907
0.23799				0.367322
0.261873				0.487835
0.245571				0.344534
0.415033				0.451982
0.337444				0.40627
0.40773				0.391161
0.298805				0.449547
0.32512				0.35409
0.270266				0.373787
0.235906				0.411171
0.366495				0.40172
0.238568				0.388958
0.292173				0.356782
0.318475				0.349235
0.271974				0.372549
0.344944				0.453106
0.240511				0.39519
0.299451				0.377452
0.25793				0.369185
0.337371				0.424142
0.275585				0.39571
0.452959				0.394807
0.451248				0.443254
0.443706				0.419311
0.364392				0.441452
0.375113				0.430808
0.282737				0.430034
0.314939				0.357877
0.332496				0.576756
0.270607				0.388232
0.41991				0.379354
0.35317				0.387367
0.461321				0.386325
0.267785				0.367305
0.265801				0.497565
0.3194				0.365432
0.334032				0.434388
0.31725				0.356756
0.258412				0.372853
0.30668				0.405793
0.385879				0.364424
0.527669				0.441703
0.376568				0.55094
0.448521				0.381521
0.283469				0.412299
0.451136				0.386277
0.304526				0.362301
0.257126				0.365952
0.332563				0.370509
0.323346				0.35686
0.275878				0.373176
[truncated: 647 more rows]

## Sheet: Fig.2e
S		T
ΔI/I0		ΔI/I0
0.413473		0.602597
0.406013		0.607574
0.498349		0.393639
0.542404		0.336444
0.549373		0.384346
0.41235		0.391878
0.369059		0.474898
0.412425		0.427289
0.442391		0.519048
0.454123		0.48736
0.382754		0.545892
0.346496		0.438421
0.367955		0.377195
0.426196		0.367245
0.607287		0.370369
0.455851		0.486546
0.383386		0.372807
0.377945		0.465339
0.361551		0.51165
0.571686		0.464138
0.357684		0.449621
0.379498		0.411019
0.544228		0.436553
0.346995		0.425047
0.337534		0.507603
0.345979		0.422561
0.350776		0.432128
0.366499		0.455584
0.362263		0.415476
0.375409		0.438225
0.472447		0.392516
0.482953		0.583746
0.445512		0.546889
0.499591		0.346225
0.428463		0.353929
0.399965		0.39905
0.585045		0.349672
0.419161		0.41699
0.603314		0.428573
0.701714		0.421441
0.463417		0.402274
0.564299		0.514126
0.449153		0.371782
0.599374		0.539592
0.350659		0.394521
0.293556		0.405711
0.342979		0.367308
0.331846		0.382075
0.376914		0.544521
0.328439		0.36532
0.360191		0.37155
0.307856		0.372615
0.352259		0.406497
0.345429		0.410044
0.340903		0.491241
0.410851		0.387614
0.344019		0.374083
0.374803		0.399008
0.429187		0.432995
0.407687		0.670902
0.572447		0.442056
0.425231		0.438474
0.341903		0.382983
0.322393		0.384047
0.498877		0.391037
0.394375		0.401549
0.319284		0.424235
0.351358		0.439965
0.370859		0.682747
0.403877		0.43886
0.408714		0.382888
0.366345		0.383568
0.398699		0.386539
0.405795		0.416154
0.597106		0.453537
0.3896		0.414031
0.539388		0.580103
0.431506		0.488435
0.347416		0.404114
0.327525		0.41619
0.354776		0.330781
0.322694		0.344937
0.38621		0.548064
0.375465		0.347513
0.362319		0.336088
0.383071		0.344133
0.374374		0.358256
0.390361		0.343645
0.47508		0.559536
0.451659		0.414022
0.401009		0.344699
0.396721		0.362605
0.505858		0.486323
0.464574		0.518857
0.500982		0.448508
0.559427		0.371012
0.568982		0.577844
0.428043		0.345656
0.551317		0.455128
0.473906		0.347314
0.406521		0.48539
0.446952		0.372107
0.42644		0.336001
0.370252		0.53435
0.452245		0.347928
0.337073		0.437446
0.51283		0.453704
0.371887		0.358625
0.328344		0.447457
0.324043		0.487349
0.352316		0.346134
0.358175		0.374799
0.378586		0.349706
0.338528		0.479235
0.328529		0.394447
0.40213		0.405123
0.323848		0.372033
0.40425		0.455395
0.349567		0.465075
0.344625		0.410932
0.368075		0.566658
0.343634		0.402947
0.378994		0.465823
0.3392		0.535141
0.399507		0.62552
0.683204		0.633621
0.357892		0.406276
0.359024		0.393537
0.333364		0.50505
0.363753		0.406288
0.491868		0.345679
0.483051		0.377344
0.349109		0.472954
0.369484		0.342774
0.35533		0.352873
0.457499		0.417578
0.384332		0.396834
0.316863		0.34225
0.337491		0.350764
0.324453		0.393697
0.350139		0.390464
0.403455		0.442495
0.385663		0.464452
0.344655		0.465634
0.345301		0.41151
0.400378		0.382197
0.384832		0.45457
0.414602		0.354242
0.308524		0.486199
0.399344		0.358657
0.393805		0.368952
0.354047		0.506704
0.465069		0.497664
0.335449		0.527447
0.440838		0.460588
0.439889		0.72458
0.376269		0.454491
0.346698		0.744833
0.345641		0.647264
0.370777		0.403235
0.4262		0.40071
0.405662		0.389481
0.328128		0.348025
0.31848		0.387312
0.358993		0.420841
0.532619		0.446581
0.481623		0.417602
0.523322		0.429414
0.386398		0.600269
0.49537		0.418946
0.333772		0.414434
0.352426		0.633104
0.413808		0.405421
0.364047		0.385878
0.399264		0.403725
0.335908		0.384196
0.372769		0.388115
0.41828		0.405596
0.558954		0.517819
0.52481		0.415624
0.581174		0.623263
0.331405		0.657099
0.384451		0.440412
0.443565		0.404518
0.387217		0.407021
0.395677		0.578091
0.448731		0.473736
0.406155		0.475579
0.382151		0.471052
0.34039		0.484264
0.364416		0.582492
0.4947		0.505479
0.406257		0.497816
0.531924		0.618767
0.414796		0.580454
0.329009		0.461637
0.462708		0.481946
0.572561		0.532015
0.487999		0.535459
0.335783		0.70268
0.424536		0.544193
0.415505		0.754721
0.391366		0.564978
0.357343		0.50497
0.408517		0.548681
0.427092		0.510837
0.386289		0.524102
0.40028		0.516036
0.384104		0.488239
0.466369		0.605717
0.517476		0.712005
0.53696		0.519768
0.564748		0.496926
0.54061		0.532893
0.409094		0.565311
0.517687		0.512836
0.424988		0.556911
0.486229		0.620869
0.379234		0.558677
0.706736		0.587774
0.627351		0.550995
0.414197		0.365172
0.502632		0.341039
0.45865		0.434786
0.510973		0.490986
0.564177		0.422079
0.521507		0.395221
0.382398		0.525605
0.402382		0.44071
0.481093		0.446093
0.538889		0.432289
0.476245		0.487551
0.400619		0.466072
0.409946		0.482882
0.446657		0.408614
0.437236		0.480254
0.450372		0.403523
0.45355		0.54188
0.4747		0.441919
0.471343		0.383792
0.478432		0.391577
0.522684		0.468125
0.389333		0.46628
0.542072		0.39806
0.630151		0.412826
0.445814		0.476858
0.337478		0.488546
0.381664		0.555616
0.367711		0.369453
0.380072		0.594237
0.288265		0.433267
0.414125		0.369177
0.411921		0.458122
0.302403		0.42456
0.412509		0.506469
0.363264		0.541243
0.350065		0.592169
0.303757		0.373729
0.369222		0.611016
0.365673		0.365311
0.347999		0.387853
0.560444		0.572643
0.411142		0.546024
0.376889		0.386377
0.426973		0.385142
0.440492		0.361025
0.340987		0.387599
0.377321		0.42292
0.3645		0.481806
0.388898		0.341546
0.341406		0.356654
0.353935		0.477346
0.355206		0.457324
0.38748		0.352861
0.513346		0.385182
0.409277		0.490385
0.449114		0.39315
0.327998		0.429854
0.321183		0.433813
0.390877		0.390089
0.39609		0.432531
0.306746		0.406049
0.594715		0.536452
0.379819		0.358817
0.354189		0.413548
0.306471		0.356457
0.304245		0.380042
0.348196		0.407143
0.321561		0.363728
0.373051		0.410388
0.327191		0.449637
0.350189		0.351608
0.33286		0.504134
0.311857		0.479219
0.318719		0.465259
0.305404		0.378302
0.37897		0.395552
0.361121		0.49893
0.306577		0.430206
0.312666		0.47955
0.311059		0.422866
0.354982		0.456433
0.348596		0.373531
0.450465		0.382401
0.401006		0.455039
0.336994		0.401974
0.344694		0.36393
0.331861		0.406701
0.37634		0.369448
0.361963		0.636856
0.36679		0.463918
0.356481		0.487259
0.42132		0.401879
0.441913		0.372527
0.373994		0.577957
0.397338		0.473602
0.408892		0.513008
0.418812		0.432449
0.461721		0.433949
0.446664		0.558451
0.456944		0.447743
0.494149		0.56822
0.414208		0.594564
0.670365		0.410845
0.419663		0.469555
0.472555		0.384221
0.422566		0.450638
0.537046		0.498051
0.656503		0.386272
0.463813		0.397391
0.460505		0.338805
0.439873		0.41371
0.540916		0.399001
0.440468		0.618593
0.431507		0.3871
0.571605		0.438956
0.428897		0.435136
0.457454		0.399076
0.47942		0.448689
0.377819		0.495425
0.361805		0.448591
0.365064		0.396984
0.452338		0.438615
0.405065		0.548262
0.388661		0.400827
0.375425		0.378183
0.445312		0.578623
0.500679		0.43609
0.689923		0.382631
0.448457		0.353017
0.408527		0.351297
0.500226		0.369477
0.379499		0.390236
0.429741		0.406546
0.447826		0.393934
0.437098		0.346871
0.417834		0.406201
0.415136		0.442804
0.404261		0.422773
0.553624		0.36477
0.48971		0.673926
0.49649		0.439654
0.480127		0.532318
0.541684		0.634295
0.446491		0.422296
0.460991		0.472519
0.475506		0.594138
0.421999		0.404261
0.448503		0.388177
0.621876		0.410918
0.491934		0.563749
0.524868		0.454817
0.585314		0.456053
0.447888		0.453121
0.541632		0.447656
0.49964		0.46358
0.49456		0.448217
0.546209		0.605815
0.519343		0.515005
0.627201		0.553906
0.338509		0.455636
0.416791		0.481004
0.333198		0.578025
0.340798		0.577793
0.410149		0.464407
0.44644		0.619972
0.342275		0.365733
0.347997		0.39969
0.407025		0.298393
0.35844		0.304918
0.376444		0.459613
0.431543		0.307078
0.374159		0.29929
0.520094		0.304475
0.374538		0.32365
0.454461		0.29152
0.623198		0.39385
0.493023		0.315343
0.569484		0.41165
0.721966		0.334708
0.593447		0.522427
0.490473		0.35679
0.547121		0.314809
0.603734		0.412117
0.532667		0.365351
0.555988		0.55906
0.656758		0.434523
0.480863		0.524274
0.526252		0.634108
0.435072		0.636829
0.362408		0.315303
0.375072		0.369198
0.408397		0.348494
0.409243		0.344289
0.354891		0.393204
0.373109		0.34134
0.456274		0.400194
0.489432		0.401131
0.336682		0.386969
0.329484		0.400547
0.397488		0.324537
0.534904		0.355981
0.360444		0.362325
0.394846		0.357927
0.404486		0.422796
0.385088		0.486336
0.497884		0.325756
0.527759		0.322525
0.464267		0.347095
0.706297		0.335466
0.717224		0.401242
0.478256		0.327699
0.370696		0.313746
0.412649		0.366863
0.424137		0.380346
0.548809		0.35315
0.671866		0.320387
0.664276		0.368241
0.625141		0.504674
0.545481		0.399575
0.606802		0.478693
0.727555		0.447548
0.46356		0.406629
0.540143		0.349481
0.409297		0.451848
0.453208		0.347483
0.446708		0.305467
0.474132		0.324475
0.473271		0.45922
0.542637		0.341303
0.43413		0.302384
0.471987		0.39621
0.393833		0.417831
0.461724		0.506563
0.527591		0.366452
0.425923		0.434353
0.75996		0.349926
0.574417		0.405382
0.571668		0.435532
0.569059		0.383898
0.602678		0.322865
0.578496		0.355285
0.555811		0.347737
0.582603		0.359561
0.509342		0.49544
0.565331		0.358668
0.641906		0.43234
0.664361		0.513932
0.464852		0.355075
0.590309		0.33736
0.614264		0.459535
0.624428		0.429606
0.588916		0.299411
0.423703		0.421607
0.529733		0.365817
0.449467		0.376632
0.534957		0.304866
0.49196		0.301082
0.617151		0.335857
0.55021		0.3033
0.47799		0.441521
0.601079		0.419477
0.452595		0.349102
0.483377		0.372349
0.551538		0.345356
0.496732		0.374872
0.487105		0.379882
0.549962		0.341414
0.56944		0.380695
0.665208		0.392044
0.649119		0.327356
0.418489		0.352611
0.453197		0.338791
0.412525		0.46901
0.435055		0.365433
0.391143		0.318037
0.473827		0.327313
0.450055		0.313455
0.520103		0.709103
0.531408		0.413362
0.404491		0.396837
0.438049		0.385185
0.405534		0.384275
0.450635		0.324507
0.468254		0.32116
0.469551		0.325125
0.371312		0.33439
0.336438		0.423033
0.34591		0.363309
0.385602		0.342525
0.365064		0.3354
0.348611		0.525153
0.431697		0.330187
0.350598		0.415822
0.352032		0.369535
0.374737		0.320439
0.340208		0.338756
0.343223		0.52412
0.491842		0.49311
0.477095		0.335939
0.44238		0.325927
0.350477		0.325546
0.463372		0.325435
0.44844		0.361936
0.414304		0.45991
0.456534		0.343125
0.567777		0.323436
0.430113		0.329243
0.555028		0.366806
0.385132		0.631691
0.440112		0.319846
0.44426		0.329265
0.497439		0.444955
0.403567		0.33064
0.382414		0.415459
0.367129		0.318759
0.412535		0.375852
0.499268		0.472369
0.427745		0.475811
0.34415		0.405311
0.349234		0.320632
0.362673		0.501114
0.446517		0.474012
0.618057		0.373944
0.486121		0.39183
0.393228		0.466636
0.35539		0.567784
0.439746		0.548474
0.591121		0.521341
0.384811		0.388519
0.483628		0.431154
0.40345		0.349074
0.399511		0.391556
0.444488		0.400202
0.402854		0.330871
0.456289		0.46062
0.390564		0.408824
0.394392		0.606231
0.380938		0.417202
0.441219		0.371386
0.388071		0.424153
0.508701		0.33594
0.469429		0.337182
0.466726		0.378149
0.432694		0.415966
0.386972		0.364616
0.402485		0.35106
0.508657		0.46263
0.50616		0.325657
0.509085		0.459541
0.654913		0.403531
0.480211		0.360683
0.50832		0.388313
0.529861		0.423198
0.481134		0.388549
0.485788		0.39359
0.473564		0.460237
0.543853		0.528523
0.732121		0.482126
0.490608		0.382286
0.553128		0.473826
0.492378		0.428219
0.559178		0.510316
0.186475		0.543198
0.194991		0.484421
0.241653		0.42121
0.312229		0.319458
0.273304		0.406088
0.187689		0.407504
0.224032		0.373314
0.323653		0.412146
0.261265		0.452349
0.180995		0.418057
0.181978		0.363605
0.205307		0.338088
0.175835		0.414787
0.191851		0.562451
0.214083		0.514361
0.277559		0.582416
0.227464		0.584308
0.247012		0.450594
0.169343		0.409091
0.353202		0.444503
0.176761		0.372617
0.182068		0.504609
0.185274		0.417709
0.187832		0.49477
0.210807		0.373753
0.186599		0.380433
0.209344		0.381617
0.20702		0.405612
0.2021		0.370143
0.181662		0.406333
0.361974		0.459151
0.219971		0.408661
0.251591		0.588671
0.189911		0.526314
0.227083		0.37674
0.279225		0.557807
0.249728		0.563427
0.221862		0.430706
0.201747		0.351481
0.308046		0.400147
0.245171		0.529534
0.175217		0.420948
0.196427		0.359408
0.219848		0.329506
0.255418		0.34677
0.229231		0.385603
0.330032		0.328768
0.345307		0.474022
0.1976		0.634409
0.357052		0.37098
0.193893		0.337134
0.226307		0.579215
0.23858		0.522011
0.305046		0.350481
0.335882		0.325529
0.212166		0.31968
0.403828		0.37379
0.252867		0.321565
0.239563		0.404285
0.361565		0.337133
0.284552		0.33965
0.243192		0.405112
0.200379		0.328684
0.21429		0.355756
0.205336		0.329488
0.214501		0.358836
0.320098		0.341154
0.252428		0.39949
0.314433		0.403708
0.201211		0.34719
0.319005		0.471308
0.265163		0.359369
0.188575		0.378287
0.178965		0.36738
0.239403		0.366906
0.219988		0.347806
0.348135		0.338852
0.278237		0.360729
0.268263		0.415889
0.172741		0.371585
0.340119		0.378213
0.304935		0.364588
0.250639		0.40082
0.168729		0.537509
0.261195		0.45055
0.290388		0.467529
0.337348		0.385432
0.255781		0.506977
0.270193		0.363
0.172286		0.330413
0.30029		0.368854
0.204299		0.341792
0.19626		0.418039
0.293856		0.407172
0.252532		0.383322
0.186633		0.340697
0.194563		0.490599
0.219263		0.335015
0.21389		0.36341
0.199071		0.386704
0.177726		0.4339
0.187058		0.361375
0.289332		0.383222
0.174543		0.379405
0.181721		0.356867
0.35131		0.42562
0.25032		0.427922
0.575338		0.394294
0.190206		0.432327
0.249399		0.380092
0.242544		0.390522
0.307732		0.383949
0.249747		0.44558
0.294311		0.353189
0.221027		0.444913
0.189371		0.357998
0.20248		0.365668
0.287906		0.492178
0.215918		0.613691
0.205095		0.391796
0.19762		0.442256
0.213983		0.408666
0.18664		0.381497
0.21545		0.438496
0.255383		0.372136
0.388351		0.391611
0.259126		0.37504
0.188019		0.588622
0.223282		0.37855
0.244109		0.469909
0.248934		0.451062
0.333356		0.365882
0.203554		0.47988
0.213319		0.366528
0.184618		0.344902
0.22276		0.338995
0.191453		0.40638
0.27415		0.310925
0.261186		0.346965
0.209732		0.453645
0.342754		0.452236
0.359421		0.399524
0.260867		0.357558
0.222823		0.332729
0.19279		0.335081
0.239749		0.359339
0.209782		0.301319
0.278052		0.357862
0.344247		0.318765
0.202945		0.352044
0.391532		0.307784
0.192296		0.295916
0.267053		0.373876
0.190669		0.332028
0.283766		0.328434
0.244226		0.320506
0.228913		0.334504
0.254251		0.332279
0.18268		0.328578
0.239073		0.317426
0.21771		0.314208
0.205246		0.314244
0.256164		0.346732
0.190577		0.32264
0.201497		0.34678
0.326713		0.367311
0.275317		0.402195
0.274469		0.325667
0.4076		0.36707
0.342316		0.370049
0.272927		0.381157
0.223658		0.330528
0.269521		0.336131
0.355697		0.335816
0.320818		0.426153
0.374248		0.483199
0.294525		0.432313
0.361218		0.340417
0.227543		0.390146
0.247346		0.344376
0.385374		0.342864
0.299857		0.514641
0.20707		0.405616
0.362548		0.457317
0.336403		0.340713
0.257573		0.390619
0.237396		0.381899
0.386676		0.392
0.286265		0.338982
0.294688		0.40011
0.316673		0.695604
0.277374		0.367427
0.228254		0.33977
0.207387		0.379335
0.240752		0.335567
0.216792		0.383149
0.201742		0.352518
0.254865		0.472147
0.333233		0.342317
0.262364		0.335323
0.338401		0.37207
0.200287		0.37002
0.204496		0.335269
0.266859		0.398814
0.317807		0.382291
0.250425		0.366171
0.26296		0.379161
0.201372		0.363964
0.292568		0.339155
0.270331		0.398916
0.291433		0.408442
0.258061		0.339745
0.366942		0.335748
0.216202		0.33567
0.380332		0.355868
0.360819		0.326104
0.293562		0.374301
0.2207		0.333393
0.305491		0.391102
0.297586		0.402271
0.326249		0.358599
0.280647		0.374377
0.277743		0.342594
0.204321		0.42509
0.20366		0.385207
0.236867		0.550146
0.291572		0.474025
0.243334		0.379511
0.217823		0.340729
0.278633		0.606776
0.275995		0.364466
0.246891		0.463994
0.346723		0.358934
0.295065		0.371246
0.234863		0.372624
0.312815		0.363138
0.243095		0.462032
0.25937		0.388686
0.221389		0.400486
0.273313		0.443421
0.207849		0.459285
0.242894		0.349984
0.217806		0.475346
0.320076		0.342579
0.272633		0.344906
0.343114		0.383067
0.24658		0.379044
0.333262		0.433804
0.293022		0.378158
0.473946		0.4273
0.306582		0.635608
0.218028		0.365905
0.263625		0.377239
0.255102		0.356911
0.269277		0.348773
0.283284		0.468981
0.251645		0.385994
0.268834		0.387817
0.234147		0.347876
0.234279		0.422752
0.272198		0.45583
0.259265		0.48967
0.286255		0.343662
0.278837		0.328203
0.27542		0.37824
0.230587		0.329258
0.306889		0.326193
0.396525		0.364217
0.267748		0.417833
0.394545		0.319329
0.266707		0.382944
0.332221		0.32285
0.316425		0.5324
0.284222		0.437201
0.214276		0.349926
0.227015		0.334831
0.296553		0.467087
0.228307		0.36141
0.229842		0.420355
0.205348		0.32718
0.284599		0.321877
0.189769		0.331487
0.269949		0.380238
0.186379		0.451925
0.18037		0.403681
0.230972		0.495793
0.177779		0.342565
0.232698		0.50897
0.178236		0.355063
0.231798		0.319639
0.324237		0.38596
0.178678		0.338914
0.185312		0.38567
0.255942		0.318003
0.179271		0.338344
0.36368		0.645918
0.315142		0.420142
0.18354		0.365119
0.210386		0.42221
0.192113		0.406786
0.241936		0.352622
0.298529		0.674208
0.180903		0.352109
0.181536		0.341053
0.314841		0.418576
0.197762		0.600181
0.297831		0.411579
0.197275		0.326488
0.180731		0.347097
0.195731		0.39598
0.310214		0.420705
0.19598		0.420286
0.176105		0.351515
0.192947		0.451156
0.258694		0.358612
0.24055		0.359159
0.190614		0.421442
0.180081		0.421148
0.190277		0.338812
0.276794		0.463142
0.229133		0.426269
0.193083		0.386897
0.189995		0.376708
0.20169		0.352042
0.207813		0.343475
0.359445		0.326767
0.237628		0.335687
0.264815		0.358968
0.229603		0.299927
0.346437		0.343777
0.256485		0.304136
0.239083		0.334445
0.20593		0.31659
0.281936		0.298845
0.198819		0.340183
0.267149		0.305194
0.219602		0.301889
0.302323		0.3184
0.324294		0.338497
0.33593		0.342397
0.201219		0.36022
0.216698		0.323278
0.255027		0.357083
0.26109		0.31651
0.28001		0.55922
0.2095		0.345439
0.40052		0.444192
0.254619		0.339501
0.225815		0.384957
0.257634		0.37226
0.181978		0.354266
0.185747		0.367832
0.211267		0.338237
0.190547		0.352165
0.178538		0.36013
0.198791		0.406931
0.210686		0.345424
0.338815		0.51868
0.214292		0.300027
0.389607		0.499082
0.471648		0.590032
0.29647		0.402153
0.209007		0.344796
0.310498		0.272803
0.336908		0.28268
0.364783		0.290193
0.268586		0.37721
0.270996		0.306091
0.350692		0.281109
0.230131		0.293056
0.340151		0.28743
0.250434		0.303473
0.252182		0.313028
0.526972		0.287518
0.224271		0.302487
0.581519		0.338504
0.235695		0.296261
0.250816		0.356792
0.351223		0.280224
0.263153		0.313555
0.221527		0.306741
0.29875		0.297537
0.306096		0.286421
0.282184		0.323438
0.335261		0.358091
0.245895		0.4131
0.267504		0.281099
0.206481		0.301968
0.213941		0.283893
0.214518		0.275252
0.290778		0.290667
0.290757		0.296499
0.314224		0.285112
0.216656		0.28771
0.210284		0.311934
0.216474		0.336678
0.29791		0.277304
0.218039		0.300981
0.248837		0.286948
0.296999		0.322453
0.211593		0.31144
0.24984		0.379594
0.266352		0.359449
0.226174		0.288396
0.336377		0.308851
0.234574		0.342759
0.258643		0.588638
0.246146		0.612432
0.328209		0.285576
0.338878		0.290041
0.28387		0.30275
0.209459		0.334555
0.216997		0.310975
0.199419		0.311418
0.277527		0.399432
0.28062		0.391848
0.265589		0.300404
0.210043		0.269847
0.28217		0.367166
0.279869		0.581012
0.232533		0.384204
0.202196		0.260895
0.35511		0.315036
0.290951		0.415851
0.258233		0.342629
0.352443		0.377215
0.269398		0.299489
0.211376		0.3332
0.374295		0.379656
0.397076		0.350797
0.218656		0.281119
0.204533		0.346068
0.296929		0.509388
0.6416		0.327185
0.336879		0.283501
0.495959		0.302253
0.295617		0.29244
0.233448		0.260395
0.327297		0.258781
0.395764		0.262174
0.178152		0.267671
0.181123		0.368313
0.203004		0.42958
0.253833		0.342547
0.200474		0.369198
0.329562		0.297439
0.180386		0.349474
0.188405		0.329663
0.16755		0.317861
0.212539		0.327788
0.276225		0.312428
0.292263		0.306151
0.194492		0.370014
0.227814		0.33189
0.170525		0.477412
0.183781		0.273227
0.239842		0.305518
0.305544		0.272351
0.166296		0.346792
0.17145		0.435709
0.164328		0.285288
0.262592		0.335985
0.164869		0.322333
0.174557		0.357851
0.190549		0.304636
0.248064		0.569241
0.169422		0.36923
0.241427		0.2781
0.181235		0.308406
0.169642		0.32887
0.218312		0.320905
0.265996		0.274879
0.187669		0.317801
0.237716		0.310322
0.192755		0.29146
0.255627		0.327949
0.236746		0.304094
0.184973		0.286981
0.213193		0.295951
0.183877		0.319316
0.225558		0.320865
0.184207		0.285898
0.184017		0.334254
0.172778		0.298628
0.195768		0.28829
0.298652		0.296594
0.180643		0.307918
0.344966		0.324867
0.261688		0.296196
0.334634		0.299713
0.272561		0.317929
0.441326		0.38121
0.338584		0.379928
0.289144		0.288599
0.248239		0.356459
0.187081		0.347093
0.308092		0.372815
0.214683		0.291318
0.226399		0.345362
0.224378		0.61413
0.291065		0.339836
0.29929		0.364254
0.230319		0.308732
0.191002		0.330039
0.234309		0.30077
0.286711		0.757225
0.207699		0.347547
0.375345		0.29275
0.225331		0.353812
0.219282		0.304211
0.24783		0.308313
0.27914		0.326124
0.213147		0.347592
0.264935		0.33371
0.214312		0.354044
0.209839		0.632309
0.226004		0.350491
0.264694		0.476949
0.24542		0.550409
0.22069		0.6102
0.253696		0.341441
0.329162		0.313667
0.216456		0.327841
0.226406		0.305232
0.197195		0.418587
0.301555		0.289692
0.33356		0.295954
0.206257		0.300292
0.279404		0.6422
0.295349		0.296376
0.453629		0.364777
0.273032		0.350167
0.2351		0.339659
0.255484		0.324869
0.275249		0.475854
0.228192		0.646192
0.271984		0.519462
0.321873		0.4063
0.314229		0.74754
0.317566		0.331726
0.306567		0.321883
0.207123		0.308699
0.517469		0.290212
0.239626		0.314637
0.222355		0.281384
0.246172		0.27898
0.272899		0.336858
0.268678		0.273362
0.399512		0.347999
0.332823		0.277674
0.370155		0.295589
0.331393		0.316865
0.695736		0.288808
0.228722		0.277513
0.222799		0.303531
0.293035		0.288577
0.267068		0.31224
0.230269		0.269585
0.235166		0.284669
0.216315		0.299861
0.222946		0.335139
0.388416		0.294391
0.379999		0.277461
0.270546		0.32678
0.346485		0.326281
0.226571		0.301324
0.25255		0.290585
0.240031		0.273222
0.251967		0.28359
0.303654		0.281927
0.25414		0.270308
0.252583		0.340868
0.45579		0.350935
0.218214		0.311011
0.234498		0.297587
0.288994		0.302777
0.287217		0.278676
0.273073		0.326459
0.350416		0.377926
0.306863		0.281796
0.3247		0.30353
0.519299		0.312757
0.300081		0.327258
0.422405		0.314661
0.412587		0.295246
0.346593		0.422571
0.268454		0.438028
0.342893		0.430204
0.308499		0.449651
0.265424		0.381417
0.448502		0.556663
0.338823		0.270056
0.289081		0.284385
0.259681		0.275988
0.262909		0.31531
0.3066		0.275091
0.342226		0.272651
0.264537		0.278748
0.521299		0.368064
0.297713		0.258623
0.310952		0.354193
0.557441		0.247148
0.574652		0.253423
0.344556		0.297081
0.450021		0.266761
0.255762		0.315262
0.293984		0.262723
0.477433		0.262633
0.254526		0.408953
0.376305		0.291738
0.258669		0.305085
0.251935		0.27885
0.242532		0.2461
0.215515		0.244707
0.26366		0.290735
0.267418		0.290264
0.206851		0.28312
0.310043		0.224273
0.321842		0.283356
0.300217		0.294509
0.236075		0.317646
0.250531		0.22956
0.256467		0.293414
0.242752		0.341416
0.271365		0.339513
0.216957		0.319474
0.272222		0.304947
0.23448		0.268643
0.247436		0.228576
0.207706		0.249587
0.198557		0.275432
0.294321		0.285455
0.189344		0.347916
0.20576		0.307486
0.247637		0.238091
0.254135		0.289076
0.227507		0.343859
0.290159		0.267348
0.238518		0.282756
0.230166		0.40066
0.218038		0.3686
0.326804		0.434417
0.462508		0.293505
0.449315		0.307111
0.305727		0.348836
0.318036		0.356474
0.349989		0.324812
0.210022		0.315607
0.221563		0.282912
0.28056		0.388178
0.279433		0.302687
0.359134		0.259734
0.226101		0.275416
0.238543		0.260292
0.208265		0.316467
0.248217		0.288168
0.215786		0.294982
0.22456		0.287755
0.295483		0.294868
0.257445		0.292341
0.257624		0.307947
0.314448		0.304892
0.24952		0.269097
0.272024		0.318635
0.292481		0.335419
0.269205		0.318414
0.226196		0.322734
0.263834		0.37495
0.207691		0.325974
0.237485		0.269822
0.257256		0.284503
0.254301		0.29977
0.242256		0.298702
0.362051		0.677215
0.235315		0.303275
0.372818		0.29274
0.225065		0.339447
0.256198		0.325905
0.233239		0.30912
0.239968		0.363136
0.327355		0.262822
0.279278		0.310277
0.283815		0.376821
0.209829		0.323117
0.241001		0.291315
0.227028		0.325568
0.216592		0.302992
0.242811		0.275943
0.23177		0.281502
0.248633		0.294638
0.237843		0.29703
0.290378		0.610016
0.208545		0.285288
0.263477		0.320793
0.318205		0.288508
0.34315		0.296458
0.236657		0.280229
0.305413		0.308545
0.221111		0.292239
0.230941		0.283421
0.225025		0.284407
0.206828		0.298185
0.222345		0.285618
0.288811		0.297732
0.213614		0.554632
0.250563		0.312797
0.248294		0.322645
0.263218		0.469954
0.528187		0.323818
0.232158		0.361063
0.417227		0.349387
0.398866		0.307393
0.379151		0.334451
0.227374		0.291178
0.216894		0.305151
0.234149		0.372978
0.278013		0.322248
0.238858		0.358072
0.219675		0.308035
0.303435		0.319321
0.323914		0.307372
0.304205		0.298052
0.22141		0.32417
0.256042		0.357831
0.229209		0.297135
0.291614		0.302001
0.325099		0.393939
0.24036		0.323123
0.231137		0.292757
0.275835		0.292996
0.312441		0.307376
0.299471		0.401161
0.205243		0.461129
0.207776		0.451583
0.221114		0.492245
0.237272		0.343193
0.221416		0.614623
0.239558		0.29013
0.221055		0.294507
0.237796		0.329515
0.257329		0.335291
0.231272		0.328723
0.431345		0.321981
0.233108		0.290703
0.206011		0.298644
0.412423		0.324351
0.245997		0.553092
0.445972		0.323176
0.33063		0.310354
0.233377		0.34973
0.3675		0.273396
0.216262		0.281972
0.246163		0.268119
0.385559		0.343952
0.218676		0.319615
0.254375		0.341452
0.245247		0.2584
0.273004		0.266476
0.252813		0.298381
0.242171		0.272864
0.306346		0.271326
0.273809		0.301239
0.38493		0.282952
0.332593		0.271331
0.282938		0.254173
0.220589		0.56651
0.268714		0.275192
0.2149		0.26561
0.21745		0.394363
0.244159		0.257946
0.219626		0.255318
0.312788		0.277873
0.314295		0.262074
0.290014		0.283687
0.297278		0.30783
0.282802		0.257978
0.231828		0.286663
0.284571		0.278023
0.248301		0.407164
0.222614		0.323819
0.273351		0.30464
0.215041		0.286175
0.347493		0.317452
0.254499		0.251513
0.399312		0.275722
0.220005		0.552817
0.290902		0.248886
0.214472		0.3073
0.253641		0.272183
0.331029		0.237872
0.372539		0.30861
0.263631		0.300097
0.207777		0.23536
0.332901		0.315669
0.20561		0.237545
0.249742		0.29731
0.22173		0.235136
0.314535		0.307126
0.285517		0.249635
0.31356		0.285088
0.371938		0.292505
0.215305		0.271733
0.343984		0.234145
0.234201		0.222233
0.20894		0.301623
0.232817		0.292247
0.222024		0.279707
0.230465		0.389039
0.439652		0.230887
0.412821		0.268279
0.348832		0.600683
0.358489		0.27237
0.401008		0.281052
0.225178		0.459106
0.351307		0.280936
0.25929		0.331474
0.350982		0.323882
0.40521		0.257104
0.2374		0.277871
0.208896		0.252822
0.206011		0.326635
0.211011		0.245118
0.238226		0.267488
0.188774		0.242298
0.183326		0.244403
0.22206		0.267096
0.193283		0.33559
0.24229		0.278832
0.257573		0.255928
0.205482		0.25968
0.251381		0.267609
0.221234		0.287114
0.199231		0.387752
0.421753		0.256464
0.334789		0.328104
0.189624		0.390204
0.200183		0.286959
0.207141		0.372757
0.185714		0.282974
0.218961		0.422544
0.240063		0.283267
0.372299		0.299922
0.234043		0.299402
0.194419		0.315848
0.221291		0.310214
0.179424		0.299298
0.290313		0.308946
0.18285		0.29544
0.226728		0.475833
0.180778		0.368758
0.183459		0.374782
0.301603		0.331476
0.28402		0.344366
0.256523		0.335109
0.301361		0.345946
0.256982		0.350478
0.254695		0.322159
0.4026		0.330878
0.257033		0.342245
0.258663		0.343914
0.181592		0.324301
0.231129		0.328389
0.222204		0.346733
0.201264		0.320103
0.309094		0.323758
0.303718		0.328566
0.466449		0.604189
0.201252		0.336283
0.442527		0.313441
0.188153		0.294826
0.397009		0.331773
0.190011		0.295394
0.192454		0.349565
0.207928		0.305564
0.247311		0.329136
0.23204		0.299208
0.185789		0.366652
0.27271		0.315974
0.226012		0.368047
0.333985		0.326104
0.324823		0.345363
0.355107		0.354284
0.228373		0.280716
0.317627		0.31117
0.241401		0.349557
0.192762		0.348119
0.182521		0.344367
0.201432		0.389601
0.235448		0.28278
0.209348		0.27487
0.217006		0.323028
0.265457		0.273578
0.185284		0.30553
0.225433		0.298323
0.212339		0.301957
0.244868		0.322803
0.284384		0.351915
0.365619		0.334266
0.34423		0.279458
0.252545		0.380228
0.319062		0.324383
0.27777		0.377282
0.261385		0.326074
0.255014		0.374962
0.307805		0.357648
0.403813		0.34737
0.391734		0.34092
0.390212		0.346441
0.210564		0.370332
0.232864		0.35086
0.200639		0.305349
0.181667		0.39421
0.185799		0.407652
0.179536		0.329666
0.188897		0.301722
0.204504		0.386541
0.254334		0.361938
0.376282		0.338347
0.253537		0.365555
0.207748		0.328848
0.20368		0.311579
0.300727		0.328587
0.345979		0.358357
0.46828		0.355438
0.322364		0.336833
0.38302		0.302967
0.246917		0.303399
0.286929		0.327126
0.306059		0.352764
0.268058		0.292245
0.223402		0.306767
0.239313		0.771772
0.294807		0.391207
0.308015		0.314941
0.22495		0.263914
0.343735		0.381312
0.321417		0.317191
0.25386		0.241008
0.25438		0.276919
0.378062		0.29695
0.248421		0.314218
0.233596		0.272432
0.334037		0.440934
0.302588		0.33126
0.339187		0.31583
0.233121		0.396451
0.328549		0.324329
0.422514		0.384062
0.34753		0.354385
0.347297		0.294423
0.264646		0.288056
0.513227		0.320009
0.239315		0.250996
0.207355		0.272081
0.283167		0.35504
0.222584		0.310182
0.237753		0.323856
0.224966		0.266728
0.230619		0.382231
0.388909		0.284009
0.238505		0.236272
0.298209		0.414677
0.224407		0.439743
0.279229		0.439506
0.367341		0.266644
0.333384		0.281056
0.285207		0.37487
0.244418		0.373651
0.34546		0.275675
0.312138		0.276569
0.250811		0.426207
0.426863		0.389628
0.22045		0.345764
0.25967		0.266366
0.302543		0.262299
0.235988		0.250604
0.238757		0.246414
0.270477		0.284119
0.307604		0.356523
0.383285		0.435261
0.301958		0.291312
0.267825		0.298185
0.220163		0.264925
0.306799		0.296567
0.303759		0.254127
0.42121		0.369961
0.240443		0.251383
0.305973		0.269302
0.279773		0.270984
0.238084		0.260646
0.298097		0.379075
0.243024		0.397326
0.228492		0.253049
0.439672		0.283385
0.378721		0.343456
0.27425		0.258712
0.294987		0.32635
0.316658		0.361862
0.302499		0.300094
0.387199		0.242133
0.422935		0.273126
0.325119		0.308763
0.360903		0.254453
0.360194		0.275864
0.235228		0.297323
0.316089		0.24215
0.321905		0.283989
0.517426		0.300996
0.267454		0.436253
0.220661		0.372417
0.383271		0.236686
0.367568		0.416536
0.298205		0.34705
0.225829		0.406317
0.223236		0.322317
0.239503		0.340965
0.395749		0.333339
0.468344		0.32704
0.388885		0.42475
0.315215		0.320456
0.292749		0.347027
0.257373		0.291536
0.239193		0.255665
0.303696		0.263648
0.249983		0.324988
0.222861		0.304152
0.253542		0.332083
0.203374		0.292917
0.258614		0.379285
0.193464		0.401068
0.188845		0.284362
0.252512		0.315039
0.190667		0.288395
0.186922		0.278528
0.213869		0.264101
0.188843		0.27449
0.194007		0.332006
0.263352		0.283065
0.378909		0.362971
0.215764		0.261991
0.203701		0.262388
0.176229		0.251085
0.267898		0.263479
0.324237		0.386696
0.279412		0.271108
0.20769		0.336526
0.297697		0.344784
0.204746		0.35293
0.258811		0.287997
0.203446		0.267783
0.213879		0.274766
0.433619		0.276279
0.250845		0.264118
0.29947		0.359948
0.209061		0.268596
0.184219		0.275392
0.272049		0.294771
0.276216		0.300315
0.298669		0.280226
0.247913		0.310111
0.267854		0.390598
0.26926		0.305326
0.279607		0.319931
0.294537		0.28846
0.206978		0.328798
0.341914		0.490245
0.306495		0.292465
0.28148		0.303174
0.176192		0.330023
0.183232		0.290247
0.257678		0.315367
0.236968		0.336546
0.295915		0.409304
0.355463		0.413611
0.235013		0.373647
0.181901		0.339881
0.19953		0.42654
0.176743		0.312216
0.183501		0.330844
0.195309		0.292398
0.187499		0.282398
0.26667		0.295746
0.316824		0.305492
0.22865		0.372292
0.306952		0.279692
0.224117		0.46634
0.174114		0.268876
0.226466		0.269115
0.255634		0.263712
0.231187		0.297745
0.235151		0.417611
0.195929		0.268309
0.221257		0.407456
0.194355		0.266695
0.231971		0.264617
0.267926		0.321897
0.244885		0.377798
0.199799		0.316344
0.181604		0.441812
0.216572		0.272677
0.25582		0.28864
0.42278		0.280388
0.260226		0.372877
0.18074		0.35316
0.335541		0.311556
0.231233		0.324218
0.242266		0.277667
0.202187		0.259953
0.362452		0.257821
0.318157		0.414498
0.194852		0.299466
0.235094		0.35485
0.281467		0.315317
0.257055		0.337001
0.221551		0.301271
0.264178		0.527742
0.455902		0.615962
0.223915		0.332643
0.284853		0.298909
0.175376		0.527606
0.194397		0.494285
0.243573		0.623134
0.201471		0.373459
0.186343		0.312614
0.204646		0.31058
0.3709		0.356505
0.217947		0.307088
0.487595		0.318069
0.31639		0.418767
0.200315		0.362657
0.214816		0.62189
0.281149		0.448118
0.665749		0.31785
0.250062		0.568556
0.2803		0.542559
0.207525		0.588287
0.185311		0.635585
0.446694		0.662369
0.185329		0.448294
0.19167		0.325011
0.248457		0.290183
0.183547		0.302759
0.238256		0.621348
0.17743		0.301062
0.319162		0.657142
0.183137		0.676128
0.186921		0.581533
0.20045		0.240272
0.194484		0.244455
0.34052		0.231051
0.247974		0.256048
0.305067		0.371756
0.289753		0.284355
0.280997		0.622098
0.232273		0.288772
0.275071		0.284038
0.350122		0.462803
0.269432		0.32305
0.344557		0.292476
0.225897		0.320422
0.233232		0.300218
0.349457		0.517873
0.342635		0.611527
0.308479		0.509297
0.183071		0.437851
0.173147		0.307066
0.193842		0.292129
0.175814		0.292138
0.216885		0.292745
0.195513		0.60076
0.187255		0.310318
0.301247		0.298515
0.257834		0.4788
0.197318		0.305493
0.216776		0.606447
0.245011		0.416625
0.265944		0.511716
0.287863		0.297624
0.191568		0.320771
0.199628		0.441519
0.210319		0.419861
0.199531		0.318942
0.247484		0.347261
0.363574		0.324748
0.313197		0.365142
0.27916		0.337943
0.515897		0.326177
0.550384		0.537952
0.239924		0.282762
0.180258		0.447173
0.339421		0.280456
0.256152		0.27227
0.210553		0.289535
0.307462		0.540049
0.174769		0.579355
0.170953		0.534609
0.175503		0.325221
0.214327		0.497126
0.225499		0.482089
0.360906		0.305258
0.292683		0.512489
0.196966		0.309635
0.292		0.267976
0.207896		0.299438
0.311193		0.268043
0.208038		0.34598
0.208485		0.36221
0.192503		0.331641
0.175501		0.399223
0.212767		0.574203
0.257003		0.349775
0.318456		0.491533
0.405188		0.501833
0.21746		0.298949
0.226479		0.340417
0.301716		0.492421
0.394355		0.292393
0.322481		0.486882
0.200519		0.724843
0.186914		0.35808
0.26768		0.59646
0.348169		0.552127
0.412185		0.677698
0.26561		0.637124
0.439415		0.318575
0.228491		0.296034
0.373055		0.312454
0.229319		0.304993
0.23572		0.312162
0.214271		0.29962
0.303261		0.350698
0.183118		0.508453
0.325074		0.403186
0.236722		0.482775
0.383425		0.579369
0.288659		0.617969
0.557585		0.547181
0.439648		0.520058
0.437786		0.608715
0.454666		0.393933
0.343665		0.56426
0.319463		0.358627
0.310406		0.707271
0.256341		0.69842
0.39822		0.640232
0.214273		0.677085
0.324599		0.310662
0.284895		0.326899
0.256058		0.701777
0.296259		0.308965
0.2336		0.39627
0.375849		0.632292
0.303757		0.47035
0.314607		0.546729
0.250207		0.380992
0.303656		0.310417
0.224129		0.322886
0.212899		0.317827
0.278119		0.289712
0.210549		0.632844
0.254403		0.334409
0.357117		0.312262
0.35625		0.661611
0.202304		0.537007
0.309123		0.608575
0.25364		0.668357
0.219615		0.589185
0.336699		0.593435
0.456704		0.373032
0.231363		0.575454
0.211722		0.331624
0.311875		0.338155
0.207152		0.66381
0.388161		0.326704
0.197538		0.564082
0.321451		0.537632
0.329946		0.40919
0.368868		0.313044
0.20501		0.544798
0.32694		0.565303
0.404735		0.49501
0.406255		0.478059
0.189607		0.566352
0.354335		0.327682
0.254317		0.332039
0.223556		0.536657
0.278516		0.327047
0.297186		0.592099
0.305654		0.338086
0.262828		0.655365
0.221752		0.431401
0.3854		0.43478
0.371892		0.746916
0.231158		0.536568
0.190191		0.717807
0.492721		0.53712
0.269383		0.520086
0.397765		0.440979
0.39863		0.508721
0.5138		0.480603
0.322046		0.462063
0.195022		0.556493
0.204225		0.424338
0.203753		0.448153
0.204483		0.486398
0.215451		0.623154
0.601715		0.554084
0.382996		0.468499
0.419277		0.519075
0.242149		0.591611
0.290136		0.463031
0.303158		0.539669
0.336112		0.508732
0.350544		0.498821
0.266853		0.490053
0.206739		0.44484
0.352927		0.530233
0.399953		0.563396
0.471178		0.655188
0.235345		0.52
0.336148		0.528141
0.261903		0.531159
0.196894		0.491197
0.425656		0.527865
0.206663		0.513299
0.309602		0.519617
0.224563		0.539248
0.30154		0.509157
0.263103		0.532032
0.220688		0.531517
0.214063		0.504065
0.226195		0.592429
0.296529		0.543626
0.296721		0.620943
0.22364		0.618821
0.282503		0.599789
0.463305		0.692236
0.196208		0.657368
0.305337		0.643623
0.374014		0.575577
0.455315		0.638613
0.415817		0.479155
0.555752
0.295177
0.309094
0.391279
0.501558
0.409055
0.334771
0.224481
0.28655
0.332724
0.239905
0.314097
0.457931
0.238685
0.257638
0.431812
0.354021
0.272671
0.270315
0.307826
0.403587
0.404432
0.373336
0.314246
0.307052
0.35752
0.271347
0.322208
0.320248
0.394111
0.255501
0.279673
0.234813
0.331627
0.235998
0.474932
0.433701
0.275336
0.281189
0.279688
0.297626
0.230997
0.247781
0.215078
0.261892
0.248418
0.210424
0.309582
0.232804
0.238361
0.264248
0.202455
0.226813
0.265123
0.229898
0.264365
0.430238
0.310002
0.352546
0.393384
0.383096
0.259145
0.337817
0.332366
0.267225
0.274097
0.453972
0.232661
0.256667
0.404742
0.223399
0.358352
0.26401
[truncated: 2,008 more rows]

[truncated: 8 more sheets: Fig.2f, Fig.2g, Fig.2h, Fig.3a,3d, Fig.3b,3e, Fig.3c,3f, Fig.4b, Fig.4c]
