# Supplementary material for: MoS2 nanopore identifies single amino acids with sub-1 Dalton resolution
Source: Nat Commun. 2023 May 20;14:2895. doi: 10.1038/s41467-023-38627-x (PMC10199900; doi:10.1038/s41467-023-38627-x)
Supplement: Supplementary file 6 — Source data [file 41467_2023_38627_MOESM6_ESM.zip › Source data files/source data SI.xlsx]

## Sheet: S Fig.2
	ΔI/I0	molecular volume of amino acids(10-3 nm3)	error bar
A	0.179	87.8	0.026
S	0.197	91.7	0.025
C	0.278	105.4	0.041
D	0.207	115.4	0.025
T	0.238	118.3	0.025
N	0.284	120.1	0.031
P	0.28	123.3	0.018
V	0.291	138.8	0.03
E	0.25	140.9	0.053
Q	0.316	145.1	0.037
H	0.306	156.3	0.026
M	0.352	165.2	0.06
I	0.301	166.1	0.066
L	0.292	168	0.027
Y	0.4	191.2	0.031
W	0.419	227.9	0.051

## Sheet: S Fig.4
200mV	Time(s)	trace(nA)		250mV	Time(s)	trace(nA)		300mV	Time(s)	trace(nA)
	9.99989	0.486013			66.2999	0.680656			32.9999	0.713607
	9.9999	0.48906			66.2999	0.672147			32.9999	0.708071
	9.99991	0.48749			66.2999	0.660796			32.9999	0.697834
	9.99992	0.482674			66.2999	0.648162			32.9999	0.68285
	9.99993	0.477323			66.2999	0.636469			32.9999	0.663642
	9.99994	0.47441			66.2999	0.627902			32.9999	0.641266
	9.99995	0.476033			66.2999	0.623863			32.9999	0.617288
	9.99996	0.482622			66.3	0.624456			33	0.593739
	9.99997	0.492762			66.3	0.628421			33	0.572988
	9.99998	0.503659			66.3	0.633559			33	0.557463
	9.99999	0.512091			66.3	0.637518			33	0.549197
	10	0.515493			66.3	0.638661			33	0.549284
	10	0.512816			66.3	0.636686			33	0.55742
	10	0.504877			66.3	0.632765			33	0.57172
	10	0.494117			66.3	0.629113			33	0.588979
	10	0.483859			66.3	0.62816			33	0.605373
	10	0.477336			66.3	0.631615			33.0001	0.61745
	10.0001	0.476761			66.3001	0.639773			33.0001	0.623116
	10.0001	0.482707			66.3001	0.651342			33.0001	0.622294
	10.0001	0.493965			66.3001	0.663845			33.0001	0.616996
	10.0001	0.507896			66.3001	0.674452			33.0001	0.610773
	10.0001	0.521181			66.3001	0.680955			33.0001	0.607662
	10.0001	0.53074			66.3001	0.682496			33.0001	0.610949
	10.0001	0.534548			66.3001	0.679799			33.0001	0.622095
	10.0001	0.532114			66.3001	0.674801			33.0001	0.640185
	10.0001	0.524496			66.3001	0.669846			33.0001	0.66208
	10.0001	0.513885			66.3002	0.666766			33.0001	0.683267
	10.0002	0.502902			66.3002	0.666208			33.0002	0.699187
	10.0002	0.493838			66.3002	0.667454			33.0002	0.706626
	10.0002	0.48807			66.3002	0.668761			33.0002	0.70473
	10.0002	0.48581			66.3002	0.668088			33.0002	0.695269
	10.0002	0.486255			66.3002	0.66394			33.0002	0.682067
	10.0002	0.488051			66.3002	0.656041			33.0002	0.669762
	10.0002	0.489888			66.3002	0.645601			33.0002	0.66233
	10.0002	0.49102			66.3002	0.635056			33.0002	0.66187
	10.0002	0.491511			66.3002	0.627335			33.0002	0.668055
	10.0002	0.492139			66.3003	0.624893			33.0003	0.678411
	10.0003	0.494011			66.3003	0.628829			33.0003	0.689278
	10.0003	0.498029			66.3003	0.638404			33.0003	0.697091
	10.0003	0.504411			66.3003	0.651145			33.0003	0.699507
	10.0003	0.512449			66.3003	0.663509			33.0003	0.69602
	10.0003	0.52059			66.3003	0.671924			33.0003	0.687888
	10.0003	0.526817			66.3003	0.673852			33.0003	0.67749
	10.0003	0.529223			66.3003	0.668571			33.0003	0.667393
	10.0003	0.526595			66.3003	0.657425			33.0003	0.659505
	10.0003	0.51882			66.3003	0.643465			33.0003	0.654607
	10.0003	0.507004			66.3003	0.630596			33.0003	0.652375
	10.0004	0.493253			66.3004	0.622481			33.0004	0.651804
	10.0004	0.480178			66.3004	0.621518			33.0004	0.651812
	10.0004	0.470253			66.3004	0.62818			33.0004	0.65173
	10.0004	0.465194			66.3004	0.640911			33.0004	0.651505
	10.0004	0.46552			66.3004	0.656605			33.0004	0.651549
	10.0004	0.47043			66.3004	0.671521			33.0004	0.652347
	10.0004	0.47802			66.3004	0.682337			33.0004	0.654007
	10.0004	0.485796			66.3004	0.687033			33.0004	0.655979
	10.0004	0.491348			66.3004	0.68532			33.0004	0.657096
	10.0005	0.493008			66.3004	0.678516			33.0005	0.655934
	10.0005	0.490309			66.3005	0.668947			33.0005	0.651375
	10.0005	0.484093			66.3005	0.6591			33.0005	0.643152
	10.0005	0.476244			66.3005	0.650845			33.0005	0.632133
	10.0005	0.469104			66.3005	0.64498			33.0005	0.620225
	10.0005	0.464757			66.3005	0.641228			33.0005	0.60987
	10.0005	0.464403			66.3005	0.638643			33.0005	0.60331
	10.0005	0.468015			66.3005	0.636226			33.0005	0.601861
	10.0005	0.474387			66.3005	0.633486			33.0005	0.605455
	10.0005	0.481533			66.3005	0.630725			33.0005	0.612623
	10.0006	0.487326			66.3006	0.628924			33.0005	0.620954
	10.0006	0.49015			66.3006	0.629299			33.0006	0.627887
	10.0006	0.489367			66.3006	0.632715			33.0006	0.631587
	10.0006	0.485457			66.3006	0.639207			33.0006	0.631589
	10.0006	0.479797			66.3006	0.647814			33.0006	0.628977
	10.0006	0.474162			66.3006	0.656802			33.0006	0.626008
	10.0006	0.470148			66.3006	0.664182			33.0006	0.625332
	10.0006	0.468705			66.3006	0.66835			33.0006	0.629068
	10.0006	0.469931			66.3006	0.668596			33.0006	0.638082
	10.0006	0.473192			66.3006	0.665319			33.0006	0.651689
	10.0007	0.477465			66.3007	0.659866			33.0007	0.667877
	10.0007	0.481744			66.3007	0.654061			33.0007	0.683951
	10.0007	0.485327			66.3007	0.6496			33.0007	0.697391
	10.0007	0.487883			66.3007	0.647521			33.0007	0.706611
	10.0007	0.489317			66.3007	0.64794			33.0007	0.711383
	10.0007	0.489539			66.3007	0.650129			33.0007	0.712766
	10.0007	0.488285			66.3007	0.652891			33.0007	0.712578
	10.0007	0.485115			66.3007	0.655082			33.0007	0.712591
	10.0007	0.479612			66.3007	0.656054			33.0007	0.713751
	10.0007	0.471712			66.3007	0.65587			33.0007	0.715705
	10.0008	0.462			66.3007	0.655199			33.0007	0.716838
	10.0008	0.451807			66.3008	0.654972			33.0008	0.71483
	10.0008	0.443013			66.3008	0.655931			33.0008	0.707542
	10.0008	0.437559			66.3008	0.658282			33.0008	0.693933
	10.0008	0.436848			66.3008	0.661551			33.0008	0.67467
	10.0008	0.441216			66.3008	0.664706			33.0008	0.652174
	10.0008	0.449692			66.3008	0.666459			33.0008	0.63007
	10.0008	0.46016			66.3008	0.665649			33.0008	0.612187
	10.0008	0.469896			66.3008	0.661561			33.0008	0.601432
	10.0008	0.476355			66.3008	0.654096			33.0008	0.598942
	10.0008	0.477942			66.3008	0.643794			33.0008	0.60379
	10.0009	0.47453			66.3009	0.631734			33.0009	0.613367
	10.0009	0.467547			66.3009	0.619383			33.0009	0.624294
	10.0009	0.459577			66.3009	0.608416			33.0009	0.63355
	10.0009	0.453603			66.3009	0.600505			33.0009	0.639395
	10.0009	0.452109			66.3009	0.597051			33.0009	0.641795
	10.0009	0.456343			66.3009	0.598885			33.0009	0.642214
	10.0009	0.465952			66.3009	0.605965			33.0009	0.642891
	10.0009	0.479118			66.3009	0.617194			33.0009	0.645876
	10.0009	0.493125			66.3009	0.630467			33.0009	0.652202
	10.0009	0.505155			66.301	0.643041			33.001	0.661477
	10.001	0.513048			66.301	0.652162			33.001	0.672045
	10.001	0.515786			66.301	0.655835			33.001	0.681643
	10.001	0.513588			66.301	0.653476			33.001	0.688284
	10.001	0.50763			66.301	0.646195			33.001	0.691042
	10.001	0.499543			66.301	0.636576			33.001	0.69045
	10.001	0.49089			66.301	0.627943			33.001	0.688358
	10.001	0.482815			66.301	0.623329			33.001	0.687321
	10.001	0.475943			66.301	0.624496			33.001	0.689721
	10.001	0.470502			66.301	0.631351			33.001	0.696973
	10.001	0.466551			66.3011	0.642			33.001	0.709093
	10.0011	0.464156			66.3011	0.653426			33.0011	0.724779
	10.0011	0.463428			66.3011	0.662578			33.0011	0.741966
	10.0011	0.464416			66.3011	0.667443			33.0011	0.758596
	10.0011	0.466946			66.3011	0.667731			33.0011	0.773304
	10.0011	0.470517			66.3011	0.664898			33.0011	0.78577
	10.0011	0.474354			66.3011	0.661498			33.0011	0.796609
	10.0011	0.477626			66.3011	0.660112			33.0011	0.806889
	10.0011	0.479726			66.3011	0.662274			33.0011	0.817501
	10.0011	0.4805			66.3011	0.66779			33.0011	0.828655
	10.0012	0.480296			66.3012	0.674729			33.0012	0.839731
	10.0012	0.479818			66.3012	0.680093			33.0012	0.84954
	10.0012	0.479816			66.3012	0.680931			33.0012	0.856882
	10.0012	0.480764			66.3012	0.675478			33.0012	0.861148
	10.0012	0.482638			66.3012	0.663913			33.0012	0.862706
	10.0012	0.484919			66.3012	0.648447			33.0012	0.862864
	10.0012	0.486804			66.3012	0.632704			33.0012	0.863419
	10.0012	0.487564			66.3012	0.62062			33.0012	0.865919
	10.0012	0.486882			66.3012	0.615225			33.0012	0.870939
	10.0012	0.485026			66.3012	0.617726			33.0012	0.877621
	10.0013	0.48277			66.3012	0.627181			33.0012	0.883699
	10.0013	0.481098			66.3013	0.64085			33.0013	0.886006
	10.0013	0.480813			66.3013	0.655084			33.0013	0.881337
	10.0013	0.482215			66.3013	0.666464			33.0013	0.86738
	10.0013	0.484993			66.3013	0.672805			33.0013	0.843428
	10.0013	0.488346			66.3013	0.673724			33.0013	0.810657
	10.0013	0.491302			66.3013	0.670607			33.0013	0.771903
	10.0013	0.493074			66.3013	0.665987			33.0013	0.731048
	10.0013	0.493329			66.3013	0.662568			33.0013	0.692224
	10.0013	0.492256			66.3013	0.662249			33.0013	0.659075
	10.0014	0.490441			66.3013	0.665475			33.0014	0.634239
	10.0014	0.488616			66.3014	0.671135			33.0014	0.619162
	10.0014	0.487397			66.3014	0.677013			33.0014	0.614171
	10.0014	0.487123			66.3014	0.680614			33.0014	0.618718
	10.0014	0.487826			66.3014	0.680056			33.0014	0.631638
	10.0014	0.489339			66.3014	0.674727			33.0014	0.651315
	10.0014	0.49145			66.3014	0.665493			33.0014	0.67573
	10.0014	0.494053			66.3014	0.654392			33.0014	0.702445
	10.0014	0.497209			66.3014	0.643961			33.0014	0.728652
	10.0014	0.501096			66.3014	0.636429			33.0014	0.7514
	10.0015	0.505862			66.3015	0.633074			33.0014	0.768018
	10.0015	0.511445			66.3015	0.633918			33.0015	0.776687
	10.0015	0.517433			66.3015	0.637858			33.0015	0.776959
	10.0015	0.523064			66.3015	0.64313			33.0015	0.769998
	10.0015	0.527375			66.3015	0.647946			33.0015	0.758367
	10.0015	0.52946			66.3015	0.651079			33.0015	0.745323
	10.0015	0.528735			66.3015	0.652212			33.0015	0.733825
	10.0015	0.52512			66.3015	0.65196			33.0015	0.725591
	10.0015	0.51906			66.3015	0.651557			33.0015	0.720578
	10.0015	0.511396			66.3015	0.652326			33.0015	0.717131
	10.0015	0.503146			66.3016	0.655136			33.0016	0.712758
	10.0016	0.495273			66.3016	0.660025			33.0016	0.705273
	10.0016	0.488521			66.3016	0.66614			33.0016	0.693816
	10.0016	0.483362			66.3016	0.672005			33.0016	0.679314
	10.0016	0.480037			66.3016	0.676022			33.0016	0.664165
	10.0016	0.478655			66.3016	0.677022			33.0016	0.651235
	10.0016	0.47929			66.3016	0.674655			33.0016	0.642595
	10.0016	0.482027			66.3016	0.669491			33.0016	0.638517
	10.0016	0.486921			66.3016	0.662772			33.0016	0.637182
	10.0016	0.49389			66.3016	0.655941			33.0016	0.635265
	10.0016	0.502589			66.3016	0.650124			33.0016	0.62923
	10.0017	0.51234			66.3017	0.645762			33.0017	0.616894
	10.0017	0.522165			66.3017	0.642541			33.0017	0.598662
	10.0017	0.530938			66.3017	0.639627			33.0017	0.577935
	10.0017	0.537616			66.3017	0.636096			33.0017	0.560444
	10.0017	0.541494			66.3017	0.631401			33.0017	0.552629
	10.0017	0.542402			66.3017	0.625661			33.0017	0.55955
	10.0017	0.540803			66.3017	0.619687			33.0017	0.582996
	10.0017	0.537722			66.3017	0.614711			33.0017	0.620477
	10.0017	0.534527			66.3017	0.611933			33.0017	0.665473
	10.0017	0.532576			66.3017	0.612058			33.0018	0.708968
	10.0018	0.532821			66.3018	0.615003			33.0018	0.74183
	10.0018	0.535496			66.3018	0.619873			33.0018	0.757341
	10.0018	0.539983			66.3018	0.625224			33.0018	0.753107
	10.0018	0.544947			66.3018	0.629503			33.0018	0.73176
	10.0018	0.548696			66.3018	0.631513			33.0018	0.700232
	10.0018	0.549683			66.3018	0.630769			33.0018	0.667829
	10.0018	0.54699			66.3018	0.627631			33.0018	0.643666
	10.0018	0.540649			66.3018	0.623194			33.0018	0.634242
	10.0018	0.531687			66.3018	0.618968			33.0018	0.641837
	10.0018	0.521884			66.3019	0.616452			33.0018	0.664183
	10.0019	0.513298			66.3019	0.616728			33.0019	0.695405
	10.0019	0.507701			66.3019	0.620193			33.0019	0.727911
	10.0019	0.50609			66.3019	0.62648			33.0019	0.754579
	10.0019	0.508396			66.3019	0.634585			33.0019	0.770606
	10.0019	0.5135			66.3019	0.643142			33.0019	0.774476
	10.0019	0.519537			66.3019	0.650763			33.0019	0.767843
	10.0019	0.524423			66.3019	0.656377			33.0019	0.75448
	10.0019	0.526455			66.3019	0.659441			33.0019	0.738719
	10.0019	0.524784			66.3019	0.659998			33.0019	0.723931
	10.002	0.519643			66.302	0.658548			33.002	0.71155
	10.002	0.512247			66.302	0.655809			33.002	0.700922
	10.002	0.504423			66.302	0.652444			33.002	0.68999
	10.002	0.498081			66.302	0.648869			33.002	0.676512
	10.002	0.494699			66.302	0.645209			33.002	0.659332
	10.002	0.494961			66.302	0.641404			33.002	0.639195
	10.002	0.498638			66.302	0.637412			33.002	0.618811
	10.002	0.50473			66.302	0.633402			33.002	0.602134
	10.002	0.511807			66.302	0.629829			33.002	0.593135
	10.002	0.518441			66.302	0.627353			33.002	0.59453
	10.0021	0.523587			66.302	0.626612			33.002	0.606909
	10.0021	0.526819			66.3021	0.627945			33.0021	0.62857
	10.0021	0.52834			66.3021	0.631172			33.0021	0.656078
	10.0021	0.5288			66.3021	0.635543			33.0021	0.68533
	10.0021	0.528985			66.3021	0.639872			33.0021	0.712726
	10.0021	0.529504			66.3021	0.642857			33.0021	0.736027
	10.0021	0.530578			66.3021	0.643467			33.0021	0.754614
	10.0021	0.532009			66.3021	0.641292			33.0021	0.769108
	10.0021	0.533319			66.3021	0.636711			33.0021	0.780547
	10.0021	0.533996			66.3021	0.630827			33.0021	0.789497
	10.0022	0.533755			66.3021	0.625167			33.0022	0.795485
	10.0022	0.532686			66.3022	0.621217			33.0022	0.797006
	10.0022	0.531245			66.3022	0.61997			33.0022	0.792157
	10.0022	0.530082			66.3022	0.621608			33.0022	0.779636
	10.0022	0.529799			66.3022	0.625458			33.0022	0.759727
	10.0022	0.530713			66.3022	0.63023			33.0022	0.734806
	10.0022	0.532747			66.3022	0.634444			33.0022	0.7091
	10.0022	0.535469			66.3022	0.636909			33.0022	0.687702
	10.0022	0.538264			66.3022	0.637068			33.0022	0.675124
	10.0022	0.540534			66.3022	0.635105			33.0022	0.673899
	10.0023	0.541879			66.3023	0.631798			33.0022	0.683744
	10.0023	0.542164			66.3023	0.62819			33.0023	0.701583
	10.0023	0.541509			66.3023	0.625213			33.0023	0.72244
	10.0023	0.540187			66.3023	0.623416			33.0023	0.740911
	10.0023	0.538519			66.3023	0.622881			33.0023	0.752704
	10.0023	0.53677			66.3023	0.623337			33.0023	0.75577
	10.0023	0.535088			66.3023	0.624375			33.0023	0.750679
	10.0023	0.533486			66.3023	0.625668			33.0023	0.740172
	10.0023	0.531864			66.3023	0.627082			33.0023	0.728099
	10.0023	0.530076			66.3023	0.628659			33.0023	0.718119
	10.0023	0.528025			66.3024	0.630524			33.0023	0.712587
	10.0024	0.525744			66.3024	0.632765			33.0024	0.711996
	10.0024	0.523451			66.3024	0.635373			33.0024	0.715094
	10.0024	0.521553			66.3024	0.638233			33.0024	0.719612
	10.0024	0.520578			66.3024	0.641177			33.0024	0.723279
	10.0024	0.521038			66.3024	0.644022			33.0024	0.724734
	10.0024	0.52325			66.3024	0.646588			33.0024	0.724004
	10.0024	0.527151			66.3024	0.648674			33.0024	0.722386
	10.0024	0.532193			66.3024	0.650029			33.0024	0.721828
	10.0024	0.537383			66.3024	0.650343			33.0024	0.724074
	10.0024	0.541497			66.3024	0.649289			33.0025	0.729918
	10.0025	0.543428			66.3025	0.64663			33.0025	0.738846
	10.0025	0.542549			66.3025	0.642351			33.0025	0.749188
	10.0025	0.53896			66.3025	0.636774			33.0025	0.7587
	10.0025	0.533493			66.3025	0.63061			33.0025	0.765331
	10.0025	0.527468			66.3025	0.624884			33.0025	0.767891
	10.0025	0.522277			66.3025	0.620748			33.0025	0.766389
	10.0025	0.518946			66.3025	0.619195			33.0025	0.761961
	10.0025	0.517844			66.3025	0.620779			33.0025	0.756448
	10.0025	0.518644			66.3025	0.625429			33.0025	0.751811
	10.0025	0.520514			66.3025	0.632445			33.0025	0.749587
	10.0026	0.522482			66.3026	0.640669			33.0026	0.75056
	10.0026	0.52378			66.3026	0.648795			33.0026	0.754701
	10.0026	0.524073			66.3026	0.655697			33.0026	0.761346
	10.0026	0.523483			66.3026	0.660689			33.0026	0.769485
	10.0026	0.522436			66.3026	0.663636			33.0026	0.778036
	10.0026	0.521427			66.3026	0.664905			33.0026	0.786024
	10.0026	0.520796			66.3026	0.665177			33.0026	0.792653
	10.0026	0.52062			66.3026	0.665223			33.0026	0.797299
	10.0026	0.520726			66.3026	0.665696			33.0026	0.799504
	10.0026	0.520839			66.3026	0.667007			33.0027	0.799013
	10.0027	0.520761			66.3027	0.669294			33.0027	0.795857
	10.0027	0.520522			66.3027	0.672462			33.0027	0.790444
	10.0027	0.520402			66.3027	0.676246			33.0027	0.783594
	10.0027	0.520839			66.3027	0.680269			33.0027	0.776439
	10.0027	0.522239			66.3027	0.684082			33.0027	0.77019
	10.0027	0.52478			66.3027	0.687202			33.0027	0.765798
	10.0027	0.528287			66.3027	0.689155			33.0027	0.763631
	10.0027	0.532232			66.3027	0.689547			33.0027	0.763297
	10.0027	0.535859			66.3027	0.688167			33.0027	0.763702
	10.0028	0.538393			66.3028	0.68508			33.0027	0.763361
	10.0028	0.539267			66.3028	0.680683			33.0028	0.760879
	10.0028	0.538291			66.3028	0.675665			33.0028	0.755423
	10.0028	0.535714			66.3028	0.670881			33.0028	0.747018
	10.0028	0.532165			66.3028	0.667145			33.0028	0.736548
	10.0028	0.528489			66.3028	0.665025			33.0028	0.725438
	10.0028	0.52554			66.3028	0.664681			33.0028	0.715136
	10.0028	0.523966			66.3028	0.665838			33.0028	0.706589
	10.0028	0.524064			66.3028	0.667872			33.0028	0.699939
	10.0028	0.525712			66.3028	0.670015			33.0028	0.694574
	10.0029	0.528396			66.3029	0.671587			33.0029	0.689539
	10.0029	0.531307			66.3029	0.672195			33.0029	0.684119
	10.0029	0.533485			66.3029	0.671822			33.0029	0.678335
	10.0029	0.533983			66.3029	0.670793			33.0029	0.673103
	10.0029	0.532059			66.3029	0.66963			33.0029	0.669933
	10.0029	0.527378			66.3029	0.668853			33.0029	0.670262
	10.0029	0.520181			66.3029	0.66879			33.0029	0.674679
	10.0029	0.511359			66.3029	0.66946			33.0029	0.682404
	10.0029	0.502374			66.3029	0.670555			33.0029	0.691268
	10.0029	0.494984			66.3029	0.671519			33.0029	0.698266
	10.003	0.490833			66.3029	0.671711			33.0029	0.700521
	10.003	0.490981			66.303	0.670573			33.003	0.696304
	10.003	0.495544			66.303	0.667782			33.003	0.68572
	10.003	0.503552			66.303	0.663326			33.003	0.670817
	10.003	0.513138			66.303	0.65751			33.003	0.655013
	10.003	0.522015			66.303	0.650883			33.003	0.642061
	10.003	0.528139			66.303	0.644137			33.003	0.634906
	10.003	0.530333			66.303	0.638015			33.003	0.634815
	10.003	0.528675			66.303	0.633222			33.003	0.641098
	10.003	0.524477			66.303	0.630354			33.003	0.651459
	10.003	0.519859			66.303	0.629818			33.0031	0.662842
	10.0031	0.51702			66.3031	0.631738			33.0031	0.672433
	10.0031	0.517479			66.3031	0.635893			33.0031	0.678495
	10.0031	0.521538			66.3031	0.641706			33.0031	0.680753
	10.0031	0.528165			66.3031	0.648358			33.0031	0.680243
	10.0031	0.535338			66.3031	0.654999			33.0031	0.678736
	10.0031	0.540739			66.3031	0.661022			33.0031	0.677972
	10.0031	0.542562			66.3031	0.666265			33.0031	0.679005
	10.0031	0.540145			66.3031	0.671057			33.0031	0.681904
	10.0031	0.534226			66.3031	0.676043			33.0031	0.685884
	10.0031	0.526698			66.3032	0.681819			33.0031	0.689776
	10.0032	0.519967			66.3032	0.6885			33.0032	0.692605
	10.0032	0.516114			66.3032	0.695404			33.0032	0.694023
	10.0032	0.516179			66.3032	0.701019			33.0032	0.694427
	10.0032	0.519819			66.3032	0.70333			33.0032	0.694728
	10.0032	0.525468			66.3032	0.700455			33.0032	0.695914
	10.0032	0.53094			66.3032	0.691362			33.0032	0.698605
	10.0032	0.534228			66.3032	0.676427			33.0032	0.702824
	10.0032	0.534213			66.3032	0.657567			33.0032	0.708046
	10.0032	0.53102			66.3032	0.63787			33.0032	0.713503
	10.0032	0.525882			66.3033	0.620795			33.0033	0.718557
	10.0033	0.520621			66.3033	0.609193			33.0033	0.722938
	10.0033	0.516915			66.3033	0.604485			33.0033	0.726715
	10.0033	0.515677			66.3033	0.606266			33.0033	0.730006
	10.0033	0.516732			66.3033	0.612479			33.0033	0.732603
	10.0033	0.518934			66.3033	0.620101			33.0033	0.73375
	10.0033	0.520635			66.3033	0.626094			33.0033	0.732243
	10.0033	0.520343			66.3033	0.628303			33.0033	0.726893
	10.0033	0.517315			66.3033	0.626004			33.0033	0.717192
	10.0033	0.511876			66.3033	0.619928			33.0033	0.703906
	10.0033	0.505324			66.3033	0.611807			33.0033	0.68927
	10.0034	0.499477			66.3034	0.603645			33.0034	0.676629
	10.0034	0.496008			66.3034	0.597006			33.0034	0.669518
	10.0034	0.495856			66.3034	0.592591			33.0034	0.670493
	10.0034	0.498917			66.3034	0.590221			33.0034	0.680097
	10.0034	0.504147			66.3034	0.589186			33.0034	0.696409
	10.0034	0.509995			66.3034	0.58877			33.0034	0.71539
	10.0034	0.514999			66.3034	0.588708			33.0034	0.731979
	10.0034	0.518289			66.3034	0.589374			33.0034	0.741614
	10.0034	0.519822			66.3034	0.59162			33.0034	0.74166
	10.0035	0.520264			66.3034	0.596349			33.0035	0.732273
	10.0035	0.520585			66.3035	0.603997			33.0035	0.716402
	10.0035	0.521539			66.3035	0.614163			33.0035	0.698892
	10.0035	0.523249			66.3035	0.625559			33.0035	0.684974
	10.0035	0.52507			66.3035	0.636308			33.0035	0.678633
	10.0035	0.5258			66.3035	0.644503			33.0035	0.681365
	10.0035	0.524171			66.3035	0.648809			33.0035	0.691752
	10.0035	0.519433			66.3035	0.648882			33.0035	0.705964
	10.0035	0.511809			66.3035	0.645446			33.0035	0.719018
	10.0035	0.502616			66.3035	0.640015			33.0035	0.726353
	10.0036	0.493968			66.3036	0.634364			33.0035	0.725229
	10.0036	0.488133			66.3036	0.629952			33.0036	0.715481
	10.0036	0.486767			66.3036	0.627495			33.0036	0.699442
	10.0036	0.490277			66.3036	0.626826			33.0036	0.681104
	10.0036	0.497594			66.3036	0.627085			33.0036	0.664842
	10.0036	0.506448			66.3036	0.627153			33.0036	0.654144
	10.0036	0.514097			66.3036	0.626143			33.0036	0.650733
	10.0036	0.518256			66.3036	0.623797			33.0036	0.654324
	10.0036	0.517918			66.3036	0.620635			33.0036	0.662995
	10.0036	0.513737			66.3036	0.617816			33.0036	0.674008
	10.0037	0.507843			66.3037	0.616771			33.0037	0.684746
	10.0037	0.503094			66.3037	0.618723			33.0037	0.693465
	10.0037	0.502029			66.3037	0.624244			33.0037	0.699644
	10.0037	0.505864			66.3037	0.633			33.0037	0.703874
	10.0037	0.513914			66.3037	0.643734			33.0037	0.707389
	10.0037	0.523677			66.3037	0.654506			33.0037	0.711447
	10.0037	0.531568			66.3037	0.663109			33.0037	0.71679
	10.0037	0.534107			66.3037	0.667523			33.0037	0.723352
	10.0037	0.529138			66.3037	0.666319			33.0037	0.730269
	10.0037	0.516701			66.3037	0.658909			33.0037	0.73614
	10.0038	0.499226			66.3037	0.64562			33.0037	0.739445
	10.0038	0.480943			66.3038	0.627605			33.0038	0.739022
	10.0038	0.466674			66.3038	0.606635			33.0038	0.734489
	10.0038	0.460357			66.3038	0.584819			33.0038	0.726521
	10.0038	0.463806			66.3038	0.564316			33.0038	0.716877
	10.0038	0.476094			66.3038	0.547042			33.0038	0.70808
	10.0038	0.493784			66.3038	0.534435			33.0038	0.702788
	10.0038	0.511919			66.3038	0.527299			33.0038	0.702955
	10.0038	0.525459			66.3038	0.525754			33.0038	0.709051
	10.0038	0.5307			66.3038	0.529299			33.0038	0.719626
	10.0038	0.526287			66.3038	0.536969			33.0038	0.731452
	10.0039	0.513517			66.3039	0.547547			33.0039	0.740323
	10.0039	0.495895			66.3039	0.559792			33.0039	0.742334
	10.0039	0.478106			66.3039	0.572634			33.0039	0.735261
	10.0039	0.464727			66.3039	0.585302			33.0039	0.719557
	10.0039	0.459073			66.3039	0.597372			33.0039	0.698528
	10.0039	0.462476			66.3039	0.608705			33.0039	0.677568
	10.0039	0.474144			66.3039	0.619304			33.0039	0.662604
	10.0039	0.491572			66.3039	0.629142			33.0039	0.658248
	10.0039	0.511317			66.3039	0.638005			33.0039	0.666262
	10.0039	0.529895			66.304	0.645468			33.004	0.684895
	10.004	0.544554			66.304	0.650992			33.004	0.709364
	10.004	0.553763			66.304	0.654133			33.004	0.73334
	10.004	0.557335			66.304	0.654758			33.004	0.750983
	10.004	0.556224			66.304	0.653178			33.004	0.758813
	10.004	0.552076			66.304	0.650118			33.004	0.756789
	10.004	0.546682			66.304	0.646536			33.004	0.748211
	10.004	0.541475			66.304	0.64335			33.004	0.738483
	10.004	0.537217			66.304	0.641185			33.004	0.733177
	10.004	0.53395			66.304	0.640226			33.004	0.736075
	10.004	0.531194			66.3041	0.640229			33.004	0.74787
	10.0041	0.528316			66.3041	0.640661			33.0041	0.765962
	10.0041	0.524905			66.3041	0.640924			33.0041	0.785395
	10.0041	0.521032			66.3041	0.640575			33.0041	0.800593
	10.0041	0.517293			66.3041	0.639476			33.0041	0.807279
	10.0041	0.514624			66.3041	0.637849			33.0041	0.803908
	10.0041	0.513953			66.3041	0.63622			33.0041	0.792128
	10.0041	0.515828			66.3041	0.63526			33.0041	0.776131
	10.0041	0.520156			66.3041	0.635592			33.0041	0.761146
	10.0041	0.526167			66.3041	0.63758			33.0041	0.751641
	10.0041	0.532599			66.3042	0.641185			33.0042	0.749857
	10.0042	0.538043			66.3042	0.645926			33.0042	0.755195
	10.0042	0.541323			66.3042	0.650957			33.0042	0.76463
	10.0042	0.541783			66.3042	0.655267			33.0042	0.77396
	10.0042	0.539414			66.3042	0.657951			33.0042	0.779389
	10.0042	0.534811			66.3042	0.658474			33.0042	0.778876
	10.0042	0.528974			66.3042	0.656856			33.0042	0.772758
	10.0042	0.523043			66.3042	0.653714			33.0042	0.763476
	10.0042	0.518005			66.3042	0.650136			33.0042	0.754533
	10.0042	0.514459			66.3042	0.647409			33.0042	0.749108
	10.0043	0.512474			66.3042	0.646672			33.0042	0.748839
	10.0043	0.511609			66.3043	0.648575			33.0043	0.753232
	10.0043	0.511088			66.3043	0.653069			33.0043	0.759899
	10.0043	0.510086			66.3043	0.659393			33.0043	0.765533
	10.0043	0.50804			66.3043	0.666301			33.0043	0.767248
	10.0043	0.50488			66.3043	0.672436			33.0043	0.76376
	10.0043	0.50109			66.3043	0.676756			33.0043	0.755965
	10.0043	0.497582			66.3043	0.678817			33.0043	0.746675
	10.0043	0.495406			66.3043	0.678852			33.0043	0.739611
	10.0043	0.49539			66.3043	0.677598			33.0043	0.738014
	10.0044	0.49783			66.3043	0.675985			33.0044	0.743375
	10.0044	0.502335			66.3044	0.674798			33.0044	0.754769
	10.0044	0.507897			66.3044	0.674471			33.0044	0.769053
	10.0044	0.513176			66.3044	0.675065			33.0044	0.781862
	10.0044	0.516912			66.3044	0.676387			33.0044	0.789076
	10.0044	0.518333			66.3044	0.678154			33.0044	0.788237
	10.0044	0.517406			66.3044	0.680103			33.0044	0.779428
	10.0044	0.514843			66.3044	0.682008			33.0044	0.765314
	10.0044	0.511851			66.3044	0.683619			33.0044	0.750337
	10.0044	0.509701			66.3044	0.684615			33.0044	0.739358
	10.0045	0.509274			66.3045	0.684614			33.0044	0.736186
	10.0045	0.510733			66.3045	0.683296			33.0045	0.742461
	10.0045	0.513441			66.3045	0.680565			33.0045	0.757215
	10.0045	0.516168			66.3045	0.676686			33.0045	0.777224
	10.0045	0.517517			66.3045	0.672307			33.0045	0.79798
	10.0045	0.516455			66.3045	0.668324			33.0045	0.814965
	10.0045	0.512736			66.3045	0.665633			33.0045	0.824829
	10.0045	0.50708			66.3045	0.664833			33.0045	0.826142
	10.0045	0.501008			66.3045	0.666017			33.0045	0.819547
	10.0045	0.496374			66.3045	0.668724			33.0045	0.807342
	10.0046	0.494736			66.3046	0.672087			33.0046	0.792652
	10.0046	0.496794			66.3046	0.675122			33.0046	0.778487
	10.0046	0.502106			66.3046	0.677064			33.0046	0.766976
	10.0046	0.509172			66.3046	0.677622			33.0046	0.75898
	10.0046	0.51589			66.3046	0.677057			33.0046	0.754178
	10.0046	0.520221			66.3046	0.67606			33.0046	0.751545
	10.0046	0.520845			66.3046	0.675465			33.0046	0.750005
	10.0046	0.517582			66.3046	0.675907			33.0046	0.749022
	10.0046	0.511444			66.3046	0.677542			33.0046	0.748864
	10.0046	0.504291			66.3046	0.67995			33.0046	0.750469
	10.0046	0.498231			66.3046	0.682243			33.0046	0.754948
	10.0047	0.494973			66.3047	0.683333			33.0047	0.762951
	10.0047	0.495352			66.3047	0.68227			33.0047	0.774129
	10.0047	0.499172			66.3047	0.678531			33.0047	0.786942
	10.0047	0.505395			66.3047	0.672167			33.0047	0.798919
	10.0047	0.512567			66.3047	0.663808			33.0047	0.807325
	10.0047	0.519282			66.3047	0.654525			33.0047	0.810032
	10.0047	0.52451			66.3047	0.645612			33.0047	0.806261
	10.0047	0.527699			66.3047	0.638368			33.0047	0.796946
	10.0047	0.528702			66.3047	0.6339			33.0047	0.784546
	10.0047	0.527646			66.3047	0.632976			33.0048	0.772371
	10.0048	0.524806			66.3048	0.635903			33.0048	0.763623
	10.0048	0.520564			66.3048	0.642445			33.0048	0.760465
	10.0048	0.515408			66.3048	0.651787			33.0048	0.76341
	10.0048	0.50994			66.3048	0.662582			33.0048	0.771228
	10.0048	0.504872			66.3048	0.673115			33.0048	0.781368
	10.0048	0.500956			66.3048	0.681582			33.0048	0.790745
	10.0048	0.498853			66.3048	0.686449			33.0048	0.79663
	10.0048	0.498969			66.3048	0.686806			33.0048	0.797369
	10.0048	0.501298			66.3048	0.682633			33.0048	0.792719
	10.0048	0.505334			66.3049	0.674874			33.0048	0.783762
	10.0049	0.510093			66.3049	0.665284			33.0049	0.772446
	10.0049	0.514288			66.3049	0.656048			33.0049	0.76096
	10.0049	0.516627			66.3049	0.649256			33.0049	0.751135
	10.0049	0.516181			66.3049	0.646362			33.0049	0.744062
	10.0049	0.512699			66.3049	0.647782			33.0049	0.739984
	10.0049	0.506762			66.3049	0.652752			33.0049	0.73841
	10.0049	0.499667			66.3049	0.659496			33.0049	0.73832
	10.0049	0.49305			66.3049	0.665687			33.0049	0.738263
	10.0049	0.488351			66.3049	0.669088			33.0049	0.73631
	10.0049	0.486305			66.305	0.668201			33.005	0.729926
	10.005	0.486656			66.305	0.662749			33.005	0.716023
	10.005	0.488236			66.305	0.653822			33.005	0.691463
	10.005	0.489401			66.305	0.643621			33.005	0.65411
	10.005	0.488692			66.305	0.634848			33.005	0.604214
	10.005	0.48548			66.305	0.629917			33.005	0.54559
	10.005	0.480325			66.305	0.630229			33.005	0.485972
	10.005	0.47491			66.305	0.635736			33.005	0.436078
	10.005	0.471535			66.305	0.644941			33.005	0.407373
	10.005	0.472345			66.305	0.655339			33.005	0.409009
	10.0051	0.478556			66.305	0.664175			33.005	0.444837
	10.0051	0.489963			66.3051	0.669281			33.0051	0.511488
	10.0051	0.504888			66.3051	0.669712			33.0051	0.598302
	10.0051	0.52061			66.3051	0.665994			33.0051	0.689355
	10.0051	0.534122			66.3051	0.659883			33.0051	0.767184
	10.0051	0.542984			66.3051	0.653727			33.0051	0.817227
	10.0051	0.54599			66.3051	0.649655			33.0051	0.831663
	10.0051	0.543448			66.3051	0.648873			33.0051	0.81145
	10.0051	0.537024			66.3051	0.651314			33.0051	0.765864
	10.0051	0.529183			66.3051	0.655757			33.0051	0.70966
	10.0052	0.522449			66.3051	0.660355			33.0052	0.658705
	10.0052	0.518664			66.3052	0.663357			33.0052	0.625473
	10.0052	0.518476			66.3052	0.663745			33.0052	0.615767
	10.0052	0.52121			66.3052	0.661557			33.0052	0.627681
	10.0052	0.525131			66.3052	0.657789			33.0052	0.653027
	10.0052	0.528058			66.3052	0.65394			33.0052	0.680672
	10.0052	0.528113			66.3052	0.651387			33.0052	0.700604
	10.0052	0.524364			66.3052	0.65086			33.0052	0.707328
	10.0052	0.51715			66.3052	0.652206			33.0052	0.701489
	10.0052	0.507966			66.3052	0.654537			33.0052	0.689244
	10.0053	0.498952			66.3053	0.656663			33.0052	0.679717
	10.0053	0.492159			66.3053	0.657624			33.0053	0.681496
	10.0053	0.488841			66.3053	0.657081			33.0053	0.69943
	10.0053	0.489035			66.3053	0.655408			33.0053	0.732833
	10.0053	0.491578			66.3053	0.653451			33.0053	0.775655
	10.0053	0.494555			66.3053	0.652076			33.0053	0.818526
	10.0053	0.49602			66.3053	0.651728			33.0053	0.851893
	10.0053	0.494741			66.3053	0.652184			33.0053	0.869144
	10.0053	0.490685			66.3053	0.652649			33.0053	0.86864
	10.0053	0.485097			66.3053	0.652134			33.0053	0.853973
	10.0053	0.480113			66.3054	0.649968			33.0053	0.832453
	10.0054	0.478065			66.3054	0.646211			33.0054	0.812423
	10.0054	0.480698			66.3054	0.641763			33.0054	0.800406
	10.0054	0.48856			66.3054	0.638109			33.0054	0.7991
	10.0054	0.500765			66.3054	0.636762			33.0054	0.806872
	10.0054	0.515203			66.3054	0.638633			33.0054	0.818822
	10.0054	0.52911			66.3054	0.643591			33.0054	0.828949
	10.0054	0.539823			66.3054	0.650407			33.0054	0.832534
	10.0054	0.545472			66.3054	0.657109			33.0054	0.827899
	10.0054	0.545425			66.3054	0.661613			33.0054	0.816936
	10.0054	0.540356			66.3054	0.662381			33.0055	0.804286
	10.0055	0.531976			66.3055	0.658874			33.0055	0.795553
	10.0055	0.522516			66.3055	0.651659			33.0055	0.795236
	10.0055	0.514143			66.3055	0.642164			33.0055	0.805123
	10.0055	0.508471			66.3055	0.632187			33.0055	0.82371
	10.0055	0.506275			66.3055	0.623354			33.0055	0.84675
	10.0055	0.507453			66.3055	0.616682			33.0055	0.868686
	10.0055	0.511223			66.3055	0.612399			33.0055	0.884409
	10.0055	0.516465			66.3055	0.610051			33.0055	0.890763
	10.0055	0.522099			66.3055	0.60884			33.0055	0.887344
	10.0055	0.527364			66.3055	0.608062			33.0055	0.87642
	10.0056	0.531934			66.3056	0.607474			33.0056	0.862077
	10.0056	0.535823			66.3056	0.607441			33.0056	0.848917
	10.0056	0.539169			66.3056	0.608802			33.0056	0.840746
	10.0056	0.541969			66.3056	0.612483			33.0056	0.839633
	10.0056	0.543917			66.3056	0.61901			33.0056	0.845563
	10.0056	0.544414			66.3056	0.628103			33.0056	0.856699
	10.0056	0.542763			66.3056	0.638561			33.0056	0.870094
	10.0056	0.538474			66.3056	0.64851			33.0056	0.882589
	10.0056	0.531563			66.3056	0.655959			33.0056	0.891621
	10.0056	0.522723			66.3056	0.659464			33.0057	0.895732
	10.0057	0.513293			66.3057	0.658631			33.0057	0.894701
	10.0057	0.505013			66.3057	0.654265			33.0057	0.889321
	10.0057	0.499622			66.3057	0.648098			33.0057	0.880965
	10.0057	0.498383			66.3057	0.6422			33.0057	0.87109
	10.0057	0.501682			66.3057	0.638291			33.0057	0.860826
	10.0057	0.508841			66.3057	0.637179			33.0057	0.850781
	10.0057	0.518216			66.3057	0.638531			33.0057	0.841072
	10.0057	0.527607			66.3057	0.64103			33.0057	0.831551
	10.0057	0.534869			66.3057	0.642868			33.0057	0.822104
	10.0058	0.538556			66.3058	0.642408			33.0057	0.812894
	10.0058	0.538359			66.3058	0.638777			33.0058	0.804434
	10.0058	0.535183			66.3058	0.632224			33.0058	0.797475
	10.0058	0.530782			66.3058	0.624097			33.0058	0.792724
	10.0058	0.527076			66.3058	0.616474			33.0058	0.790524
	10.0058	0.525373			66.3058	0.611542			33.0058	0.790618
	10.0058	0.525833			66.3058	0.610945			33.0058	0.792111
	10.0058	0.527381			66.3058	0.615276			33.0058	0.79366
	10.0058	0.528139			66.3058	0.623889			33.0058	0.79389
	10.0058	0.526234			66.3058	0.635046			33.0058	0.79188
	10.0059	0.520665			66.3059	0.646388			33.0059	0.787589
	10.0059	0.511869			66.3059	0.65556			33.0059	0.782025
	10.0059	0.501744			66.3059	0.660826			33.0059	0.777046
	10.0059	0.493069			66.3059	0.661501			33.0059	0.774808
	10.0059	0.48853			66.3059	0.658061			33.0059	0.776992
	10.0059	0.48969			66.3059	0.651938			33.0059	0.784102
	10.0059	0.496321			66.3059	0.645071			33.0059	0.795094
	10.0059	0.506332			66.3059	0.639359			33.0059	0.807528
	10.0059	0.516374			66.3059	0.636181			33.0059	0.818209
	10.0059	0.522896			66.3059	0.636114			33.0059	0.824109
	10.006	0.523296			66.3059	0.638887			33.0059	0.823296
	10.006	0.516752			66.306	0.643561			33.006	0.815558
	10.006	0.504451			66.306	0.648841			33.006	0.802546
	10.006	0.489129			66.306	0.653422			33.006	0.787368
	10.006	0.474119			66.306	0.656308			33.006	0.773743
	10.006	0.462249			66.306	0.657026			33.006	0.764957
	10.006	0.454984			66.306	0.655724			33.006	0.762926
	10.006	0.452118			66.306	0.653121			33.006	0.767656
	10.006	0.452095			66.306	0.650322			33.006	0.777285
	10.006	0.452819			66.306	0.648531			33.006	0.78868
	10.0061	0.452631			66.306	0.648725			33.0061	0.798404
	10.0061	0.45106			66.3061	0.651388			33.0061	0.803737
	10.0061	0.449068			66.3061	0.656364			33.0061	0.803456
	10.0061	0.448679			66.3061	0.662876			33.0061	0.798135
	10.0061	0.452153			66.3061	0.669709			33.0061	0.789909
	10.0061	0.461009			66.3061	0.675486			33.0061	0.781789
	10.0061	0.475301			66.3061	0.67899			33.0061	0.776763
	10.0061	0.493411			66.3061	0.679433			33.0061	0.77697
	10.0061	0.512455			66.3061	0.676634			33.0061	0.783156
	10.0061	0.529161			66.3061	0.671049			33.0061	0.794576
	10.0061	0.540893			66.3062	0.663683			33.0061	0.809291
	10.0062	0.546453			66.3062	0.655879			33.0062	0.824748
	10.0062	0.546375			66.3062	0.649039			33.0062	0.838425
	10.0062	0.542638			66.3062	0.644338			33.0062	0.848363
	10.0062	0.53789			66.3062	0.642474			33.0062	0.853464
	10.0062	0.534502			66.3062	0.643521			33.0062	0.853536
	10.0062	0.533785			66.3062	0.646925			33.0062	0.84915
	10.0062	0.535639			66.3062	0.651645			33.0062	0.84143
	10.0062	0.538754			66.3062	0.656409			33.0062	0.831855
	10.0062	0.54124			66.3062	0.660002			33.0062	0.82212
	10.0062	0.541448			66.3063	0.661529			33.0063	0.814014
	10.0063	0.538659			66.3063	0.660571			33.0063	0.809227
	10.0063	0.533405			66.3063	0.657218			33.0063	0.809075
	10.0063	0.527299			66.3063	0.651978			33.0063	0.814148
	10.0063	0.522466			66.3063	0.645602			33.0063	0.823991
	10.0063	0.520758			66.3063	0.638867			33.0063	0.836973
	10.0063	0.523065			66.3063	0.632406			33.0063	0.850487
	10.0063	0.528953			66.3063	0.626597			33.0063	0.861498
	10.0063	0.536751			66.3063	0.621559			33.0063	0.867359
	10.0063	0.544066			66.3063	0.617217			33.0063	0.866639
	10.0063	0.548547			66.3063	0.613447			33.0063	0.859658
	10.0064	0.548627			66.3064	0.610249			33.0064	0.848468
	10.0064	0.544006			66.3064	0.607896			33.0064	0.836233
	10.0064	0.535685			66.3064	0.606977			33.0064	0.826156
	10.0064	0.525588			66.3064	0.608281			33.0064	0.820329
	10.0064	0.515891			66.3064	0.61252			33.0064	0.818936
	10.0064	0.508324			66.3064	0.61996			33.0064	0.820135
	10.0064	0.503682			66.3064	0.630094			33.0064	0.820711
	10.0064	0.501717			66.3064	0.641509			33.0064	0.81729
	10.0064	0.501424			66.3064	0.652042			33.0064	0.807694
	10.0064	0.501588			66.3064	0.659254			33.0065	0.791907
	10.0065	0.501366			66.3065	0.6611			33.0065	0.772279
	10.0065	0.500676			66.3065	0.656606			33.0065	0.752867
	10.0065	0.500254			66.3065	0.6463			33.0065	0.738116
	10.0065	0.501348			66.3065	0.632244			33.0065	0.731362
	10.0065	0.505174			66.3065	0.617579			33.0065	0.733693
	10.0065	0.512323			66.3065	0.605718			33.0065	0.74358
	10.0065	0.522351			66.3065	0.599386			33.0065	0.757407
	10.0065	0.533695			66.3065	0.599813			33.0065	0.7707
	10.0065	0.543998			66.3065	0.606332			33.0065	0.779601
	10.0066	0.550731			66.3066	0.616518			33.0065	0.782078
	10.0066	0.551938			66.3066	0.626853			33.0066	0.778472
	10.0066	0.546845			66.3066	0.633728			33.0066	0.771223
	10.0066	0.536147			66.3066	0.634488			33.0066	0.763918
	10.0066	0.521863			66.3066	0.628217			33.0066	0.760026
	10.0066	0.506829			66.3066	0.616036			33.0066	0.761753
	10.0066	0.493965			66.3066	0.600803			33.0066	0.76942
	10.0066	0.485569			66.3066	0.586322			33.0066	0.781511
	10.0066	0.482817			66.3066	0.576269			33.0066	0.795341
	10.0066	0.485604			66.3066	0.573154			33.0066	0.808024
	10.0067	0.492744			66.3067	0.577632			33.0067	0.817388
	10.0067	0.502419			66.3067	0.58834			33.0067	0.822502
	10.0067	0.512718			66.3067	0.602315			33.0067	0.823687
	10.0067	0.522088			66.3067	0.615866			33.0067	0.822098
	10.0067	0.529572			66.3067	0.625642			33.0067	0.819086
	10.0067	0.534795			66.3067	0.629577			33.0067	0.815667
	10.0067	0.537761			66.3067	0.627446			33.0067	0.8123
	10.0067	0.538576			66.3067	0.620862			33.0067	0.809045
	10.0067	0.537246			66.3067	0.612729			33.0067	0.805958
	10.0067	0.533634			66.3067	0.606329			33.0067	0.803484
	10.0068	0.527613			66.3067	0.604315			33.0067	0.802603
	10.0068	0.519313			66.3068	0.607935			33.0068	0.804614
	10.0068	0.509362			66.3068	0.616719			33.0068	0.810599
	10.0068	0.498959			66.3068	0.628713			33.0068	0.820795
	10.0068	0.489723			66.3068	0.641145			33.0068	0.834163
	10.0068	0.483316			66.3068	0.651279			33.0068	0.848395
	10.0068	0.480966			66.3068	0.657179			33.0068	0.860439
	10.0068	0.483034			66.3068	0.658142			33.0068	0.867421
	10.0068	0.488811			66.3068	0.654727			33.0068	0.86763
	10.0068	0.496629			66.3068	0.648396			33.0068	0.861213
	10.0069	0.504289			66.3068	0.640968			33.0069	0.850278
	10.0069	0.50969			66.3069	0.634048			33.0069	0.838325
	10.0069	0.511464			66.3069	0.628655			33.0069	0.82916
	10.0069	0.509402			66.3069	0.625081			33.0069	0.825659
	10.0069	0.504514			66.3069	0.622998			33.0069	0.828806
	10.0069	0.498708			66.3069	0.621676			33.0069	0.837336
	10.0069	0.494168			66.3069	0.620245			33.0069	0.848127
	10.0069	0.492675			66.3069	0.617909			33.0069	0.857206
	10.0069	0.495087			66.3069	0.614081			33.0069	0.861037
	10.0069	0.501137			66.3069	0.608457			33.0069	0.857656
	10.0069	0.509578			66.307	0.601042			33.007	0.847272
	10.007	0.518614			66.307	0.592147			33.007	0.832152
	10.007	0.526444			66.307	0.582379			33.007	0.815838
	10.007	0.531732			66.307	0.57261			33.007	0.801973
	10.007	0.533887			66.307	0.563902			33.007	0.793166
	10.007	0.533073			66.307	0.557359			33.007	0.790266
	10.007	0.530021			66.307	0.553905			33.007	0.792297
	10.007	0.525735			66.307	0.554051			33.007	0.797015
	10.007	0.521224			66.307	0.55771			33.007	0.801834
	10.007	0.517318			66.307	0.564149			33.007	0.804788
	10.007	0.514591			66.3071	0.5721			33.007	0.805173
	10.0071	0.513346			66.3071	0.580016			33.0071	0.803704
	10.0071	0.513608			66.3071	0.58642			33.0071	0.802163
	10.0071	0.515121			66.3071	0.59024			33.0071	0.802703
	10.0071	0.517343			66.3071	0.591045			33.0071	0.80706
	10.0071	0.519509			66.3071	0.58911			33.0071	0.815926
	10.0071	0.520764			66.3071	0.585299			33.0071	0.828698
	10.0071	0.52039			66.3071	0.580802			33.0071	0.843638
	10.0071	0.518023			66.3071	0.576807			33.0071	0.858418
	10.0071	0.513814			66.3071	0.574207			33.0071	0.870823
	10.0071	0.50843			66.3071	0.573412			33.0072	0.879398
	10.0072	0.5029			66.3072	0.574315			33.0072	0.883794
	10.0072	0.498319			66.3072	0.576406			33.0072	0.884703
	10.0072	0.495531			66.3072	0.578978			33.0072	0.883431
	10.0072	0.494871			66.3072	0.581384			33.0072	0.881283
	10.0072	0.496087			66.3072	0.583231			33.0072	0.879019
	10.0072	0.49843			66.3072	0.584489			33.0072	0.876608
	10.0072	0.500917			66.3072	0.585463			33.0072	0.873359
	10.0072	0.502644			66.3072	0.586662			33.0072	0.868368
	10.0072	0.50308			66.3072	0.588572			33.0072	0.861076
	10.0073	0.502221			66.3072	0.591428			33.0072	0.851702
	10.0073	0.50055			66.3073	0.595029			33.0073	0.841347
	10.0073	0.49881			66.3073	0.598689			33.0073	0.831735
	10.0073	0.497653			66.3073	0.601358			33.0073	0.824658
	10.0073	0.497305			66.3073	0.60191			33.0073	0.821379
	10.0073	0.497378			66.3073	0.599516			33.0073	0.822195
	10.0073	0.496935			66.3073	0.593981			33.0073	0.826367
	10.0073	0.494804			66.3073	0.585903			33.0073	0.832424
	10.0073	0.490047			66.3073	0.576589			33.0073	0.838714
	10.0073	0.482412			66.3073	0.56773			33.0073	0.843976
	10.0074	0.472587			66.3073	0.560929			33.0074	0.847699
	10.0074	0.462138			66.3074	0.557242			33.0074	0.85014
	10.0074	0.45313			66.3074	0.556889			33.0074	0.852001
	10.0074	0.447533			66.3074	0.559234			33.0074	0.853936
	10.0074	0.446607			66.3074	0.563068			33.0074	0.856094
	10.0074	0.450484			66.3074	0.567102			33.0074	0.857931
	10.0074	0.458062			66.3074	0.5705			33.0074	0.858365
	10.0074	0.467293			66.3074	0.57322			33.0074	0.856238
	10.0074	0.475757			66.3074	0.576031			33.0074	0.850898
	10.0074	0.481368			66.3074	0.580157			33.0074	0.842661
	10.0075	0.482971			66.3075	0.58668			33.0074	0.83294
	10.0075	0.480635			66.3075	0.595944			33.0075	0.823939
	10.0075	0.475562			66.3075	0.607206			33.0075	0.817985
	10.0075	0.469634			66.3075	0.618688			33.0075	0.816724
	10.0075	0.464765			66.3075	0.628046			33.0075	0.820489
	10.0075	0.462276			66.3075	0.633089			33.0075	0.828092
	10.0075	0.4625			66.3075	0.632489			33.0075	0.837142
	10.0075	0.464748			66.3075	0.626221			33.0075	0.844811
	10.0075	0.467626			66.3075	0.615565			33.0075	0.848778
	10.0075	0.469588			66.3075	0.602688			33.0075	0.848006
	10.0076	0.469537			66.3076	0.589961			33.0076	0.843062
	10.0076	0.46725			66.3076	0.579282			33.0076	0.835865
	10.0076	0.463501			66.3076	0.571639			33.0076	0.828943
	10.0076	0.459819			66.3076	0.567047			33.0076	0.824456
	10.0076	0.457971			66.3076	0.564846			33.0076	0.823337
	10.0076	0.459363			66.3076	0.564188			33.0076	0.824857
	10.0076	0.464558			66.3076	0.564513			33.0076	0.826782
	10.0076	0.473076			66.3076	0.56579			33.0076	0.826103
	10.0076	0.483559			66.3076	0.568473			33.0076	0.820107
	10.0076	0.494194			66.3076	0.573175			33.0076	0.807432
	10.0076	0.503285			66.3076	0.580244			33.0076	0.788767
	10.0077	0.509726			66.3077	0.589411			33.0077	0.766901
	10.0077	0.513257			66.3077	0.599672			33.0077	0.746089
	10.0077	0.514399			66.3077	0.609476			33.0077	0.730879
	10.0077	0.514113			66.3077	0.61718			33.0077	0.72478
	10.0077	0.513327			66.3077	0.621602			33.0077	0.729183
	10.0077	0.512525			66.3077	0.622481			33.0077	0.74289
	10.0077	0.511574			66.3077	0.620639			33.0077	0.762406
	10.0077	0.509871			66.3077	0.617774			33.0077	0.782902
	10.0077	0.506746			66.3077	0.615936			33.0077	0.799551
	10.0077	0.501934			66.3077	0.616855			33.0078	0.808837
	10.0078	0.495893			66.3078	0.621346			33.0078	0.809445
	10.0078	0.489797			66.3078	0.628961			33.0078	0.802491
	10.0078	0.485181			66.3078	0.638031			33.0078	0.791023
	10.0078	0.483359			66.3078	0.646089			33.0078	0.778979
	10.0078	0.484864			66.3078	0.650582			33.0078	0.769926
	10.0078	0.489171			66.3078	0.649676			33.0078	0.765992
	10.0078	0.494836			66.3078	0.642908			33.0078	0.767308
	10.0078	0.500038			66.3078	0.631444			33.0078	0.772145
	10.0078	0.503305			66.3078	0.617858			33.0078	0.777669
	10.0078	0.50414			66.3079	0.605448			33.0078	0.781026
	10.0079	0.503255			66.3079	0.597294			33.0079	0.780374
	10.0079	0.502308			66.3079	0.595321			33.0079	0.775493
	10.0079	0.503224			66.3079	0.599688			33.0079	0.767782
	10.0079	0.507364			66.3079	0.608679			33.0079	0.759693
	10.0079	0.514873			66.3079	0.619188			33.0079	0.75383
	10.0079	0.524475			66.3079	0.627633			33.0079	0.752042
	10.0079	0.533808			66.3079	0.631038			33.0079	0.754835
	10.0079	0.54018			66.3079	0.627919			33.0079	0.76128
	10.0079	0.541474			66.3079	0.61869			33.0079	0.76944
	10.0079	0.536883			66.308	0.605458			33.008	0.77711
	10.008	0.527201			66.308	0.59128			33.008	0.782606
	10.008	0.514575			66.308	0.579172			33.008	0.7853
	10.008	0.501806			66.308	0.571181			33.008	0.785727
	10.008	0.491462			66.308	0.567853			33.008	0.785267
	10.008	0.485135			66.308	0.568221			33.008	0.785543
	10.008	0.483098			66.308	0.570307			33.008	0.787778
	10.008	0.484443			66.308	0.571903			33.008	0.792352
	10.008	0.487611			66.308	0.571382			33.008	0.798688
	10.008	0.491066			66.308	0.56823			33.008	0.805491
	10.0081	0.493844			66.308	0.563156			33.008	0.811224
	10.0081	0.495788			66.3081	0.557741			33.0081	0.814628
	10.0081	0.497391			66.3081	0.553796			33.0081	0.815114
	10.0081	0.499379			66.3081	0.552669			33.0081	0.812899
	10.0081	0.502209			66.3081	0.554771			33.0081	0.808873
	10.0081	0.505743			66.3081	0.55947			33.0081	0.804271
	10.0081	0.509216			66.3081	0.5654			33.0081	0.800285
	10.0081	0.511532			66.3081	0.571027			33.0081	0.797741
	10.0081	0.511754			66.3081	0.575271			33.0081	0.796925
	10.0081	0.509581			66.3081	0.57792			33.0081	0.797577
	10.0082	0.505603			66.3081	0.579694			33.0082	0.799042
	10.0082	0.501212			66.3082	0.581932			33.0082	0.800501
	10.0082	0.498165			66.3082	0.586031			33.0082	0.801218
	10.0082	0.497938			66.3082	0.592868			33.0082	0.800749
	10.0082	0.501112			66.3082	0.60241			33.0082	0.799043
	10.0082	0.507016			66.3082	0.613648			33.0082	0.796449
	10.0082	0.513811			66.3082	0.624856			33.0082	0.793614
	10.0082	0.519012			66.3082	0.63406			33.0082	0.791326
	10.0082	0.520307			66.3082	0.639562			33.0082	0.790327
	10.0082	0.516405			66.3082	0.64038			33.0082	0.791148
	10.0083	0.507591			66.3083	0.636479			33.0082	0.793968
	10.0083	0.49577			66.3083	0.628774			33.0083	0.798534
	10.0083	0.483949			66.3083	0.618925			33.0083	0.804143
	10.0083	0.47532			66.3083	0.608992			33.0083	0.809723
	10.0083	0.472258			66.3083	0.601038			33.0083	0.81402
	10.0083	0.475594			66.3083	0.596765			33.0083	0.815866
	10.0083	0.484402			66.3083	0.59724			33.0083	0.814467
	10.0083	0.496364			66.3083	0.602749			33.0083	0.809633
	10.0083	0.508549			66.3083	0.612771			33.0083	0.801871
	10.0083	0.518324			66.3083	0.626055			33.0083	0.792299
	10.0084	0.524079			66.3084	0.640771			33.0084	0.782407
	10.0084	0.525522			66.3084	0.654744			33.0084	0.773714
	10.0084	0.523493			66.3084	0.665773			33.0084	0.767433
	10.0084	0.519416			66.3084	0.672015			33.0084	0.764229
	10.0084	0.514623			66.3084	0.672384			33.0084	0.764137
	10.0084	0.50986			66.3084	0.666864			33.0084	0.766668
	10.0084	0.505153			66.3084	0.656621			33.0084	0.771048
	10.0084	0.500072			66.3084	0.643864			33.0084	0.776498
	10.0084	0.494256			66.3084	0.631416			33.0084	0.782462
	10.0084	0.487948			66.3084	0.622089			33.0084	0.788691
	10.0084	0.48226			66.3084	0.61799			33.0085	0.795149
	10.0085	0.479008			66.3085	0.619967			33.0085	0.801797
	10.0085	0.480136			66.3085	0.627364			33.0085	0.808369
	10.0085	0.486911			66.3085	0.638176			33.0085	0.81427
	10.0085	0.499229			66.3085	0.649591			33.0085	0.818687
	10.0085	0.515326			66.3085	0.658768			33.0085	0.820883
	10.0085	0.532086			66.3085	0.663621			33.0085	0.820532
	10.0085	0.545876			66.3085	0.663369			33.0085	0.817927
	10.0085	0.553662			66.3085	0.658679			33.0085	0.813946
	10.0085	0.553981			66.3085	0.651376			33.0085	0.809753
	10.0085	0.547413			66.3085	0.643811			33.0085	0.806362
	10.0086	0.536366			66.3086	0.638127			33.0086	0.804233
	10.0086	0.524237			66.3086	0.635649			33.0086	0.80308
	10.0086	0.514255			66.3086	0.636569			33.0086	0.801998
	10.0086	0.508417			66.3086	0.640008			33.0086	0.799862
	10.0086	0.506898			66.3086	0.644395			33.0086	0.795863
	10.0086	0.508155			66.3086	0.648043			33.0086	0.78997
	10.0086	0.509658			66.3086	0.649718			33.0086	0.783145
	10.0086	0.508974			66.3086	0.649024			33.0086	0.777194
	10.0086	0.504785			66.3086	0.64649			33.0086	0.774308
	10.0086	0.497441			66.3087	0.643346			33.0087	0.776387
	10.0087	0.48887			66.3087	0.641079			33.0087	0.784367
	10.0087	0.481873			66.3087	0.640916			33.0087	0.797747
	10.0087	0.479097			66.3087	0.643413			33.0087	0.814482
	10.0087	0.482022			66.3087	0.648282			33.0087	0.831345
	10.0087	0.490349			66.3087	0.654498			33.0087	0.844668
	10.0087	0.501966			66.3087	0.660649			33.0087	0.851305
	10.0087	0.513546			66.3087	0.66541			33.0087	0.849516
	10.0087	0.521566			66.3087	0.667962			33.0087	0.839493
	10.0087	0.523408			66.3087	0.668242			33.0087	0.823352
	10.0087	0.518172			66.3088	0.666915			33.0087	0.804566
	10.0088	0.506935			66.3088	0.665106			33.0088	0.787022
	10.0088	0.492375			66.3088	0.663991			33.0088	0.773998
	10.0088	0.477929			66.3088	0.664383			33.0088	0.767383
	10.0088	0.466798			66.3088	0.666456			33.0088	0.767357
	10.0088	0.461111			66.3088	0.669686			33.0088	0.772599
	10.0088	0.461503			66.3088	0.673035			33.0088	0.780873
	10.0088	0.467182			66.3088	0.6753			33.0088	0.789764
	10.0088	0.476395			66.3088	0.675543			33.0088	0.797302
	10.0088	0.487089			66.3088	0.673428			33.0088	0.802299
	10.0089	0.497488			66.3089	0.669387			33.0089	0.804353
	10.0089	0.506431			66.3089	0.66451			33.0089	0.803618
	10.0089	0.513364			66.3089	0.660205			33.0089	0.800481
	10.0089	0.51812			66.3089	0.657714			33.0089	0.795304
	10.0089	0.520625			66.3089	0.657664			33.0089	0.788335
	10.0089	0.520736			66.3089	0.659797			33.0089	0.779778
	10.0089	0.518284			66.3089	0.663003			33.0089	0.769971
	10.0089	0.513309			66.3089	0.66563			33.0089	0.759534
	10.0089	0.506339			66.3089	0.665995			33.0089	0.749414
	10.0089	0.498558			66.3089	0.662923			33.0089	0.740764
	10.009	0.491725			66.3089	0.656166			33.0089	0.734681
	10.009	0.487805			66.309	0.646549			33.009	0.731885
	10.009	0.488385			66.309	0.635813			33.009	0.732452
	10.009	0.494083			66.309	0.626196			33.009	0.735725
	10.009	0.504162			66.309	0.619862			33.009	0.740463
	10.009	0.516549			66.309	0.618358			33.009	0.745186
	10.009	0.528298			66.309	0.62224			33.009	0.748616
	10.009	0.536389			66.309	0.630961			33.009	0.75004
	10.009	0.538608			66.309	0.643051			33.009	0.749486
	10.009	0.534209			66.309	0.656506			33.009	0.747629
	10.0091	0.52413			66.309	0.669289			33.0091	0.745477
	10.0091	0.510672			66.3091	0.679777			33.0091	0.743949
	10.0091	0.496771			66.3091	0.68704			33.0091	0.74354
	10.0091	0.485109			66.3091	0.690878			33.0091	0.74419
	10.0091	0.477393			66.3091	0.691637			33.0091	0.745422
	10.0091	0.474029			66.3091	0.689895			33.0091	0.74667
	10.0091	0.474273			66.3091	0.686172			33.0091	0.747633
	10.0091	0.476753			66.3091	0.680774			33.0091	0.748486
	10.0091	0.480123			66.3091	0.673838			33.0091	0.749828
	10.0091	0.483606			66.3091	0.665518			33.0091	0.752405
	10.0091	0.487198			66.3092	0.656223			33.0091	0.756715
	10.0092	0.491489			66.3092	0.646768			33.0092	0.762709
	10.0092	0.497192			66.3092	0.638355			33.0092	0.769724
	10.0092	0.504577			66.3092	0.632367			33.0092	0.776709
	10.0092	0.513099			66.3092	0.630013			33.0092	0.782652
	10.0092	0.521362			66.3092	0.631921			33.0092	0.787021
	10.0092	0.527476			66.3092	0.637831			33.0092	0.790004
	10.0092	0.529654			66.3092	0.646517			33.0092	0.792424
	10.0092	0.526839			66.3092	0.656007			33.0092	0.795373
	10.0092	0.519125			66.3092	0.664079			33.0092	0.79972
	10.0092	0.507815			66.3093	0.668881			33.0093	0.805709
	10.0093	0.495093			66.3093	0.669505			33.0093	0.812835
	10.0093	0.4834			66.3093	0.66629			33.0093	0.820039
	10.0093	0.474726			66.3093	0.660741			33.0093	0.826145
	10.0093	0.470055			66.3093	0.655056			33.0093	0.830353
	10.0093	0.469159			66.3093	0.651413			33.0093	0.832578
	10.0093	0.470799			66.3093	0.651268			33.0093	0.833488
	10.0093	0.473232			66.3093	0.654901			33.0093	0.834242
	10.0093	0.474854			66.3093	0.661355			33.0093	0.836022
	10.0093	0.474707			66.3093	0.668772			33.0093	0.839577
	10.0093	0.472716			66.3093	0.674996			33.0093	0.84495
	10.0094	0.469573			66.3094	0.678225			33.0094	0.851499
	10.0094	0.466359			66.3094	0.677524			33.0094	0.858168
	10.0094	0.464056			66.3094	0.673034			33.0094	0.863896
	10.0094	0.463174			66.3094	0.66586			33.0094	0.86796
	10.0094	0.463615			66.3094	0.657683			33.0094	0.870126
	10.0094	0.46482			66.3094	0.650273			33.0094	0.870564
	10.0094	0.466108			66.3094	0.645052			33.0094	0.869606
	10.0094	0.467043			66.3094	0.642825			33.0094	0.867472
	10.0094	0.467665			66.3094	0.643723			33.0094	0.864117
	10.0094	0.468494			66.3094	0.647303			33.0095	0.859257
	10.0095	0.4703			66.3095	0.652732			33.0095	0.852574
	10.0095	0.473719			66.3095	0.658985			33.0095	0.843984
	10.0095	0.478885			66.3095	0.665026			33.0095	0.833887
	10.0095	0.485231			66.3095	0.669956			33.0095	0.823249
	10.0095	0.491566			66.3095	0.673128			33.0095	0.813462
	10.0095	0.49644			66.3095	0.674223			33.0095	0.806
	10.0095	0.498664			66.3095	0.673274			33.0095	0.801949
	10.0095	0.497804			66.3095	0.670637			33.0095	0.801616
	10.0095	0.494434			66.3095	0.666911			33.0095	0.804342
	10.0096	0.490042			66.3096	0.662797			33.0095	0.808648
	10.0096	0.486577			66.3096	0.658937			33.0096	0.812662
	10.0096	0.48579			66.3096	0.655764			33.0096	0.814703
	10.0096	0.488598			66.3096	0.653414			33.0096	0.813828
	10.0096	0.494703			66.3096	0.651738			33.0096	0.81014
	10.0096	0.502636			66.3096	0.65037			33.0096	0.80475
	10.0096	0.510196			66.3096	0.648853			33.0096	0.799381
	10.0096	0.515157			66.3096	0.646764			33.0096	0.795737
	10.0096	0.515992			66.3096	0.643813			33.0096	0.794835
	10.0096	0.512364			66.3096	0.639908			33.0096	0.796559
	10.0097	0.505233			66.3097	0.635172			33.0097	0.799577
	10.0097	0.496542			66.3097	0.629926			33.0097	0.801683
	10.0097	0.488612			66.3097	0.624635			33.0097	0.800442
	10.0097	0.483449			66.3097	0.619838			33.0097	0.793938
	10.0097	0.482214			66.3097	0.616055			33.0097	0.781374
	10.0097	0.48499			66.3097	0.6137			33.0097	0.763341
	10.0097	0.490922			66.3097	0.613017			33.0097	0.741686
	10.0097	0.498619			66.3097	0.614065			33.0097	0.719053
	10.0097	0.506665			66.3097	0.616737			33.0097	0.698249
	10.0097	0.514026			66.3097	0.620813			33.0097	0.681651
	10.0098	0.520197			66.3097	0.626003			33.0097	0.6708
	10.0098	0.525084			66.3098	0.631989			33.0098	0.666284
	10.0098	0.5287			66.3098	0.638429			33.0098	0.667883
	10.0098	0.530864			66.3098	0.644947			33.0098	0.674863
	10.0098	0.531079			66.3098	0.651124			33.0098	0.686291
	10.0098	0.528661			66.3098	0.656483			33.0098	0.701211
	10.0098	0.523078			66.3098	0.660529			33.0098	0.718638
	10.0098	0.514322			66.3098	0.662821			33.0098	0.737417
	10.0098	0.503129			66.3098	0.663074			33.0098	0.756078
	10.0098	0.49091			66.3098	0.661278			33.0098	0.772835
	10.0099	0.479393			66.3098	0.657762			33.0099	0.785797
	10.0099	0.47011			66.3099	0.653193			33.0099	0.793355
	10.0099	0.463934			66.3099	0.648491			33.0099	0.794626
	10.0099	0.460855			66.3099	0.644674			33.0099	0.78979
	10.0099	0.460091			66.3099	0.642649			33.0099	0.780222
	10.0099	0.460481			66.3099	0.643012			33.0099	0.768331
	10.0099	0.461018			66.3099	0.645879			33.0099	0.757121
	10.0099	0.4613			66.3099	0.650832			33.0099	0.749553
	10.0099	0.461697			66.3099	0.656976			33.0099	0.747856
	10.0099	0.463192			66.3099	0.663133			33.0099	0.752984
	10.0099	0.46691			66.31	0.668125			33.01	0.764381
	10.01	0.473549			66.31	0.671064			33.01	0.780122
	10.01	0.482917			66.31	0.67159			33.01	0.797419
	10.01	0.493778			66.31	0.669987			33.01	0.813352
	10.01	0.504098			66.31	0.667131			33.01	0.825597
	10.01	0.51162			66.31	0.664273			33.01	0.832948
	10.01	0.514599			66.31	0.662668			33.01	0.835476
	10.01	0.512433			66.31	0.66314			33.01	0.834293
	10.01	0.505975			66.31	0.665732			33.01	0.831048
	10.01	0.497376			66.31	0.669612			33.01	0.827321
	10.01	0.489475			66.3101	0.673306			33.01	0.824159
	10.0101	0.48493			66.3101	0.675233			33.0101	0.821876
	10.0101	0.485367			66.3101	0.674343			33.0101	0.82019
	10.0101	0.490843			66.3101	0.670605			33.0101	0.818588
	10.0101	0.499812			66.3101	0.66513			33.0101	0.816731
	10.0101	0.509596			66.3101	0.659859			33.0101	0.814729
	10.0101	0.517202			66.3101	0.656891			33.0101	0.81314
	10.0101	0.520218			66.3101	0.657711			33.0101	0.812717
	10.0101	0.517512			66.3101	0.662588			33.0101	0.814014
	10.0101	0.509533			66.3101	0.670379			33.0101	0.81704
	10.0101	0.49814			66.3101	0.678835			33.0102	0.821143
	10.0102	0.486013			66.3102	0.685307			33.0102	0.8252
	10.0102	0.475856			66.3102	0.687609			33.0102	0.828039
	10.0102	0.469645			66.3102	0.68472			33.0102	0.828905
	10.0102	0.46813			66.3102	0.677078			33.0102	0.827779
	10.0102	0.470737			66.3102	0.666378			33.0102	0.825403
	10.0102	0.475856			66.3102	0.654965			33.0102	0.822996
	10.0102	0.481414			66.3102	0.645074			33.0102	0.821773
	10.0102	0.485519			66.3102	0.638174			33.0102	0.822441
	10.0102	0.486997			66.3102	0.634652			33.0102	0.824867
	10.0102	0.485665			66.3102	0.633904			33.0102	0.82803
	10.0103	0.482284			66.3103	0.634763			33.0103	0.830314
	10.0103	0.478238			66.3103	0.63607			33.0103	0.830032
	10.0103	0.475049			66.3103	0.637172			33.0103	0.826025
	10.0103	0.473888			66.3103	0.638162			33.0103	0.818107
	10.0103	0.47523			66.3103	0.639794			33.0103	0.807208
	10.0103	0.478746			66.3103	0.643098			33.0103	0.795122
	10.0103	0.483457			66.3103	0.648871			33.0103	0.783961
	10.0103	0.488057			66.3103	0.657226			33.0103	0.775475
	10.0103	0.491326			66.3103	0.667387			33.0103	0.77048
	10.0104	0.492486			66.3103	0.677817			33.0104	0.768609
	10.0104	0.491428			66.3104	0.686615			33.0104	0.768468
	10.0104	0.48874			66.3104	0.692071			33.0104	0.768165
	10.0104	0.485539			66.3104	0.693152			33.0104	0.766039
	10.0104	0.483152			66.3104	0.689783			33.0104	0.76132
	10.0104	0.482731			66.3104	0.68281			33.0104	0.754487
	10.0104	0.484921			66.3104	0.673707			33.0104	0.747163
	10.0104	0.489661			66.3104	0.664146			33.0104	0.741565
	10.0104	0.496175			66.3104	0.655572			33.0104	0.739712
	10.0104	0.50315			66.3104	0.648943			33.0104	0.742682
	10.0105	0.509051			66.3105	0.644639			33.0104	0.75019
	10.0105	0.512497			66.3105	0.64254			33.0105	0.760641
	10.0105	0.512618			66.3105	0.642179			33.0105	0.771638
	10.0105	0.509304			66.3105	0.642908			33.0105	0.780747
	10.0105	0.503285			66.3105	0.644013			33.0105	0.786264
	10.0105	0.49601			66.3105	0.644784			33.0105	0.787724
	10.0105	0.489326			66.3105	0.644576			33.0105	0.785984
	10.0105	0.485028			66.3105	0.642891			33.0105	0.782884
	10.0105	0.484395			66.3105	0.639509			33.0105	0.780606
	10.0105	0.487833			66.3105	0.634622			33.0105	0.780956
	10.0106	0.494741			66.3106	0.628899			33.0106	0.784807
	10.0106	0.503638			66.3106	0.62342			33.0106	0.791869
	10.0106	0.512518			66.3106	0.619441			33.0106	0.800846
	10.0106	0.519337			66.3106	0.618026			33.0106	0.809907
	10.0106	0.522531			66.3106	0.61967			33.0106	0.817272
	10.0106	0.521422			66.3106	0.624012			33.0106	0.821738
	10.0106	0.51642			66.3106	0.629786			33.0106	0.822965
	10.0106	0.508943			66.3106	0.635068			33.0106	0.821444
	10.0106	0.501034			66.3106	0.637782			33.0106	0.818219
	10.0106	0.494785			66.3106	0.636337			33.0106	0.814497
	10.0107	0.491734			66.3106	0.630175			33.0106	0.811295
	10.0107	0.492434			66.3107	0.620054			33.0107	0.809244
	10.0107	0.49632			66.3107	0.60794			33.0107	0.808578
	10.0107	0.50194			66.3107	0.596528			33.0107	0.809242
	10.0107	0.507445			66.3107	0.588519			33.0107	0.811038
	10.0107	0.511202			66.3107	0.585861			33.0107	0.813721
	10.0107	0.51233			66.3107	0.589188			33.0107	0.817015
	10.0107	0.510979			66.3107	0.597641			33.0107	0.820547
	10.0107	0.508276			66.3107	0.609118			33.0107	0.823783
	10.0107	0.505922			66.3107	0.620876			33.0107	0.826033
	10.0107	0.505585			66.3107	0.630291			33.0108	0.826562
	10.0108	0.508272			66.3108	0.635534			33.0108	0.824804
	10.0108	0.513881			66.3108	0.635959			33.0108	0.820614
	10.0108	0.521118			66.3108	0.632111			33.0108	0.814455
	10.0108	0.527806			66.3108	0.625378			33.0108	0.8074
	10.0108	0.531529			66.3108	0.617448			33.0108	0.800901
	10.0108	0.530411			66.3108	0.609758			33.0108	0.796379
	10.0108	0.523773			66.3108	0.603126			33.0108	0.794756
	10.0108	0.512435			66.3108	0.597655			33.0108	0.796128
	10.0108	0.498551			66.3108	0.592919			33.0108	0.799715
	10.0108	0.485021			66.3109	0.588324			33.0108	0.804139
	10.0109	0.474673			66.3109	0.583503			33.0109	0.807953
	10.0109	0.469453			66.3109	0.578597			33.0109	0.810224
	10.0109	0.469898			66.3109	0.574296			33.0109	0.81094
	10.0109	0.475025			66.3109	0.57164			33.0109	0.811074
	10.0109	0.482677			66.3109	0.571619			33.0109	0.812229
	10.0109	0.490201			66.3109	0.574755			33.0109	0.81599
	10.0109	0.49524			66.3109	0.580788			33.0109	0.823207
	10.0109	0.496415			66.3109	0.588633			33.0109	0.833503
	10.0109	0.493679			66.3109	0.596624			33.0109	0.845227
	10.0109	0.488278			66.311	0.602985			33.011	0.855904
	10.011	0.482333			66.311	0.606396			33.011	0.863049
	10.011	0.478222			66.311	0.606449			33.011	0.86504
	10.011	0.477915			66.311	0.603856			33.011	0.86172
	10.011	0.482478			66.311	0.600278			33.011	0.854463
	10.011	0.491817			66.311	0.597837			33.011	0.845662
	10.011	0.504722			66.311	0.598438			33.011	0.837802
	10.011	0.519147			66.311	0.603143			33.011	0.832486
	10.011	0.532654			66.311	0.6118			33.011	0.829779
	10.011	0.542919			66.311	0.623077			33.011	0.828147
	10.011	0.548184			66.311	0.634877			33.011	0.825033
	10.0111	0.547577			66.3111	0.64499			33.0111	0.817876
	10.0111	0.541237			66.3111	0.651758			33.0111	0.805244
	10.0111	0.530247			66.3111	0.654519			33.0111	0.78765
	10.0111	0.516385			66.3111	0.653696			33.0111	0.767733
	10.0111	0.501773			66.3111	0.650522			33.0111	0.749695
	10.0111	0.488493			66.3111	0.646518			33.0111	0.738129
	10.0111	0.478235			66.3111	0.642947			33.0111	0.736618
	10.0111	0.472048			66.3111	0.640433			33.0111	0.74656
	10.0111	0.470209			66.3111	0.638901			33.0111	0.766614
	10.0112	0.47222			66.3111	0.637829			33.0112	0.792942
	10.0112	0.476924			66.3112	0.636698			33.0112	0.820211
	10.0112	0.482727			66.3112	0.63542			33.0112	0.843031
	10.0112	0.487904			66.3112	0.634544			33.0112	0.857388
	10.0112	0.490965			66.3112	0.635124			33.0112	0.861643
	10.0112	0.491004			66.3112	0.638271			33.0112	0.856806
	10.0112	0.487949			66.3112	0.644597			33.0112	0.846015
	10.0112	0.482614			66.3112	0.653761			33.0112	0.833428
	10.0112	0.476513			66.3112	0.664349			33.0112	0.822889
	10.0112	0.471452			66.3112	0.674169			33.0112	0.816803
	10.0113	0.469006			66.3113	0.680885			33.0112	0.815572
	10.0113	0.470035			66.3113	0.682787			33.0113	0.817754
	10.0113	0.474421			66.3113	0.679437			33.0113	0.820835
	10.0113	0.481125			66.3113	0.671931			33.0113	0.822336
	10.0113	0.488571			66.3113	0.662678			33.0113	0.820823
	10.0113	0.495197			66.3113	0.654734			33.0113	0.81646
	10.0113	0.499961			66.3113	0.650894			33.0113	0.810914
	10.0113	0.502612			66.3113	0.652842			33.0113	0.80666
	10.0113	0.503625			66.3113	0.660614			33.0113	0.805972
	10.0113	0.503864			66.3113	0.672551			33.0113	0.809974
	10.0114	0.504111			66.3114	0.685742			33.0114	0.818138
	10.0114	0.504684			66.3114	0.696809			33.0114	0.828391
	10.0114	0.5053			66.3114	0.702819			33.0114	0.837803
	10.0114	0.50523			66.3114	0.702067			33.0114	0.84358
	10.0114	0.503689			66.3114	0.694538			33.0114	0.844022
	10.0114	0.500276			66.3114	0.681912			33.0114	0.839112
	10.0114	0.495276			66.3114	0.667124			33.0114	0.830545
	10.0114	0.489705			66.3114	0.653603			33.0114	0.821218
	10.0114	0.485048			66.3114	0.644383			33.0114	0.814328
	10.0114	0.482818			66.3114	0.641334			33.0114	0.812395
	10.0114	0.484069			66.3114	0.644708			33.0115	0.816486
	10.0115	0.48906			66.3115	0.653104			33.0115	0.825885
	10.0115	0.497157			66.3115	0.663861			33.0115	0.838283
	10.0115	0.507011			66.3115	0.673736			33.0115	0.85043
	10.0115	0.516903			66.3115	0.679716			33.0115	0.859031
	10.0115	0.525151			66.3115	0.67975			33.0115	0.861627
	10.0115	0.530424			66.3115	0.673252			33.0115	0.857246
	10.0115	0.531883			66.3115	0.661249			33.0115	0.846638
	10.0115	0.529145			66.3115	0.646161			33.0115	0.832079
	10.0115	0.522163			66.3115	0.631257			33.0115	0.816786
	10.0115	0.511142			66.3115	0.619896			33.0115	0.804113
	10.0116	0.496585			66.3116	0.614733			33.0116	0.796723
	10.0116	0.479462			66.3116	0.617061			33.0116	0.79597
	10.0116	0.461385			66.3116	0.626464			33.0116	0.801638
	10.0116	0.44463			66.3116	0.640889			33.0116	0.812112
	10.0116	0.43186			66.3116	0.657129			33.0116	0.824896
	10.0116	0.42556			66.3116	0.671611			33.0116	0.837303
	10.0116	0.427285			66.3116	0.681272			33.0116	0.847095
	10.0116	0.43701			66.3116	0.684302			33.0116	0.852905
	10.0116	0.452833			66.3116	0.680549			33.0116	0.854356
	10.0116	0.47121			66.3117	0.671487			33.0117	0.851907
	10.0117	0.487713			66.3117	0.659764			33.0117	0.846541
	10.0117	0.498136			66.3117	0.648484			33.0117	0.83944
	10.0117	0.499625			66.3117	0.640413			33.0117	0.831745
	10.0117	0.491513			66.3117	0.63735			33.0117	0.82446
	10.0117	0.475597			66.3117	0.639784			33.0117	0.818441
	10.0117	0.45575			66.3117	0.646896			33.0117	0.814401
	10.0117	0.436941			66.3117	0.656868			33.0117	0.812884
	10.0117	0.423925			66.3117	0.66739			33.0117	0.814169
	10.0117	0.419963			66.3117	0.676246			33.0117	0.818156
	10.0117	0.425964			66.3118	0.681826			33.0117	0.824277
	10.0118	0.440295			66.3118	0.683451			33.0118	0.831516
	10.0118	0.459325			66.3118	0.681455			33.0118	0.838575
	10.0118	0.478525			66.3118	0.67698			33.0118	0.844167
	10.0118	0.493768			66.3118	0.671577			33.0118	0.84737
	10.0118	0.502439			66.3118	0.66673			33.0118	0.847926
	10.0118	0.504006			66.3118	0.663448			33.0118	0.846368
	10.0118	0.499918			66.3118	0.662046			33.0118	0.843894
	10.0118	0.492911			66.3118	0.662171			33.0118	0.842004
	10.0118	0.48599			66.3118	0.663035			33.0118	0.842005
	10.0119	0.481445			66.3119	0.663763			33.0119	0.84454
	10.0119	0.480237			66.3119	0.663714			33.0119	0.84932
	10.0119	0.481916			66.3119	0.662665			33.0119	0.855146
	10.0119	0.485045			66.3119	0.660811			33.0119	0.860251
	10.0119	0.487924			66.3119	0.6586			33.0119	0.862839
	10.0119	0.489315			66.3119	0.656505			33.0119	0.861649
	10.0119	0.488897			66.3119	0.654846			33.0119	0.856365
	10.0119	0.487301			66.3119	0.653731			33.0119	0.847728
	10.0119	0.485716			66.3119	0.653128			33.0119	0.83734
	10.0119	0.485274			66.3119	0.653007			33.0119	0.827209
	10.012	0.486459			66.3119	0.653445			33.0119	0.819222
	10.012	0.48881			66.312	0.654627			33.012	0.814685
	10.012	0.491037			66.312	0.656724			33.012	0.814086
	10.012	0.491531			66.312	0.659714			33.012	0.817105
	10.012	0.489047			66.312	0.663229			33.012	0.822822
	10.012	0.483297			66.312	0.66653			33.012	0.830022
	10.012	0.475212			66.312	0.668651			33.012	0.837463
	10.012	0.466749			66.312	0.668683			33.012	0.844065
	10.012	0.460304			66.312	0.666084			33.012	0.848991
	10.012	0.457931			66.312	0.660907			33.012	0.851688
	10.0121	0.46066			66.312	0.653833			33.0121	0.851921
	10.0121	0.468146			66.3121	0.646002			33.0121	0.849836
	10.0121	0.478801			66.3121	0.63869			33.0121	0.846023
	10.0121	0.490323			66.3121	0.632954			33.0121	0.84152
	10.0121	0.500437			66.3121	0.629371			33.0121	0.837704
	10.0121	0.507564			66.3121	0.627961			33.0121	0.83604
	10.0121	0.511183			66.3121	0.628324			33.0121	0.837739
	10.0121	0.51181			66.3121	0.629904			33.0121	0.843413
	10.0121	0.510625			66.3121	0.632265			33.0121	0.852839
	10.0121	0.508925			66.3121	0.635249			33.0121	0.864922
	10.0122	0.507607			66.3122	0.638952			33.0121	0.877911
	10.0122	0.506856			66.3122	0.643541			33.0122	0.889831
	10.0122	0.506156			66.3122	0.648991			33.0122	0.89901
	10.0122	0.50457			66.3122	0.654871			33.0122	0.90454
	10.0122	0.501171			66.3122	0.660264			33.0122	0.906532
	10.0122	0.495444			66.3122	0.663879			33.0122	0.906057
	10.0122	0.487534			66.3122	0.664353			33.0122	0.90481
	10.0122	0.478255			66.3122	0.660663			33.0122	0.90458
	10.0122	0.468886			66.3122	0.652532			33.0122	0.906707
	10.0122	0.460827			66.3122	0.640659			33.0122	0.91168
	10.0122	0.455227			66.3123	0.626696			33.0123	0.918986
	10.0123	0.4527			66.3123	0.612936			33.0123	0.927245
	10.0123	0.453216			66.3123	0.601803			33.0123	0.934568
	10.0123	0.456176			66.3123	0.595273			33.0123	0.939043
	10.0123	0.460615			66.3123	0.594411			33.0123	0.939188
	10.0123	0.465476			66.3123	0.599126			33.0123	0.934284
	10.0123	0.469859			66.3123	0.608246			33.0123	0.924515
	10.0123	0.473192			66.3123	0.619866			33.0123	0.9109
	10.0123	0.475279			66.3123	0.631874			33.0123	0.895082
	10.0123	0.476223			66.3123	0.64248			33.0123	0.879017
	10.0123	0.476285			66.3123	0.650605			33.0123	0.864654
	10.0124	0.475737			66.3124	0.65599			33.0124	0.853645
	10.0124	0.474805			66.3124	0.659049			33.0124	0.847119
	10.0124	0.473714			66.3124	0.660523			33.0124	0.845549
	10.0124	0.472799			66.3124	0.661102			33.0124	0.848708
	10.0124	0.472586			66.3124	0.66115			33.0124	0.855717
	10.0124	0.473758			66.3124	0.660616			33.0124	0.865202
	10.0124	0.476974			66.3124	0.659129			33.0124	0.875523
	10.0124	0.482576			66.3124	0.656241			33.0124	0.885067
	10.0124	0.490313			66.3124	0.651702			33.0124	0.892519
	10.0124	0.499197			66.3124	0.64566			33.0125	0.897064
	10.0125	0.507604			66.3125	0.638701			33.0125	0.89846
	10.0125	0.51364			66.3125	0.631719			33.0125	0.89698
	10.0125	0.515678			66.3125	0.625666			33.0125	0.893249
	10.0125	0.512925			66.3125	0.621287			33.0125	0.888057
	10.0125	0.505789			66.3125	0.618941			33.0125	0.882205
	10.0125	0.49592			66.3125	0.61857			33.0125	0.876436
	10.0125	0.485846			66.3125	0.619817			33.0125	0.871447
	10.0125	0.478301			66.3125	0.622214			33.0125	0.86792
	10.0125	0.475447			66.3125	0.625366			33.0125	0.866502
	10.0125	0.478225			66.3126	0.629029			33.0125	0.867675
	10.0126	0.486075			66.3126	0.633088			33.0126	0.871542
	10.0126	0.497122			66.3126	0.637439			33.0126	0.877612
	10.0126	0.50876			66.3126	0.641879			33.0126	0.884713
	10.0126	0.518449			66.3126	0.646061			33.0126	0.891121
	10.0126	0.524452			66.3126	0.649551			33.0126	0.894914
	10.0126	0.526268			66.3126	0.651966			33.0126	0.894452
	10.0126	0.524643			66.3126	0.653115			33.0126	0.888842
	10.0126	0.521153			66.3126	0.653087			33.0126	0.878218
	10.0126	0.517535			66.3126	0.652211			33.0126	0.863755
	10.0127	0.514985			66.3127	0.650905			33.0127	0.847386
	10.0127	0.513698			66.3127	0.649462			33.0127	0.831319
	10.0127	0.512804			66.3127	0.647872			33.0127	0.817475
	10.0127	0.510737			66.3127	0.645792			33.0127	0.807023
	10.0127	0.505919			66.3127	0.642719			33.0127	0.800162
	10.0127	0.497482			66.3127	0.638332			33.0127	0.796194
	10.0127	0.485782			66.3127	0.632855			33.0127	0.793883
	10.0127	0.472496			66.3127	0.62727			33.0127	0.791936
	10.0127	0.460255			66.3127	0.623206			33.0127	0.789456
	10.0127	0.451906			66.3127	0.622473			33.0127	0.7862
	10.0128	0.449645			66.3127	0.62638			33.0127	0.78258
	10.0128	0.454276			66.3128	0.635057			33.0128	0.77941
	10.0128	0.464875			66.3128	0.64709			33.0128	0.777539
	10.0128	0.478954			66.3128	0.659681			33.0128	0.777502
	10.0128	0.493126			66.3128	0.669352			33.0128	0.779322
	10.0128	0.504039			66.3128	0.673023			33.0128	0.782511
	10.0128	0.509323			66.3128	0.669092			33.0128	0.786249
	10.0128	0.508221			66.3128	0.65811			33.0128	0.789656
	10.0128	0.501731			66.3128	0.64279			33.0128	0.792052
	10.0128	0.492207			66.3128	0.627279			33.0128	0.793125
	10.0129	0.482547			66.3128	0.61592			33.0129	0.792962
	10.0129	0.475255			66.3129	0.611915			33.0129	0.791931
	10.0129	0.471692			66.3129	0.61632			33.0129	0.790487
	10.0129	0.471766			66.3129	0.627744			33.0129	0.788967
	10.0129	0.474169			66.3129	0.642817			33.0129	0.787456
	10.0129	0.477033			66.3129	0.657285			33.0129	0.785762
	10.0129	0.478773			66.3129	0.667348			33.0129	0.783514
	10.0129	0.478756			66.3129	0.670797			33.0129	0.780347
	10.0129	0.477554			66.3129	0.667586			33.0129	0.776102
	10.0129	0.476653			66.3129	0.659675			33.0129	0.77098
	10.013	0.477751			66.313	0.650225			33.0129	0.765576
	10.013	0.48193			66.313	0.642454			33.013	0.760767
	10.013	0.489053			66.313	0.638549			33.013	0.757446
	10.013	0.49766			66.313	0.639025			33.013	0.756189
	10.013	0.505417			66.313	0.642719			33.013	0.756955
	10.013	0.509982			66.313	0.647394			33.013	0.758971
	10.013	0.509941			66.313	0.650692			33.013	0.760885
	10.013	0.505445			66.313	0.651057			33.013	0.761173
	10.013	0.498255			66.313	0.648288			33.013	0.758699
	10.013	0.491159			66.313	0.643539			33.013	0.753215
	10.013	0.486959			66.3131	0.638786			33.013	0.745615
	10.0131	0.487386			66.3131	0.636011			33.0131	0.737811
	10.0131	0.492363			66.3131	0.6364			33.0131	0.732235
	10.0131	0.499889			66.3131	0.639869			33.0131	0.731113
	10.0131	0.506635			66.3131	0.645085			33.0131	0.735739
	10.0131	0.509051			66.3131	0.649955			33.0131	0.746007
	10.0131	0.504617			66.3131	0.652401			33.0131	0.760347
	10.0131	0.492779			66.3131	0.651119			33.0131	0.776099
	10.0131	0.475221			66.3131	0.646055			33.0131	0.790201
	10.0131	0.455345			66.3131	0.638431			33.0131	0.799956
	10.0131	0.437149			66.3131	0.630355			33.0132	0.803684
	10.0132	0.423926			66.3132	0.624161			33.0132	0.801072
	10.0132	0.417263			66.3132	0.621715			33.0132	0.793164
	10.0132	0.416708			66.3132	0.623899			33.0132	0.782005
	10.0132	0.420197			66.3132	0.630412			33.0132	0.770076
	10.0132	0.425045			66.3132	0.639928			33.0132	0.759671
	10.0132	0.42908			66.3132	0.650547			33.0132	0.752407
	10.0132	0.431481			66.3132	0.660376			33.0132	0.748995
	10.0132	0.432985			66.3132	0.668055			33.0132	0.7493
	10.0132	0.435424			66.3132	0.673049			33.0132	0.752634
	10.0132	0.440777			66.3132	0.675649			33.0132	0.758158
	10.0133	0.450145			66.3133	0.6767			33.0133	0.765238
	10.0133	0.463042			66.3133	0.677203			33.0133	0.773635
	10.0133	0.477297			66.3133	0.677933			33.0133	0.783468
	10.0133	0.489626			66.3133	0.679208			33.0133	0.794972
	10.0133	0.496676			66.3133	0.68085			33.0133	0.808168
	10.0133	0.496185			66.3133	0.682321			33.0133	0.822578
	10.0133	0.487824			66.3133	0.682962			33.0133	0.837117
	10.0133	0.473399			66.3133	0.682218			33.0133	0.850222
	10.0133	0.456322			66.3133	0.679793			33.0133	0.860215
	10.0134	0.440526			66.3133	0.6757			33.0134	0.865746
	10.0134	0.429214			66.3134	0.670228			33.0134	0.866196
	10.0134	0.423885			66.3134	0.663855			33.0134	0.861866
	10.0134	0.423971			66.3134	0.657164			33.0134	0.853896
	10.0134	0.427212			66.3134	0.650775			33.0134	0.843945
	10.0134	0.430608			66.3134	0.645304			33.0134	0.833749
	10.0134	0.431585			66.3134	0.641324			33.0134	0.824702
	10.0134	0.428951			66.3134	0.639295			33.0134	0.817604
	10.0134	0.423304			66.3134	0.639451			33.0134	0.812616
	10.0134	0.416756			66.3134	0.641655			33.0134	0.809391
	10.0135	0.412099			66.3135	0.645289			33.0134	0.80733
	10.0135	0.411744			66.3135	0.649237			33.0135	0.805827
	10.0135	0.416816			66.3135	0.652064			33.0135	0.804456
	10.0135	0.426727			66.3135	0.652366			33.0135	0.803045
	10.0135	0.43937			66.3135	0.649227			33.0135	0.80163
	10.0135	0.451853			66.3135	0.642618			33.0135	0.800323
	10.0135	0.461478			66.3135	0.633562			33.0135	0.799167
	10.0135	0.466624			66.3135	0.623961			33.0135	0.798046
	10.0135	0.467214			66.3135	0.616109			33.0135	0.796708
	10.0135	0.46462			66.3135	0.612013			33.0135	0.794883
	10.0136	0.461077			66.3136	0.612768			33.0136	0.792441
	10.0136	0.458843			66.3136	0.618195			33.0136	0.789516
	10.0136	0.459422			66.3136	0.626874			33.0136	0.786527
	10.0136	0.463122			66.3136	0.6366			33.0136	0.784084
	10.0136	0.469063			66.3136	0.645085			33.0136	0.782802
	10.0136	0.475589			66.3136	0.650691			33.0136	0.783126
	10.0136	0.480873			66.3136	0.652918			33.0136	0.78522
	10.0136	0.483511			66.3136	0.652481			33.0136	0.788975
	10.0136	0.482869			66.3136	0.650953			33.0136	0.794115
	10.0136	0.479131			66.3136	0.650105			33.0136	0.800338
	10.0137	0.473076			66.3136	0.651173			33.0136	0.807414
	10.0137	0.465725			66.3137	0.654328			33.0137	0.81519
	10.0137	0.458034			66.3137	0.658532			33.0137	0.823493
	10.0137	0.450726			66.3137	0.661855			33.0137	0.831985
	10.0137	0.444324			66.3137	0.66216			33.0137	0.840064
	10.0137	0.439289			66.3137	0.657914			33.0137	0.846892
	10.0137	0.436173			66.3137	0.648845			33.0137	0.851582
	10.0137	0.43565			66.3137	0.6362			33.0137	0.853488
	10.0137	0.43839			66.3137	0.622495			33.0137	0.852502
	10.0137	0.44478			66.3137	0.610812			33.0137	0.84921
	10.0137	0.454609			66.3137	0.603844			33.0138	0.844815
	10.0138	0.466868			66.3138	0.60303			33.0138	0.840826
	10.0138	0.479814			66.3138	0.608084			33.0138	0.838597
	10.0138	0.491324			66.3138	0.617078			33.0138	0.838901
	10.0138	0.499456			66.3138	0.62709			33.0138	0.841681
	10.0138	0.503042			66.3138	0.635157			33.0138	0.846089
	10.0138	0.502086			66.3138	0.63921			33.0138	0.850807
	10.0138	0.497814			66.3138	0.638652			33.0138	0.854517
	10.0138	0.492317			66.3138	0.634388			33.0138	0.856352
	10.0138	0.487867			66.3138	0.628333			33.0138	0.856156
	10.0138	0.486137			66.3139	0.622622			33.0138	0.854464
	10.0139	0.487602			66.3139	0.618818			33.0139	0.852212
	10.0139	0.491349			66.3139	0.617419			33.0139	0.850335
	10.0139	0.495414			66.3139	0.617815			33.0139	0.849379
	10.0139	0.497517			66.3139	0.618673			33.0139	0.849322
	10.0139	0.495963			66.3139	0.618584			33.0139	0.849631
	10.0139	0.490352			66.3139	0.616692			33.0139	0.849526
	10.0139	0.481827			66.3139	0.613066			33.0139	0.848317
	10.0139	0.472774			66.3139	0.608667			33.0139	0.845688
	10.0139	0.466052			66.3139	0.604961			33.0139	0.841824
	10.0139	0.464034			66.314	0.603333			33.014	0.837327
	10.014	0.467795			66.314	0.604548			33.014	0.832994
	10.014	0.47674			66.314	0.608466			33.014	0.829522
	10.014	0.48878			66.314	0.614109			33.014	0.827262
	10.014	0.500996			66.314	0.620047			33.014	0.826099
	10.014	0.510554			66.314	0.624949			33.014	0.825489
	10.014	0.515555			66.314	0.628073			33.014	0.82462
	10.014	0.515547			66.314	0.629507			33.014	0.822637
	10.014	0.511557			66.314	0.630077			33.014	0.818854
	10.014	0.50565			66.314	0.630959			33.014	0.812899
	10.014	0.500185			66.314	0.633175			33.014	0.804779
	10.0141	0.497042			66.3141	0.637174			33.0141	0.79489
	10.0141	0.49705			66.3141	0.642649			33.0141	0.783978
	10.0141	0.499806			66.3141	0.648658			33.0141	0.773092
	10.0141	0.503893			66.3141	0.653981			33.0141	0.763501
	10.0141	0.507387			66.3141	0.657565			33.0141	0.756581
	10.0141	0.508478			66.3141	0.658892			33.0141	0.753644
	10.0141	0.506006			66.3141	0.658112			33.0141	0.755726
	10.0141	0.499775			66.3141	0.655913			33.0141	0.763338
	10.0141	0.490561			66.3141	0.653162			33.0141	0.776246
	10.0142	0.479857			66.3141	0.65049			33.0142	0.793344
	10.0142	0.46944			66.3142	0.648001			33.0142	0.812699
	10.0142	0.46091			66.3142	0.645239			33.0142	0.831813
	10.0142	0.45533			66.3142	0.641458			33.0142	0.848067
	10.0142	0.453066			66.3142	0.636072			33.0142	0.859278
	10.0142	0.453848			66.3142	0.62911			33.0142	0.864202
	10.0142	0.457008			66.3142	0.621452			33.0142	0.862872
	10.0142	0.461815			66.3142	0.614713			33.0142	0.85664
	10.0142	0.467764			66.3142	0.610802			33.0142	0.847886
	10.0142	0.474725			66.3142	0.6113			33.0142	0.839443
	10.0143	0.48287			66.3143	0.616885			33.0142	0.833885
	10.0143	0.492402			66.3143	0.627025			33.0143	0.832886
	10.0143	0.503196			66.3143	0.640027			33.0143	0.836828
	10.0143	0.514496			66.3143	0.653461			33.0143	0.844761
	10.0143	0.524839			66.3143	0.664802			33.0143	0.854736
	10.0143	0.532292			66.3143	0.67211			33.0143	0.864386
	10.0143	0.534969			66.3143	0.674537			33.0143	0.871596
	10.0143	0.531678			66.3143	0.672501			33.0143	0.875032
	10.0143	0.522456			66.3143	0.667495			33.0143	0.874403
	10.0143	0.508772			66.3143	0.661584			33.0143	0.870369
	10.0144	0.493276			66.3144	0.656763			33.0144	0.864191
	10.0144	0.479122			66.3144	0.654378			33.0144	0.857258
	10.0144	0.469103			66.3144	0.654807			33.0144	0.850671
	10.0144	0.464871			66.3144	0.65749			33.0144	0.844999
	10.0144	0.466534			66.3144	0.661291			33.0144	0.84027
	10.0144	0.472753			66.3144	0.665028			33.0144	0.836167
	10.0144	0.481275			66.3144	0.667972			33.0144	0.832347
	10.0144	0.489685			66.3144	0.670118			33.0144	0.828722
	10.0144	0.49611			66.3144	0.67212			33.0144	0.825619
	10.0144	0.499649			66.3144	0.674958			33.0144	0.823727
	10.0145	0.500416			66.3144	0.679453			33.0144	0.823883
	10.0145	0.499247			66.3145	0.68584			33.0145	0.826763
	10.0145	0.497225			66.3145	0.693552			33.0145	0.832596
	10.0145	0.495233			66.3145	0.701301			33.0145	0.840994
	10.0145	0.493686			66.3145	0.707426			33.0145	0.850967
	10.0145	0.492524			66.3145	0.710391			33.0145	0.861116
	10.0145	0.491409			66.3145	0.709271			33.0145	0.869942
	10.0145	0.489993			66.3145	0.70405			33.0145	0.876186
	10.0145	0.488152			66.3145	0.695643			33.0145	0.879095
	10.0145	0.486065			66.3145	0.685633			33.0145	0.878558
	10.0145	0.484164			66.3145	0.675809			33.0145	0.875071
	10.0146	0.482998			66.3146	0.667667			33.0146	0.869556
	10.0146	0.483075			66.3146	0.662034			33.0146	0.863091
	10.0146	0.48471			66.3146	0.658947			33.0146	0.856645
	10.0146	0.48791			66.3146	0.657808			33.0146	0.850881
	10.0146	0.49232			66.3146	0.657736			33.0146	0.846099
	10.0146	0.497255			66.3146	0.657982			33.0146	0.842303
	10.0146	0.50184			66.3146	0.658223			33.0146	0.839337
	10.0146	0.50523			66.3146	0.658621			33.0146	0.837037
	10.0146	0.506833			66.3146	0.659637			33.0146	0.835316
	10.0146	0.506481			66.3147	0.661693			33.0147	0.834161
	10.0147	0.504466			66.3147	0.664836			33.0147	0.833562
	10.0147	0.50146			66.3147	0.668588			33.0147	0.833427
	10.0147	0.498311			66.3147	0.67203			33.0147	0.833523
	10.0147	0.495803			66.3147	0.674101			33.0147	0.833488
	10.0147	0.494418			66.3147	0.673979			33.0147	0.832906
	10.0147	0.494195			66.3147	0.671396			33.0147	0.831429
	10.0147	0.494726			66.3147	0.666776			33.0147	0.828889
	10.0147	0.495316			66.3147	0.661123			33.0147	0.825368
	10.0147	0.495261			66.3147	0.655719			33.0147	0.821197
	10.0147	0.494156			66.3148	0.651698			33.0147	0.8169
	10.0148	0.49211			66.3148	0.649672			33.0148	0.813091
	10.0148	0.489771			66.3148	0.649535			33.0148	0.81036
	10.0148	0.488133			66.3148	0.65052			33.0148	0.809167
	10.0148	0.488169			66.3148	0.651488			33.0148	0.809755
	10.0148	0.490428			66.3148	0.65133			33.0148	0.812112
	10.0148	0.494738			66.3148	0.649341			33.0148	0.816
	10.0148	0.500167			66.3148	0.645443			33.0148	0.821034
	10.0148	0.505279			66.3148	0.640175			33.0148	0.826791
	10.0148	0.508608			66.3148	0.634463			33.0148	0.832888
	10.0148	0.509177			66.3149	0.629257			33.0149	0.838989
	10.0149	0.506862			66.3149	0.62518			33.0149	0.844757
	10.0149	0.502433			66.3149	0.622333			33.0149	0.849791
	10.0149	0.497282			66.3149	0.620366			33.0149	0.853616
	10.0149	0.492901			66.3149	0.618767			33.0149	0.855771
	10.0149	0.490336			66.3149	0.617251			33.0149	0.855976
	10.0149	0.489807			66.3149	0.616065			33.0149	0.854299
	10.0149	0.490647			66.3149	0.616044			33.0149	0.851213
	10.0149	0.491596			66.3149	0.618358			33.0149	0.8475
	10.0149	0.49134			66.3149	0.624027			33.0149	0.844015
	10.015	0.489092			66.3149	0.633369			33.0149	0.841394
	10.015	0.484992			66.315	0.645634			33.015	0.839859
	10.015	0.48016			66.315	0.658991			33.015	0.839212
	10.015	0.476354			66.315	0.670953			33.015	0.83904
	10.015	0.475337			66.315	0.67913			33.015	0.839049
	10.015	0.478152			66.315	0.682058			33.015	0.839355
	10.015	0.484587			66.315	0.679796			33.015	0.840561
	10.015	0.493053			66.315	0.674029			33.015	0.843555
	10.015	0.50098			66.315	0.667584			33.015	0.849056
	10.015	0.505639			66.315	0.663479			33.015	0.857115
	10.0151	0.505111			66.315	0.663833			33.0151	0.866763
	10.0151	0.499062			66.3151	0.669035			33.0151	0.876021
	10.0151	0.488991			66.3151	0.677485			33.0151	0.88232
	10.0151	0.477845			66.3151	0.686053			33.0151	0.883263
	10.0151	0.469086			66.3151	0.69111			33.0151	0.877478
	10.0151	0.465531			66.3151	0.689801			33.0151	0.865273
	10.0151	0.468367			66.3151	0.681102			33.0151	0.848801
	10.0151	0.476704			66.3151	0.666287			33.0151	0.831636
	10.0151	0.487837			66.3151	0.648618			33.0151	0.81782
	10.0151	0.498132			66.3151	0.632348			33.0151	0.810672
	10.0152	0.504238			66.3152	0.621377			33.0151	0.811745
	10.0152	0.504198			66.3152	0.618003			33.0152	0.820292
	10.0152	0.498062			66.3152	0.622202			33.0152	0.833434
	10.0152	0.487798			66.3152	0.631651			33.0152	0.846995
	10.0152	0.47653			66.3152	0.642508			33.0152	0.856738
	10.0152	0.467388			66.3152	0.650668			33.0152	0.859607
	10.0152	0.462385			66.3152	0.653093			33.0152	0.854589
	10.0152	0.461737			66.3152	0.648779			33.0152	0.842929
	10.0152	0.463863			66.3152	0.639035			33.0152	0.82764
	10.0152	0.466072			66.3152	0.627024			33.0152	0.812494
	10.0152	0.46567			66.3153	0.616709			33.0153	0.800813
	10.0153	0.461075			66.3153	0.6116			33.0153	0.794474
	10.0153	0.452523			66.3153	0.613697			33.0153	0.793436
	10.0153	0.44208			66.3153	0.622993			33.0153	0.795941
	10.0153	0.432967			66.3153	0.63764			33.0153	0.799283
	10.0153	0.428433			66.3153	0.654664			33.0153	0.800866
	10.0153	0.43059			66.3153	0.67095			33.0153	0.799155
	10.0153	0.439648			66.3153	0.68413			33.0153	0.7942
	10.0153	0.453814			66.3153	0.693094			33.0153	0.787548
	10.0153	0.469883			66.3153	0.697997			33.0153	0.781588
	10.0153	0.484299			66.3153	0.699832			33.0153	0.778587
	10.0154	0.494283			66.3154	0.699813			33.0154	0.779777
	10.0154	0.498639			66.3154	0.698844			33.0154	0.784841
	10.0154	0.497976			66.3154	0.697275			33.0154	0.792009
	10.0154	0.494305			66.3154	0.695015			33.0154	0.798721
	10.0154	0.490204			66.3154	0.691868			33.0154	0.802606
	10.0154	0.487874			66.3154	0.687902			33.0154	0.802396
	10.0154	0.488426			66.3154	0.683644			33.0154	0.798415
	10.0154	0.491611			66.3154	0.679994			33.0154	0.79245
	10.0154	0.49605			66.3154	0.677906			33.0154	0.787063
	10.0154	0.499815			66.3154	0.677958			33.0155	0.784599
	10.0155	0.501129			66.3155	0.680026			33.0155	0.786272
	10.0155	0.498964			66.3155	0.683206			33.0155	0.791663
	10.0155	0.493337			66.3155	0.686057			33.0155	0.798834
	10.0155	0.485276			66.3155	0.687097			33.0155	0.805019
	10.0155	0.476472			66.3155	0.685376			33.0155	0.807661
	10.0155	0.468765			66.3155	0.680897			33.0155	0.805384
	10.0155	0.463619			66.3155	0.674704			33.0155	0.798544
	10.0155	0.461751			66.3155	0.668573			33.0155	0.789111
	10.0155	0.462988			66.3155	0.664399			33.0155	0.779942
	10.0155	0.466402			66.3156	0.663508			33.0155	0.773685
	10.0156	0.47067			66.3156	0.666161			33.0156	0.771781
	10.0156	0.474539			66.3156	0.671439			33.0156	0.773929
	10.0156	0.477252			66.3156	0.677543			33.0156	0.778277
	10.0156	0.478764			66.3156	0.682384			33.0156	0.782245
	10.0156	0.479685			66.3156	0.684252			33.0156	0.783648
	10.0156	0.480965			66.3156	0.682318			33.0156	0.781676
	10.0156	0.483451			66.3156	0.676836			33.0156	0.777288
	10.0156	0.48747			66.3156	0.668976			33.0156	0.772849
	10.0156	0.492613			66.3156	0.660409			33.0156	0.771157
	10.0157	0.497775			66.3157	0.652789			33.0157	0.774244
	10.0157	0.501469			66.3157	0.647341			33.0157	0.782477
	10.0157	0.5023			66.3157	0.644646			33.0157	0.79429
	10.0157	0.499445			66.3157	0.644677			33.0157	0.806676
	10.0157	0.493004			66.3157	0.646971			33.0157	0.81619
	10.0157	0.48409			66.3157	0.650861			33.0157	0.820108
	10.0157	0.47465			66.3157	0.655657			33.0157	0.817317
	10.0157	0.467033			66.3157	0.660725			33.0157	0.808661
	10.0157	0.463418			66.3157	0.665506			33.0157	0.796655
	10.0157	0.465216			66.3157	0.66951			33.0157	0.784688
	10.0158	0.47262			66.3157	0.672339			33.0157	0.77598
	10.0158	0.48443			66.3158	0.673756			33.0158	0.772639
	10.0158	0.498248			66.3158	0.673778			33.0158	0.775095
	10.0158	0.511012			66.3158	0.672729			33.0158	0.78207
	10.0158	0.519756			66.3158	0.671217			33.0158	0.791059
	10.0158	0.52239			66.3158	0.669985			33.0158	0.799138
	10.0158	0.518275			66.3158	0.66969			33.0158	0.803829
	10.0158	0.508428			66.3158	0.670643			33.0158	0.803731
	10.0158	0.495288			66.3158	0.672626			33.0158	0.798755
	10.0158	0.482106			66.3158	0.674853			33.0158	0.789947
	10.0159	0.47211			66.3158	0.676128			33.0159	0.779023
	10.0159	0.46767			66.3159	0.675195			33.0159	0.767848
	10.0159	0.469688			66.3159	0.671169			33.0159	0.75803
	10.0159	0.477381			66.3159	0.663928			33.0159	0.750743
	10.0159	0.488517			66.3159	0.654288			33.0159	0.746723
	10.0159	0.500042			66.3159	0.643883			33.0159	0.746349
	10.0159	0.508921			66.3159	0.634758			33.0159	0.749678
	10.0159	0.512954			66.3159	0.628794			33.0159	0.756378
	10.0159	0.511337			66.3159	0.627144			33.0159	0.765619
	10.0159	0.504818			66.3159	0.629863			33.0159	0.77604
	10.016	0.49541			66.316	0.635885			33.0159	0.785889
	10.016	0.485757			66.316	0.64334			33.016	0.793399
	10.016	0.47835			66.316	0.650136			33.016	0.797293
	10.016	0.47484			66.316	0.654611			33.016	0.797263
	10.016	0.475644			66.316	0.656033			33.016	0.794194
	10.016	0.479966			66.316	0.654809			33.016	0.790003
	10.016	0.486172			66.316	0.652312			33.016	0.787055
	10.016	0.492384			66.316	0.650414			33.016	0.78736
	10.016	0.497073			66.316	0.650865			33.016	0.791811
	10.016	0.499479			66.316	0.654717			33.016	0.799793
	10.016	0.499722			66.3161	0.661987			33.016	0.809318
	10.0161	0.498614			66.3161	0.671636			33.0161	0.817658
	10.0161	0.497255			66.3161	0.681889			33.0161	0.822271
	10.0161	0.496579			66.3161	0.690767			33.0161	0.821676
	10.0161	0.497014			66.3161	0.696685			33.0161	0.815962
	10.0161	0.498361			66.3161	0.6989			33.0161	0.806783
	10.0161	0.499928			66.3161	0.697704			33.0161	0.796835
	10.0161	0.500833			66.3161	0.694273			33.0161	0.789011
	10.0161	0.500365			66.3161	0.690244			33.0161	0.785516
	10.0161	0.498263			66.3161	0.687145			33.0161	0.787226
	10.0161	0.494807			66.3161	0.68587			33.0162	0.793485
	10.0162	0.490716			66.3162	0.686386			33.0162	0.80239
	10.0162	0.486872			66.3162	0.687778			33.0162	0.811433
	10.0162	0.484016			66.3162	0.688616			33.0162	0.818263
	10.0162	0.482496			66.3162	0.687532			33.0162	0.821316
	10.0162	0.482172			66.3162	0.683787			33.0162	0.820111
	10.0162	0.482493			66.3162	0.677619			33.0162	0.81517
	10.0162	0.482705			66.3162	0.670228			33.0162	0.807647
	10.0162	0.48213			66.3162	0.663378			33.0162	0.798856
	10.0162	0.480395			66.3162	0.658761			33.0162	0.789893
	10.0162	0.477539			66.3162	0.657344			33.0162	0.781471
	10.0163	0.473975			66.3163	0.658984			33.0163	0.773978
	10.0163	0.470322			66.3163	0.662445			33.0163	0.767653
	10.0163	0.467176			66.3163	0.665834			33.0163	0.762774
	10.0163	0.464912			66.3163	0.667282			33.0163	0.759726
	10.0163	0.463582			66.3163	0.665609			33.0163	0.758927
	10.0163	0.46294			66.3163	0.660742			33.0163	0.760643
	10.0163	0.462573			66.3163	0.653719			33.0163	0.764789
	10.0163	0.46208			66.3163	0.646317			33.0163	0.770806
	10.0163	0.461236			66.3163	0.640415			33.0163	0.777695
	10.0163	0.460059			66.3163	0.637353			33.0164	0.784209
	10.0164	0.458764			66.3164	0.637492			33.0164	0.789147
	10.0164	0.457629			66.3164	0.640125			33.0164	0.791676
	10.0164	0.45684			66.3164	0.643749			33.0164	0.791569
	10.0164	0.456402			66.3164	0.646587			33.0164	0.789276
	10.0164	0.456168			66.3164	0.647163			33.0164	0.785796
	10.0164	0.455975			66.3164	0.644752			33.0164	0.782356
	10.0164	0.455822			66.3164	0.639585			33.0164	0.779991
	10.0164	0.455999			66.3164	0.632739			33.0164	0.779147
	10.0164	0.457066			66.3164	0.625776			33.0164	0.779464
	10.0165	0.459663			66.3165	0.620255			33.0164	0.779829
	10.0165	0.464215			66.3165	0.617281			33.0165	0.778733
	10.0165	0.47064			66.3165	0.617223			33.0165	0.774846
	10.0165	0.478213			66.3165	0.619686			33.0165	0.767601
	10.0165	0.485636			66.3165	0.623705			33.0165	0.757586
	10.0165	0.491328			66.3165	0.628086			33.0165	0.746552
	10.0165	0.493861			66.3165	0.631787			33.0165	0.737005
	10.0165	0.49239			66.3165	0.634205			33.0165	0.731505
	10.0165	0.486968			66.3165	0.635279			33.0165	0.731892
	10.0165	0.478602			66.3165	0.635394			33.0165	0.738701
	10.0166	0.469042			66.3166	0.635115			33.0166	0.750983
	10.0166	0.460344			66.3166	0.634867			33.0166	0.766565
	10.0166	0.454347			66.3166	0.634682			33.0166	0.782656
	10.0166	0.452211			66.3166	0.634127			33.0166	0.796579
	10.0166	0.454144			66.3166	0.632472			33.0166	0.80638
	10.0166	0.459398			66.3166	0.62904			33.0166	0.811135
	10.0166	0.46653			66.3166	0.623623			33.0166	0.810926
	10.0166	0.473826			66.3166	0.616786			33.0166	0.80656
	10.0166	0.479773			66.3166	0.609898			33.0166	0.799209
	10.0166	0.483425			66.3166	0.604834			33.0166	0.790133
	10.0167	0.484567			66.3166	0.603399			33.0166	0.780577
	10.0167	0.483657			66.3167	0.606677			33.0167	0.771804
	10.0167	0.481607			66.3167	0.614532			33.0167	0.765168
	10.0167	0.479485			66.3167	0.625494			33.0167	0.762084
	10.0167	0.478235			66.3167	0.637088			33.0167	0.763812
	10.0167	0.478466			66.3167	0.646542			33.0167	0.77107
	10.0167	0.480345			66.3167	0.651629			33.0167	0.783592
	10.0167	0.483581			66.3167	0.651364			33.0167	0.79985
	10.0167	0.487483			66.3167	0.646294			33.0167	0.81711
	10.0167	0.491072			66.3167	0.638307			33.0167	0.831928
	10.0168	0.493249			66.3167	0.630001			33.0168	0.841009
	10.0168	0.492999			66.3168	0.623857			33.0168	0.842185
	10.0168	0.489637			66.3168	0.621483			33.0168	0.835205
	10.0168	0.483036			66.3168	0.623188			33.0168	0.822007
	10.0168	0.473792			66.3168	0.628012			33.0168	0.806307
	10.0168	0.463229			66.3168	0.634166			33.0168	0.792589
	10.0168	0.453184			66.3168	0.639707			33.0168	0.784773
	10.0168	0.445603			66.3168	0.643198			33.0168	0.78502
	10.0168	0.442011			66.3168	0.644131			33.0168	0.793083
	10.0168	0.443041			66.3168	0.642982			33.0168	0.806435
	10.0168	0.448189			66.3169	0.640916			33.0168	0.821126
	10.0169	0.45589			66.3169	0.639287			33.0169	0.833086
	10.0169	0.46394			66.3169	0.639102			33.0169	0.839401
	10.0169	0.470129			66.3169	0.640671			33.0169	0.839129
	10.0169	0.4729			66.3169	0.643535			33.0169	0.833405
	10.0169	0.4718			66.3169	0.64668			33.0169	0.824846
	10.0169	0.467578			66.3169	0.648971			33.0169	0.816505
	10.0169	0.461906			66.3169	0.649614			33.0169	0.810788
	10.0169	0.456823			66.3169	0.64847			33.0169	0.808712
	10.0169	0.454095			66.3169	0.646113			33.0169	0.809742
	10.0169	0.454702			66.317	0.643588			33.017	0.812231
	10.017	0.458594			66.317	0.641988			33.017	0.814228
	10.017	0.4648			66.317	0.642016			33.017	0.814346
	10.017	0.471795			66.317	0.643678			33.017	0.812342
	10.017	0.478004			66.317	0.64624			33.017	0.809208
	10.017	0.482241			66.317	0.648432			33.017	0.806755
	10.017	0.483981			66.317	0.648851			33.017	0.806867
	10.017	0.483398			66.317	0.646403			33.017	0.810728
	10.017	0.481195			66.317	0.640652			33.017	0.818341
	10.017	0.478294			66.317	0.631955			33.017	0.8285
	10.017	0.475477			66.317	0.621371			33.017	0.839209
	10.0171	0.473087			66.3171	0.610387			33.0171	0.848372
	10.0171	0.470894			66.3171	0.600564			33.0171	0.854482
	10.0171	0.468167			66.3171	0.593211			33.0171	0.857056
	10.0171	0.46397			66.3171	0.589172			33.0171	0.856687
	10.0171	0.457579			66.3171	0.588787			33.0171	0.854715
	10.0171	0.448899			66.3171	0.591961			33.0171	0.852684
	10.0171	0.438722			66.3171	0.598323			33.0171	0.851806
	10.0171	0.428717			66.3171	0.607355			33.0171	0.852613
	10.0171	0.421093			66.3171	0.618463			33.0171	0.854895
	10.0172	0.418015			66.3171	0.630966			33.0172	0.857902
	10.0172	0.420954			66.3172	0.644042			33.0172	0.860691
	10.0172	0.430157			66.3172	0.656689			33.0172	0.862483
	10.0172	0.444455			66.3172	0.667765			33.0172	0.862894
	10.0172	0.461457			66.3172	0.67614			33.0172	0.86199
	10.0172	0.478118			66.3172	0.680928			33.0172	0.860165
	10.0172	0.491507			66.3172	0.681743			33.0172	0.857902
	10.0172	0.499548			66.3172	0.678867			33.0172	0.855522
	10.0172	0.501546			66.3172	0.673248			33.0172	0.853
	10.0172	0.498331			66.3172	0.66629			33.0172	0.849927
	10.0173	0.49201			66.3173	0.659486			33.0172	0.845643
	10.0173	0.485361			66.3173	0.654016			33.0173	0.839515
	10.0173	0.48106			66.3173	0.650459			33.0173	0.831254
	10.0173	0.480939			66.3173	0.648716			33.0173	0.821187
	10.0173	0.485476			66.3173	0.648199			33.0173	0.810333
	10.0173	0.493673			66.3173	0.64819			33.0173	0.800257
	10.0173	0.503348			66.3173	0.64822			33.0173	0.792683
	10.0173	0.511756			66.3173	0.648281			33.0173	0.789007
	10.0173	0.516357			66.3173	0.648775			33.0173	0.789852
	10.0173	0.515511			66.3173	0.650201			33.0173	0.794836
	10.0174	0.508906			66.3174	0.652713			33.0174	0.802649
	10.0174	0.497614			66.3174	0.655776			33.0174	0.81141
	10.0174	0.483788			66.3174	0.658095			33.0174	0.819172
	10.0174	0.470107			66.3174	0.657926			33.0174	0.824425
	10.0174	0.459126			66.3174	0.653693			33.0174	0.826426
	10.0174	0.452707			66.3174	0.644692			33.0174	0.825301
	10.0174	0.451641			66.3174	0.63162			33.0174	0.821914
	10.0174	0.455537			66.3174	0.616674			33.0174	0.817579
	10.0174	0.462981			66.3174	0.603122			33.0174	0.813707
	10.0174	0.471923			66.3174	0.594435			33.0174	0.81147
	10.0175	0.480203			66.3174	0.593238			33.0174	0.811552
	10.0175	0.486069			66.3175	0.600409			33.0175	0.814017
	10.0175	0.488573			66.3175	0.614667			33.0175	0.8183
	10.0175	0.487713			66.3175	0.632823			33.0175	0.823332
	10.0175	0.484331			66.3175	0.650653			33.0175	0.827772
	10.0175	0.479785			66.3175	0.664145			33.0175	0.830312
	10.0175	0.475547			66.3175	0.670696			33.0175	0.830007
	10.0175	0.472828			66.3175	0.66985			33.0175	0.826527
	10.0175	0.472336			66.3175	0.66333			33.0175	0.820258
	10.0175	0.474182			66.3175	0.654339			33.0175	0.812204
	10.0175	0.477934			66.3175	0.646398			33.0175	0.803697
	10.0176	0.482759			66.3176	0.642134			33.0176	0.79601
	10.0176	0.487611			66.3176	0.642453			33.0176	0.789978
	10.0176	0.491449			66.3176	0.646387			33.0176	0.785754
	10.0176	0.493442			66.3176	0.651637			33.0176	0.78278
	10.0176	0.493154			66.3176	0.65557			33.0176	0.779984
	10.0176	0.490657			66.3176	0.656274			33.0176	0.776156
	10.0176	0.486528			66.3176	0.65325			33.0176	0.770376
	10.0176	0.481728			66.3176	0.647501			33.0176	0.762361
	10.0176	0.477373			66.3176	0.641018			33.0176	0.752605
	10.0176	0.47446			66.3177	0.635901			33.0177	0.742271
	10.0177	0.47363			66.3177	0.633492			33.0177	0.732868
	10.0177	0.475047			66.3177	0.633868			33.0177	0.725823
	10.0177	0.478429			66.3177	0.63588			33.0177	0.722086
	10.0177	0.483192			66.3177	0.637734			33.0177	0.721898
	10.0177	0.488657			66.3177	0.637839			33.0177	0.724801
	10.0177	0.494233			66.3177	0.635576			33.0177	0.729883
	10.0177	0.499515			66.3177	0.631633			33.0177	0.736151
	10.0177	0.504301			66.3177	0.627752			33.0177	0.742893
	10.0177	0.508509			66.3177	0.625976			33.0177	0.749852
	10.0177	0.512082			66.3178	0.627695			33.0177	0.757167
	10.0178	0.514884			66.3178	0.632925			33.0178	0.765107
	10.0178	0.516643			66.3178	0.640132			33.0178	0.773735
	10.0178	0.516952			66.3178	0.646721			33.0178	0.782667
	10.0178	0.515311			66.3178	0.650027			33.0178	0.791052
	10.0178	0.511229			66.3178	0.648423			33.0178	0.797799
	10.0178	0.504358			66.3178	0.642084			33.0178	0.801968
	10.0178	0.494648			66.3178	0.633084			33.0178	0.803182
	10.0178	0.482469			66.3178	0.624744			33.0178	0.801874
	10.0178	0.468662			66.3178	0.620457			33.0178	0.799272
	10.0178	0.454491			66.3179	0.622416			33.0179	0.797089
	10.0179	0.441479			66.3179	0.630713			33.0179	0.79702
	10.0179	0.431175			66.3179	0.643175			33.0179	0.800211
	10.0179	0.424892			66.3179	0.655987			33.0179	0.806879
	10.0179	0.423464			66.3179	0.664912			33.0179	0.816195
	10.0179	0.427062			66.3179	0.666661			33.0179	0.826496
	10.0179	0.435117			66.3179	0.659935			33.0179	0.835747
	10.0179	0.446382			66.3179	0.64578			33.0179	0.842119
	10.0179	0.459142			66.3179	0.627158			33.0179	0.844503
	10.0179	0.471537			66.3179	0.607926			33.0179	0.842801
	10.018	0.481923			66.3179	0.591624			33.0179	0.837895
	10.018	0.489169			66.318	0.580494			33.018	0.831326
	10.018	0.492824			66.318	0.575051			33.018	0.82479
	10.018	0.493077			66.318	0.574296			33.018	0.819609
	10.018	0.49057			66.318	0.576411			33.018	0.816362
	10.018	0.486127			66.318	0.579627			33.018	0.814774
	10.018	0.480525			66.318	0.582909			33.018	0.813887
	10.018	0.474386			66.318	0.586219			33.018	0.812444
	10.018	0.468217			66.318	0.590293			33.018	0.80936
	10.018	0.462544			66.318	0.596085			33.018	0.804119
	10.0181	0.458037			66.318	0.604114			33.0181	0.796979
	10.0181	0.455538			66.3181	0.614029			33.0181	0.788904
	10.0181	0.45593			66.3181	0.624557			33.0181	0.781263
	10.0181	0.459873			66.3181	0.63388			33.0181	0.775398
	10.0181	0.467468			66.3181	0.640268			33.0181	0.772217
	10.0181	0.477978			66.3181	0.642723			33.0181	0.771967
	10.0181	0.489751			66.3181	0.641345			33.0181	0.77426
	10.0181	0.500442			66.3181	0.637304			33.0181	0.778329
	10.0181	0.507534			66.3181	0.632414			33.0181	0.783379
	10.0181	0.509033			66.3181	0.628488			33.0181	0.788877
	10.0182	0.504125			66.3182	0.626714			33.0181	0.794622
	10.0182	0.493559			66.3182	0.627309			33.0182	0.800579
	10.0182	0.479582			66.3182	0.629544			33.0182	0.806557
	10.0182	0.465397			66.3182	0.63215			33.0182	0.811907
	10.0182	0.454273			66.3182	0.633913			33.0182	0.815437
	10.0182	0.448589			66.3182	0.634238			33.0182	0.815638
	10.0182	0.449132			66.3182	0.633464			33.0182	0.81118
	10.0182	0.454901			66.3182	0.632792			33.0182	0.801526
	10.0182	0.463505			66.3182	0.633833			33.0182	0.787389
	10.0182	0.472016			66.3182	0.637964			33.0182	0.770822
	10.0183	0.477956			66.3183	0.645701			33.0183	0.75482
	10.0183	0.480069			66.3183	0.656364			33.0183	0.742549
	10.0183	0.47864			66.3183	0.668134			33.0183	0.736424
	10.0183	0.475283			66.3183	0.678519			33.0183	0.737393
	10.0183	0.472292			66.3183	0.685067			33.0183	0.74469
	10.0183	0.471813			66.3183	0.686088			33.0183	0.75614
	10.0183	0.475093			66.3183	0.681156			33.0183	0.768902
	10.0183	0.482064			66.3183	0.671222			33.0183	0.780346
	10.0183	0.491377			66.3183	0.658313			33.0183	0.78872
	10.0183	0.500843			66.3183	0.644937			33.0183	0.793384
	10.0183	0.50814			66.3183	0.633387			33.0183	0.794589
	10.0184	0.511532			66.3184	0.625182			33.0184	0.792957
	10.0184	0.510373			66.3184	0.620794			33.0184	0.788936
	10.0184	0.505268			66.3184	0.619721			33.0184	0.782503
	10.0184	0.497843			66.3184	0.620847			33.0184	0.773281
	10.0184	0.490208			66.3184	0.622913			33.0184	0.760994
	10.0184	0.4843			66.3184	0.624937			33.0184	0.746071
	10.0184	0.481296			66.3184	0.626435			33.0184	0.73007
	10.0184	0.481298			66.3184	0.627385			33.0184	0.71569
	10.0184	0.483348			66.3184	0.628011			33.0184	0.706286
	10.0184	0.485791			66.3184	0.628521			33.0185	0.704981
	10.0185	0.486842			66.3185	0.628913			33.0185	0.71368
	10.0185	0.485193			66.3185	0.628962			33.0185	0.732303
	10.0185	0.480474			66.3185	0.628364			33.0185	0.758525
	10.0185	0.473421			66.3185	0.626941			33.0185	0.78816
	10.0185	0.465695			66.3185	0.624816			33.0185	0.816089
	10.0185	0.45938			66.3185	0.622417			33.0185	0.83751
	10.0185	0.456314			66.3185	0.620324			33.0185	0.84913
	10.0185	0.457476			66.3185	0.618976			33.0185	0.849971
	10.0185	0.462621			66.3185	0.618395			33.0185	0.841551
	10.0185	0.470325			66.3186	0.618034			33.0185	0.827406
	10.0186	0.478418			66.3186	0.616892			33.0186	0.812115
	10.0186	0.484671			66.3186	0.61386			33.0186	0.800119
	10.0186	0.487505			66.3186	0.608223			33.0186	0.794673
	10.0186	0.486473			66.3186	0.600102			33.0186	0.797214
	10.0186	0.482342			66.3186	0.590642			33.0186	0.807278
	10.0186	0.47677			66.3186	0.581812			33.0186	0.822895
	10.0186	0.471688			66.3186	0.575842			33.0186	0.841275
	10.0186	0.468628			66.3186	0.574477			33.0186	0.859528
	10.0186	0.468226			66.3186	0.578305			33.0186	0.875201
	10.0186	0.470087			66.3187	0.586426			33.0187	0.886554
	10.0187	0.473032			66.3187	0.596605			33.0187	0.892569
	10.0187	0.475622			66.3187	0.605892			33.0187	0.892822
	10.0187	0.476728			66.3187	0.611532			33.0187	0.887335
	10.0187	0.475948			66.3187	0.611861			33.0187	0.876523
	10.0187	0.473704			66.3187	0.606866			33.0187	0.86125
	10.0187	0.471025			66.3187	0.598193			33.0187	0.842925
	10.0187	0.469106			66.3187	0.588569			33.0187	0.823538
	10.0187	0.468826			66.3187	0.580813			33.0187	0.805505
	10.0187	0.470411			66.3187	0.576785			33.0187	0.791304
	10.0188	0.473343			66.3187	0.576664			33.0187	0.782936
	10.0188	0.476549			66.3188	0.57885			33.0188	0.781371
	10.0188	0.478765			66.3188	0.580551			33.0188	0.786171
	10.0188	0.478933			66.3188	0.57887			33.0188	0.795448
	10.0188	0.476493			66.3188	0.572003			33.0188	0.806249
	10.0188	0.471492			66.3188	0.560101			33.0188	0.815282
	10.0188	0.46452			66.3188	0.545438			33.0188	0.819794
	10.0188	0.456533			66.3188	0.531799			33.0188	0.818323
	10.0188	0.448623			66.3188	0.523269			33.0188	0.811084
	10.0188	0.441788			66.3188	0.522861			33.0188	0.799847
	10.0189	0.436754			66.3188	0.531464			33.0189	0.78734
	10.0189	0.433873			66.3189	0.547483			33.0189	0.776362
	10.0189	0.433104			66.3189	0.567312			33.0189	0.768904
	10.0189	0.434068			66.3189	0.586456			33.0189	0.765575
	10.0189	0.436145			66.3189	0.600952			33.0189	0.765566
	10.0189	0.438573			66.3189	0.608583			33.0189	0.767147
	10.0189	0.44056			66.3189	0.609498			33.0189	0.768528
	10.0189	0.441383			66.3189	0.606031			33.0189	0.768733
	10.0189	0.440497			66.3189	0.601801			33.0189	0.76814
	10.0189	0.437652			66.3189	0.600416			33.0189	0.768432
	10.019	0.432991			66.319	0.604226			33.0189	0.771965
	10.019	0.42712			66.319	0.61355			33.019	0.780759
	10.019	0.421095			66.319	0.626635			33.019	0.7955
	10.019	0.41629			66.319	0.640329			33.019	0.814954
	10.019	0.414129			66.319	0.651213			33.019	0.836031
	10.019	0.415719			66.319	0.656768			33.019	0.854547
	10.019	0.421473			66.319	0.656166			33.019	0.866441
	10.019	0.430855			66.319	0.650421			33.019	0.86905
	10.019	0.442355			66.319	0.641895			33.019	0.861988
	10.019	0.453761			66.319	0.633389			33.019	0.847301
	10.0191	0.462682			66.3191	0.627177			33.0191	0.828837
	10.0191	0.467205			66.3191	0.624325			33.0191	0.811044
	10.0191	0.466476			66.3191	0.624516			33.0191	0.797609
	10.0191	0.461012			66.3191	0.6264			33.0191	0.790414
	10.0191	0.452599			66.3191	0.628262			33.0191	0.78913
	10.0191	0.44378			66.3191	0.62874			33.0191	0.791575
	10.0191	0.437044			66.3191	0.627307			33.0191	0.79468
	10.0191	0.433987			66.3191	0.624341			33.0191	0.795704
	10.0191	0.434727			66.3191	0.620786			33.0191	0.793248
	10.0191	0.437809			66.3191	0.617562			33.0191	0.787721
	10.0191	0.440654			66.3191	0.614986			33.0192	0.781094
	10.0192	0.440468			66.3192	0.61246			33.0192	0.776071
	10.0192	0.435283			66.3192	0.608588			33.0192	0.774996
	10.0192	0.424818			66.3192	0.601699			33.0192	0.778916
	10.0192	0.41081			66.3192	0.5906			33.0192	0.787119
	10.0192	0.396678			66.3192	0.575261			33.0192	0.797304
	10.0192	0.386609			66.3192	0.557134			33.0192	0.806323
	10.0192	0.384321			66.3192	0.538937			33.0192	0.811214
	10.0192	0.391906			66.3192	0.523927			33.0192	0.810204
	10.0192	0.409113			66.3192	0.514901			33.0192	0.803322
	10.0192	0.433297			66.3192	0.513297			33.0192	0.792426
	10.0193	0.460072			66.3193	0.518721			33.0193	0.780647
	10.0193	0.484452			66.3193	0.529103			33.0193	0.771415
	10.0193	0.502163			66.3193	0.541419			33.0193	0.767422
	10.0193	0.510734			66.3193	0.552713			33.0193	0.769851
	10.0193	0.510044			66.3193	0.561062			33.0193	0.778127
	10.0193	0.502176			66.3193	0.56612			33.0193	0.790241
	10.0193	0.490647			66.3193	0.569055			33.0193	0.803475
	10.0193	0.479274			66.3193	0.571918			33.0193	0.815266
	10.0193	0.471045			66.3193	0.576679			33.0193	0.823883
	10.0193	0.467362			66.3194	0.584331			33.0194	0.828726
	10.0194	0.467869			66.3194	0.594388			33.0194	0.830186
	10.0194	0.470895			66.3194	0.605004			33.0194	0.829208
	10.0194	0.474306			66.3194	0.613643			33.0194	0.826749
	10.0194	0.476432			66.3194	0.618046			33.0194	0.823385
	10.0194	0.476698			66.3194	0.617125			33.0194	0.819167
	10.0194	0.47576			66.3194	0.611419			33.0194	0.813787
	10.0194	0.475106			66.3194	0.602953			33.0194	0.806929
	10.0194	0.476327			66.3194	0.594541			33.0194	0.79864
	10.0194	0.480347			66.3194	0.588815			33.0194	0.789543
	10.0195	0.486935			66.3195	0.587353			33.0194	0.780786
	10.0195	0.494687			66.3195	0.590228			33.0195	0.773755
	10.0195	0.501494			66.3195	0.596127			33.0195	0.769649
	10.0195	0.50532			66.3195	0.602975			33.0195	0.769088
	10.0195	0.504986			66.3195	0.608778			33.0195	0.771921
	10.0195	0.500638			66.3195	0.612386			33.0195	0.777277
	10.0195	0.493723			66.3195	0.613849			33.0195	0.783864
	10.0195	0.486487			66.3195	0.614284			33.0195	0.790371
	10.0195	0.481178			66.3195	0.615295			33.0195	0.79582
	10.0195	0.47927			66.3195	0.618215			33.0195	0.799727
	10.0196	0.480989			66.3196	0.623442			33.0196	0.802039
	10.0196	0.485325			66.3196	0.630166			33.0196	0.802894
	10.0196	0.490487			66.3196	0.636587			33.0196	0.802348
	10.0196	0.494626			66.3196	0.640553			33.0196	0.800192
	10.0196	0.49652			66.3196	0.640398			33.0196	0.795964
	10.0196	0.495973			66.3196	0.635632			33.0196	0.78917
	10.0196	0.493771			66.3196	0.627246			33.0196	0.779643
	10.0196	0.491234			66.3196	0.617487			33.0196	0.76791
	10.0196	0.489551			66.3196	0.609183			33.0196	0.755417
	10.0196	0.489205			66.3196	0.604837			33.0196	0.744456
	10.0197	0.489718			66.3196	0.605793			33.0196	0.737759
	10.0197	0.489843			66.3197	0.611766			33.0197	0.737819
	10.0197	0.488125			66.3197	0.620901			33.0197	0.746116
	10.0197	0.4836			66.3197	0.630357			33.0197	0.762495
	10.0197	0.476334			66.3197	0.637215			33.0197	0.784914
	10.0197	0.467577			66.3197	0.639406			33.0197	0.809692
	10.0197	0.459451			66.3197	0.636341			33.0197	0.832264
	10.0197	0.454265			66.3197	0.629035			33.0197	0.848272
	10.0197	0.453723			66.3197	0.61969			33.0197	0.854693
	10.0197	0.458286			66.3197	0.610916			33.0197	0.850688
	10.0198	0.466941			66.3197	0.604832			33.0198	0.837858
	10.0198	0.477453			66.3198	0.602401			33.0198	0.8198
	10.0198	0.487035			66.3198	0.603202			33.0198	0.801077
	10.0198	0.493196			66.3198	0.605719			33.0198	0.785914
	10.0198	0.494507			66.3198	0.608034			33.0198	0.777039
	10.0198	0.491023			66.3198	0.60864			33.0198	0.77505
	10.0198	0.484254			66.3198	0.607063			33.0198	0.778493
	10.0198	0.476689			66.3198	0.604056			33.0198	0.784596
	10.0198	0.471039			66.3198	0.601284			33.0198	0.790387
	10.0198	0.469415			66.3198	0.600631			33.0198	0.793778
	10.0198	0.472695			66.3199	0.603397			33.0198	0.794227
	10.0199	0.480266			66.3199	0.609673			33.0199	0.79275
	10.0199	0.490213			66.3199	0.618162			33.0199	0.791293
[truncated: 298,002+ more rows]

## Sheet: S Fig.5
150mV	ΔI/I0	ΔI	Dwell time(ms)		200mV	ΔI/I0	ΔI	Dwell time(ms)
	0.23374	0.200105	0.144587			0.173984	0.248753	0.307166
	0.297122	0.254933	0.609798			0.217797	0.312274	0.125544
	0.289991	0.248655	0.707426			0.217405	0.313086	0.325931
	0.218066	0.187113	0.517542			0.325262	0.468137	4.54766
	0.255377	0.216081	0.137703			0.225457	0.319447	2.25177
	0.2964	0.248236	0.135291			0.220133	0.3097	4.53356
	0.220279	0.184673	0.588816			0.187908	0.264023	1.69462
	0.239496	0.201993	0.371345			0.201851	0.291093	0.266299
	0.234209	0.195669	0.945387			0.184178	0.271262	1.21265
	0.277697	0.231036	3.31409			0.270978	0.387823	2.71909
	0.224823	0.191402	1.76237			0.195754	0.278296	1.4898
	0.354039	0.295765	0.606711			0.257051	0.363673	4.67078
	0.220726	0.187931	0.417192			0.172262	0.251874	0.613248
	0.294459	0.254348	0.203578			0.183099	0.267905	0.967941
	0.21133	0.18492	0.649939			0.40769	0.595271	0.699058
	0.294802	0.256532	0.280206			0.199118	0.286212	1.14423
	0.242336	0.209858	0.409223			0.234566	0.336259	1.31897
	0.215954	0.189738	1.26462			0.240272	0.343282	1.82184
	0.402961	0.353328	0.765194			0.181557	0.257768	1.80605
	0.223032	0.194888	0.290619			0.192191	0.271596	0.360953
	0.243737	0.212764	1.45639			0.172097	0.263587	0.105546
	0.249237	0.21504	0.136266			0.169173	0.258697	0.318484
	0.255465	0.225137	0.808932			0.209928	0.30762	1.18394
	0.25316	0.222889	2.35173			0.256767	0.366584	0.411155
	0.213373	0.197297	0.375336			0.225686	0.317176	3.66344
	0.246084	0.23437	1.08667			0.19074	0.267246	1.54545
	0.211502	0.201308	0.141516			0.17986	0.253141	0.160214
	0.195491	0.185132	1.01326			0.175656	0.25361	2.64027
	0.204866	0.192061	0.78606			0.296725	0.423808	1.81378
	0.266693	0.249213	2.43517			0.241292	0.343161	2.46958
	0.201965	0.186503	0.313691			0.284215	0.400983	0.833896
	0.278565	0.248989	1.10433			0.320943	0.450778	1.43213
	0.236611	0.211135	0.326562			0.192934	0.314514	1.18283
	0.386739	0.337371	1.92385			0.159311	0.258707	1.89787
	0.250831	0.21507	1.72197			0.172854	0.278997	1.50406
	0.232575	0.196603	0.40214			0.154391	0.246424	0.382674
	0.221884	0.202463	0.230614			0.23565	0.374858	2.33252
	0.2094	0.190493	0.254729			0.195117	0.304726	0.257755
	0.209743	0.190293	0.484849			0.161346	0.248987	0.7553
	0.300402	0.266398	0.520084			0.216469	0.330345	0.32869
	0.215783	0.213147	0.323912			0.167479	0.255977	0.17009
	0.215031	0.206632	0.43784			0.206137	0.315053	0.162656
	0.226079	0.21544	0.116222			0.256772	0.394778	0.155175
	0.415175	0.38892	1.23037			0.196107	0.301263	0.128715
	0.20557	0.186572	0.386772			0.182476	0.279142	0.104647
	0.247423	0.23083	0.257339			0.221092	0.338053	0.104557
	0.198187	0.188635	0.970905			0.191989	0.293345	0.418087
	0.199807	0.188786	1.83241			0.230536	0.352094	2.06428
	0.194996	0.194138	0.546781			0.181354	0.275537	1.34755
	0.191575	0.190921	0.245193			0.16509	0.249847	0.227291
	0.272188	0.271057	0.1278			0.175325	0.264049	0.378617
	0.206932	0.204271	0.372785			0.233168	0.348792	0.900797
	0.222989	0.219269	0.461711			0.269085	0.400127	0.159367
	0.276185	0.270781	0.924118			0.170831	0.252636	1.34319
	0.207844	0.203771	0.420288			0.196575	0.287997	1.11439
	0.250007	0.246076	0.274639			0.414327	0.612213	1.05347
	0.227166	0.222713	0.813072			0.2236	0.333127	1.20051
	0.198806	0.194544	1.63416			0.190417	0.282928	1.3163
	0.243346	0.237542	0.514672			0.168134	0.272211	0.122948
	0.200916	0.194437	1.34971			0.207063	0.339759	2.91111
	0.296919	0.284482	0.390364			0.155742	0.255935	0.577716
	0.195275	0.185659	0.990798			0.29083	0.477613	2.48614
	0.232661	0.216774	0.859334			0.264029	0.431161	1.17623
	0.303891	0.27914	0.104842			0.181564	0.296139	1.81583
	0.214927	0.200162	0.510712			0.19264	0.307744	0.113099
	0.203121	0.189437	1.23128			0.180423	0.281967	1.20549
	0.204351	0.189421	0.11714			0.201957	0.314146	0.166683
	0.295972	0.276731	0.436603			0.195635	0.304401	0.614231
	0.24131	0.224861	1.1909			0.162626	0.252123	1.98477
	0.225906	0.206339	0.220358			0.170109	0.263406	0.565441
	0.239869	0.226267	0.585243			0.196073	0.303484	2.70429
	0.202499	0.191313	1.51042			0.17029	0.262639	1.98329
	0.228913	0.216191	0.404862			0.240961	0.3707	0.352926
	0.351599	0.334173	0.142451			0.198982	0.303769	0.611647
	0.200035	0.195635	0.145388			0.227878	0.334527	0.381906
	0.219799	0.216029	2.66125			0.174831	0.255283	0.520192
	0.202394	0.196713	0.983632			0.208866	0.308777	0.513394
	0.192715	0.187135	0.382179			0.198968	0.313749	0.551872
	0.200244	0.19432	0.856103			0.205089	0.323922	0.65554
	0.375933	0.344252	0.305134			0.188697	0.282392	3.25099
	0.204261	0.184812	0.339339			0.17472	0.258443	1.11633
	0.205362	0.185505	0.249139			0.197063	0.28717	4.49063
	0.288531	0.275652	2.02282			0.186637	0.267027	0.602082
	0.198601	0.187963	0.720877			0.237642	0.33943	1.04482
	0.287353	0.267129	0.101736			0.183278	0.260789	0.419749
	0.205091	0.191788	0.171936			0.192812	0.273339	1.49228
	0.218414	0.20693	0.263202			0.198299	0.279523	0.180557
	0.308586	0.280405	0.709378			0.170934	0.270461	0.543026
	0.41565	0.378766	1.75421			0.192287	0.305258	0.950847
	0.185051	0.184202	0.165931			0.165488	0.262918	0.148425
	0.204291	0.199496	4.08409			0.17488	0.278444	0.369653
	0.260039	0.243661	0.133196			0.248712	0.398915	0.660814
	0.194597	0.189696	1.00143			0.246022	0.393801	0.868989
	0.337834	0.32251	2.55182			0.211968	0.338536	0.775526
	0.198143	0.184336	0.127313			0.161193	0.257206	0.313906
	0.224672	0.218558	0.528804			0.199192	0.317614	0.930588
	0.221527	0.213278	0.174679			0.177649	0.283519	0.299552
	0.2677	0.265415	3.12115			0.162911	0.261103	0.168708
	0.296602	0.291104	0.587156			0.186052	0.297717	0.125041
	0.203131	0.197401	0.152962			0.180556	0.288666	0.17265
	0.228874	0.22251	0.500794			0.223	0.35579	0.139497
	0.213897	0.207927	0.118706			0.265123	0.423782	0.840279
	0.226721	0.220407	0.330488			0.280818	0.448136	0.922059
	0.190922	0.185353	0.331992			0.156989	0.252887	1.12992
	0.273247	0.266925	0.704924			0.157014	0.253365	0.254403
	0.201988	0.19693	0.261921			0.186103	0.303857	0.515235
	0.35731	0.336935	0.5422			0.150637	0.245403	0.346507
	0.219702	0.206558	0.349514			0.242746	0.398319	0.440027
	0.240795	0.225683	0.389603			0.180344	0.298672	1.06802
	0.203215	0.191287	0.209402			0.171617	0.283587	2.67565
	0.27974	0.242289	0.242667			0.155153	0.254626	0.450277
	0.263071	0.225763	0.281358			0.172231	0.282317	0.224117
	0.257958	0.235609	0.184448			0.167922	0.275455	0.825691
	0.213741	0.19829	1.49575			0.30804	0.505986	0.166524
	0.324015	0.296399	1.5699			0.238707	0.389577	0.163694
	0.284657	0.25165	0.819848			0.195871	0.31227	1.02606
	0.257259	0.23519	0.355905			0.167285	0.265836	0.214748
	0.268455	0.263151	0.171289			0.217131	0.344947	0.105535
	0.295509	0.249672	0.216189			0.185547	0.276809	0.959321
	0.208263	0.188287	1.05171			0.208347	0.309713	1.35273
	0.283041	0.253026	1.47829			0.181203	0.265426	0.135505
	0.211686	0.18732	0.40736			0.16976	0.248632	1.13886
	0.386444	0.345107	1.23019			0.164953	0.245561	0.170119
	0.317187	0.292971	0.828543			0.283888	0.428808	2.49398
	0.19838	0.198078	1.03936			0.192486	0.292069	0.767332
	0.196135	0.189913	1.21612			0.165315	0.250391	0.144894
	0.202531	0.18648	1.38442			0.213359	0.322777	1.32891
	0.209499	0.193475	0.670344			0.177926	0.268387	0.644125
	0.190384	0.187005	2.74149			0.169411	0.254919	1.78362
	0.224955	0.220344	2.43008			0.20142	0.299442	2.60777
	0.443845	0.398544	2.34262			0.277624	0.408569	1.03013
	0.24	0.212607	0.111573			0.340669	0.503984	2.38434
	0.22009	0.199944	0.334983			0.190967	0.280014	0.147927
	0.223101	0.203419	0.276708			0.288291	0.422393	1.04661
	0.221924	0.194756	0.133518			0.266437	0.389109	1.60132
	0.335659	0.308005	0.193764			0.225005	0.326672	0.110499
	0.255897	0.234601	0.164518			0.199496	0.293457	0.868618
	0.230413	0.211543	0.712537			0.405666	0.594381	1.5955
	0.436198	0.40887	0.159568			0.246203	0.3571	0.787157
	0.234854	0.21749	0.47864			0.206667	0.299283	0.711543
	0.390705	0.349931	0.506536			0.28101	0.407332	1.45379
	0.22312	0.185931	0.264798			0.169917	0.246596	0.557045
	0.214512	0.190637	0.50913			0.258747	0.377959	0.349307
	0.21982	0.197288	0.634641			0.307354	0.456837	3.52049
	0.327738	0.263585	1.07629			0.231373	0.339668	0.878196
	0.208317	0.190494	2.73179			0.237599	0.34608	2.31021
	0.212688	0.197787	1.34622			0.175534	0.252153	1.66015
	0.249685	0.222682	1.78993			0.21988	0.30797	0.267179
	0.234107	0.19574	0.358512			0.252681	0.35885	0.894071
	0.246163	0.20521	0.114556			0.197614	0.28376	0.120837
	0.367818	0.305988	2.14083			0.178231	0.257869	1.11222
	0.238682	0.19543	1.76992			0.208449	0.30039	3.43719
	0.277748	0.226135	0.412501			0.213346	0.305584	4.2929
	0.321802	0.28439	3.29203			0.216471	0.308142	1.17244
	0.278572	0.245759	3.8234			0.271124	0.384561	4.41652
	0.232178	0.205242	3.90893			0.160638	0.246881	0.730793
	0.245797	0.215679	0.892428			0.220824	0.338643	1.72061
	0.213569	0.187895	0.412989			0.174276	0.265637	1.13168
	0.216753	0.190448	1.25618			0.229426	0.324072	0.829259
	0.217813	0.189782	0.742133			0.216576	0.306439	0.749289
	0.209233	0.18534	1.06249			0.211327	0.299644	0.558042
	0.221873	0.198589	0.729612			0.326728	0.462574	0.386799
	0.391627	0.344174	0.518542			0.18768	0.266011	0.121238
	0.233057	0.206732	2.94571			0.227	0.320409	0.176227
	0.30985	0.258266	1.18106			0.190192	0.266288	0.176081
	0.355326	0.31322	0.587354			0.2068	0.289819	4.68743
	0.284049	0.25013	0.222533			0.206321	0.30452	0.646445
	0.267358	0.232359	2.62239			0.271086	0.400586	0.331798
	0.262897	0.240143	0.705007			0.18484	0.272429	1.53402
	0.190492	0.188118	1.66462			0.200483	0.291234	1.98452
	0.192537	0.188962	0.93374			0.152907	0.270372	2.0602
	0.214867	0.199724	0.236164			0.153568	0.271014	1.12975
	0.37103	0.344989	0.312966			0.247593	0.43419	3.09558
	0.205808	0.191137	1.33708			0.158718	0.275844	0.183599
	0.235988	0.218294	0.391893			0.173909	0.295513	0.294895
	0.25759	0.236982	2.5023			0.184893	0.313565	1.01006
	0.201558	0.184039	0.527474			0.206747	0.349593	0.149166
	0.253244	0.230584	0.666464			0.166391	0.282049	2.65993
	0.211204	0.1835	0.507848			0.181581	0.306698	1.0809
	0.255687	0.217192	0.614328			0.234346	0.410516	0.896548
	0.258277	0.219001	2.25871			0.187338	0.33315	0.109606
	0.270894	0.224853	0.253681			0.189872	0.339196	2.48542
	0.342015	0.282357	0.397282			0.153037	0.272414	0.328328
	0.274513	0.229862	0.124554			0.162221	0.288674	0.318523
	0.220159	0.183725	0.134414			0.157645	0.27627	0.101919
	0.329903	0.269454	0.115877			0.156197	0.273121	0.403268
	0.192923	0.184469	0.515535			0.156199	0.269711	2.02041
	0.154506	0.151056	0.482643			0.182698	0.316614	0.409507
	0.154769	0.154289	1.55758			0.163168	0.285608	0.116641
	0.163564	0.160925	1.82586			0.203767	0.353503	0.748985
	0.152585	0.149393	1.37637			0.216989	0.374515	0.904348
	0.150179	0.14643	0.1852			0.171003	0.290322	0.482753
	0.185847	0.184556	1.59644			0.175548	0.296802	1.28858
	0.175114	0.172809	1.05424			0.17245	0.291028	0.676513
	0.154223	0.15138	1.77241			0.162839	0.273728	0.466017
	0.156712	0.156616	2.24716			0.181737	0.30286	3.04455
	0.156335	0.156292	0.258398			0.169177	0.279415	0.156131
	0.148186	0.147941	0.30508			0.205182	0.33703	0.19143
	0.165077	0.164284	2.43688			0.257728	0.4229	1.49659
	0.148073	0.146353	1.10565			0.198933	0.320843	1.12786
	0.153111	0.150915	0.277711			0.223893	0.354625	0.244906
	0.154392	0.152026	0.204917			0.180034	0.28574	2.45016
	0.168385	0.165613	0.558592			0.198716	0.350525	1.15397
	0.191051	0.187669	1.27863			0.187023	0.334349	4.22855
	0.152416	0.149222	0.939211			0.185844	0.33083	0.188028
	0.171967	0.167142	0.370433			0.167649	0.293332	1.41806
	0.156621	0.151911	0.363446			0.198225	0.329968	1.01122
	0.188767	0.182118	1.69013			0.166972	0.273916	4.11674
	0.149477	0.143469	0.779878			0.200728	0.332468	1.2582
	0.207221	0.198426	1.46751			0.181625	0.300172	0.857279
	0.184845	0.184218	2.25012			0.172325	0.284318	3.06173
	0.145783	0.144813	0.508723			0.180161	0.294094	0.101358
	0.215021	0.214156	3.86517			0.198866	0.330703	0.23125
	0.169293	0.161401	1.92305			0.166846	0.278712	0.600119
	0.211381	0.20099	3.38746			0.204233	0.340863	4.33878
	0.175912	0.165607	2.49906			0.166048	0.27509	1.36538
	0.177508	0.165317	2.08248			0.213019	0.350726	0.489635
	0.171517	0.159204	3.66939			0.195479	0.317924	0.415476
	0.170848	0.164239	0.924182			0.309366	0.499571	3.35759
	0.152482	0.146323	1.19151			0.178954	0.286565	0.144337
	0.1874	0.179063	1.58449			0.223625	0.35799	0.535512
	0.171158	0.162674	2.06372			0.208791	0.335671	0.173917
	0.174537	0.164294	1.05744			0.204392	0.331959	0.540986
	0.208938	0.195843	2.46933			0.219886	0.34535	3.03167
	0.201659	0.187345	1.3178			0.181532	0.284128	1.24611
	0.157205	0.145909	1.20671			0.201064	0.314383	1.28161
	0.168961	0.157108	0.767665			0.19541	0.303965	0.362723
	0.168434	0.1492	0.590195			0.304657	0.471045	0.988264
	0.153464	0.149324	1.23926			0.205946	0.314259	0.214297
	0.169147	0.164874	1.44664			0.188943	0.289447	0.28081
	0.152955	0.149475	1.62391			0.175137	0.268664	0.417811
	0.151573	0.148651	0.586407			0.187979	0.286578	0.432196
	0.206111	0.198882	0.424899			0.218453	0.332668	3.32529
	0.358537	0.323555	0.125511			0.227689	0.377321	0.162646
	0.178663	0.17552	1.50299			0.198015	0.327916	0.142847
	0.168675	0.165679	1.70743			0.252454	0.392561	0.281336
	0.186141	0.176586	2.5337			0.192415	0.297372	2.54678
	0.16946	0.159621	1.51978			0.185943	0.280323	0.288921
	0.155316	0.145818	2.24627			0.222879	0.331655	0.354941
	0.194614	0.185372	3.60837			0.196196	0.291332	0.30181
	0.196662	0.179703	2.26099			0.195005	0.305465	0.613623
	0.163951	0.155531	1.08248			0.192746	0.301004	0.937572
	0.152464	0.144519	1.37238			0.192881	0.299038	0.421769
	0.197435	0.186507	0.12191			0.194928	0.301159	0.605526
	0.206129	0.19456	0.834266			0.284372	0.433592	1.67196
	0.204859	0.19254	1.05523			0.220249	0.334533	0.210339
	0.157841	0.148046	0.131459			0.206213	0.312444	2.90521
	0.231965	0.215279	3.99314			0.209313	0.294862	2.11222
	0.167307	0.15467	2.10863			0.239713	0.387721	3.55165
	0.158837	0.143446	1.04133			0.287031	0.461092	1.90645
	0.244542	0.220596	4.11401			0.208642	0.334493	3.98261
	0.166087	0.148014	0.403069			0.17359	0.276771	3.16788
	0.182196	0.16073	0.31538			0.192698	0.305299	1.45086
	0.181307	0.15946	0.125934			0.192036	0.305033	0.296681
	0.175534	0.154181	1.52767			0.190185	0.302022	2.66946
	0.182866	0.160377	0.331662			0.171951	0.265903	0.125797
	0.169235	0.155351	0.310532			0.399665	0.615666	1.61979
	0.197699	0.180841	0.508433			0.192414	0.290797	1.93295
	0.282127	0.264256	0.921225			0.263587	0.394182	0.862188
	0.164123	0.153583	0.616557			0.342503	0.499473	0.126695
	0.182445	0.170474	3.65028			0.196013	0.287556	0.111405
	0.164479	0.153166	1.83813			0.311505	0.451587	2.21886
	0.218368	0.202928	1.58541			0.194149	0.277389	1.48918
	0.164541	0.152416	3.16306			0.191218	0.272695	0.235002
	0.159415	0.147075	0.107198			0.199496	0.282894	3.14725
	0.160015	0.147293	1.14098			0.18476	0.279286	0.328288
	0.165661	0.149561	2.12647			0.194904	0.288638	2.70539
	0.153134	0.142275	0.180073			0.239455	0.35075	2.58497
	0.181005	0.175895	0.141198			0.202638	0.290688	0.309168
	0.174124	0.16939	0.595223			0.249527	0.379856	0.115781
	0.162268	0.159347	0.866974			0.175546	0.267688	0.89406
	0.22384	0.198189	3.5189			0.215345	0.337102	0.631103
	0.241515	0.210766	3.58241			0.183741	0.287245	1.1813
	0.235911	0.207079	0.224061			0.250633	0.369141	0.149473
	0.158124	0.142236	0.361815			0.191679	0.292834	3.99753
	0.180224	0.165298	0.986475			0.221052	0.334765	2.85487
	0.17968	0.164637	0.318961			0.18661	0.310235	1.09622
	0.166805	0.152697	0.285746			0.168839	0.286024	3.86114
	0.193271	0.175662	0.929371			0.204185	0.308505	1.02297
	0.173797	0.157714	0.424927			0.336742	0.50647	0.10525
	0.160239	0.14529	0.60597			0.259947	0.373003	0.73106
	0.159563	0.14451	0.803714			0.193589	0.281808	0.577826
	0.25619	0.230138	0.195509			0.222854	0.355664	4.30423
	0.185655	0.166431	0.10233			0.269705	0.444249	0.418671
	0.186127	0.166712	4.77111			0.160063	0.28761	1.0242
	0.167558	0.148228	0.429769			0.197829	0.353697	4.82122
	0.189513	0.185529	0.348879			0.170678	0.298719	2.05183
	0.190332	0.185227	0.849971			0.159171	0.276812	0.217522
	0.233416	0.224934	0.662078			0.173966	0.293416	2.03201
	0.167322	0.159928	0.259421			0.187248	0.314762	1.32717
	0.191003	0.169906	0.178563			0.154102	0.276051	0.649391
	0.179821	0.167489	4.40984			0.153582	0.273081	3.08307
	0.155199	0.15253	2.30127			0.248829	0.426447	0.115785
	0.152879	0.149206	1.88837			0.16318	0.292286	1.18762
	0.187899	0.181059	1.00253			0.222798	0.400884	3.65433
	0.232468	0.223335	1.0831			0.157006	0.276009	0.946815
	0.17863	0.171096	0.795327			0.197028	0.352183	0.163671
	0.195778	0.185009	0.389037			0.152012	0.272236	1.46126
	0.200024	0.188604	2.69838			0.156494	0.277523	3.24293
	0.155468	0.150934	0.897125			0.19117	0.337239	2.31463
	0.218261	0.211749	3.00897			0.185464	0.323884	1.3256
	0.255791	0.248325	3.8656			0.156274	0.268557	0.962728
	0.200942	0.187486	3.27683			0.166969	0.284373	0.126298
	0.163423	0.150182	0.250202			0.182759	0.311912	0.119335
	0.185339	0.169162	0.383158			0.16629	0.284348	0.481982
	0.175271	0.157988	0.48004			0.17401	0.297184	1.41135
	0.165634	0.147805	1.90176			0.168245	0.28672	0.574083
	0.191348	0.168335	0.728627			0.176237	0.28679	3.13322
	0.221898	0.210006	1.82339			0.182471	0.325319	1.09808
	0.210305	0.193295	1.21041			0.158775	0.27992	1.09814
	0.210473	0.190105	2.46971			0.166077	0.291358	1.63248
	0.170683	0.153441	0.547516			0.265147	0.462274	0.327963
	0.167405	0.161953	1.4794			0.205446	0.351693	0.114839
	0.173901	0.16827	0.870765			0.164693	0.284613	0.824252
	0.184479	0.178578	1.12518			0.174273	0.300776	0.431902
	0.161433	0.155045	0.470911			0.187878	0.311776	0.219525
	0.199958	0.191938	0.72128			0.23341	0.385992	3.95282
	0.190768	0.182944	0.528615			0.175271	0.286624	3.48591
	0.202149	0.193311	1.71916			0.180531	0.30588	1.06454
	0.157863	0.150832	1.22947			0.162854	0.276198	0.974054
	0.156026	0.148512	2.18827			0.167761	0.286368	0.553678
	0.191954	0.181773	1.72828			0.166825	0.284976	0.505611
	0.191841	0.18094	2.16899			0.207472	0.354365	3.64496
	0.167335	0.156918	0.793009			0.201388	0.361942	0.784611
	0.177969	0.166515	1.42488			0.185974	0.333597	0.283722
	0.166497	0.154579	0.756807			0.168161	0.301326	0.698738
	0.163433	0.145274	3.54412			0.226622	0.404778	0.228303
	0.210352	0.186084	2.87174			0.153785	0.274882	0.453113
	0.166931	0.148646	0.310527			0.260438	0.462971	0.373819
	0.168764	0.150138	1.84414			0.160522	0.273152	1.27238
	0.17589	0.155743	1.65212			0.344732	0.594069	0.984577
	0.186207	0.164185	1.1187			0.169541	0.298853	0.12306
	0.195125	0.171314	1.09865			0.157683	0.278006	2.23516
	0.181577	0.155481	2.03763			0.15688	0.272935	0.702888
	0.192599	0.163571	0.775191			0.159292	0.274045	0.966788
	0.202754	0.184322	0.303742			0.171403	0.293948	1.59031
	0.182494	0.17043	0.149769			0.17927	0.305082	1.85206
	0.205573	0.190566	1.56071			0.176628	0.295072	0.901946
	0.218432	0.200948	3.07256			0.160675	0.268078	0.978702
	0.166873	0.152166	0.591466			0.157089	0.270436	0.789172
	0.179165	0.163269	0.243637			0.31182	0.534057	0.115485
	0.16165	0.147261	0.277542			0.177045	0.292226	0.478416
	0.165388	0.15092	2.71425			0.245955	0.398385	3.13839
	0.18789	0.171005	0.107405			0.248057	0.390629	0.366599
	0.219363	0.199612	0.303782			0.164062	0.285603	1.02012
	0.163577	0.146441	0.304129			0.202527	0.350258	0.872355
	0.189771	0.170798	0.869195			0.223652	0.383242	3.70951
	0.203247	0.179991	3.81871			0.185119	0.314789	1.01938
	0.226496	0.198865	1.90761			0.164903	0.278571	0.407643
	0.193791	0.16951	1.87878			0.162353	0.273907	0.10499
	0.184373	0.160569	1.62396			0.242159	0.409972	0.179574
	0.200857	0.174362	1.78797			0.161793	0.281364	0.181911
	0.192253	0.165727	3.01782			0.151562	0.271189	1.20307
	0.202883	0.172412	1.45183			0.188749	0.337291	0.811459
	0.165968	0.149781	0.268533			0.281309	0.406429	1.34063
	0.208867	0.195911	2.65121			0.185871	0.270692	1.42013
	0.226131	0.212327	1.86395			0.18033	0.26026	1.19905
	0.206867	0.19334	3.14183			0.190283	0.278345	2.12859
	0.17321	0.1612	0.508165			0.285618	0.406333	3.03017
	0.208309	0.193581	4.2968			0.244573	0.348463	1.65567
	0.169959	0.154185	0.262738			0.26348	0.372984	2.43863
	0.189698	0.172125	0.370146			0.199179	0.280577	2.03044
	0.161544	0.146515	0.315621			0.183794	0.29351	1.71882
	0.192586	0.174985	0.197425			0.202981	0.323489	3.12521
	0.199251	0.188841	1.06405			0.167146	0.264933	2.67415
	0.168291	0.150494	1.03908			0.232026	0.367261	4.02263
	0.20758	0.181623	2.24256			0.193526	0.30208	2.5467
	0.180873	0.157383	2.89661			0.196202	0.304197	2.02984
	0.204632	0.17644	1.51156			0.172799	0.265371	0.271099
	0.176311	0.150776	0.449576			0.20748	0.317703	0.233272
	0.207642	0.188267	3.76122			0.226106	0.328023	0.303156
	0.204388	0.182983	0.41052			0.226752	0.328272	0.148296
	0.242874	0.2119	0.540308			0.261768	0.371475	1.52116
	0.261641	0.239589	0.857535			0.265781	0.37459	1.4931
	0.210224	0.192309	1.24473			0.185261	0.266653	0.389273
	0.172951	0.157857	0.916063			0.225395	0.327685	0.131793
	0.255413	0.233367	2.56749			0.252003	0.385771	0.965941
	0.18285	0.166915	0.862787			0.209064	0.319484	1.39183
	0.259646	0.238517	1.69323			0.199555	0.302904	0.129649
	0.209579	0.19213	0.630934			0.175771	0.270399	0.264288
	0.263019	0.240829	0.614975			0.170282	0.263138	1.70214
	0.217117	0.198587	2.77137			0.195837	0.305207	1.05507
	0.252358	0.229667	0.97369			0.148305	0.245976	0.421662
	0.227318	0.205905	2.16082			0.226305	0.376555	0.760192
	0.230898	0.21782	0.149693			0.157038	0.269556	4.61527
	0.155514	0.147006	1.63886			0.174559	0.294512	0.384033
	0.211456	0.196839	0.125939			0.145446	0.260615	0.83223
	0.178599	0.163743	1.94554			0.178687	0.31277	0.645807
	0.184927	0.168461	0.979013			0.177574	0.310587	0.594887
	0.171649	0.154368	0.999931			0.1734	0.303109	0.536878
	0.249411	0.223972	3.76821			0.195202	0.341305	4.35427
	0.183175	0.163462	3.27635			0.143642	0.249884	1.2993
	0.18572	0.164968	2.49976			0.187289	0.326449	0.857553
	0.148186	0.14267	0.674746			0.147415	0.259583	0.738236
	0.267534	0.257772	0.798209			0.143966	0.251775	0.327369
	0.186847	0.182782	0.141383			0.177395	0.306983	4.33239
	0.155444	0.15163	0.317256			0.148255	0.250454	0.158248
	0.20677	0.201037	1.9458			0.183169	0.309515	0.303188
	0.186167	0.180006	0.245337			0.159628	0.276514	1.62468
	0.185368	0.174485	2.59207			0.259838	0.418071	0.609229
	0.267439	0.248333	1.5787			0.161588	0.261496	1.79681
	0.182097	0.16741	2.61196			0.16047	0.2588	0.101348
	0.195234	0.177478	0.880389			0.172855	0.277913	1.11737
	0.265444	0.247083	0.440542			0.159893	0.274014	1.81881
	0.154091	0.143517	0.470835			0.167728	0.286737	0.881964
	0.170139	0.158382	0.378092			0.190637	0.325103	0.616571
	0.212206	0.197531	0.490926			0.184948	0.315148	2.01355
	0.198665	0.18494	0.607369			0.150494	0.256088	0.832019
	0.233149	0.218441	1.86784			0.207499	0.353008	4.17095
	0.178927	0.16612	0.841615			0.151434	0.25603	0.934049
	0.202328	0.185785	0.749107			0.1467	0.247801	0.274636
	0.219157	0.202386	0.706249			0.162161	0.273622	1.27129
	0.359045	0.336655	0.871912			0.193639	0.32467	1.22604
	0.162323	0.151955	1.00354			0.215086	0.358895	3.24433
	0.214334	0.197832	1.29035			0.221297	0.366489	1.69977
	0.27723	0.254033	0.142076			0.164309	0.270253	0.854648
	0.192417	0.175996	1.83293			0.163696	0.268416	0.998636
	0.231333	0.21102	0.510222			0.186223	0.304586	0.73512
	0.207526	0.190467	0.934574			0.183554	0.299421	2.70693
	0.252431	0.230963	0.174123			0.158123	0.254349	0.272443
	0.190533	0.174622	2.74619			0.154858	0.259939	1.807
	0.222028	0.203025	0.321596			0.189177	0.316901	4.46113
	0.18824	0.169768	0.331655			0.226788	0.377716	1.14188
	0.158479	0.142848	0.368036			0.186927	0.310355	0.438022
	0.289107	0.260082	1.77342			0.174449	0.288327	0.230281
	0.270004	0.239433	0.786596			0.177504	0.291301	0.544426
	0.196662	0.173399	0.120105			0.259441	0.423842	0.103427
	0.198477	0.185914	2.06169			0.163012	0.266516	1.53858
	0.256476	0.241654	1.22242			0.174039	0.281952	4.82273
	0.24627	0.232173	0.682459			0.169311	0.259201	2.32251
	0.248213	0.233378	3.01412			0.178388	0.271224	0.602147
	0.230435	0.215153	3.1212			0.164285	0.249541	0.179174
	0.19008	0.176345	0.73277			0.191356	0.286359	0.404531
	0.221219	0.211797	1.34684			0.19306	0.291429	0.481349
	0.206365	0.196876	2.7755			0.169595	0.252675	0.504054
	0.232011	0.218825	0.405535			0.190551	0.289895	0.218115
	0.163606	0.153992	0.451174			0.171562	0.26082	0.925307
	0.156347	0.155092	0.346222			0.170547	0.259146	0.896374
	0.177717	0.176842	3.79501			0.230674	0.34785	0.937245
	0.149203	0.147291	0.647301			0.170684	0.255195	0.123846
	0.158775	0.156824	0.284968			0.193815	0.284649	1.06463
	0.230948	0.224145	0.200034			0.182918	0.267409	0.176877
	0.179451	0.175685	0.632989			0.230915	0.347241	1.44951
	0.163166	0.15952	1.14806			0.183673	0.275675	0.134817
	0.170659	0.166544	1.21456			0.214065	0.317757	1.62314
	0.166647	0.162197	0.11869			0.173914	0.257636	0.909958
	0.171579	0.166878	2.01155			0.204472	0.301364	0.200272
	0.252266	0.243433	0.828247			0.327989	0.484464	0.313651
	0.220862	0.212315	3.54096			0.181232	0.266507	0.893466
	0.16554	0.157596	1.06916			0.188143	0.2769	0.181828
	0.170834	0.15933	0.715092			0.179233	0.289083	0.189885
	0.199391	0.184968	0.557974			0.188277	0.304084	0.931692
	0.177912	0.169427	0.257288			0.207072	0.333249	3.33712
	0.163976	0.158657	0.437492			0.174396	0.277925	1.00484
	0.168117	0.15906	1.92782			0.183354	0.285304	0.780759
	0.152256	0.143859	0.803539			0.258797	0.402035	0.255511
	0.225718	0.212876	1.12164			0.174088	0.269899	0.494249
	0.271248	0.263216	3.57054			0.184005	0.285466	1.40333
	0.181609	0.175319	1.92464			0.178776	0.276835	0.52994
	0.208092	0.200558	1.20964			0.162126	0.250522	0.599359
	0.167132	0.160817	0.583117			0.170203	0.262477	0.612381
	0.176671	0.170176	2.16401			0.186281	0.286563	1.66461
	0.271366	0.259612	2.7154			0.25867	0.400139	1.22977
	0.246342	0.23167	0.260591			0.217096	0.334243	1.27036
	0.171137	0.160138	1.07181			0.230348	0.3563	0.684446
	0.167596	0.156743	2.29493			0.165248	0.254436	0.215572
	0.186291	0.173214	0.732532			0.16477	0.253152	0.371551
	0.156316	0.143094	1.61979			0.290901	0.447547	0.515744
	0.183357	0.173528	1.58706			0.1707	0.274518	0.177142
	0.159452	0.152868	0.105282			0.205472	0.329243	0.14433
	0.205726	0.198889	0.503831			0.171132	0.273429	1.7111
	0.170441	0.168354	0.283805			0.198888	0.310693	0.104054
	0.159225	0.156532	0.794828			0.363304	0.598846	2.19485
	0.245257	0.240072	0.451576			0.301526	0.492486	0.508198
	0.274538	0.269067	0.905349			0.287961	0.472468	0.12371
	0.169144	0.165493	0.684881			0.155	0.253945	2.26684
	0.147564	0.144143	1.43051			0.1683	0.277208	2.76704
	0.17367	0.168984	0.106591			0.200432	0.330971	1.64536
	0.171051	0.165422	0.856306			0.160696	0.26389	0.178015
	0.150517	0.145172	0.255589			0.161482	0.265084	0.300996
	0.184476	0.178228	0.623874			0.178176	0.29223	0.195396
	0.189282	0.18546	1.03456			0.155684	0.255172	0.173297
	0.15023	0.149935	0.240822			0.20865	0.336697	0.822162
	0.152434	0.151345	0.218552			0.15995	0.258313	0.200221
	0.154306	0.150369	1.15815			0.249351	0.404422	0.48413
	0.170688	0.165532	0.613364			0.153684	0.250771	2.0553
	0.21747	0.209439	2.84182			0.185814	0.300027	0.156357
	0.172372	0.164365	0.28697			0.164326	0.269462	2.64835
	0.165726	0.162549	0.197331			0.181312	0.289542	0.594743
	0.194782	0.190484	1.1239			0.175828	0.291316	0.1675
	0.17577	0.170235	0.649516			0.20305	0.33969	1.65927
	0.29809	0.287973	2.5926			0.156627	0.261849	0.138879
	0.151126	0.144459	0.249902			0.163949	0.274846	1.63795
	0.16752	0.159901	0.546433			0.191874	0.319635	0.224923
	0.216303	0.205878	0.411667			0.186424	0.308698	1.02328
	0.193748	0.183595	2.38315			0.152084	0.249526	0.286911
	0.173304	0.165298	0.436494			0.231309	0.380083	0.349059
	0.182008	0.171104	0.806705			0.193629	0.319586	0.896317
	0.189982	0.176245	1.47692			0.201161	0.331376	0.310675
	0.153458	0.143921	0.240632			0.152848	0.256163	0.171825
	0.247508	0.23215	0.496828			0.287482	0.485238	0.215408
	0.167545	0.157145	0.960555			0.224069	0.37031	0.135981
	0.167969	0.157356	0.899246			0.183059	0.296678	1.12535
	0.184815	0.173113	4.43813			0.172771	0.264489	1.0395
	0.246041	0.229942	0.303395			0.211181	0.315598	3.12231
	0.299187	0.279604	3.81444			0.205874	0.302663	0.232353
	0.193192	0.178109	1.18239			0.172137	0.267266	0.241249
	0.186021	0.170111	0.390018			0.170302	0.273085	0.126762
	0.158119	0.144281	0.119159			0.166028	0.257812	1.37432
	0.197474	0.180348	0.155975			0.160996	0.255905	0.294787
	0.168579	0.158475	0.207558			0.188744	0.299427	2.30293
	0.171477	0.164515	1.89471			0.221961	0.349722	0.645074
	0.248053	0.237686	1.69571			0.244566	0.382098	0.85101
	0.153618	0.144976	0.580417			0.179196	0.277476	1.31921
	0.151974	0.142699	0.129042			0.173492	0.265055	0.390446
	0.17823	0.177727	1.66			0.168384	0.255811	0.392695
	0.149452	0.148579	0.163695			0.276475	0.459335	0.160347
	0.168238	0.16632	4.28109			0.158689	0.261975	0.699516
	0.182309	0.176548	1.20468			0.182911	0.302498	3.35935
	0.173297	0.167037	0.782782			0.340295	0.571483	3.20839
	0.187947	0.179847	0.430281			0.194081	0.328116	0.429181
	0.151951	0.144909	0.286447			0.164572	0.277843	1.7116
	0.147275	0.145819	0.220291			0.26123	0.440134	1.23529
	0.151514	0.149575	0.569345			0.151353	0.251077	0.475215
	0.235002	0.231756	0.933501			0.171158	0.283689	2.45839
	0.18578	0.182435	1.22068			0.166586	0.280544	0.403719
	0.261932	0.260094	1.43773			0.167523	0.28219	0.159858
	0.170073	0.169978	0.300355			0.14886	0.250789	0.121148
	0.14831	0.14799	1.37391			0.250042	0.426767	1.0401
	0.192238	0.190551	0.494794			0.151769	0.25798	0.798696
	0.181587	0.180024	2.1258			0.170041	0.302692	4.89115
	0.186123	0.184838	1.79815			0.187689	0.309809	2.35545
	0.217619	0.215772	0.162274			0.18029	0.295568	2.33568
	0.151061	0.149682	0.234871			0.294664	0.471828	0.166541
	0.162212	0.160624	1.14158			0.192172	0.299602	0.928992
	0.212502	0.209582	0.350471			0.266158	0.40994	0.10811
	0.229694	0.225766	0.123567			0.248913	0.401201	0.190175
	0.229855	0.226412	0.395198			0.199424	0.33987	3.86027
	0.189168	0.186973	0.447951			0.157131	0.26593	0.638896
	0.168577	0.166744	1.66456			0.160321	0.270596	4.36047
	0.194593	0.192462	1.27721			0.156545	0.262127	1.03309
	0.195087	0.190068	0.912853			0.183681	0.305274	2.08642
	0.180067	0.174914	0.184264			0.171641	0.286423	2.38908
	0.188008	0.187792	1.09838			0.238971	0.400191	1.71514
	0.214173	0.212479	2.49042			0.160749	0.277983	3.04499
	0.176199	0.172911	1.1986			0.164726	0.27816	0.320191
	0.211941	0.207241	1.18382			0.155642	0.260707	0.391288
	0.200076	0.198705	1.44595			0.157678	0.267746	2.45713
	0.167181	0.166678	1.67936			0.168625	0.281625	0.100617
	0.256482	0.254693	1.89447			0.149774	0.253873	0.44463
	0.162906	0.160917	0.309087			0.260177	0.437728	1.16984
	0.19298	0.190455	3.08141			0.153643	0.261484	0.154902
	0.187769	0.187051	0.52648			0.229969	0.403279	1.93973
	0.151655	0.148157	3.09756			0.165266	0.291086	0.344355
	0.170143	0.167979	0.200674			0.143127	0.253634	0.13438
	0.149046	0.143664	0.246053			0.187919	0.324058	1.4097
	0.15541	0.150338	1.64489			0.148227	0.255958	0.127829
	0.155983	0.149188	1.06347			0.146317	0.254678	3.18412
	0.250884	0.238042	0.640541			0.157878	0.266864	1.23272
	0.235353	0.220754	0.417164			0.165504	0.291025	0.138643
	0.153851	0.151102	0.76754			0.164754	0.290167	0.12523
	0.171239	0.166322	0.797513			0.143612	0.254349	0.412021
	0.158571	0.153913	0.326798			0.200158	0.348302	2.24281
	0.241998	0.234923	2.71664			0.150753	0.25924	0.890063
	0.194823	0.187567	2.75818			0.150677	0.260954	0.355262
	0.192494	0.1849	0.538898			0.177228	0.266934	3.12745
	0.220889	0.211961	1.66163			0.174687	0.289674	1.09751
	0.16091	0.153948	0.484464			0.164491	0.263408	0.11613
	0.165422	0.157801	0.112062			0.190397	0.319738	0.548106
	0.169285	0.162426	0.369854			0.171623	0.288074	4.14404
	0.226024	0.21984	2.83613			0.177815	0.292245	0.78375
	0.224287	0.216769	0.214892			0.161653	0.263676	3.49861
	0.153397	0.148848	1.71191			0.193249	0.313145	0.123576
	0.202094	0.195252	0.51371			0.213203	0.345422	0.185683
	0.16732	0.160414	0.146204			0.155121	0.268526	1.29574
	0.170093	0.162529	0.738168			0.145188	0.251212	0.346218
	0.192473	0.186847	0.87371			0.150801	0.258468	2.254
	0.203238	0.198205	0.416354			0.15883	0.263531	2.0009
	0.159733	0.157312	0.63343			0.157003	0.258484	3.08547
	0.187673	0.184459	1.32186			0.184324	0.290217	0.106525
	0.167805	0.16604	3.76952			0.15515	0.24804	0.39453
	0.154991	0.152495	0.644635			0.183927	0.294182	2.18105
	0.165002	0.158284	3.88658			0.156834	0.258865	2.70785
	0.256204	0.243568	1.30505			0.183447	0.296351	1.94558
	0.267502	0.265993	2.69768			0.24768	0.42655	0.280258
	0.161338	0.160068	1.04726			0.180482	0.308191	0.493816
	0.151624	0.150599	0.841978			0.154389	0.262917	2.92061
	0.190219	0.189897	2.86218			0.153092	0.258059	0.258619
	0.204695	0.203236	1.04711			0.332515	0.560577	0.177736
	0.259929	0.256719	2.95822			0.16058	0.266784	0.174172
	0.19075	0.185195	0.112764			0.177899	0.292036	1.54664
	0.18652	0.180974	0.605759			0.170534	0.273316	0.131844
	0.207432	0.205781	2.36396			0.202252	0.315483	2.07315
	0.187987	0.187899	1.29592			0.1758	0.273597	0.286423
	0.160983	0.16023	0.598087			0.222855	0.349647	1.20804
	0.176618	0.172718	0.311474			0.177874	0.288144	0.248852
	0.1481	0.144225	1.38766			0.188652	0.304691	2.63693
	0.191869	0.184266	0.432402			0.253229	0.407693	0.479262
	0.148991	0.142802	1.63249			0.192979	0.307529	0.254089
	0.237628	0.22562	0.378493			0.158451	0.25117	0.122722
	0.19201	0.181359	2.31054			0.157432	0.248129	0.122916
	0.155084	0.145181	0.673993			0.197465	0.309093	0.501065
	0.187859	0.17484	2.45635			0.227621	0.361491	0.502368
	0.176037	0.162976	1.52164			0.180673	0.289421	1.52901
	0.215224	0.198678	2.69807			0.157219	0.250559	2.52136
	0.18411	0.176574	0.266387			0.243061	0.378827	0.420056
	0.153845	0.148206	0.209284			0.200332	0.310847	0.900381
	0.146629	0.143719	1.48968			0.178249	0.28356	0.479215
	0.162267	0.158823	4.24442			0.178564	0.281076	1.25378
	0.187387	0.182346	0.101816			0.218224	0.342073	1.9398
	0.175087	0.168798	0.167614			0.174179	0.268171	1.16072
	0.15771	0.149372	0.269217			0.162255	0.264331	0.315061
	0.158813	0.157744	0.265495			0.207935	0.33388	0.223773
	0.177812	0.176397	0.284856			0.224158	0.364416	0.21866
	0.175793	0.174846	0.425388			0.158578	0.258409	0.475668
	0.17869	0.176881	4.52885			0.154074	0.25606	0.85214
	0.164756	0.160372	0.639086			0.16928	0.279764	1.25192
	0.238237	0.226068	2.03248			0.160239	0.263595	0.757225
	0.209971	0.199812	2.19549			0.153771	0.252405	0.725502
	0.248731	0.239846	4.52678			0.270316	0.43122	2.73588
	0.197759	0.188396	1.73144			0.17084	0.270647	0.398857
	0.188934	0.179436	1.75356			0.176117	0.288229	1.0794
	0.26239	0.248464	3.24952			0.162549	0.26467	0.474019
	0.176741	0.166264	2.83348			0.231653	0.374184	0.183768
	0.161183	0.159599	1.42331			0.176318	0.285069	1.47002
	0.228498	0.222835	2.53628			0.166736	0.26838	0.11049
	0.179642	0.171766	3.09156			0.180831	0.2975	0.351158
	0.166651	0.15764	1.78421			0.162696	0.265487	0.113353
	0.174454	0.174064	1.31965			0.31234	0.512987	0.139059
	0.166103	0.163122	0.986083			0.172471	0.285722	0.146293
	0.151717	0.148184	0.55629			0.160656	0.266804	0.324502
	0.163074	0.159814	1.16061			0.155992	0.259038	1.31112
	0.215287	0.202824	0.820318			0.201217	0.332929	0.266981
	0.236659	0.216639	1.6893			0.161713	0.266081	0.562709
	0.165652	0.150985	1.80247			0.203889	0.334602	0.585981
	0.19754	0.182195	1.02091			0.202989	0.355265	0.38301
	0.157164	0.145799	0.260076			0.158011	0.276907	0.16802
	0.166528	0.15442	0.711597			0.158811	0.280291	3.12131
	0.174435	0.16548	0.101694			0.183937	0.323459	4.65027
	0.153873	0.14433	1.1887			0.204623	0.357416	2.88536
	0.253887	0.230281	0.719472			0.21318	0.336721	1.82959
	0.148193	0.140985	0.247434			0.187054	0.292986	0.348783
	0.209063	0.199217	4.21125			0.194377	0.303844	0.13801
	0.148724	0.141816	0.124754			0.207559	0.342222	0.448421
	0.124696	0.119748	1.86931			0.173813	0.297027	0.111601
	0.204207	0.188554	0.123877			0.196102	0.33247	0.219966
	0.169567	0.160762	0.123974			0.269597	0.460911	0.118554
	0.0978671	0.0925045	0.199427			0.251419	0.433453	1.81122
	0.0961809	0.0911002	3.90818			0.175628	0.301691	0.982662
	0.101078	0.0948285	0.293277			0.210104	0.365832	2.03383
	0.112711	0.0964668	3.80872			0.177417	0.309204	0.403598
	0.107516	0.0912684	0.343157			0.209042	0.373703	1.16192
	0.125222	0.100632	0.463501			0.164331	0.295661	0.804408
	0.127205	0.102111	1.45405			0.166854	0.300333	0.4575
	0.13297	0.106478	1.22728			0.184039	0.328216	4.3035
	0.173709	0.140472	2.54909			0.157918	0.278831	0.346651
	0.120443	0.0975898	2.76573			0.18456	0.32934	3.18395
	0.115939	0.0938072	1.76871			0.155068	0.274233	0.373712
						0.224437	0.393516	2.36053
						0.16788	0.292579	0.61744
						0.220834	0.313452	1.07678
						0.21882	0.328735	2.50326
						0.182566	0.293751	0.555097
						0.156893	0.252119	0.109978
						0.172322	0.269752	0.281215
						0.270053	0.417132	0.377604
						0.165222	0.267647	1.12821
						0.171247	0.272987	0.991546
						0.215416	0.352203	0.121253
						0.162604	0.266245	0.285133
						0.176337	0.289074	0.728714
						0.160374	0.270892	0.880941
						0.148986	0.253877	0.290306
						0.165077	0.283244	0.19093
						0.150208	0.257701	1.39325
						0.17119	0.289482	0.205295
						0.141103	0.250357	0.113042
						0.161415	0.286692	0.179684
						0.138018	0.244227	0.174666
						0.185658	0.325811	0.642959

## Sheet: S Fig.8
S Fig.8a	current(nA)	Voltage(mV)		S Fig.8b	current(nA)	Voltage(mV)		S Fig.8c	current(nA)	Voltage(mV)		S Fig.8d	current(nA)	Voltage(mV)		S Fig.8e	current(nA)	Voltage(mV)		S Fig.8f	current(nA)	Voltage(mV)		S Fig.8g	current(nA)	Voltage(mV)		S Fig.8h	current(nA)	Voltage(mV)		S Fig.8i	current(nA)	Voltage(mV)		S Fig.8j	current(nA)	Voltage(mV)		S Fig.8k	current(nA)	Voltage(mV)		S Fig.8l	current(nA)	Voltage(mV)		S Fig.8m	current(nA)
	0	0			0	0			0	0			0	0			0	0			0	0			0	0			0	0			0	0			0	0			0	0			0	0			0
	0.0439174	20			0.0564563	20			0.0272558	20			-0.00411044	20			0.211716	20			0.0197608	20			0.0340772	20			0.0685704	20			0.04711	20			0.07556	20			0.0734916	20			0.011908	20			0.198047
	-0.152504	-20			-0.0126886	-20			-0.225934	-20			-0.00857924	-20			-0.234192	-20			-0.0810198	-20			-0.0135333	-20			-0.032268	-20			-0.014574	-20			-0.039658	-20			-0.053245	-20			-0.0586371	-20			-0.140311
	0.126211	40			0.0861058	40			0.155725	40			-0.00201101	40			0.450022	40			0.0566124	40			0.0414323	40			0.0514049	40			0.0626709	40			0.135896	40			0.161693	40			0.055702	40			0.34949
	-0.253513	-40			-0.0397944	-40			-0.275501	-40			-0.00890466	-40			-0.432274	-40			-0.135108	-40			-0.0357932	-40			-0.0941122	-40			-0.0447862	-40			-0.099392	-40			-0.0856232	-40			-0.0876053	-40			-0.313279
	0.197219	60			0.0932148	60			0.278164	60			-0.000476837	60			0.724131	60			0.108428	60			0.0688303	60			0.177039	60			0.116783	60			0.193498	60			0.145644	60			0.0718217	60			0.53257
	-0.381311	-60			-0.0654271	-60			-0.430249	-60			-0.0118063	-60			-0.630453	-60			-0.14851	-60			-0.0563936	-60			-0.178172	-60			-0.0791131	-60			-0.158091	-60			-0.168149	-60			-0.121143	-60			-0.480105
	0.365523	80			0.126518	80			0.375453	80			-0.00522933	80			0.998585	80			0.183003	80			0.0949666	80			0.20818	80			0.189491	80			0.259801	80			0.174251	80			0.121997	80			0.694709
	-0.598808	-80			-0.0981891	-80			-0.46453	-80			-0.0106252	-80			-0.834063	-80			-0.21971	-80			-0.0898218	-80			-0.164037	-80			-0.145758	-80			-0.207559	-80			-0.191933	-80			-0.175976	-80			-0.658944
	0.349153	100			0.144528	100			0.475626	100			-0.00320444	100			1.29334	100			0.221646	100			0.13187	100			0.292133	100			0.174333	100			0.315234	100			0.280161	100			0.177269	100			0.885956
	-0.713256	-100			-0.135935	-100			-0.549618	-100			-0.0102675	-100			-1.07545	-100			-0.273325	-100			-0.143681	-100			-0.234259	-100			-0.117857	-100			-0.277128	-100			-0.315492	-100			-0.188074	-100			-0.83529
	0.528662	120			0.157241	120			0.597099	120			-0.00344314	120			1.6188	120			0.0831097	120			0.150534	120			0.239092	120			0.233607	120			0.391888	120			0.400587	120			0.215688	120			1.10172
	-0.824514	-120			-0.170917	-120			-0.730136	-120			-0.0124091	-120			-1.03325	-120			-0.572403	-120			-0.195992	-120			-0.331887	-120			-0.463299	-120			-0.343431	-120			-0.388022	-120			-0.240822	-120			-0.979453
	0.769557	140			0.240762	140			0.74736	140			0.0607904	140			1.8935	140			0.36713	140			0.226659	140			0.514286	140			0.297524	140			0.460878	140			0.393683	140			0.255859	140			1.22593
	-1.22292	-140			-0.189272	-140			-0.799142	-140			-0.0569168	-140			-1.21649	-140			-0.618796	-140			-0.25985	-140			-0.443131	-140			-0.324025	-140			-0.392862	-140			-0.218415	-140			-0.275652	-140			-1.13662
	0.958429	160			0.329953	160			0.808396	160			0.0963367	160			2.095	160			0.39298	160			0.319691	160			0.409198	160			0.294048	160			0.528832	160			0.711402	160			0.318152	160			1.51185
	-1.34522	-160			-0.217442	-160			-0.935567	-160			-0.0757672	-160			-1.39166	-160			-0.822554	-160			-0.435427	-160			-0.451144	-160			-0.366181	-160			-0.466251	-160			-0.661116	-160			-0.343557	-160			-1.31155
	1.05267	180			0.306373	180			1.00277	180			0.116174	180			2.588	180			0.505302	180			0.418363	180			0.548622	180			0.455319	180			0.612487	180			0.448873	180			0.39108	180			1.76301
	-1.5073	-180			-0.255363	-180			-1.1169	-180			-0.0772518	-180			-1.69089	-180			-0.802401	-180			-0.531363	-180			-0.479556	-180			-0.548214	-180			-0.536892	-180			-0.561477	-180			-0.334978	-180			-1.47706
	1.15215	200			0.560972	200			1.19298	200			0.154787	200			2.73497	200			0.628303	200			0.627323	200			0.517582	200			0.222688	200			0.670126	200			0.571844	200			0.432626	200			2.09664
	-1.66063	-200			-0.318446	-200			-1.23153	-200			-0.11705	-200			-1.69578	-200			-1.03226	-200			-0.618036	-200			-0.626427	-200			-0.52997	-200			-0.587457	-200			-0.567249	-200			-0.362611	-200			-1.66635
[truncated: 7 more columns]

## Sheet: S Fig.9
S Fig.9a	current(nA)	Voltage(mV)		S Fig.9b	current(nA)	Voltage(mV)		S Fig.9c	current(nA)	Voltage(mV)		S Fig.9d	current(nA)	Voltage(mV)		S Fig.9e	current(nA)	Voltage(mV)		S Fig.9f	current(nA)	Voltage(mV)		S Fig.9g	current(nA)	Voltage(mV)		S Fig.9h	current(nA)	Voltage(mV)		S Fig.9i	current(nA)	Voltage(mV)		S Fig.9j	current(nA)	Voltage(mV)		S Fig.9k	current(nA)	Voltage(mV)		S Fig.9l	current(nA)	Voltage(mV)		S Fig.9m	current(nA)
	0	0			0	0			0	0			0	0			0	0			0	0			0	0			0	0			0	0			0	0			0	0			0	0			0
	0.0439649	20			0.18544	20			0.0444908	20			0.0219607	20			0.0250565	20			0.139238	20			0.0888556	20			0.138272	20			0.0145719	20			0.106296	20			0.0785521	20			0.0020593	20			0.11443
	-0.0784945	-20			-0.303321	-20			-0.175842	-20			-0.050352	-20			-0.0456971	-20			-0.0515067	-20			-0.061153	-20			-0.0702078	-20			-0.0398214	-20			-0.0971341	-20			-0.10477	-20			-0.0740447	-20			-0.231693
	0.0703912	40			0.436762	40			0.16475	40			0.0564592	40			0.0664504	40			0.251138	40			0.1648	40			0.312246	40			0.0595878	40			0.214925	40			0.17204	40			0.0482021	40			0.277278
	-0.0705244	-40			-0.529383	-40			-0.270232	-40			-0.0885218	-40			-0.0744692	-40			-0.1564	-40			-0.12762	-40			-0.180492	-40			-0.0439977	-40			-0.20265	-40			-0.189015	-40			-0.086861	-40			-0.395683
	0.0819961	60			0.656507	60			0.297431	60			0.0917106	60			0.10266	60			0.364639	60			0.251045	60			0.421688	60			0.073666	60			0.319552	60			0.253623	60			0.0910143	60			0.488468
	-0.108045	-60			-0.761244	-60			-0.342321	-60			-0.118596	-60			-0.104114	-60			-0.262344	-60			-0.211839	-60			-0.37132	-60			-0.049296	-60			-0.300596	-60			-0.295625	-60			-0.224515	-60			-0.594485
	0.114147	80			0.98574	80			0.438651	80			0.128022	80			0.232516	80			0.463848	80			0.30379	80			0.566924	80			0.11404	80			0.446277	80			0.399908	80			-0.0018458	80			0.649855
	-0.132283	-80			-0.984914	-80			-0.426495	-80			-0.157032	-80			-0.133287	-80			-0.372489	-80			-0.299638	-80			-0.387415	-80			-0.0607876	-80			-0.404085	-80			-0.408548	-80			-0.134693	-80			-0.760133
	0.125847	100			1.23428	100			0.569524	100			0.145877	100			0.264733	100			0.60128	100			0.385644	100			0.9328	100			0.18469	100			0.558071	100			0.41695	100			-0.00792375	100			0.797108
	-0.144975	-100			-1.20205	-100			-0.491038	-100			-0.206251	-100			-0.161832	-100			-0.478155	-100			-0.358748	-100			-0.49104	-100			-0.0705248	-100			-0.694788	-100			-0.553311	-100			-0.0179074	-100			-0.858914
	0.162245	120			1.38524	120			0.851954	120			0.186892	120			0.332602	120			0.701904	120			0.519979	120			1.04124	120			0.245356	120			0.658504	120			0.467946	120			0.0324372	120			0.991733
	-0.19891	-120			-1.4312	-120			-0.524869	-120			-0.241921	-120			-0.189846	-120			-0.617608	-120			-0.431118	-120			-0.812113	-120			-0.102536	-120			-0.825011	-120			-0.673976	-120			-0.463054	-120			-1.09508
	0.264274	140			1.85704	140			1.23299	140			0.228383	140			0.411364	140			0.843591	140			0.607971	140			1.03332	140			0.404976	140			0.842171	140			0.616414	140			0.0956208	140			1.13497
	-0.25979	-140			-1.66708	-140			-0.560708	-140			-0.301964	-140			-0.232722	-140			-0.780514	-140			-0.542847	-140			-1.14022	-140			-0.129105	-140			-1.0817	-140			-0.769986	-140			-0.288443	-140			-0.94087
	0.331209	160			2.22778	160			1.48368	160			0.255144	160			0.491533	160			0.997153	160			0.695231	160			0.727474	160			0.469293	160			1.00768	160			0.725497	160			0.0498086	160			1.31561
	-0.477026	-160			-1.92667	-160			-0.650452	-160			-0.334797	-160			-0.261048	-160			-0.891944	-160			-0.651119	-160			-1.02366	-160			-0.200106	-160			-1.24197	-160			-0.927009	-160			-0.560277	-160			-1.37325
	0.428782	180			2.49943	180			2.64913	180			0.327246	180			0.639671	180			1.15422	180			0.808726	180			1.35512	180			0.656353	180			1.21919	180			0.869274	180			0.147003	180			1.43907
	-0.695005	-180			-1.9317	-180			-0.3677	-180			-0.404381	-180			-0.28296	-180			-1.05442	-180			-0.783319	-180			-1.11251	-180			-0.360568	-180			-1.78272	-180			-1.15076	-180			-0.656398	-180			-1.55704
	0.849953	200			2.93509	200			5.1172	200			0.392661	200			0.746102	200			1.32396	200			0.986351	200			1.37721	200			1.08045	200			1.37878	200			1.14596	200			0.444524	200			1.46787
	-0.713439	-200			-2.36441	-200			-1.47066	-200			-0.48905	-200			-0.337356	-200			-1.2148	-200			-0.69692	-200			-1.81362	-200			-0.361775	-200			-2.5504	-200			-1.3228	-200			-0.989061	-200			-1.77409
[truncated: 7 more columns]

## Sheet: S Fig.10
S Fig.10a	current(nA)	Voltage(mV)		S Fig.10b	current(nA)	Voltage(mV)
	0	0			0	0
	0.00333887	20			0.065999	20
	-0.0626219	-20			-0.0323209	-20
	0.0430755	40			0.144202	40
	-0.0806976	-40			-0.105934	-40
	0.0662863	60			0.134073	60
	-0.152429	-60			-0.212268	-60
	0.0872736	80			0.169093	80
	-0.146046	-80			-0.234442	-80
	0.184914	100			0.217969	100
	-0.20089	-100			-0.257612	-100
	0.235717	120			0.297394	120
	-0.275703	-120			-0.371113	-120
	0.412716	140			0.409449	140
	-0.519276	-140			-0.317225	-140
	0.284582	160			0.361197	160
	-0.663467	-160			-0.364252	-160
	0.440618	180			0.552592	180
	-0.903452	-180			-0.730523	-180
	0.434261	200			0.726977	200
	-1.09629	-200			-0.932887	-200

## Sheet: S Fig.11
S Fig.11a	F	Y	W		S Fig.11b	F	Y	W		S Fig.11c	Y	W
	ΔI/I0	ΔI/I0	ΔI/I0			ΔI/I0	ΔI/I0	ΔI/I0			ΔI/I0	ΔI/I0
	0.143408	0.288782	0.202176			0.0913318	0.0615509	0.0682139			0.0698958	0.0737778
	0.121662	0.247346	0.21351			0.0625452	0.133079	0.128185			0.0520086	0.0422904
	0.157959	0.298252	0.177219			0.120043	0.0612578	0.0994117			0.0769193	0.0438346
	0.145297	0.30008	0.188828			0.0726151	0.070096	0.0952951			0.0528251	0.044763
	0.131695	0.156501	0.156335			0.065221	0.0661924	0.0885459			0.0452599	0.0940015
	0.133724	0.14791	0.148507			0.0608943	0.075626	0.114615			0.0672138	0.0504357
	0.128982	0.205062	0.171661			0.0632999	0.0740325	0.0928149			0.0406461	0.0502217
	0.126192	0.200909	0.153183			0.0604463	0.0655799	0.0998156			0.032847	0.0381483
	0.1233	0.192729	0.183377			0.0610868	0.0919105	0.0858733			0.0318001	0.0462951
	0.185918	0.154089	0.17988			0.0865967	0.0936945	0.0910191			0.063091	0.0383331
	0.125296	0.198826	0.172855			0.0890645	0.0651411	0.0797362			0.0353327	0.048048
	0.124693	0.308305	0.16466			0.117805	0.0685288	0.101969			0.0327347	0.0401581
	0.139099	0.204101	0.164509			0.0682402	0.0660543	0.0728727			0.0341015	0.0418344
	0.162688	0.191136	0.170065			0.0628648	0.0852987	0.0983853			0.0805997	0.0457543
	0.128264	0.240991	0.196563			0.133184	0.0820823	0.0736095			0.0322065	0.0424485
	0.130254	0.289907	0.167481			0.0669555	0.072409	0.0809701			0.0622677	0.0854237
	0.133198	0.170886	0.169153			0.0703385	0.0856283	0.0726414			0.102672	0.0963841
	0.127817	0.175129	0.165111			0.0880135	0.079816	0.0734822			0.0423069	0.0415612
	0.164637	0.236198	0.177738			0.0664662	0.0690409	0.0939652			0.101846	0.0754053
	0.124605	0.189726	0.164094			0.0696804	0.0654984	0.0879077			0.0334179	0.0849488
	0.217784	0.23932	0.169525			0.091401	0.093525	0.0744091			0.0427614	0.0836176
	0.140033	0.185749	0.175396			0.0669409	0.0725438	0.0745424			0.0317756	0.0875355
	0.161897	0.198369	0.163579			0.0769315	0.0623621	0.0806942			0.0313815	0.0826228
	0.178561	0.242139	0.185103			0.0692924	0.0619593	0.103623			0.032189	0.0827971
	0.132867	0.196307	0.190247			0.0816217	0.0786335	0.0885385			0.0360875	0.0419638
	0.175632	0.171894	0.211699			0.064205	0.0621959	0.0948054			0.0347163	0.094317
	0.155187	0.170125	0.166809			0.0661155	0.0879858	0.0814992			0.0704095	0.0987889
	0.13187	0.309221	0.179247			0.0693996	0.066202	0.0837932			0.0314284	0.101076
	0.144531	0.194054	0.165675			0.0618499	0.0655389	0.0923218			0.100742	0.0771929
	0.166256	0.200948	0.181304			0.0649587	0.14087	0.0895206			0.0356548	0.0796771
	0.145055	0.162467	0.197215			0.0704286	0.061009	0.0830014			0.0305546	0.0466591
	0.152436	0.256795	0.217206			0.0845868	0.0805903	0.0950966			0.0598475	0.0569982
	0.161676	0.193071	0.190835			0.0704896	0.0652842	0.0799356			0.0556532	0.0597182
	0.235291	0.208843	0.169384			0.0680193	0.0718388	0.0916656			0.0723545	0.0759011
	0.139114	0.18052	0.18124			0.113421	0.0725002	0.0959175			0.0461956	0.0377783
	0.133084	0.243702	0.237253			0.0885925	0.0685529	0.0734581			0.0906348	0.0395474
	0.164868	0.187912	0.196359			0.0637253	0.0701379	0.0767548			0.0329991	0.0815521
	0.145849	0.191984	0.161734			0.0702337	0.0611657	0.0709802			0.0351192	0.0747724
	0.155489	0.165294	0.174291			0.0853768	0.0790797	0.083257			0.0355585	0.0553083
	0.130964	0.170951	0.207852			0.0638698	0.0623941	0.0865616			0.0476109	0.0859481
	0.130552	0.175268	0.20424			0.0648286	0.0605043	0.102745			0.0405868	0.0744868
	0.134196	0.161427	0.167678			0.0812658	0.0702755	0.069598			0.0309763	0.0733722
	0.177309	0.181982	0.18842			0.0873812	0.0857988	0.106555			0.045068	0.0556402
	0.151465	0.19491	0.165093			0.0685447	0.0611441	0.0898363			0.0743396	0.0748463
	0.131191	0.215166	0.158192			0.0703469	0.0658619	0.121349			0.0542636	0.0549674
	0.151737	0.219094	0.183047			0.0751939	0.0622588	0.0775213			0.0507131	0.0413022
	0.139292	0.174748	0.221595			0.061243	0.066262	0.091559			0.0305352	0.0548156
	0.157976	0.17861	0.165688			0.069375	0.0679533	0.0757501			0.0633827	0.0862602
	0.144299	0.233864	0.174026			0.0889453	0.0610427	0.103557			0.0429935	0.0464783
	0.176313	0.181335	0.163139			0.0742439	0.0615463	0.0736051			0.0622519	0.0918294
	0.143554	0.174865	0.19573			0.0656996	0.0618676	0.0969227			0.0544333	0.102266
	0.139035	0.173881	0.206476			0.0855335	0.0677776	0.130264			0.0492952	0.0747458
	0.140526	0.173762	0.165618			0.0792364	0.0859198	0.076235			0.0647626	0.0439493
	0.133581	0.190593	0.329793			0.0639668	0.0634734	0.0724568			0.037182	0.038896
	0.142627	0.199942	0.205284			0.06304	0.0687188	0.0895919			0.0343362	0.0612219
	0.168685	0.200135	0.221867			0.0622254	0.0783122	0.0735173			0.0343644	0.0468788
	0.13851	0.17573	0.220821			0.0788171	0.0625477	0.0762772			0.0318639	0.0876331
	0.143934	0.162456	0.211396			0.0768895	0.0870277	0.094109			0.0317775	0.0389277
	0.136397	0.158822	0.309814			0.0674272	0.113717	0.0906286			0.0426979	0.04513
	0.157404	0.164769	0.193272			0.0680008	0.0763282	0.106526			0.0960156	0.038381
	0.18371	0.171344	0.201087			0.066947	0.0626356	0.105284			0.0676898	0.0399635
	0.143067	0.201501	0.331637			0.0747586	0.0728439	0.0728001			0.0422969	0.0451158
	0.175244	0.14723	0.188207			0.0695666	0.06184	0.084766			0.0466293	0.0382947
	0.124295	0.238499	0.187931			0.0626017	0.0638645	0.125153			0.0588332	0.0386776
	0.133338	0.178911	0.190364			0.0653453	0.0776736	0.102286			0.063245	0.0545795
	0.157447	0.172854	0.213471			0.0737179	0.0761661	0.0777365			0.0547307	0.0795247
	0.135694	0.167664	0.217465			0.082424	0.0724977	0.0880337			0.0431531	0.0507691
	0.138942	0.178384	0.189963			0.0653103	0.0690072	0.079873			0.056039	0.0503727
	0.138987	0.187297	0.250273			0.0648782	0.0617559	0.0743466			0.0378347	0.0372882
	0.133114	0.228558	0.180345			0.0719756	0.077163	0.0722597			0.0341246	0.0399629
	0.169142	0.177325	0.228167			0.0636675	0.0697388	0.109245			0.0313606	0.0384395
	0.168812	0.186797	0.224817			0.0641838	0.0789663	0.0909258			0.0319867	0.0695045
	0.175172	0.266461	0.182966			0.0683167	0.0651355	0.0703332			0.0660839	0.107196
	0.170761	0.180127	0.192675			0.0788215	0.0625143	0.073273			0.0352683	0.100854
	0.134776	0.178274	0.190407			0.0630051	0.0609359	0.0702432			0.0502512	0.101006
	0.148475	0.243813	0.194037			0.0697656	0.065337	0.07135			0.0829996	0.115614
	0.138963	0.186039	0.21333			0.0653393	0.0728448	0.0711976			0.0467905	0.0913695
	0.132496	0.192913	0.198001			0.0758061	0.113835	0.0983392			0.0791414	0.107241
	0.16204	0.188993	0.200374			0.064649	0.0637641	0.0814604			0.0527384	0.0953669
	0.131668	0.232274	0.391936			0.0738508	0.0625243	0.0931988			0.0303118	0.0699995
	0.158277	0.215998	0.201244			0.0856835	0.0660557	0.0811057			0.0448866	0.0925558
	0.134977	0.204315	0.220914			0.0660026	0.063023	0.0983517			0.0488397	0.0412184
	0.187205	0.195966	0.206232			0.0619724	0.0619519	0.0946695			0.0607088	0.0907543
	0.155706	0.177612	0.226588			0.0630379	0.0678507	0.103399			0.0783423	0.0625894
	0.134416	0.19745	0.185121			0.0690437	0.0842404	0.0806401			0.034665	0.0587104
	0.192011	0.178543	0.18657			0.0630085	0.0685635	0.0883475			0.0311215	0.0837237
	0.140603	0.189496	0.29934			0.0685973	0.0612664	0.0723071			0.0512654	0.0835774
	0.164691	0.203161	0.262457			0.0829962	0.0676504	0.0734249			0.0330069	0.0555267
	0.140043	0.200052	0.205689			0.0663301	0.0785485	0.0784771			0.0339052	0.0740068
	0.160633	0.211045	0.178804			0.0794	0.0808492	0.103233			0.0647158	0.0599723
	0.16254	0.241153	0.201556			0.0767602	0.0663009	0.0802249			0.0575158	0.080054
	0.146844	0.208378	0.196617			0.0910479	0.0640874	0.0777494			0.0708249	0.087986
	0.127133	0.179539	0.216849			0.0642049	0.0626733	0.0980383			0.0572979	0.0580408
	0.152689	0.185891	0.190556			0.0670655	0.0689504	0.0812098			0.0559076	0.0717455
	0.140142	0.180527	0.164251			0.070289	0.0678831	0.0936906			0.0501271	0.105431
	0.144891	0.204164	0.163705			0.0709889	0.068293	0.0791759			0.0536753	0.0911142
	0.158699	0.194277	0.172789			0.115675	0.0760998	0.0788904			0.0364907	0.0724372
	0.151043	0.216567	0.17329			0.0613108	0.0641453	0.0860625			0.0640293	0.0896976
	0.137956	0.225451	0.158607			0.0612036	0.0661492	0.0721026			0.0703665	0.0619625
	0.130339	0.198362	0.181258			0.0792115	0.0770279	0.0731955			0.0755221	0.0833561
	0.130519	0.225311	0.153871			0.0643799	0.0626553	0.116864			0.0359405	0.0924366
	0.138183	0.197174	0.160241			0.0702839	0.10628	0.0886034			0.0830739	0.0729596
	0.135389	0.182641	0.172222			0.0622916	0.0669993	0.0831271			0.0329223	0.0825681
	0.145218	0.18596	0.189566			0.0671684	0.0710375	0.0745118			0.076417	0.0956115
	0.138416	0.227124	0.168179			0.0769225	0.0632995	0.0752035			0.0670547	0.0913869
	0.148486	0.202857	0.168504			0.0707758	0.0634773	0.0721289			0.0769663	0.0906527
	0.187433	0.22177	0.170159			0.0672028	0.076666	0.102559			0.0729094	0.125741
	0.142302	0.23699	0.174539			0.0889809	0.0747194	0.079133			0.0322816	0.07428
	0.147929	0.200595	0.169402			0.0707246	0.0640888	0.104829			0.0514798	0.119112
	0.182049	0.179576	0.177594			0.113872	0.0620881	0.0846966			0.0994396	0.0786594
	0.196406	0.214795	0.188764			0.0973016	0.0608568	0.10079			0.0598632	0.0742625
	0.173805	0.193527	0.301029			0.0637288	0.0636889	0.0957725			0.0650923	0.0601723
	0.165389	0.175664	0.202111			0.0644901	0.0565832	0.0757028			0.0317897	0.0677231
	0.181373	0.18573	0.191553			0.0894317	0.0577138	0.0847339			0.0312472	0.0526755
	0.166625	0.239313	0.194573			0.0758951	0.0546282	0.0870261			0.0580098	0.0513293
	0.165134	0.229254	0.181872			0.0659585	0.0538952	0.0814883			0.0755592	0.049671
	0.176402	0.189469	0.228979			0.0799906	0.0729697	0.0728447			0.069363	0.0417691
	0.165016	0.194843	0.220031			0.0635557	0.0568904	0.0885282			0.0728336	0.0759495
	0.146486	0.196921	0.226892			0.0781432	0.0540408	0.076763			0.0666545	0.059574
	0.169686	0.188027	0.242846			0.0824495	0.0605424	0.0861953			0.0662857	0.0685348
	0.145044	0.164281	0.195931			0.0664134	0.0573207	0.137763			0.0686987	0.0477051
	0.152449	0.241058	0.188482			0.0679853	0.0956832	0.0740411			0.0301402	0.0741032
	0.189028	0.198326	0.198937			0.0899763	0.0724007	0.0864576			0.0301273	0.0541054
	0.14231	0.165205	0.261888			0.0630434	0.0537186	0.072925			0.055236	0.0462298
	0.169644	0.167006	0.200339			0.0640639	0.119984	0.0812791			0.030644	0.0579362
	0.140868	0.193372	0.197079			0.0688618	0.053839	0.0773625			0.04114	0.0605157
	0.152716	0.179221	0.187384			0.0640902	0.067333	0.122087			0.034179	0.0488481
	0.140635	0.210818	0.204042			0.0996563	0.0778401	0.0740638			0.0919527	0.0802242
	0.183809	0.20968	0.19228			0.0749851	0.0578667	0.0693625			0.0929459	0.0476275
	0.17396	0.213077	0.205306			0.0637432	0.0643187	0.0712042			0.072753	0.0514715
	0.1555	0.198319	0.213049			0.0980176	0.0545238	0.0918988			0.0894369	0.0363377
	0.181128	0.235651	0.257685			0.0618673	0.0595336	0.0757436			0.101891	0.0508467
	0.244195	0.183039	0.255813			0.0674606	0.0570459	0.0750896			0.0334692	0.0722411
	0.131459	0.236113	0.1855			0.0999209	0.0551521	0.0866484			0.0475326	0.0949948
	0.167445	0.204615	0.198403			0.0702789	0.119006	0.0748631			0.0384238	0.0707913
	0.245127	0.256636	0.357911			0.0661261	0.0551747	0.141339			0.0366682	0.091745
	0.152004	0.311166	0.194341			0.0823986	0.0557425	0.0761622			0.0337575	0.0961768
	0.191057	0.193463	0.192452			0.0817159	0.0598177	0.0814233			0.0697306	0.0651546
	0.14848	0.209037	0.277072			0.066753	0.0870908	0.0790985			0.0385414	0.0970486
	0.19636	0.262589	0.185143			0.0864235	0.0595506	0.0743233			0.0352569	0.0957637
	0.157277	0.200386	0.226391			0.0696949	0.0602266	0.079842			0.0410424	0.090328
	0.156341	0.23407	0.194862			0.0733306	0.0706746	0.131728			0.0305533	0.0703107
	0.149603	0.202488	0.254899			0.0619847	0.0586323	0.100791			0.0357912	0.072705
	0.220615	0.221379	0.214236			0.0632826	0.0574189	0.104788			0.041061	0.0794757
	0.209262	0.231391	0.205637			0.0666872	0.056007	0.0725846			0.0314905	0.0842505
	0.168155	0.201492	0.215855			0.0795726	0.0540888	0.0751021			0.0327293	0.0572577
	0.212488	0.228718	0.257075			0.0782411	0.0638581	0.0760306			0.034112	0.042844
	0.153918	0.193085	0.218661			0.0943215	0.0598775	0.117957			0.0322523	0.0962591
	0.154266	0.18341	0.201951			0.0673463	0.0815339	0.0821786			0.0523214	0.0708704
	0.176846	0.211225	0.232133			0.0765498	0.0582036	0.1073			0.0458165	0.0895945
	0.157218	0.246927	0.198004			0.0735256	0.055758	0.10566			0.0359409	0.0904972
	0.215033	0.302138	0.188818			0.0667574	0.0622574	0.104635			0.0303053	0.0941465
	0.201441	0.181637	0.184246			0.0744533	0.0554824	0.0814257			0.0837307	0.0779303
	0.192219	0.184639	0.194266			0.0602429	0.0558473	0.114018			0.031528	0.0973026
	0.185115	0.233354	0.189712			0.0733127	0.0564585	0.077285			0.0307706	0.0971869
	0.163762	0.166577	0.230315			0.067101	0.0930317	0.108456			0.0302491	0.0647935
	0.156689	0.274775	0.195295			0.0678159	0.0969805	0.0702597			0.0311349	0.086574
	0.178792	0.165456	0.218319			0.0754401	0.0562797	0.0798764			0.0388172	0.0961088
	0.231773	0.174504	0.216765			0.0945105	0.0558692	0.0752282			0.0330626	0.0820286
	0.186852	0.231172	0.195062			0.0840533	0.0561136	0.0888287			0.0303005	0.0814831
	0.161247	0.210862	0.262774			0.0908687	0.0995446	0.104521			0.0330366	0.0673652
	0.206992	0.195113	0.212712			0.0629321	0.0634923	0.0897923			0.0365424	0.107605
	0.205635	0.195087	0.1939			0.0664548	0.0751939	0.0802883			0.033325	0.100578
	0.201966	0.177203	0.241026			0.0788017	0.0717483	0.0956746			0.0534794	0.0940991
	0.175665	0.31452	0.237732			0.0843726	0.0941653	0.0811777			0.0307833	0.087162
	0.205481	0.264779	0.227017			0.0858553	0.0853393	0.0812171			0.0605975	0.0645083
	0.210005	0.214382	0.216612			0.0695482	0.0608669	0.0849472			0.0303095	0.109322
	0.194191	0.181088	0.191313			0.0704268	0.0593262	0.129919			0.0333482	0.0963569
	0.173	0.187316	0.198987			0.0754712	0.087473	0.0743282			0.0314512	0.0937227
	0.171698	0.204529	0.197181			0.069591	0.0556703	0.0828489			0.0563953	0.0755696
	0.192069	0.210137	0.30156			0.0693388	0.0852727	0.0794135			0.0309377	0.102166
	0.209488	0.196036	0.284485			0.0818005	0.0583987	0.106522			0.0320633	0.0787375
	0.190041	0.190731	0.219743			0.0655396	0.055514	0.0740547			0.0310282	0.0936445
	0.185733	0.216734	0.239586			0.066291	0.0623442	0.075547			0.0343071	0.0819881
	0.163943	0.186388	0.207439			0.0827752	0.0952535	0.0829479			0.0656161	0.0868252
	0.17697	0.200833	0.187047			0.0634884	0.0566217	0.0893281			0.0297221	0.0924751
	0.214033	0.249356	0.183484			0.068448	0.0566092	0.100021			0.0323488	0.0887536
	0.175503	0.388688	0.182529			0.0697646	0.0566963	0.070081			0.0380463	0.0554043
	0.155052	0.194913	0.172918			0.077067	0.0612236	0.0998193			0.0314245	0.0724724
	0.22506	0.188053	0.199967			0.0688342	0.0568822	0.0728387			0.0363807	0.0808283
	0.161975	0.203117	0.17769			0.0883669	0.0610045	0.0779292			0.0687982	0.0376818
	0.187609	0.19037	0.179866			0.0938872	0.0558237	0.078467			0.0318879	0.0396103
	0.170978	0.189435	0.180233			0.0680021	0.0934362	0.0956568			0.050108	0.0465328
	0.18644	0.203773	0.183706			0.0628081	0.0581733	0.117028			0.0668987	0.104623
	0.154318	0.197381	0.182023			0.0721708	0.058504	0.0975921			0.0636871	0.0357099
	0.155492	0.223367	0.271655			0.0737631	0.061063	0.0698215			0.0340472	0.037015
	0.156113	0.226636	0.272474			0.0627824	0.0559621	0.0867995			0.030103	0.0377227
	0.168715	0.209449	0.229942			0.0836473	0.0567429	0.0824053			0.0541134	0.0920942
	0.17823	0.312052	0.200779			0.0810037	0.0554462	0.0753556			0.0601411	0.0369713
	0.144866	0.197996	0.217639			0.0720481	0.0590947	0.0719437			0.055454	0.036409
	0.143583	0.197831	0.243347			0.0771137	0.0571436	0.108641			0.0317131	0.0365124
	0.145851	0.25828	0.201188			0.0792005	0.0570039	0.0828663			0.0719288	0.0367055
	0.159402	0.22541	0.201741			0.0741081	0.0571185	0.0976074			0.0680595	0.0368873
	0.147913	0.217558	0.162619			0.0606021	0.0683741	0.0950124			0.0312888	0.0465212
	0.142344	0.204494	0.171679			0.0705119	0.0622853	0.075767			0.0811069	0.0458651
	0.164437	0.326348	0.202528			0.0628036	0.0562056	0.075368			0.0794644	0.0716535
	0.175179	0.227569	0.171863			0.0721877	0.0575597	0.0763941			0.0314911	0.114487
	0.192192	0.256072	0.20412			0.0718683	0.0810222	0.0746024			0.0472533	0.0728241
	0.201682	0.25307	0.330877			0.0663935	0.0573246	0.0823212			0.0691903	0.0421565
	0.162069	0.216831	0.231825			0.0602606	0.0656544	0.0755677			0.0693608	0.0391227
	0.149966	0.216531	0.179859			0.0650309	0.116815	0.0775621			0.0803111	0.0493312
	0.147379	0.234679	0.206851			0.0848426	0.0722559	0.0752539			0.055914	0.0572084
	0.174919	0.232938	0.212326			0.0631533	0.080214	0.0715496			0.0737494	0.0373706
	0.153203	0.194361	0.174374			0.0698832	0.0620884	0.0762924			0.0623274	0.0465844
	0.14905	0.227123	0.189757			0.0609698	0.0573532	0.100182			0.0339447	0.0375775
	0.147762	0.191815	0.194802			0.0838951	0.0708591	0.085387			0.0304098	0.0572796
	0.173767	0.208522	0.234117			0.0740257	0.086542	0.13758			0.0394776	0.0491969
	0.182458	0.291701	0.165135			0.0628189	0.086872	0.074306			0.0694655	0.0388489
	0.164472	0.31064	0.164849			0.0601696	0.0599835	0.0700063			0.0628854	0.0798652
	0.176307	0.200156	0.204482			0.0635826	0.0566081	0.0952706			0.0345703	0.059354
	0.207412	0.156683	0.310753			0.0586803	0.0609891	0.0783113			0.0314685	0.0479246
	0.173087	0.159496	0.201689			0.0739301	0.0714524	0.114637			0.0831958	0.0502943
	0.17839	0.1639	0.251389			0.0758254	0.0574616	0.0726428			0.0581153	0.0578439
	0.165094	0.157777	0.205704			0.0664861	0.0757162	0.106141			0.0313487	0.0466492
	0.146368	0.159512	0.18783			0.0587322	0.0668485	0.0728539			0.0313813	0.0471759
	0.167075	0.201646	0.179419			0.0666197	0.0689487	0.0713729			0.0492783	0.0510875
	0.195461	0.177357	0.210747			0.0770556	0.0589652	0.118199			0.0306487	0.0405406
	0.179213	0.172801	0.20263			0.0997131	0.0586553	0.076724			0.0760869	0.0546733
	0.187289	0.243782	0.188415			0.065034	0.0837994	0.112915			0.0384959	0.0611373
	0.197804	0.162149	0.201551			0.0600286	0.0919475	0.0786194			0.0446664	0.0423016
	0.194365	0.168236	0.192818			0.0594143	0.0610975	0.0790631			0.0584636	0.0364392
	0.181919	0.191726	0.186752			0.0608126	0.0732266	0.071265			0.0460493	0.0577801
	0.201653	0.157193	0.211634			0.0761544	0.0567291	0.072718			0.0568217	0.0740574
	0.208165	0.193014	0.196233			0.0722731	0.0597544	0.0860353			0.0401235	0.0593793
	0.153694	0.198888	0.18627			0.0615619	0.0726969	0.0953869			0.0931609	0.0753598
	0.155359	0.210459	0.174541			0.0644423	0.100947	0.0914497			0.0309359	0.0821992
	0.173444	0.171403	0.254003			0.0603587	0.0808725	0.0692567			0.0975103	0.0418271
	0.157638	0.159134	0.21603			0.0724932	0.060263	0.114609			0.0301031	0.0539646
	0.238057	0.173613	0.243742			0.0584947	0.0994972	0.069173			0.0348003	0.0512627
	0.139774	0.197962	0.222611			0.0661678	0.0619452	0.0798831			0.0585832	0.0650902
	0.235705	0.174991	0.178819			0.0595956	0.0612722	0.0962291			0.0629564	0.041262
	0.148037	0.206691	0.210857			0.0593752	0.0966733	0.0786937			0.0334791	0.0390549
	0.282781	0.197281	0.182524			0.109236	0.0713902	0.0833455			0.0790095	0.0450938
	0.144856	0.22027	0.237581			0.074534	0.0878702	0.0695636			0.0568196	0.0515393
	0.22349	0.173146	0.213068			0.0626919	0.0904898	0.101158			0.0605884	0.0392801
	0.141089	0.202017	0.178953			0.0622762	0.0600923	0.0787255			0.0347435	0.0445889
	0.146623	0.191442	0.213792			0.063221	0.081327	0.0731308			0.0336817	0.040337
	0.167384	0.177528	0.227782			0.066513	0.0734368	0.0765786			0.0313927	0.0407986
	0.183106	0.176872	0.189995			0.0768887	0.0548384	0.143538			0.0383925	0.0661142
	0.168866	0.194126	0.198347			0.0603242	0.0753815	0.0840127			0.0644851	0.0384196
	0.154758	0.219765	0.27608			0.0855491	0.0572785	0.0722689			0.0516231	0.0889667
	0.148541	0.225976	0.172887			0.0706112	0.0787974	0.0692034			0.0476705	0.0478151
	0.147734	0.202866	0.20696			0.0623346	0.0987469	0.0939235			0.0477021	0.0598648
	0.143772	0.200759	0.188302			0.0739279	0.0566671	0.0733508			0.0359359	0.0392877
	0.170789	0.188975	0.19781			0.0833121	0.0621161	0.0768928			0.0864678	0.103488
	0.191432	0.255274	0.187515			0.0857408	0.0626753	0.0855614			0.0546661	0.0419608
	0.149068	0.18344	0.198532			0.0908688	0.0909745	0.0795056			0.0588247	0.036492
	0.160287	0.196224	0.208917			0.107926	0.0894435	0.120156			0.070816	0.0415017
	0.150624	0.182238	0.228412			0.0706213	0.0575835	0.113928			0.0667616	0.0416462
	0.148196	0.231738	0.189464			0.0592963	0.0576131	0.0740731			0.0749122	0.0370509
	0.159648	0.188327	0.175026			0.0587718	0.0676471	0.112572			0.0429306	0.0543586
	0.145567	0.18646	0.187896			0.061734	0.0815192	0.0771208			0.0948853	0.0374169
	0.156589	0.175018	0.303259			0.0699484	0.0757129	0.0825943			0.0977958	0.0544348
	0.1585	0.165337	0.17642			0.0609989	0.0906218	0.124482			0.0926851	0.0388381
	0.148303	0.150686	0.209564			0.0749336	0.0865487	0.0731627			0.040257	0.0546429
	0.1541	0.237799	0.185848			0.0583627	0.10391	0.0715872			0.0524253	0.0584909
	0.146466	0.174905	0.177265			0.0856771	0.106599	0.0832551			0.0506389	0.0720807
	0.137778	0.223396	0.195948			0.0793409	0.107068	0.0776629			0.0669501	0.0397323
	0.156716	0.156488	0.178067			0.0701641	0.101935	0.068785			0.0312367	0.0372138
	0.157925	0.186788	0.212137			0.0729076	0.0950509	0.0685931			0.0648774	0.0614281
	0.217502	0.160842	0.18826			0.0634679	0.0798048	0.077421			0.0374848	0.0375805
	0.186322	0.184492	0.201963			0.0683543	0.0570561	0.0684136			0.0569203	0.0693837
	0.202764	0.162696	0.198757			0.0589741	0.05963	0.076751			0.0456828	0.03926
	0.198044	0.162185	0.18503			0.085686	0.0677695	0.0866341			0.0836895	0.0479583
	0.154217	0.175772	0.206084			0.059814	0.0752028	0.0904865			0.0496124	0.0370371
	0.139637	0.21652	0.187549			0.0842352	0.0891607	0.120437			0.0550471	0.0570329
	0.177213	0.196352	0.190216			0.0796954	0.111371	0.108917			0.0898017	0.049794
	0.137295	0.15774	0.181689			0.0757157	0.104157	0.0755888			0.036825	0.0771492
	0.150774	0.154442	0.19365			0.08008	0.116635	0.0694392			0.0467826	0.0391973
	0.146654	0.163449	0.185945			0.0591447	0.0596192	0.0711708			0.0705495	0.0545944
	0.159985	0.228098	0.194601			0.0930387	0.0592829	0.0705129			0.0308967	0.0555763
	0.163153	0.180991	0.209701			0.0600246	0.0974332	0.0784355			0.0304534	0.0571475
	0.17577	0.223686	0.206915			0.0693401	0.104945	0.0953862			0.0470175	0.0490986
	0.16747	0.224809	0.188209			0.0577481	0.0585688	0.0679118			0.0313577	0.037971
	0.160461	0.191156	0.184572			0.0639411	0.110569	0.0817215			0.0628289	0.0367107
	0.165955	0.173767	0.187962			0.0675392	0.102441	0.0737814			0.0469911	0.058896
	0.164569	0.186429	0.219849			0.0618194	0.0657392	0.0831014			0.0401868	0.0437753
	0.175356	0.187179	0.22431			0.0620709	0.0944786	0.080488			0.0972089	0.0475631
	0.252859	0.200668	0.222031			0.0887601	0.0563675	0.0748018			0.0664652	0.0417596
	0.145612	0.170459	0.221854			0.0605163	0.0614494	0.0706992			0.0728675	0.0609416
	0.195711	0.164655	0.230385			0.0572748	0.0733812	0.075177			0.035449	0.057846
	0.166712	0.152	0.205705			0.0830989	0.0546995	0.0803965			0.0316893	0.0366751
	0.158557	0.174666	0.203099			0.0656722	0.0563446	0.0689102			0.0296061	0.0397919
	0.193597	0.16048	0.261136			0.0600566	0.0784302	0.100461			0.03489	0.0373144
	0.148419	0.176324	0.197577			0.0719043	0.0935559	0.103522			0.084858	0.0367697
	0.191941	0.14303	0.205428			0.0732691	0.0697105	0.086201			0.0360134	0.0510694
	0.196963	0.160977	0.184351			0.0687093	0.058976	0.0681561			0.0459099	0.0370202
	0.172887	0.142502	0.202612			0.068389	0.0639511	0.068287			0.0332573	0.0571267
	0.168294	0.235214	0.217986			0.0682259	0.0654413	0.128562			0.0437968	0.0378764
	0.17711	0.223856	0.200352			0.0687363	0.0693472	0.0806414			0.0463695	0.0751559
	0.14341	0.172198	0.214966			0.0719504	0.0641075	0.0768825			0.0635619	0.0447258
	0.190558	0.177423	0.196446			0.0784901	0.0581644	0.069188			0.0318157	0.0429525
	0.160903	0.226158	0.18826			0.0929533	0.0577415	0.0725432			0.0802307	0.0507009
	0.157073	0.154399	0.195897			0.0815772	0.0640539	0.0792224			0.0591719	0.0418375
	0.228847	0.159165	0.203573			0.0641372	0.0607016	0.0826473			0.0415335	0.0459125
	0.162847	0.162547	0.212065			0.0642786	0.0656057	0.107228			0.0314456	0.0377061
	0.179648	0.175092	0.213611			0.0580989	0.0781827	0.0677647			0.058022	0.0460948
	0.148994	0.15033	0.221327			0.0665502	0.111973	0.0726006			0.0306268	0.0552432
	0.188616	0.149634	0.193736			0.0638451	0.0562243	0.0864546			0.0298914	0.0567011
	0.209224	0.161368	0.209495			0.0646431	0.0571926	0.0737556			0.0812658	0.0401734
	0.163337	0.21017	0.227749			0.0850918	0.0831265	0.0738646			0.0299258	0.0587348
	0.195501	0.145859	0.187161			0.065064	0.0586618	0.113323			0.0299456	0.118982
	0.243022	0.157418	0.212636			0.0635414	0.0710464	0.0864114			0.0855449	0.0400781
	0.157138	0.176976	0.185554			0.0613155	0.054994	0.0674473			0.0321708	0.0469974
	0.174292	0.154389	0.194866			0.0894659	0.0556859	0.121075			0.0297348	0.0396102
	0.191036	0.15507	0.181107			0.0641379	0.0930788	0.0874117			0.0522128	0.037346
	0.170778	0.151673	0.205465			0.0667465	0.0598815	0.0677538			0.0469948	0.0415899
	0.199422	0.167962	0.22259			0.0787636	0.0633865	0.0758127			0.0386586	0.0500389
	0.237808	0.189349	0.192269			0.0862703	0.0566664	0.070578			0.0341958	0.0440356
	0.175508	0.190477	0.206214			0.08717	0.0612887	0.125799			0.0309658	0.0456691
	0.181784	0.257439	0.197074			0.0894812	0.0600642	0.114114			0.0502415	0.0663159
	0.177969	0.185602	0.178846			0.0776415	0.0577677	0.0858325			0.0528756	0.0391346
	0.156931	0.212746	0.180652			0.0615609	0.0555632	0.0707104			0.0414356	0.0404743
	0.163744	0.171456	0.187888			0.0776842	0.0559481	0.0974587			0.0542941	0.0563769
	0.232014	0.163623	0.270043			0.0720748	0.0574199	0.0854685			0.0295691	0.0735678
	0.188086	0.160767	0.224014			0.092976	0.0596339	0.0735784			0.0326006	0.0430896
	0.181963	0.162361	0.16869			0.0786158	0.0601325	0.0891177			0.0653462	0.0496091
	0.182519	0.189487	0.175638			0.0592685	0.056237	0.109815			0.0303006	0.0477778
	0.182401	0.182255	0.176344			0.0810061	0.0627447	0.079213			0.0308727	0.0445748
	0.228005	0.195199	0.204233			0.0690042	0.0820385	0.0751013			0.0406135	0.0473194
	0.216997	0.1801	0.183205			0.0604628	0.0657894	0.0834666			0.103489	0.0616959
	0.180219	0.199049	0.161158			0.0944406	0.061322	0.0760748			0.0305647	0.0463075
	0.214251	0.235617	0.175996			0.0610539	0.0610452	0.0750213			0.0615245	0.0418717
	0.203573	0.228974	0.166089			0.104619	0.0771202	0.075883			0.0356929	0.0495345
	0.175126	0.178224	0.154543			0.059898	0.0629884	0.069034			0.0314358	0.0434013
	0.180809	0.167677	0.160897			0.0677701	0.0948695	0.0701414			0.0357024	0.0503383
	0.207051	0.204195	0.16666			0.091267	0.069089	0.0715669			0.0403912	0.0613259
	0.227209	0.170489	0.213723			0.0798407	0.0774969	0.0700097			0.0310812	0.0594165
	0.242809	0.180255	0.156032			0.0844354	0.0675701	0.11194			0.0316943	0.0387072
	0.18088	0.237315	0.15474			0.070201	0.0750019	0.073608			0.0466335	0.0608564
	0.185328	0.188567	0.153626			0.0798155	0.0683632	0.0769236			0.0440959	0.0417369
	0.184303	0.205789	0.174882			0.0588523	0.06321	0.088164			0.072215	0.0540934
	0.173186	0.244204	0.155727			0.0589003	0.0713068	0.0728742			0.0558662	0.114067
	0.19433	0.231189	0.148344			0.0830936	0.0606687	0.0875253			0.0301936	0.0555596
	0.148228	0.203105	0.147058			0.08065	0.0761357	0.0793147			0.0874833	0.0584729
	0.202196	0.204788	0.173628			0.0724711	0.0642695	0.0875692			0.0298995	0.075421
	0.181125	0.17904	0.191105			0.0589727	0.0556553	0.0791918			0.0358739	0.0443567
	0.217956	0.171252	0.15229			0.066527	0.0577221	0.0944299			0.0529706	0.0538651
	0.158625	0.218732	0.151652			0.0824674	0.0587614	0.0769254			0.0420639	0.0492838
	0.152729	0.193165	0.222194			0.0592898	0.0545967	0.0898057			0.0306815	0.0396397
	0.193389	0.187367	0.248154			0.086657	0.0569679	0.0721177			0.0338754	0.0475953
	0.162832	0.146051	0.163266			0.0717178	0.0552983	0.0761909			0.0301909	0.0472365
	0.180951	0.156739	0.276839			0.091928	0.059406	0.0720709			0.0504816	0.0416792
	0.155057	0.226168	0.19324			0.0616273	0.0856572	0.0813714			0.0345055	0.04789
	0.155057	0.207351	0.171915			0.0797612	0.0848106	0.0807733			0.0400764	0.0393272
	0.179886	0.172115	0.177039			0.0881172	0.0578906	0.0939375			0.05879	0.0700461
	0.200979	0.170207	0.182879			0.0664976	0.0560898	0.120515			0.0313884	0.0419642
	0.164198	0.163861	0.168629			0.0824342	0.114481	0.0909004			0.0614687	0.0584863
	0.187334	0.217677	0.173199			0.0787876	0.079767	0.0721078			0.0969664	0.0434801
	0.211612	0.147244	0.194717			0.0828054	0.061245	0.0800298			0.0343926	0.0652021
	0.184556	0.158462	0.171617			0.0589081	0.0584933	0.0746087			0.0695263	0.0420343
	0.142428	0.144631	0.185277			0.0879471	0.0578316	0.0925398			0.0581246	0.0631817
	0.143239	0.163298	0.191132			0.0923494	0.0559243	0.0758712			0.0783971	0.0585756
	0.138095	0.146709	0.164751			0.0983027	0.0645283	0.104252			0.0656474	0.046954
	0.151273	0.20064	0.172276			0.086691	0.0715223	0.0812375			0.0446829	0.0652765
	0.144104	0.14704	0.173855			0.0856847	0.0571634	0.0780109			0.0593688	0.0530779
	0.140701	0.162876	0.218033			0.0665366	0.0707417	0.0747488			0.0325249	0.0987051
	0.14419	0.162335	0.175614			0.0687017	0.0557059	0.0909418			0.0418079	0.0445533
	0.139428	0.156987	0.213352			0.0589656	0.0617505	0.129721			0.0309581	0.0502978
	0.239657	0.155228	0.321338			0.0611104	0.0581622	0.0775508			0.0611503	0.0382107
	0.169898	0.214114	0.18788			0.0893638	0.0583317	0.0763654			0.06919	0.0599609
	0.141791	0.20109	0.1827			0.0701301	0.0604621	0.144155			0.0775162	0.039795
	0.151389	0.156218	0.176591			0.0679012	0.100182	0.0923868			0.0779577	0.0489839
	0.194272	0.155491	0.266834			0.0627204	0.0809872	0.0934659			0.068321	0.0412785
	0.156571	0.152145	0.224709			0.0624928	0.0564926	0.114852			0.0340698	0.0554662
	0.172345	0.151874	0.184345			0.0698755	0.0616241	0.0756302			0.0947474	0.046153
	0.144139	0.241003	0.190337			0.0875151	0.0571186	0.0890933			0.0717343	0.0454831
	0.223134	0.147922	0.173762			0.0605245	0.0686443	0.107318			0.0374895	0.0384363
	0.259869	0.169454	0.188687			0.0686579	0.0696615	0.0832285			0.0507153	0.0737176
	0.240502	0.158883	0.195915			0.084421	0.0597093	0.0787801			0.0309077	0.0801472
	0.171754	0.144592	0.219608			0.0610426	0.073294	0.0831072			0.0861235	0.076447
	0.149232	0.151935	0.17461			0.0622209	0.061287	0.0803964			0.0319436	0.0545765
	0.150006	0.163219	0.194558			0.0839238	0.0844997	0.0887657			0.0312665	0.125453
	0.157332	0.151667	0.301238			0.0732815	0.0951355	0.0762176			0.031286	0.0588793
	0.221337	0.149118	0.199502			0.0828417	0.0751504	0.0844402			0.067377	0.0436994
	0.155671	0.226485	0.195622			0.0745533	0.0677831	0.0735196			0.0313857	0.0922552
	0.221991	0.243917	0.21116			0.0669868	0.0936836	0.0781875			0.0310648	0.043135
	0.207737	0.155798	0.172082			0.0879738	0.0587417	0.0821428			0.0363807	0.0657361
	0.16638	0.174312	0.193148			0.0718587	0.0548098	0.0775061			0.0346389	0.0392738
	0.185518	0.165957	0.183444			0.101029	0.0580248	0.0823985			0.0465432	0.114705
	0.155532	0.182428	0.201595			0.0652994	0.0556399	0.0790495			0.0879562	0.0429847
	0.161197	0.169075	0.184736			0.0803403	0.109078	0.0784161			0.0663472	0.0501837
	0.183913	0.18022	0.205865			0.0847119	0.0584547	0.0912235			0.0372932	0.0598471
	0.221098	0.160561	0.172822			0.0599333	0.0731036	0.0841133			0.0886136	0.043005
	0.208518	0.225264	0.194857			0.0594123	0.0725596	0.0871796			0.0704306	0.0502659
	0.223506	0.14504	0.174037			0.0609839	0.082488	0.086965			0.034765	0.0431041
	0.23983	0.181875	0.17323			0.068421	0.0589347	0.083015			0.0511777	0.0380118
	0.263684	0.185514	0.239858			0.0834954	0.0549713	0.0814953			0.0304188	0.0428298
	0.24096	0.182028	0.167243			0.0892922	0.0607915	0.124553			0.0307927	0.0467045
	0.257261	0.153639	0.172663			0.0825866	0.0584359	0.0714066			0.0352169	0.0400014
	0.25318	0.145498	0.179366			0.0611363	0.0842781	0.0747823			0.0599736	0.0385543
	0.166353	0.172641	0.18992			0.0777369	0.059543	0.0771226			0.055518	0.03873
	0.162804	0.163749	0.174038			0.0626093	0.0731684	0.124733			0.0582994	0.0441215
	0.260654	0.156794	0.181781			0.103736	0.0678158	0.13358			0.0663941	0.0398602
	0.259285	0.214939	0.185546			0.0623137	0.0548923	0.118526			0.0527721	0.0575718
	0.25593	0.175467	0.187021			0.0787719	0.141084	0.13105			0.0580616	0.0482668
	0.167529	0.168653	0.230762			0.0834175	0.0564776	0.0866166			0.0533985	0.0497505
	0.224819	0.156785	0.190269			0.0763745	0.0799468	0.0825604			0.0338089	0.0846659
	0.183762	0.159068	0.215844			0.0897451	0.0553037	0.123428			0.0368644	0.0476991
	0.131182	0.15261	0.185075			0.0747784	0.0615311	0.0918198			0.0350969	0.090634
	0.136272	0.145058	0.219685			0.0675677	0.0943699	0.115284			0.0648051	0.04053
	0.12843	0.199846	0.205839			0.0736531	0.0835104	0.0832239			0.0436592	0.0455111
	0.20205	0.15736	0.188116			0.0627386	0.0580069	0.0800229			0.032577	0.048712
	0.14561	0.170235	0.257967			0.0670585	0.056177	0.119326			0.0317193	0.0472525
	0.161104	0.146578	0.171593			0.0757613	0.103274	0.120309			0.030677	0.0583496
	0.191785	0.149573	0.173999			0.0764452	0.0994358	0.0856447			0.034417	0.0446659
	0.159672	0.145298	0.170993			0.0615892	0.0554279	0.0830873			0.0381011	0.0519308
	0.135408	0.144838	0.242781			0.0721128	0.0553902	0.0796906			0.0345843	0.0579691
	0.177959	0.151362	0.183423			0.0604886	0.0764673	0.0906598			0.0581728	0.0374681
	0.16376	0.162312	0.158205			0.0694965	0.0908656	0.077917			0.031831	0.0587092
	0.183431	0.156107	0.199341			0.0639997	0.0673918	0.114668			0.0364404	0.03756
	0.142741	0.145263	0.165755			0.0705012	0.0701845	0.0836847			0.0337834	0.0444266
	0.203939	0.173515	0.151898			0.0688394	0.104318	0.1069			0.0612487	0.0469438
	0.247109	0.257637	0.18153			0.0833441	0.0827767	0.100207			0.0600349	0.0606251
	0.152189	0.18381	0.205237			0.0608538	0.104655	0.0885413			0.0447172	0.0495732
	0.165684	0.244851	0.152506			0.0641819	0.0654567	0.0766362			0.0426892	0.0424897
	0.21282	0.21967	0.15602			0.075287	0.089007	0.0813308			0.0455767	0.100347
	0.208964	0.189003	0.155619			0.0650656	0.100158	0.101305			0.0338345	0.0391271
	0.160136	0.190306	0.194662			0.064274	0.0556234	0.0933666			0.0400038	0.0385052
	0.177784	0.196036	0.162706			0.0619146	0.114081	0.0733095			0.0370373	0.0541417
	0.248001	0.273692	0.165771			0.0733808	0.0700563	0.0721463			0.0416441	0.0407201
	0.198151	0.232597	0.165691			0.0616518	0.0906892	0.0882239			0.0520986	0.0413021
	0.148515	0.236475	0.171797			0.0614703	0.0858291	0.136933			0.0333851	0.0426251
	0.174505	0.182009	0.247989			0.0774961	0.0593082	0.151204			0.0341649	0.0588592
	0.165483	0.221139	0.161444			0.0723073	0.0779063	0.09935			0.0379727	0.0586575
	0.164583	0.203027	0.174972			0.0680395	0.0784025	0.108551			0.0336986	0.040518
	0.14477	0.187807	0.174283			0.0628548	0.0691979	0.0950492			0.03876	0.0723937
	0.137273	0.191357	0.163897			0.0714572	0.0662364	0.076348			0.0409939	0.0797056
	0.156646	0.193805	0.139778			0.0706462	0.0674036	0.0765634			0.0352497	0.111603
	0.159502	0.198108	0.293678			0.0649278	0.0837031	0.123964			0.050446	0.0414218
	0.141863	0.179522	0.161704			0.0634159	0.0653293	0.0815457			0.0451708	0.0507316
	0.175009	0.151699	0.137491			0.0688644	0.0800341	0.0820579			0.040652	0.0408584
	0.160636	0.164324	0.141598			0.067173	0.0839542	0.100745			0.0379874	0.039361
	0.169888	0.157508	0.160366			0.0631544	0.071557	0.0868435			0.0418484	0.0382126
	0.163388	0.1592	0.159434			0.0647192	0.0817853	0.081498			0.0439263	0.0386984
	0.158477	0.163012	0.135925			0.0729899	0.063557	0.101349			0.0328429	0.0867912
	0.18078	0.147159	0.139668			0.118633	0.0701532	0.123024			0.033303	0.0391714
	0.272997	0.166501	0.154481			0.0770866	0.0802247	0.111992			0.034795	0.0414935
	0.171283	0.148641	0.146662			0.0748556	0.0581066	0.0945108			0.0381769	0.0536514
	0.173389	0.15132	0.197826			0.0664805	0.0663599	0.0938992			0.0389773	0.039201
	0.175695	0.222903	0.169016			0.0681148	0.0726223	0.0954435			0.0323034	0.134171
	0.172675	0.169746	0.136128			0.0657496	0.0795301	0.0800727			0.035022	0.0381397
	0.15596	0.167691	0.143906			0.074913	0.0586085	0.0791006			0.0328102	0.0396345
	0.162427	0.235688	0.147499			0.0713832	0.0623525	0.0842239			0.0330475	0.0404519
	0.155998	0.179705	0.13133			0.0662672	0.0620817	0.0782275			0.0325049	0.0421382
	0.190643	0.18121	0.135436			0.0738819	0.0704159	0.0796843			0.0342449	0.0507594
	0.177568	0.172921	0.171981			0.0666848	0.102705	0.0850806			0.0455937	0.0884305
	0.157311	0.244441	0.226383			0.066784	0.0609834	0.0909298			0.0316285	0.0466763
	0.142807	0.181488	0.15184			0.0728263	0.0671524	0.0815857			0.0383229	0.0384948
	0.139867	0.164009	0.175632			0.0662557	0.0652623	0.0942192			0.0580375	0.0589429
	0.154249	0.196408	0.18641			0.0683658	0.117835	0.084903			0.0442647	0.0427967
	0.150015	0.161508	0.153864			0.0898107	0.0723104	0.0948875			0.0544151	0.0424767
	0.175645	0.182217	0.148149			0.0958981	0.0569608	0.0935341			0.0603651	0.0888884
	0.151877	0.206149	0.141061			0.0813365	0.0578233	0.104386			0.0431403	0.0573957
	0.153524	0.158996	0.140812			0.0693097	0.0612949	0.0944577			0.0601582	0.0668732
	0.224791	0.146307	0.155346			0.122864	0.0596454	0.0780431			0.0850319	0.0523765
	0.163978	0.219715	0.163831			0.102766	0.0861381	0.0956172			0.0461154	0.0411906
	0.144997	0.16769	0.145582			0.0627022	0.0621495	0.106097			0.03292	0.0413337
	0.192419	0.181388	0.143592			0.0834851	0.0732967	0.169992			0.030554	0.0400198
	0.141972	0.147346	0.168126			0.0884502	0.0998465	0.0784381			0.0327711	0.0414386
	0.23526	0.155693	0.155011			0.0616968	0.0605616	0.105124			0.0663754	0.110999
	0.156223	0.163115	0.17354			0.121009	0.0900938	0.0871486			0.0516451	0.0530482
	0.208694	0.161729	0.155983			0.0849001	0.0673062	0.103951			0.032678	0.041892
	0.172299	0.148575	0.167842			0.0690058	0.0576471	0.102851			0.0587267	0.0486865
	0.179308	0.185526	0.155022			0.0721413	0.0940898	0.107366			0.0308433	0.039687
	0.215041	0.2111	0.157277			0.0639035	0.0565739	0.094407			0.0310141	0.0499489
	0.163718	0.184547	0.151298			0.0733491	0.0564553	0.0817148			0.0624884	0.0416569
	0.174833	0.147195	0.145572			0.0622974	0.076542	0.121294			0.036551	0.0414225
	0.158581	0.144051	0.16302			0.0663427	0.119015	0.0789359			0.033665	0.0489647
	0.170684	0.1627	0.153289			0.0652099	0.0575854	0.129116			0.0399779	0.0951979
	0.228619	0.175976	0.146723			0.0689523	0.0582001	0.0931786			0.034591	0.0950643
	0.178539	0.185219	0.182568			0.0640145	0.0616588	0.0878986			0.0623232	0.0843572
	0.20684	0.174266	0.151748			0.0674097	0.134065	0.0953372			0.0394591	0.0380732
	0.161754	0.152767	0.151266			0.0790181	0.063968	0.125858			0.1027	0.0393814
	0.168388	0.169911	0.147621			0.0671142	0.0597442	0.0855736			0.036231	0.0392405
	0.209668	0.185566	0.169567			0.101132	0.0549654	0.149233			0.0705341	0.0377254
	0.14448	0.190264	0.143378			0.0782312	0.0897279	0.0819286			0.0310751	0.0646712
	0.131991	0.17348	0.145817			0.0808616	0.0762422	0.0860009			0.0590426	0.0418725
	0.154898	0.158528	0.144519			0.0912929	0.0573819	0.134994			0.0318461	0.0638803
	0.15268	0.160443	0.170131			0.0662798	0.0863211	0.0886954			0.0996669	0.0926139
	0.137016	0.163803	0.147786			0.0966041	0.0602651	0.0767582			0.0505295	0.037249
	0.143032	0.164862	0.153397			0.065147	0.0757336	0.133706			0.0509267	0.0545636
	0.136542	0.163699	0.15633			0.0674957	0.0749121	0.091234			0.0520983	0.0821941
	0.145836	0.165464	0.172322			0.0673388	0.0772007	0.118073			0.03688	0.0895215
	0.153807	0.165967	0.146775			0.0697841	0.0759739	0.11081			0.0348411	0.0785133
	0.160682	0.162062	0.154478			0.068081	0.0834588	0.0786099			0.0518159	0.0943218
	0.129693	0.164771	0.180912			0.0681577	0.114993	0.0855886			0.0355225	0.0386478
	0.144613	0.213266	0.238288			0.0700048	0.0873414	0.109012			0.031432	0.0448392
	0.14824	0.205182	0.17059			0.105835	0.0936271	0.138003			0.0327278	0.0436347
	0.232293	0.241233	0.208294			0.0763114	0.0926249	0.0854505			0.0491021	0.0545308
	0.18405	0.192696	0.226854			0.0734899	0.110094	0.0966438			0.0315468	0.0462845
	0.166051	0.175844	0.161721			0.0698321	0.0677183	0.103297			0.0730241	0.0552719
	0.263909	0.27276	0.205208			0.0719402	0.0672133	0.0907587			0.0688681	0.082644
	0.228578	0.274751	0.157861			0.0694651	0.0956077	0.103084			0.0895498	0.0463696
	0.147104	0.174255	0.153151			0.0742932	0.0674075	0.08269			0.104382	0.0464425
	0.160337	0.188874	0.155669			0.0701119	0.0610091	0.0968374			0.102267	0.0505317
	0.144323	0.274534	0.153054			0.0674649	0.0905716	0.106469			0.0500754	0.0426233
	0.156931	0.166393	0.172152			0.0860414	0.0712755	0.0946546			0.0414836	0.0487449
	0.144512	0.216048	0.176656			0.0705944	0.0734569	0.0958515			0.0380832	0.080742
	0.140869	0.212519	0.200112			0.0696554	0.0824759	0.0979796			0.0492461	0.0434641
	0.138559	0.227788	0.184067			0.0733253	0.0952742	0.155581			0.101712	0.0386908
	0.149478	0.206578	0.197317			0.072868	0.0616031	0.0822613			0.0933842	0.0620472
	0.172373	0.195986	0.265952			0.0758495	0.0967476	0.0889809			0.0558627	0.0456276
	0.132595	0.158679	0.195884			0.078596	0.0684679	0.0918196			0.0657142	0.0408499
	0.137598	0.155842	0.177359			0.0693454	0.077904	0.0807535			0.0310746	0.0594583
	0.131847	0.15224	0.178531			0.0714182	0.111484	0.0848292			0.10874	0.0430543
	0.180846	0.144852	0.178142			0.0769672	0.0624619	0.0948694			0.0312355	0.0423613
	0.19812	0.145241	0.221846			0.0694732	0.105329	0.107862			0.0374968	0.0635115
	0.143206	0.211748	0.245582			0.0753982	0.0742624	0.110485			0.0328485	0.0467921
	0.159334	0.148667	0.171406			0.0946816	0.0977005	0.0813647			0.0305434	0.0388113
	0.167197	0.146058	0.169268			0.0938847	0.103606	0.099545			0.102363	0.0576789
	0.178986	0.175889	0.177908			0.0745891	0.106342	0.0788393			0.037998	0.0493381
	0.201768	0.165696	0.173754			0.0816302	0.0994072	0.0813822			0.0358814	0.0521807
	0.134242	0.145172	0.177954			0.079535	0.0611399	0.105042			0.0304448	0.0372636
	0.139865	0.155146	0.181456			0.0800406	0.0648132	0.0985177			0.0378892	0.0600364
	0.151108	0.146234	0.177213			0.0663983	0.0959026	0.150964			0.0306789	0.0385918
	0.274333	0.177956	0.190368			0.0722491	0.0617252	0.0917097			0.0908468	0.0576245
	0.153297	0.155527	0.18218			0.0734633	0.123922	0.0786517			0.048832	0.0399659
	0.177734	0.14186	0.248677			0.0681931	0.092287	0.125468			0.0339322	0.0943132
	0.168794	0.144554	0.250299			0.0760649	0.0783181	0.105856			0.0353294	0.0405375
	0.176747	0.142398	0.165036			0.0683991	0.0674695	0.114564			0.0309976	0.0376885
	0.152444	0.145304	0.207674			0.0747603	0.126013	0.0789326			0.0347785	0.0380539
	0.152088	0.160227	0.247357			0.0657812	0.0606765	0.125703			0.0312614	0.0411896
	0.140553	0.161117	0.163016			0.0704748	0.0765712	0.0813925			0.0315765	0.0617034
	0.154045	0.158705	0.298438			0.0789702	0.10475	0.117141			0.0476921	0.0718482
	0.159434	0.150251	0.210158			0.0831799	0.0613067	0.10121			0.0706101	0.0528202
	0.145675	0.149472	0.192903			0.0857178	0.105054	0.0809305			0.0415887	0.0420377
	0.168708	0.150685	0.166622			0.0728851	0.07186	0.128625			0.057905	0.0534869
	0.166814	0.200123	0.163702			0.064291	0.0886899	0.177583			0.0414097	0.0920422
	0.190256	0.156159	0.18187			0.0659602	0.109658	0.119417			0.0308945	0.0532968
	0.18064	0.223348	0.169713			0.080336	0.085103	0.100559			0.0590919	0.0412746
	0.191948	0.181672	0.177609			0.0852529	0.063625	0.13284			0.0305032	0.0451372
	0.140994	0.167341	0.195774			0.0686919	0.0982997	0.112962			0.0378388	0.0493966
	0.168809	0.16967	0.161701			0.0727046	0.0765924	0.0990871			0.0404694	0.0373594
	0.137687	0.158382	0.181202			0.0753612	0.0920158	0.0861868			0.0971615	0.039504
	0.163571	0.252075	0.177356			0.0710176	0.063315	0.0824641			0.0538692	0.0628865
	0.183716	0.207643	0.164533			0.0730524	0.0615629	0.0958064			0.0425095	0.0560296
	0.166595	0.184072	0.195772			0.0678683	0.11903	0.116276			0.0571694	0.0821639
	0.16999	0.211272	0.179017			0.0745045	0.067077	0.089109			0.0418401	0.0607654
	0.161942	0.222287	0.168694			0.0812817	0.0679108	0.0967426			0.0548431	0.0443867
	0.150177	0.146549	0.159656			0.0665685	0.0727641	0.0899233			0.0680436	0.0424349
	0.141747	0.142189	0.201971			0.0769445	0.0852228	0.0924876			0.0509375	0.0549892
	0.134067	0.175562	0.171758			0.0662282	0.0886028	0.10851			0.0610849	0.0475003
	0.137405	0.14737	0.157752			0.0784297	0.118417	0.109537			0.032896	0.0440584
	0.14474	0.159128	0.172059			0.0741405	0.0717213	0.0855454			0.0436087	0.0423844
	0.156209	0.162502	0.160828			0.0875255	0.0910842	0.0840159			0.0332752	0.0374623
	0.167723	0.174849	0.164243			0.07079	0.0797104	0.0775479			0.0594658	0.0376407
	0.15635	0.218407	0.224435			0.0976101	0.0818748	0.0808446			0.0546169	0.0442734
	0.173278	0.170162	0.195455			0.0763762	0.0826308	0.0777265			0.045442	0.0393208
	0.177848	0.149631	0.21377			0.09537	0.129303	0.0759897			0.0367782	0.0445545
	0.160888	0.170812	0.232958			0.0736537	0.0770711	0.107288			0.057112	0.0383049
	0.186425	0.195993	0.273415			0.0949692	0.11723	0.0765107			0.0601704	0.0372667
	0.158779	0.177227	0.165263			0.0747514	0.0645864	0.0942248			0.0326605	0.0824583
	0.181481	0.156707	0.221708			0.0736465	0.0670305	0.0810044			0.0903943	0.045219
	0.237534	0.170747	0.236466			0.0676522	0.0651431	0.0828145			0.0971655	0.0457148
	0.177796	0.150959	0.224073			0.0663997	0.0638434	0.0748606			0.0702472	0.0387533
	0.140785	0.179562	0.202007			0.0854267	0.0747918	0.0997015			0.0603197	0.0521039
	0.149787	0.170556	0.180919			0.0749521	0.0868741	0.0836564			0.0347373	0.0391573
	0.16325	0.15611	0.20824			0.0801596	0.096589	0.109352			0.0487576	0.0713931
	0.202696	0.224298	0.180705			0.0850132	0.116452	0.0929402			0.0306569	0.0444158
	0.140914	0.200359	0.164232			0.0679334	0.104044	0.0804188			0.0439508	0.0399449
	0.15305	0.157965	0.194225			0.0796351	0.0903346	0.0798845			0.0485374	0.0640658
	0.227413	0.15108	0.190364			0.0660286	0.0989018	0.0865275			0.0330213	0.0401745
	0.166831	0.230266	0.192702			0.0776115	0.102135	0.113564			0.0539945	0.0813001
	0.165467	0.205121	0.189178			0.0858051	0.110251	0.0976633			0.0341767	0.0460718
	0.149499	0.271022	0.166479			0.0688904	0.0776785	0.0886401			0.0456841	0.0380664
	0.178076	0.20143	0.196228			0.0838224	0.103923	0.0841068			0.0827576	0.0737636
	0.207104	0.150933	0.169589			0.0674553	0.0719536	0.0932128			0.0518189	0.0393975
	0.147455	0.192006	0.181136			0.106689	0.0941388	0.0894169			0.0392409	0.045309
	0.255212	0.207536	0.192724			0.062957	0.0656816	0.154891			0.056693	0.0535349
	0.149238	0.173882	0.181622			0.0652284	0.0968853	0.114788			0.0422363	0.039552
	0.146452	0.158251	0.198381			0.0782339	0.0629388	0.0969826			0.0565658	0.0393074
	0.166208	0.189756	0.200637			0.0819783	0.0689671	0.076394			0.0321173	0.0376642
	0.170543	0.161087	0.163138			0.0709343	0.106245	0.130318			0.052595	0.0386057
	0.151313	0.159647	0.174328			0.0943075	0.0624856	0.0916155			0.0581922	0.0415239
	0.151015	0.14906	0.165893			0.0646559	0.0777036	0.109128			0.0354917	0.0490158
	0.136182	0.214578	0.1634			0.102484	0.0730261	0.125538			0.0532531	0.0381283
	0.148444	0.174883	0.289351			0.0687052	0.0624384	0.0835833			0.0316032	0.0707382
	0.145929	0.155906	0.152913			0.0694313	0.0795166	0.117928			0.030631	0.0631095
	0.137447	0.227154	0.156783			0.078736	0.0805489	0.0764193			0.0566812	0.0385888
	0.135378	0.151248	0.202786			0.0711752	0.100707	0.0789706			0.0588299	0.0686027
	0.138953	0.20937	0.15911			0.0761922	0.0851479	0.0989724			0.033228	0.0414166
	0.156842	0.172583	0.167844			0.0832831	0.0632623	0.0957072			0.034324	0.0432749
	0.149288	0.18306	0.154099			0.0728991	0.075087	0.115083			0.0366849	0.056328
	0.230973	0.164201	0.173133			0.0842862	0.0822605	0.0836091			0.0581502	0.0430359
	0.137775	0.282279	0.154677			0.0742742	0.0921173	0.0768371			0.0544636	0.066887
	0.14384	0.173238	0.174366			0.0904814	0.0663287	0.0813123			0.0312531	0.0458815
	0.138919	0.222281	0.169717			0.0704794	0.0675976	0.0801234			0.0942268	0.0389523
	0.146399	0.236977	0.159187			0.070776	0.0662546	0.0807557			0.0755286	0.057642
	0.156438	0.23615	0.212833			0.0678721	0.0782023	0.0950039			0.0835077	0.0421085
	0.168117	0.18502	0.183824			0.0927866	0.0695927	0.0827919			0.0352944	0.0512925
	0.141566	0.20742	0.189037			0.0801065	0.0684563	0.125901			0.0518501	0.0389799
	0.146051	0.194234	0.161262			0.0653897	0.0617372	0.0819202			0.0302567	0.047693
	0.145576	0.179052	0.170654			0.0793174	0.122572	0.10245			0.0309882	0.0493429
	0.175628	0.271034	0.163332			0.0656935	0.0627563	0.114221			0.0378234	0.0906024
	0.156239	0.224493	0.162116			0.0685583	0.071782	0.100448			0.0374809	0.0417084
	0.15357	0.173506	0.201932			0.068312	0.0750745	0.0823769			0.0303	0.0573559
	0.17864	0.150343	0.154923			0.0884025	0.0613311	0.0808994			0.0837112	0.0374945
	0.155166	0.166373	0.248172			0.0677675	0.0664073	0.0901809			0.0735772	0.043468
	0.175625	0.166133	0.212181			0.079648	0.110137	0.0818992			0.0335737	0.0393265
	0.161881	0.163245	0.1604			0.0660446	0.0893491	0.132072			0.0427841	0.0759358
	0.16269	0.183668	0.185674			0.0673601	0.0703836	0.0920311			0.072838	0.0618236
	0.206846	0.164983	0.167496			0.0702408	0.11566	0.0852569			0.0699355	0.0458794
	0.173307	0.149237	0.167633			0.0716303	0.0722861	0.0813087			0.082793	0.055835
	0.145123	0.229753	0.161039			0.067409	0.0687574	0.0816562			0.0726798	0.0779849
	0.189732	0.154708	0.175932			0.0689037	0.0750273	0.085102			0.0574295	0.0440365
	0.161315	0.152502	0.160787			0.0667276	0.0637784	0.0822191			0.0548187	0.0790542
	0.216598	0.178621	0.182657			0.0659259	0.0791586	0.0817407			0.0626239	0.0756382
	0.142651	0.179207	0.162602			0.0654151	0.0740816	0.0784777			0.0522704	0.05634
	0.143781	0.167385	0.162758			0.0748759	0.0931156	0.153892			0.0348814	0.0447567
	0.157684	0.157224	0.156358			0.0860972	0.08686	0.116495			0.0456861	0.040038
	0.161058	0.152363	0.203901			0.065636	0.0620931	0.0875161			0.0807946	0.061753
	0.157405	0.176628	0.167351			0.0967398	0.063282	0.0784902			0.0332861	0.048418
	0.143454	0.16256	0.167527			0.084321	0.0603288	0.077971			0.0384087	0.090788
	0.132232	0.151501	0.15603			0.0667911	0.0892724	0.117061			0.0445411	0.0495523
	0.159913	0.185727	0.157814			0.0932202	0.0632459	0.0809278			0.0893479	0.0713708
	0.138537	0.230538	0.21624			0.066949	0.0960963	0.100676			0.0759321	0.0827034
	0.138419	0.153811	0.222316			0.0676361	0.0686674	0.0863593			0.0912526	0.0840764
	0.159396	0.170705	0.156814			0.0802398	0.0777888	0.0830225			0.0836981	0.0898951
	0.166562	0.165116	0.174672			0.0684416	0.0680216	0.0947753			0.0679019	0.0916231
	0.173586	0.151377	0.188101			0.0762582	0.0883008	0.0822899			0.0566078	0.0771281
	0.141448	0.233656	0.159044			0.0706932	0.0940162	0.0988598			0.0473585	0.0732036
	0.188369	0.167293	0.160738			0.0744222	0.0988654	0.0924594			0.0513658	0.0740574
	0.157778	0.150078	0.157099			0.0723761	0.0618205	0.0942317			0.0649164	0.0743563
	0.198078	0.222251	0.169982			0.0834147	0.0628675	0.0825535			0.0931892	0.0687102
	0.161602	0.149854	0.171693			0.0719513	0.0711675	0.0941009			0.0494286	0.0699273
	0.135184	0.164024	0.176075			0.0635791	0.0626609	0.0885526			0.0586529	0.0682317
	0.145926	0.157415	0.168764			0.065306	0.0910921	0.0874812			0.0750936	0.0582899
	0.160236	0.160948	0.156203			0.066224	0.0692638	0.0859946			0.0333967	0.0597943
	0.149878	0.168037	0.171143			0.0643659	0.109268	0.106264			0.0575623	0.0785607
	0.154178	0.184926	0.180492			0.0657689	0.081803	0.0937994			0.0502971	0.0568393
	0.155623	0.214019	0.185882			0.113905	0.0698247	0.11658			0.0553599	0.0412138
	0.137671	0.195147	0.202517			0.0651163	0.0810293	0.148943			0.0307782	0.0431157
	0.149397	0.213679	0.163558			0.0761376	0.0774311	0.116035			0.067525	0.0528213
	0.137115	0.176967	0.157997			0.0643553	0.073078	0.128662			0.0360803	0.073392
	0.147913	0.182116	0.235557			0.0680042	0.0601944	0.0801473			0.10159	0.0390897
	0.157733	0.182738	0.218786			0.0983962	0.0742301	0.0793047			0.0478616	0.0413015
	0.151196	0.244462	0.183136			0.0891163	0.0626158	0.0849567			0.0373033	0.0737274
	0.148725	0.171424	0.168843			0.0715077	0.0765694	0.108822			0.049427	0.0804161
	0.166002	0.193886	0.179512			0.0750336	0.083319	0.0834901			0.0514178	0.0848156
	0.173671	0.195018	0.168601			0.08661	0.0874313	0.0883974			0.0687141	0.0798364
	0.150347	0.15897	0.228447			0.0689686	0.0683286	0.110704			0.0327486	0.0681353
	0.148165	0.198346	0.201739			0.122613	0.0867341	0.112011			0.0456674	0.0634025
	0.138608	0.182283	0.19491			0.0662586	0.0832435	0.0860038			0.103276	0.0826815
	0.151989	0.186254	0.173096			0.091582	0.0808869	0.0847657			0.0504197	0.0620209
	0.140806	0.241593	0.184282			0.0717133	0.0660308	0.0923364			0.0672116	0.0416478
	0.141512	0.166241	0.193708			0.0698256	0.0741242	0.0956196			0.0595352	0.0414952
	0.194742	0.169534	0.205003			0.0646989	0.069623	0.108684			0.0475039	0.0794921
	0.153667	0.17666	0.214304			0.0787476	0.0647796	0.136302			0.0329599	0.0706807
	0.143014	0.201919	0.209036			0.0656561	0.0669894	0.0795123			0.0317312	0.0670179
	0.158789	0.196511	0.215455			0.0676616	0.0944579	0.095158			0.030824	0.0509386
	0.139165	0.211311	0.186022			0.0656995	0.0805509	0.0799925			0.0314055	0.0443666
	0.1668	0.181125	0.16794			0.0751549	0.0914652	0.112765			0.0609929	0.0690952
	0.150764	0.229301	0.171308			0.0650239	0.0709853	0.147541			0.0355112	0.0875022
	0.168725	0.184705	0.195168			0.0664748	0.0646758	0.0846363			0.0376086	0.077476
	0.204457	0.191104	0.212437			0.065609	0.079891	0.087978			0.0364666	0.0668735
	0.252434	0.224328	0.19022			0.0691809	0.0675256	0.0847698			0.0888032	0.0546885
	0.215653	0.191099	0.169725			0.0784186	0.0732466	0.119774			0.0315986	0.0772256
	0.183465	0.218033	0.169145			0.116748	0.0644775	0.104418			0.0366669	0.0628226
	0.173445	0.201413	0.224315			0.0667535	0.0650755	0.0991963			0.0552776	0.0382238
	0.189649	0.233277	0.177178			0.0660005	0.0690468	0.120691			0.0447102	0.0617108
	0.14453	0.205459	0.165933			0.0758471	0.0640822	0.0926873			0.0372877	0.0553002
	0.148396	0.156659	0.203095			0.0965283	0.104423	0.102847			0.0306104	0.0559613
	0.2123	0.174282	0.227536			0.0814148	0.0979982	0.0840566			0.0525335	0.0691756
	0.179085	0.171999	0.178675			0.0742617	0.0876163	0.085743			0.0854495	0.0581671
	0.153912	0.218557	0.220468			0.0672544	0.11421	0.078093			0.0620015	0.076228
	0.144333	0.167471	0.167273			0.0654943	0.0845126	0.127776			0.0578453	0.0715446
	0.158519	0.194827	0.169242			0.0636874	0.100179	0.0804375			0.0682662	0.0695333
	0.15836	0.175732	0.174711			0.0758111	0.107765	0.124087			0.104434	0.0661107
	0.138989	0.164118	0.220079			0.0812245	0.086897	0.0998701			0.0313616	0.0832861
	0.151708	0.160167	0.272699			0.0707891	0.104624	0.127122			0.0329243	0.065905
	0.136006	0.169698	0.183349			0.0748299	0.0659337	0.0789074			0.0313265	0.07206
	0.137978	0.201661	0.171721			0.0737443	0.0615819	0.11511			0.0470482	0.0520734
	0.142107	0.192489	0.182584			0.0826319	0.0613464	0.0974264			0.0309478	0.08381
	0.1452	0.161125	0.175962			0.0742891	0.0914603	0.10463			0.0377497	0.0721072
	0.141037	0.182296	0.172506			0.0685485	0.0734982	0.111661			0.0606817	0.0728227
	0.142282	0.178266	0.21326			0.0761803	0.117412	0.100611			0.105191	0.0460122
	0.159006	0.168175	0.186358			0.068658	0.0742293	0.0813289			0.0897172	0.0444179
	0.194172	0.180762	0.187047			0.0659929	0.0828897	0.0943577			0.0565458	0.0749259
	0.160166	0.229901	0.197422			0.063847	0.0668031	0.107266			0.0535777	0.08604
	0.146702	0.19338	0.174811			0.0656615	0.0692748	0.0982907			0.0392453	0.0849523
	0.241193	0.161338	0.176622			0.0666187	0.0969884	0.118556			0.0355235	0.0453355
	0.174939	0.176339	0.179542			0.0650642	0.0630303	0.100252			0.0368717	0.0774288
	0.153235	0.183257	0.193398			0.0857998	0.117638	0.0888607			0.0333043	0.0568739
	0.150839	0.190038	0.176208			0.0753733	0.0677863	0.079947			0.0764024	0.0700174
	0.175794	0.1633	0.16883			0.0950972	0.0747099	0.128157			0.0392214	0.0709969
	0.152373	0.169535	0.278865			0.0778086	0.0692213	0.11255			0.0318864	0.0759616
	0.153867	0.189028	0.194534			0.0694082	0.0615482	0.0825015			0.0308762	0.0795901
	0.165565	0.155514	0.176881			0.0661519	0.0840795	0.0802834			0.0340084	0.0478479
	0.149872	0.185449	0.181374			0.0635536	0.0658804	0.127385			0.031038	0.0501396
	0.160742	0.182652	0.177999			0.069212	0.0850809	0.0826966			0.0355864	0.0642582
	0.197884	0.206998	0.178503			0.0658499	0.0742444	0.0882908			0.0536927	0.0682928
	0.165475	0.16515	0.171991			0.0674042	0.0672178	0.081779			0.0377424	0.0692151
	0.162125	0.165086	0.279716			0.0721116	0.0678577	0.118032			0.0919078	0.0756281
	0.147186	0.171638	0.277413			0.0743126	0.0886253	0.140854			0.0312954	0.0614973
	0.155602	0.181425	0.195262			0.0638983	0.0612251	0.115744			0.0563579	0.0598891
	0.142096	0.174114	0.172253			0.0635271	0.0940136	0.119301			0.0319727	0.0457484
	0.143609	0.16504	0.173338			0.0654496	0.0614585	0.124845			0.0929423	0.0540773
	0.141824	0.179867	0.191405			0.066504	0.0916901	0.113586			0.0300036	0.0703474
	0.15125	0.174374	0.271159			0.0655038	0.0766005	0.117984			0.0311555	0.0525746
	0.13829	0.191829	0.182783			0.0813343	0.0620959	0.114654			0.0388964	0.0618816
	0.139895	0.18974	0.207912			0.0650864	0.0848805	0.13479			0.0576171	0.0386467
	0.153485	0.165615	0.177643			0.118988	0.0660774	0.0807944			0.0394844	0.054011
	0.230243	0.156786	0.18558			0.070314	0.0633444	0.0944705			0.0440317	0.0520737
	0.142592	0.176198	0.168158			0.0705952	0.123623	0.108882			0.0357332	0.0573951
	0.161748	0.189662	0.220759			0.0648279	0.0621455	0.0938268			0.0339303	0.0547797
	0.136849	0.165118	0.257923			0.0719524	0.0668122	0.0979863			0.031365	0.0492133
	0.182464	0.150379	0.176928			0.0745944	0.0636476	0.122159			0.0348944	0.0370852
	0.160605	0.167567	0.176044			0.0672282	0.0615826	0.083943			0.0362854	0.0549107
	0.145138	0.164929	0.21958				0.0821809	0.133278			0.0479802	0.0545128
	0.191129	0.214816	0.164768				0.0688938	0.0827055			0.0319611	0.0617067
	0.170201	0.216047	0.203639				0.0722967	0.138932			0.0326858	0.0532914
	0.177823	0.154388	0.176597				0.0792703	0.0860193			0.0522956	0.0548265
	0.153688	0.224392	0.192279				0.0656542	0.117811			0.0325159	0.0662031
	0.145593	0.15521	0.18389				0.0990485	0.128652			0.0306705	0.0463102
	0.185086	0.188837	0.194305				0.0882431	0.0786848			0.0412258	0.0415903
	0.188172	0.188109	0.177951				0.0676922	0.101974			0.0309745	0.0531598
	0.217706	0.208155	0.171427				0.0616317	0.139866			0.0442119	0.0559125
	0.191817	0.152828	0.167387				0.0619463	0.139171			0.0413643	0.0530538
	0.140158	0.209327	0.184745				0.0846026	0.100686			0.0409539	0.0564182
	0.209819	0.154456	0.190415				0.0667092	0.102379			0.0299752	0.0596559
	0.181491	0.155434	0.193434				0.0647046	0.118918			0.0345673	0.0448274
	0.143139	0.277917	0.219946				0.100053	0.103892			0.0339763	0.0680293
	0.170873	0.231896	0.177767				0.0638351	0.10258			0.0322057	0.0495384
	0.198982	0.16163	0.234415				0.0619276	0.108508			0.0320345	0.042081
	0.206864	0.267226	0.196218				0.0656503	0.133273			0.0541875	0.0373478
	0.17769	0.237632	0.188621				0.0642194	0.110264			0.0445538	0.0367746
	0.140861	0.168244	0.189654				0.0743398	0.0940784			0.0497625	0.077215
	0.14311	0.163714	0.201087				0.0751076	0.119361			0.0472897	0.0456091
	0.16062	0.227931	0.179627				0.0610225	0.0894294			0.0350398	0.0378074
	0.147275	0.167229	0.219727				0.0885463	0.0949821			0.0377231	0.0513502
	0.166947	0.173203	0.174633				0.0778007	0.103445			0.0377672	0.0395525
	0.169207	0.19587	0.166298				0.0855846	0.143485			0.0377831	0.0406794
	0.168264	0.181503	0.197939				0.0843664	0.0806959			0.0305319	0.0602967
	0.196201	0.177889	0.17875				0.0950506	0.127654			0.0351728	0.086312
	0.147042	0.220974	0.171689				0.0871348	0.114294			0.0349471	0.0945197
	0.146211	0.214023	0.189351				0.0633806	0.0891756			0.0432421	0.0371601
	0.147223	0.156728	0.168986				0.0723241	0.0875959			0.0469099	0.0386471
	0.158285	0.241271	0.188526				0.0735714	0.127463			0.0312058	0.0653233
	0.170942	0.26802	0.167298				0.101391	0.151493			0.0388318	0.0382263
	0.201238	0.157158	0.213351				0.0668023	0.102099			0.0325141	0.0449335
	0.147039	0.16132	0.168054				0.108834	0.103091			0.0310455	0.0396127
	0.157084	0.186197	0.191367				0.107602	0.104947			0.0309004	0.0425368
	0.169652	0.190231	0.178488				0.0727009	0.118764			0.0302717	0.0459254
	0.147505	0.185465	0.177568				0.0637439	0.0971207			0.0329519	0.0842551
	0.152914	0.178653	0.235014				0.0768041	0.0974019			0.0568477	0.0413337
	0.167407	0.192559	0.218694				0.121395	0.103838			0.0344199	0.0382185
	0.160441	0.161669	0.185588				0.0802185	0.101608			0.0320231	0.0422854
	0.191009	0.185087	0.185827				0.0631632	0.0939959			0.0348425	0.0415431
	0.142021	0.160518	0.193357				0.0661036	0.0805639			0.0325704	0.0411271
	0.168228	0.234883	0.230233				0.10647	0.11924			0.0899863	0.0411357
	0.149862	0.194219	0.184044				0.064188	0.11195			0.0346587	0.0753833
	0.197263	0.171045	0.181934				0.115241	0.122772			0.0333086	0.0393705
	0.156839	0.198093	0.179759				0.0892537	0.109289			0.0563811	0.0857734
	0.169779	0.161174	0.173303				0.10718	0.0895458			0.0374249	0.0665981
	0.180419	0.325397	0.183067				0.0702732	0.102999			0.0841449	0.0412334
	0.137851	0.170059	0.184285				0.0826417	0.107823			0.0390498	0.0408692
	0.143119	0.209262	0.199982				0.0738089	0.1077			0.0308225	0.0400158
	0.132205	0.281661	0.173847				0.0980383	0.0838773			0.0825612	0.0475516
	0.190244	0.175625	0.175315				0.0747486	0.0930039			0.0859607	0.0647735
	0.144552	0.217416	0.216294				0.0764122	0.0966341			0.0692308	0.0522901
	0.164048	0.171458	0.211846				0.0890801	0.105693			0.066809	0.0426557
	0.170759	0.209562	0.199453				0.139668	0.107177			0.0640802	0.0367902
	0.139849	0.170281	0.179011				0.0641261	0.091956			0.0314847	0.0570063
	0.165697	0.179584	0.185188				0.0637174	0.0899432			0.0390664	0.0430147
	0.190105	0.160171	0.173721				0.0738793	0.0856497			0.043645	0.0591848
	0.165551	0.162052	0.215139				0.0691722	0.114179			0.0309413	0.0445885
	0.162952	0.176026	0.238402				0.0693148	0.095086			0.0385255	0.0711668
	0.19487	0.162096	0.229171				0.0696521	0.12549			0.0359885	0.0468585
	0.150092	0.148399	0.226541				0.106018	0.100137			0.0330304	0.050537
	0.147432	0.151321	0.235379				0.0978058	0.0786529			0.0847876	0.0601671
	0.142305	0.144015	0.242357				0.123048	0.126629			0.0349831	0.08318
	0.160215	0.190334	0.13755				0.0670264	0.146947			0.0326847	0.0399485
	0.137007	0.168332	0.158153				0.0957394	0.136548			0.0347693	0.0517082
	0.182431	0.167453	0.129945				0.103033	0.0854783			0.0369724	0.0510198
	0.157969	0.149229	0.14488				0.123773	0.0836834			0.0423143	0.0584204
	0.161688	0.226256	0.177018				0.0645002	0.0891928			0.0323514	0.0439862
	0.147528	0.208886	0.138604				0.0944219	0.0917202			0.0366623	0.0380802
	0.169874	0.155521	0.153649				0.127984	0.107056			0.0416543	0.0412381
	0.151297	0.1851	0.221684				0.113415	0.142177			0.0780647	0.0467325
	0.153856	0.154024	0.131982				0.0688272	0.099472			0.0408739	0.122436
	0.16692	0.148801	0.136361				0.0923497	0.0862144			0.0416287	0.0578412
	0.1609	0.151304	0.164398				0.0708509	0.123029			0.0320898	0.0378231
	0.146938	0.16135	0.185251				0.0725736	0.118757			0.0315305	0.0406668
	0.168074	0.172465	0.187876				0.0635335	0.0889078			0.0398047	0.0397214
	0.141402	0.207034	0.178712				0.063795	0.127982			0.0386836	0.0498003
	0.159303	0.164124	0.162786				0.149422	0.0885701			0.0451298	0.0409742
	0.175955	0.212948	0.218742				0.0695591	0.0934111			0.030877	0.0496388
	0.156604	0.150364	0.193194				0.0640079	0.106288			0.0355843	0.0761268
	0.135609	0.149855	0.213613				0.0855737	0.1288			0.0323218	0.0653294
	0.136441	0.189278	0.193582				0.0619367	0.0803099			0.0414691	0.0694581
	0.141653	0.171067	0.176824				0.0670541	0.103116			0.0302673	0.0654667
	0.182068	0.192164	0.173683				0.0746163	0.0961157			0.0327403	0.0485953
	0.17038	0.208615	0.195463				0.0743304	0.0956466			0.0684362	0.091036
	0.143591	0.16724	0.171274				0.0711301	0.103808			0.0401063	0.0573076
	0.143275	0.150515	0.14851				0.0806056	0.128233			0.0392595	0.0399858
	0.158783	0.152357	0.159435				0.0660864	0.0977542			0.0415679	0.0451626
	0.156129	0.144746	0.177851				0.0624509	0.107612			0.0332753	0.0372182
	0.212432	0.205566	0.180023				0.0949688	0.0816649			0.0386187	0.0395048
	0.144137	0.205895	0.182201				0.080607	0.117886			0.0399596	0.0818287
	0.137622	0.21595	0.147805				0.0666641	0.09273			0.0354902	0.038853
	0.160294	0.142864	0.173469				0.0684492	0.10524			0.0306837	0.0404997
	0.15907	0.146327	0.166227				0.0637726	0.117539			0.0523777	0.0574097
	0.140186	0.142227	0.170171				0.065526	0.0986913			0.0338894	0.0600448
	0.138442	0.190877	0.157885				0.0707185	0.113515			0.0451337	0.036593
	0.157233	0.159542	0.202626				0.0807744	0.122343			0.0738017	0.0630829
	0.155319	0.165078	0.168902				0.0665607	0.0839717			0.0358936	0.0434696
	0.138042	0.143869	0.183832				0.0613986	0.0971934			0.0386797	0.0458503
	0.152613	0.250422	0.189351				0.0593672	0.0994961			0.0318623	0.036987
	0.151136	0.150121	0.155924				0.0715399	0.122018			0.0306327	0.057224
	0.139548	0.151169	0.189747				0.0631574	0.0770446			0.0378199	0.0487335
	0.16271	0.168344	0.158396				0.0626373	0.0777483			0.0497183	0.0568668
	0.143068	0.159496	0.15774				0.0583752	0.0804966			0.054721	0.0364299
	0.154747	0.150434	0.179276				0.0683621	0.122339			0.0376135	0.0790118
	0.168103	0.165723	0.169698				0.0708244	0.0811363			0.0634162	0.0560141
	0.155255	0.185692	0.180872				0.0941555	0.086448			0.0460932	0.0426644
	0.157512	0.220194	0.202458				0.0784625	0.0967991			0.058085	0.0423756
	0.142534	0.172773	0.185821				0.123646	0.0894446			0.0363976	0.0363729
	0.150187	0.169272	0.153064				0.0582279	0.0865759			0.0360237	0.0363572
	0.163572	0.219027	0.176963				0.106832	0.143203			0.0575943	0.0487816
	0.151784	0.198956	0.157805				0.0598167	0.0898495			0.046401	0.0635928
	0.148048	0.161093	0.197693				0.0612891	0.0946671			0.0639022	0.0550695
	0.168463	0.257973	0.170729				0.109874	0.133627			0.0432655	0.0735814
	0.147784	0.222164	0.16556				0.0855188	0.0940702			0.0637305	0.0479209
	0.165599	0.151724	0.178726				0.113306	0.110492			0.0371297	0.0478918
	0.143224	0.143262	0.16908				0.0694564	0.0819305			0.0495543	0.0474637
	0.147124	0.147151	0.183563				0.110761	0.0832209			0.0506385	0.0375493
	0.118329	0.158371	0.173772				0.084313	0.107266			0.0485508	0.0377044
	0.125687	0.162618	0.23231				0.0865991	0.113643			0.0907765	0.0372733
	0.167521	0.16205	0.182569				0.0963324	0.0874384			0.0298831	0.0439054
	0.13685	0.16003	0.186831				0.0829756	0.119982			0.049573	0.0712071
	0.125434	0.196039	0.159302				0.107452	0.142947			0.0322563	0.0781295
	0.123118	0.144933	0.189644				0.114608	0.123272			0.0677314	0.0588863
	0.143323	0.179209	0.184949				0.0793969	0.0976866			0.0327255	0.0610612
	0.125392	0.148783	0.172833				0.0592024	0.0955812			0.0569819	0.0484385
	0.140062	0.198624	0.175566				0.0701713	0.107135			0.0367458	0.0813843
	0.121646	0.15427	0.172212				0.0803075	0.106872			0.0563833	0.0640771
	0.136351	0.1997	0.182062				0.0579786	0.108535			0.0549526	0.0648101
	0.134435	0.150842	0.158479				0.0627012	0.0912709			0.0427913	0.0764965
	0.161093	0.201914	0.192076				0.0814997	0.0840179			0.102802	0.0597268
	0.123216	0.180301	0.168049				0.0721538	0.0888794			0.0419718	0.061218
	0.123863	0.145185	0.157346				0.124715	0.0869377			0.0455574	0.06145
	0.148618	0.149715	0.171756				0.062304	0.0916583			0.0819062	0.0838958
	0.121747	0.141814	0.163575				0.0744402	0.0794464			0.109248	0.0519995
	0.123905	0.158626	0.152916				0.0879332	0.117815			0.0916716	0.037509
	0.130317	0.129314	0.161845				0.0780422	0.0815846			0.0389553	0.0543841
	0.133416	0.141183	0.190837				0.0620702	0.0821868			0.0316643	0.0724082
	0.154664	0.131536	0.169332				0.0589817	0.141687			0.0329157	0.0438023
	0.174529	0.157196	0.151478				0.0603995	0.132696			0.0430847	0.0438078
	0.151449	0.14859	0.160598				0.0692426	0.112738			0.0505519	0.0497034
	0.134191	0.15539	0.192972				0.0635184	0.101529			0.0301739	0.0558482
	0.129282	0.130857	0.230462				0.0601417	0.0836901			0.0336149	0.0620217
	0.141074	0.143597	0.183354				0.0608392	0.0964229			0.049986	0.0526282
	0.128576	0.127807	0.159646				0.073608	0.0798418			0.0349534	0.0512968
	0.128771	0.18144	0.176102				0.0587743	0.082053			0.101394	0.04192
	0.195081	0.140523	0.20957				0.0720887	0.0803853			0.0658851	0.0744844
	0.129104	0.151888	0.17394				0.142758	0.131054			0.0721636	0.0402478
	0.221792	0.163837	0.157392				0.0781065	0.109177			0.032503	0.0503183
	0.166088	0.216302	0.15446				0.0707812	0.126414			0.0926315	0.0403055
	0.170222	0.164207	0.179162				0.058143	0.0826569			0.0683511	0.0784611
	0.13835	0.148099	0.173991				0.0691968	0.0808501			0.0818627	0.0435006
	0.153015	0.147144	0.156066				0.0657658	0.0848056			0.104829	0.0400833
	0.195977	0.152613	0.158743				0.0705415	0.0902574			0.0993677	0.0362824
	0.160422	0.165828	0.186351				0.0585804	0.103467			0.0372615	0.0718411
	0.130788	0.147716	0.179335				0.0732472	0.130415			0.0310988	0.042887
	0.131598	0.158691	0.214871				0.117608	0.141495			0.0347305	0.0541061
	0.142784	0.194605	0.196717				0.0597334	0.124375			0.0946287	0.0868294
	0.130141	0.221863	0.170487				0.059923	0.0848172			0.0390514	0.0416539
	0.137606	0.164215	0.189943				0.0609222	0.0816791			0.0400365	0.0588323
	0.17393	0.193127	0.162766				0.0614846	0.0893405			0.0812275	0.040305
	0.138723	0.211329	0.204233				0.0625183	0.091753			0.0310378	0.0782424
	0.132706	0.139525	0.168994				0.0632217	0.123458			0.0326164	0.0929752
	0.176378	0.219205	0.153858				0.059112	0.098298			0.0326732	0.0380898
	0.13533	0.135928	0.179614				0.0653556	0.102418			0.031963	0.0363673
	0.140365	0.179731	0.226909				0.0816598	0.0897454			0.0451844	0.0408111
	0.12831	0.213156	0.169929				0.0651591	0.0798404			0.0300277	0.0484089
	0.133846	0.1327	0.153917				0.0642195	0.0946191			0.0421032	0.0736801
	0.151513	0.162617	0.168663				0.068497	0.0808677			0.0465334	0.0411068
	0.140098	0.214593	0.182808				0.0588026	0.116494			0.0348554	0.0829244
	0.180709	0.17084	0.221241				0.0762553	0.0813571			0.0329358	0.0359385
	0.127841	0.16846	0.182392				0.0634584	0.0843878			0.0345396	0.0447527
	0.130133	0.218416	0.167524				0.0813309	0.111688			0.0346523	0.04701
	0.137494	0.222949	0.17346				0.0590468	0.0849657			0.0501876	0.0478256
	0.14085	0.195843	0.162011				0.0712753	0.085692			0.0315452	0.038828
	0.141522	0.191906	0.169426				0.0781957	0.123953			0.0326843	0.069299
	0.127793	0.140799	0.20397				0.0761177	0.155687			0.0508106	0.0447503
	0.139294	0.281587	0.176286				0.0779177	0.0951604			0.0480991	0.0386235
	0.244137	0.239721	0.168981				0.0659159	0.143773			0.0717999	0.0719796
	0.2121	0.136395	0.198581				0.0611918	0.109681			0.0390926	0.0496191
	0.137361	0.219462	0.172271				0.0618194	0.0832047			0.031619	0.0458217
	0.13922	0.218456	0.16321				0.0642415	0.0832909			0.032978	0.0379082
	0.153232	0.157101	0.177519				0.0797171	0.113568			0.0323277	0.036365
	0.157066	0.254627	0.188597				0.07832	0.113923			0.0440759	0.0524365
	0.155326	0.16775	0.182209				0.0782324	0.0863348			0.0437289	0.0385357
	0.144152	0.189149	0.186697				0.0725847	0.110301			0.0466273	0.0765499
	0.192263	0.190714	0.177162				0.0578946	0.0830701			0.0539867	0.0887839
	0.184111	0.199112	0.194277				0.0991455	0.10659			0.0538959	0.0865222
	0.145082	0.146078	0.37539				0.0702906	0.126802			0.0459879	0.0503799
	0.209068	0.186638	0.228923				0.0634693	0.0814813			0.0426815	0.0426562
	0.165154	0.23434	0.234593				0.074736	0.145227			0.0438563	0.0434558
	0.16542	0.198717	0.172924				0.121038	0.12227			0.0309271	0.0410953
	0.203569	0.305812	0.176317				0.0649094	0.111262			0.0420389	0.0544587
	0.229254	0.177057	0.342382				0.0600276	0.103926			0.0651794	0.0391843
	0.178369	0.148564	0.318802				0.0603291	0.0939196			0.0303565	0.03697
	0.160578	0.250894	0.224089				0.0727984	0.0877446			0.0440787	0.0364058
	0.21179	0.168432	0.221766				0.073384	0.0818782			0.0354224	0.038064
	0.173973	0.162981	0.2339				0.0625507	0.0872571			0.0310725	0.0446185
	0.19049	0.184296	0.191175				0.0720342	0.100802			0.107724	0.0819583
	0.186908	0.156712	0.220085				0.0590634	0.121413			0.0365665	0.0447275
	0.194313	0.208527	0.206725				0.0656232	0.0962648			0.0353035	0.0653101
	0.186144	0.2204	0.172922				0.073241	0.09793			0.0335917	0.0893902
	0.160264	0.275758	0.166318				0.0608913	0.112346			0.0334117	0.0478694
	0.173306	0.151483	0.153307				0.0588459	0.0869409			0.0321216	0.0368481
	0.181325	0.225259	0.149803				0.0774693	0.0917877			0.0480623	0.0559702
	0.162505	0.201139	0.238898				0.0642091	0.113157			0.0570067	0.049237
	0.151955	0.18159	0.23054				0.0563249	0.0918656			0.0347992	0.0480782
	0.138958	0.165078	0.184014				0.0721509	0.099938			0.037788	0.0449555
	0.179148	0.173733	0.187621				0.0742898	0.122423			0.0603515	0.062729
	0.198037	0.169883	0.22008				0.0846517	0.0945072			0.0598374	0.0384765
	0.181048	0.15908	0.190654				0.0571284	0.123867			0.0442203	0.0370308
	0.124734	0.16573	0.18595				0.0562223	0.105352			0.0364279	0.0373856
	0.159444	0.178435	0.179065				0.0631273	0.104667			0.0341277	0.0367744
	0.139945	0.161914	0.191067				0.0635257	0.0921854			0.0470763	0.063612
	0.160436	0.230435	0.174056				0.0670512	0.099433			0.036113	0.0421578
	0.173124	0.154573	0.310812				0.0665474	0.0821121			0.0511265	0.0538594
	0.210104	0.163272	0.242724				0.0597396	0.105969			0.0361339	0.0475639
	0.198921	0.189211	0.234573				0.111705	0.114347			0.0420311	0.0713412
	0.197446	0.310045	0.171038				0.0702966	0.100314			0.0453404	0.0422385
	0.180169	0.165311	0.194956				0.059978	0.0908426			0.0347955	0.0411927
	0.148402	0.157627	0.18544				0.0671934	0.0957065			0.0421436	0.0451286
	0.161762	0.162548	0.203005				0.0581392	0.11557			0.0582126	0.0891748
	0.208867	0.174846	0.136918				0.0637562	0.113355			0.0588365	0.0432028
	0.150607	0.257605	0.136607				0.0675622	0.123891			0.0475322	0.0495519
	0.245131	0.151784	0.190182				0.0617263	0.113015			0.0568985	0.051359
	0.162997	0.236676	0.151174				0.0708762	0.124312			0.0348144	0.06421
	0.143395	0.175606	0.184419				0.0657133	0.0936337			0.0422336	0.0394617
	0.159108	0.194638	0.158655				0.057743	0.124531			0.0339474	0.0737783
	0.151346	0.147092	0.14465				0.0589385	0.0808661			0.0413815	0.0691584
	0.145047	0.151609	0.14793				0.0849587	0.0848865			0.042917	0.0376965
	0.16331	0.171532	0.213991				0.0575819	0.0918574			0.0336176	0.0628037
	0.217957	0.166074	0.158011				0.0634689	0.136595			0.033314	0.0474041
	0.251904	0.238444	0.166032				0.0683968	0.111302			0.0542797	0.044641
	0.163312	0.179919	0.186856				0.0667532	0.0875232			0.0344967	0.0413142
	0.152413	0.175919	0.196298				0.0589892	0.0912312			0.0331714	0.0642351
	0.222657	0.165631	0.177369				0.066428	0.0865902			0.0424312	0.0367216
	0.155244	0.179896	0.156654				0.0794252	0.121579			0.0747932	0.0528091
	0.144097	0.222278	0.149953				0.06788	0.10287			0.0305453	0.0461379
	0.158809	0.151742	0.167146				0.0776611	0.0862793			0.0383472	0.0374198
	0.156707	0.242403	0.168943				0.110677	0.115273			0.043573	0.061205
	0.143418	0.170871	0.160989				0.067843	0.0926861			0.0311069	0.0415569
	0.229427	0.24068	0.141055				0.0822794	0.0996633			0.0317524	0.05175
	0.164399	0.210342	0.152175				0.0596719	0.0839036			0.0475587	0.0588863
	0.170943	0.17108	0.153386				0.058158	0.123831			0.0329433	0.0518633
	0.245905	0.151836	0.168364				0.0801838	0.093055			0.0401091	0.0442484
	0.234558	0.143232	0.166751				0.0644985	0.0866297			0.0400636	0.0817766
	0.212848	0.132868	0.179747				0.0643396	0.120432			0.039192	0.0366508
	0.163634	0.180014	0.180101				0.0870351	0.105267			0.0375972	0.0562626
	0.227247	0.171312	0.170201				0.0917036	0.106048			0.0551209	0.069953
	0.179871	0.168863	0.153729				0.0763849	0.0989823			0.0575877	0.0517351
	0.179718	0.136056	0.186095				0.0859954	0.10534			0.032164	0.0418714
	0.241647	0.152734	0.198122				0.0750166	0.0840413			0.0599546	0.0525381
	0.175151	0.152237	0.185471				0.0806943	0.100568			0.0707452	0.0797449
	0.168706	0.184091	0.149833				0.0844083	0.0829175			0.0315104	0.0421209
	0.211243	0.136471	0.192602				0.0791354	0.104841			0.0386537	0.0411094
	0.148695	0.145427	0.189569				0.06643	0.110943			0.0398803	0.0453058
	0.20425	0.147038	0.178114				0.0803388	0.0757036			0.0310605	0.0942023
	0.204992	0.161327	0.161332				0.1129	0.0769839			0.0524523	0.0368842
	0.160214	0.139901	0.160975				0.0726955	0.0861827			0.0310351	0.0376815
	0.161507	0.144452	0.168503				0.0901302	0.0857503			0.0422782	0.0393754
	0.159824	0.14524	0.167919				0.105507	0.0796493			0.0331282	0.0400531
	0.24371	0.139148	0.158722				0.114472	0.0909953			0.0595851	0.0689941
	0.152608	0.17283	0.160384				0.102102	0.0851746			0.0330155	0.0438634
	0.152654	0.191292	0.161883				0.0689266	0.0783336			0.0481647	0.0371756
	0.182934	0.140128	0.185445				0.0885929	0.0799746			0.051392	0.0389504
	0.145833	0.15578	0.164053				0.101941	0.0810367			0.0425157	0.0529104
	0.136261	0.180967	0.18675				0.087689	0.0802299			0.044215	0.0740615
	0.157128	0.150543	0.16829				0.0994368	0.0826884			0.0944766	0.0512576
	0.19141	0.152933	0.160341				0.124591	0.109263			0.042467	0.0646554
	0.246794	0.181514	0.149574				0.119781	0.0932895			0.0343604	0.0455077
	0.134969	0.163124	0.157939				0.115181	0.0845515			0.0433656	0.0841479
	0.156982	0.154403	0.153793				0.0630424	0.0761313			0.040317	0.0369432
	0.29068	0.282287	0.170463				0.0742354	0.0817234			0.0563741	0.0369397
	0.163736	0.143987	0.152253				0.0951264	0.076805			0.0414791	0.0952634
	0.135646	0.171724	0.175179				0.0737695	0.0747627			0.0348739	0.0588306
	0.211427	0.141653	0.171297				0.105301	0.0950589			0.0326271	0.078601
	0.190376	0.1388	0.152745				0.0812996	0.0745167			0.0550934	0.043705
	0.157257	0.195328	0.165609				0.130636	0.0760959			0.0437657	0.0395917
	0.198724	0.179272	0.15921				0.0923324	0.0735698			0.035847	0.0371129
	0.152137	0.174393	0.172344				0.0762487	0.0741304			0.0312869	0.0395656
	0.234437	0.196459	0.153178				0.0756417	0.074722			0.0318219	0.0585974
	0.175751	0.167051	0.181719				0.0708313	0.0802125			0.0690624	0.0470042
	0.172164	0.159572	0.149757				0.0687909	0.0966243			0.0403314	0.0392079
	0.231285	0.257936	0.1558				0.078684	0.078691			0.0848737	0.0666935
	0.226917	0.161639	0.155045				0.0738567	0.0885264			0.0329622	0.0849929
	0.148984	0.200558	0.158319				0.0794926	0.0769155			0.0561249	0.0586411
	0.244788	0.178762	0.160639				0.0802017	0.0927359			0.0481827	0.0906913
	0.237735	0.153577	0.180197				0.0786481	0.0746467			0.0663909	0.0578295
	0.244733	0.138858	0.16041				0.0869505	0.0764794			0.0336886	0.0516497
	0.157515	0.197622	0.163591				0.0679321	0.0761115			0.0426062	0.0518068
	0.233717	0.137228	0.170425				0.0642909	0.0753608			0.0534199	0.0388454
	0.263747	0.141381	0.15769				0.0677194	0.0987537			0.0391205	0.0420374
	0.205783	0.174358	0.177875				0.0827179	0.120858			0.04972	0.0416733
	0.198109	0.243746	0.151818				0.0765844	0.0860645			0.0494858	0.0759504
	0.232009	0.140032	0.164448				0.108165	0.116633			0.0871671	0.0435112
	0.213817	0.184982	0.161064				0.100447	0.0748559			0.0339683	0.0443179
	0.190446	0.17345	0.175265				0.0737878	0.0804317			0.0300152	0.0441056
	0.154426	0.174396	0.19149				0.0672046	0.0798671			0.0311688	0.0391535
	0.182671	0.1516	0.173462				0.102981	0.075676			0.0757052	0.0386411
	0.263511	0.145878	0.171395				0.071113	0.0739968			0.0388652	0.0385937
	0.171766	0.177519	0.171132				0.0659316	0.0754532			0.0569967	0.0429299
	0.225416	0.163333	0.149838				0.0706046	0.099372			0.0488531	0.0384925
	0.182871	0.188036	0.15186				0.0848442	0.103848			0.0503787	0.0351062
	0.171358	0.177311	0.210953				0.0794071	0.0800842			0.0365133	0.0435211
	0.304656	0.289404	0.169397				0.07267	0.112737			0.0366492	0.0420121
	0.172673	0.176117	0.15531				0.0712792	0.0881889			0.0384383	0.0374321
	0.177591	0.139493	0.153617				0.0762267	0.0804703			0.0695382	0.0456684
	0.177593	0.149938	0.149863				0.0721774	0.110609			0.0491213	0.0425866
	0.217019	0.136344	0.224656				0.101908	0.0780038			0.0340994	0.0405356
	0.169788	0.152573	0.171505				0.0687741	0.0859684			0.032993	0.042012
	0.191053	0.157021	0.154673				0.0658848	0.0908868			0.0693036	0.0364096
	0.160066	0.162541	0.157188				0.069044	0.0882975			0.0653037	0.0516409
	0.162224	0.242387	0.153056				0.0646392	0.0870166			0.0364883	0.0397343
	0.220273	0.240779	0.187828				0.0749973	0.0782818			0.0329216	0.0402282
	0.274061	0.154801	0.166245				0.0883756	0.112121			0.0326475	0.0362644
	0.152462	0.201066	0.169385				0.0826677	0.0772951			0.11085	0.0376309
	0.160539	0.19501	0.163237				0.0657828	0.0820888			0.0316585	0.0399691
	0.168578	0.189888	0.158799				0.0679982	0.0982162			0.0368613	0.0408821
	0.164299	0.226014	0.150145				0.0703766	0.0795343			0.046255	0.0413026
	0.147693	0.144481	0.178271				0.0648648	0.0903037			0.0495374	0.117197
	0.134738	0.17249	0.166959				0.064407	0.080528			0.0617737	0.0466187
	0.193178	0.154063	0.181001				0.0640138	0.0797033			0.0700424	0.0365306
	0.163152	0.146717	0.17763				0.0807568	0.0783173			0.100038	0.0374885
	0.143519	0.187897	0.156885				0.080574	0.0831801			0.036179	0.0597368
	0.19442	0.138093	0.225102				0.0836248	0.0895286			0.0307438	0.0552116
	0.172189	0.159052	0.15876				0.0644095	0.113401			0.0748247	0.0587571
	0.197502	0.175817	0.150884				0.0660783	0.0874139			0.0902901	0.0687263
	0.203288	0.15333	0.155735				0.0691915	0.0826183			0.0355712	0.075471
	0.222126	0.163628	0.156982				0.0671493	0.0825758			0.0867427	0.0528278
	0.265835	0.15009	0.160891				0.0642609	0.0831506			0.04893	0.0368437
	0.186001	0.145232	0.167876				0.0708111	0.0905249			0.0429503	0.0410379
	0.185508	0.188821	0.156497				0.0655369	0.0955188			0.04284	0.0380804
	0.139704	0.186075	0.164049				0.0837512	0.08293			0.0414797	0.0528471
	0.147726	0.251602	0.208035				0.0779827	0.0921697			0.0388624	0.0565127
	0.179889	0.198713	0.163967				0.0754853	0.0915118			0.0417094	0.0462136
	0.219295	0.187954	0.167274				0.0726295	0.0812247			0.0420542	0.0396769
	0.150606	0.196012	0.162042				0.07033	0.080766			0.0381564	0.0599323
	0.153662	0.160507	0.151929				0.0749281	0.088328			0.0405843	0.0479195
	0.170883	0.159494	0.192028				0.0685388	0.085806			0.0527376	0.0350782
	0.248474	0.16294	0.163407				0.0729738	0.0986952			0.0474276	0.035979
	0.254314	0.175813	0.163875				0.0708895	0.0857789			0.0439914	0.0437921
	0.16573	0.197856	0.176648				0.0898348	0.105799			0.0516864	0.0404744
	0.167883	0.15854	0.16522				0.0814424	0.127489			0.0535486	0.0489428
	0.18344	0.183821	0.1883				0.0998238	0.0852837			0.0324738	0.0529517
	0.194389	0.184412	0.169342				0.0730659	0.0878051			0.0429756	0.0548781
	0.172617	0.149488	0.227059				0.092748	0.0839987			0.0338812	0.0395749
	0.189721	0.140317	0.17201				0.0732299	0.0848474			0.0378746	0.0980626
	0.216038	0.185412	0.163459				0.0679514	0.0823229			0.0473464	0.0633237
	0.188562	0.163013	0.169313				0.0886389	0.0827237			0.0425839	0.0432705
	0.135234	0.150365	0.152999				0.0676258	0.0817489			0.0364658	0.0404378
	0.248246	0.147948	0.172061				0.0924315	0.0859676			0.0338074	0.037954
	0.138103	0.161819	0.19842				0.0749809	0.0883415			0.0379339	0.0432735
	0.177057	0.215755	0.196587				0.071984	0.0971464			0.0320008	0.066885
	0.155033	0.195404	0.163549				0.0768496	0.0874291			0.0620991	0.0503082
	0.15675	0.139581	0.165992				0.0790007	0.0804841			0.0556425	0.0432104
	0.184209	0.196294	0.177101				0.0924991	0.108812			0.0588482	0.0471021
	0.161715	0.147634	0.155288				0.101454	0.0864212			0.0339948	0.0426541
	0.143307	0.14305	0.319123				0.0933517	0.0815266			0.0542101	0.0447761
	0.13941	0.168231	0.183675				0.0944809	0.0824552			0.0357251	0.0356835
	0.14738	0.279155	0.166942				0.0731659	0.0893022			0.0568686	0.0501027
	0.21364	0.204989	0.16343				0.114286	0.0800883			0.0336564	0.0484392
	0.14143	0.144816	0.165887				0.0653102	0.101381			0.037208	0.0754095
	0.157458	0.175188	0.151526				0.0972944	0.0823327			0.0503505	0.0610927
	0.190497	0.154264	0.194035				0.0700971	0.0881444			0.0512013	0.04486
	0.274026	0.153921	0.151807				0.0680678	0.0906079			0.0543028	0.0364758
	0.159084	0.175243	0.184451				0.107147	0.0914383			0.0377747	0.0411852
	0.193653	0.224828	0.151752				0.0725278	0.100839			0.0304976	0.0477271
	0.166642	0.167879	0.164392				0.0750547	0.0847052			0.0304913	0.0495987
	0.184002	0.145162	0.199331				0.0691558	0.0978137			0.0308587	0.0623826
	0.186416	0.18055	0.164097				0.078237	0.0877044			0.0328499	0.0364098
	0.137283	0.173941	0.149483				0.0681847	0.0807489			0.0332806	0.0359012
	0.277986	0.145128	0.162045				0.0655431	0.0862772			0.0397083	0.0383151
	0.144141	0.150754	0.15454				0.100467	0.0818747			0.0620866	0.0376752
	0.148027	0.147983	0.153395				0.0902413	0.0622319			0.0320073	0.0415274
	0.158145	0.202918	0.175651				0.063335	0.116195			0.0592453	0.0477474
	0.228688	0.191678	0.156881				0.0649178	0.0617381			0.0518046	0.0493223
	0.154562	0.175723	0.155815				0.0647169	0.0888699			0.0923248	0.0388411
	0.168935	0.219402	0.149798				0.0688122	0.0633099			0.0606709	0.0439491
	0.170759	0.169899	0.175091				0.0729446	0.0607394			0.0392387	0.038893
	0.164182	0.148596	0.159596				0.0670324	0.0623027			0.0300068	0.0385209
	0.158953	0.160663	0.185922				0.0706172	0.0810455			0.0505359	0.05211
	0.153877	0.192273	0.174054				0.0709622	0.112607			0.0483596	0.0657967
	0.185293	0.225864	0.147096				0.0689374	0.0705873			0.034044	0.0471291
	0.147321	0.200551	0.136887				0.0717094	0.0628632			0.0389588	0.0492444
	0.154961	0.230143	0.199088				0.116745	0.07282			0.0392892	0.0465785
	0.232163	0.146668	0.170446				0.108159	0.0768919			0.0473556	0.0527948
	0.185447	0.174713	0.19393				0.102772	0.0655697			0.060543	0.0563697
	0.216017	0.136763	0.161698				0.0797423	0.0652513			0.0351257	0.0474199
	0.155583	0.20966	0.1765				0.103614	0.0597309			0.0358415	0.0358701
	0.153647	0.140224	0.144441				0.100684	0.0631594			0.0463467	0.0576141
	0.148446	0.160557	0.149127				0.103349	0.0650539			0.0796557	0.0545665
	0.244301	0.147595	0.135186				0.0720926	0.0636924			0.0635361	0.0532272
	0.20131	0.167527	0.146232				0.0677421	0.080501			0.0415297	0.0437765
	0.193684	0.170834	0.151328				0.0780145	0.0615678			0.0411066	0.0405185
	0.197917	0.168497	0.149083				0.0704306	0.0628494			0.0417246	0.0532593
	0.209438	0.202146	0.175973				0.0792598	0.0819083			0.0724893	0.0522533
	0.203659	0.245163	0.151862				0.104955	0.080958			0.0300475	0.0420856
	0.229823	0.247036	0.161643				0.0715208	0.069199			0.0339321	0.048496
	0.209426	0.157749	0.160845				0.109003	0.062911			0.0311055	0.0353737
	0.137542	0.149117	0.157981				0.105746	0.0594946			0.0368946	0.0535893
	0.283739	0.254771	0.154552				0.0748632	0.0625292			0.071916	0.0501839
	0.136353	0.22427	0.148969				0.0862133	0.0791536			0.0673166	0.0481149
	0.153496	0.145558	0.152043				0.0786933	0.0632792			0.0504912	0.0375936
	0.136232	0.206313	0.181083				0.0668675	0.0672091			0.0855815	0.039903
	0.187415	0.161289	0.163				0.0756463	0.0597871			0.0304182	0.0385308
	0.217724	0.180179	0.177459				0.0766326	0.08139			0.0470347	0.0613614
	0.187179	0.173204	0.158496				0.0760011	0.0585222			0.0664468	0.0401224
	0.142672	0.198353	0.217798				0.0811853	0.0792276			0.0766761	0.0369067
	0.138746	0.190088	0.163592				0.0961968	0.0753452			0.0305868	0.0556963
	0.137626	0.201058	0.198776				0.0644502	0.0796292			0.0663778	0.0475243
	0.245345	0.145037	0.171123				0.0646434	0.0634744			0.0342275	0.0429545
	0.140786	0.243503	0.155196				0.0656206	0.0664648			0.037555	0.0965526
	0.14516	0.152756	0.154866				0.127107	0.0605773			0.0391199	0.0440444
	0.178677	0.148999	0.160627				0.127595	0.05902			0.0453322	0.0420575
	0.193732	0.139269	0.14528				0.10513	0.0597192			0.044733	0.0568043
	0.149299	0.31138	0.14837				0.119522	0.0706172			0.0513663	0.0371218
	0.237312	0.154686	0.146816				0.0670911	0.0617529			0.0438731	0.0467172
	0.17047	0.167088	0.164662				0.0801786	0.0735018			0.0309794	0.0351857
	0.159726	0.18062	0.177103				0.0975697	0.0732548			0.030928	0.0389304
	0.150163	0.151701	0.151799				0.131428	0.0743329			0.0369938	0.0428768
	0.154402	0.161458	0.167996				0.0821354	0.0721391			0.0595193	0.0722915
	0.147531	0.170635	0.156393				0.108345	0.0630892			0.031633	0.0417391
	0.144154	0.175363	0.247549				0.0888833	0.083106			0.0675683	0.0385602
	0.159943	0.141336	0.146929				0.126293	0.078405			0.0537853	0.0484638
	0.160773	0.169552	0.149577				0.109242	0.0832743			0.0422406	0.0499267
	0.164349	0.203738	0.149378				0.0664732	0.0945772			0.037042	0.0404401
	0.172274	0.140696	0.149645				0.0844926	0.0666623			0.0348338	0.0360221
	0.135781	0.148961	0.180391				0.0723793	0.0911689			0.033209	0.0411677
	0.145043	0.14741	0.143842				0.0697324	0.0872129			0.0325285	0.0399593
	0.189928	0.154045	0.210462				0.0684806	0.0648913			0.0509321	0.0488221
	0.136237	0.156391	0.165218				0.110864	0.0660097			0.0684268	0.0471958
	0.140401	0.1665	0.171355				0.0804146	0.0601553			0.103504	0.0505169
	0.146144	0.165266	0.150338				0.115863	0.0656684			0.0363795	0.0389128
	0.15984	0.183531	0.164729				0.0620327	0.0683937			0.0428551	0.043486
	0.143023	0.198885	0.162331				0.103589	0.0712797			0.10461	0.0417675
	0.146223	0.24356	0.179665				0.11375	0.0767493			0.0455692	0.0504015
	0.305063	0.174176	0.205278				0.0876798	0.0700146			0.0334908	0.0396189
	0.129044	0.202386	0.196392				0.0909819	0.0654915			0.0470061	0.0481479
	0.146328	0.152761	0.14476				0.13464	0.063786			0.0836574	0.0357593
	0.134001	0.141591	0.156263				0.0636348	0.0606426			0.105945	0.0617626
	0.147728	0.148594	0.167689				0.1102	0.0654636			0.07114	0.0805599
	0.174309	0.192474	0.181736				0.0566718	0.07163			0.034429	0.0415311
	0.132127	0.134971	0.145092				0.0776749	0.0623381			0.0689797	0.0423256
	0.138137	0.129543	0.15707				0.0762196	0.0692477			0.0328743	0.0407939
	0.139267	0.335814	0.17516				0.0591009	0.0662981			0.0343726	0.0425829
	0.142562	0.160303	0.170655				0.10423	0.085235			0.0363418	0.0388926
	0.158147	0.177148	0.203205				0.0587769	0.0626589			0.0741718	0.0408017
	0.131473	0.147708	0.227839				0.0562133	0.0713157			0.0379393	0.0431475
	0.157251	0.201167	0.163455				0.125026	0.0681092			0.0588558	0.0384095
	0.24041	0.176086	0.161901				0.0719176	0.060849			0.0423104	0.0360624
	0.153284	0.167056	0.153922				0.126399	0.0601168			0.0337165	0.0480533
	0.140441	0.14901	0.146471				0.06253	0.075207			0.0879304	0.0478099
	0.136783	0.168784	0.154499				0.0626763	0.0730771			0.0428043	0.041222
	0.135373	0.247958	0.195276				0.0659168	0.0623304			0.0374434	0.0400519
	0.136279	0.145723	0.168026				0.0631261	0.0826116			0.0871795	0.0439674
	0.180525	0.155253	0.195265				0.0711614	0.066376			0.0693875	0.0359893
	0.184281	0.201562	0.243118				0.0630434	0.06597			0.0304736	0.0397403
	0.143193	0.152277	0.15595				0.0636163	0.0626681			0.0484942	0.0478079
	0.159452	0.168716	0.162609				0.0745506	0.0723354			0.0425767	0.0833752
	0.141004	0.184482	0.157765				0.0637345	0.0668061			0.0376194	0.0359622
	0.199481	0.141908	0.16546				0.0662254	0.0748182			0.0384009	0.0421212
	0.17988	0.146704	0.155186				0.0709269	0.0814239			0.0336406	0.0557792
	0.139226	0.139612	0.154037				0.0661982	0.060213			0.0453621	0.0651507
	0.1559	0.201629	0.15854				0.0843073	0.0945109			0.0369295	0.0432282
	0.139715	0.158749	0.173825				0.0853374	0.0637423			0.0397952	0.0695242
	0.159187	0.146613	0.154898				0.0746786	0.0617365			0.0800413	0.079311
	0.160542	0.161862	0.169061				0.063109	0.0662974			0.0476848	0.0376538
	0.139179	0.143161	0.15451				0.0821047	0.060211			0.0345866	0.0408284
	0.147428	0.163757	0.174296				0.0775999	0.0650659			0.0325054	0.120817
	0.143563	0.152574	0.154737				0.0658509	0.0618632			0.0405086	0.0389719
	0.162463	0.17665	0.172243				0.0794006	0.0691157			0.0321454	0.0633931
	0.180078	0.157713	0.152548				0.0597504	0.0788669			0.0498193	0.0631575
	0.147359	0.13922	0.155026				0.0714976	0.0715603			0.0726298	0.0436182
	0.154342	0.151693	0.191896				0.063068	0.0666046			0.044741	0.120477
	0.134942	0.138325	0.165864				0.0690389	0.070184			0.0429395	0.0774641
	0.148362	0.141419	0.198417				0.121388	0.064108			0.0430924	0.0484303
	0.147163	0.161075	0.166521				0.0602042	0.0687192			0.0414552	0.0495084
	0.132311	0.192431	0.168083				0.0569833	0.0633709			0.0423005	0.0486508
	0.132245	0.168373	0.174006				0.0562379	0.0588022			0.0309398	0.0373354
	0.129809	0.310625	0.206512				0.0567524	0.073818			0.0540789	0.0433295
	0.173207	0.199637	0.187495				0.0687783	0.0676925			0.0352477	0.046209
	0.129263	0.152551	0.218182				0.0790391	0.069308			0.0325213	0.0357487
	0.144174	0.156321	0.159934				0.0761238	0.085447			0.0327164	0.0425973
	0.134677	0.185649	0.171029				0.0602781	0.0810463			0.0316143	0.0368535
	0.156331	0.1377	0.175718				0.0636376	0.0782276			0.0325226	0.0511799
	0.125587	0.243915	0.168613				0.0705801	0.0676948			0.0335365	0.0489566
	0.131699	0.168844	0.192367				0.0584214	0.0740196			0.0478343	0.0558053
	0.127574	0.155175	0.202387				0.0585306	0.0675494			0.0363158	0.0491653
	0.144091	0.192592	0.15693				0.0601825	0.0725576			0.035336	0.0522969
	0.168763	0.244551	0.16728				0.104634	0.061829			0.0408559	0.0398515
	0.188946	0.187172	0.164601				0.0641336	0.0600968			0.0359115	0.0638087
	0.129689	0.189723	0.163448				0.063244	0.0624382			0.0376578	0.0464966
	0.129095	0.252835	0.174655				0.0586046	0.0780366			0.0316001	0.0378552
	0.152668	0.234155	0.173488				0.10803	0.0675461			0.0307391	0.0493079
	0.134186	0.206442	0.216747				0.0656422	0.0698597			0.0333727	0.0547753
	0.137389	0.172317	0.160947				0.0585627	0.0750197			0.0323252	0.0587761
	0.220343	0.19474	0.196721				0.0623776	0.0720967			0.0355735	0.0447708
	0.12833	0.170353	0.167344				0.0884743	0.0731354			0.0306103	0.0357046
	0.123244	0.161125	0.168989				0.05974	0.0654564			0.0535828	0.0428264
	0.120205	0.162507	0.167235				0.0698534	0.0979757			0.0600246	0.0404236
	0.121966	0.183541	0.170061				0.0622027	0.108445			0.0365798	0.040398
	0.121497	0.206542	0.168707				0.067595	0.0762402			0.037298	0.0500818
	0.144576	0.176204	0.190352				0.0596989	0.0593397			0.0385781	0.040175
	0.125285	0.174582	0.2231				0.0616838	0.107281			0.0321808	0.0649934
	0.121917	0.234272	0.262208				0.106678	0.0700961			0.0341183	0.0466362
	0.120261	0.165856	0.207885				0.0613338	0.0661049			0.0301962	0.0391727
	0.17621	0.277182	0.172871				0.0629815	0.0619598			0.0317073	0.0671477
	0.13795	0.168621	0.17477				0.0832749	0.0863847			0.0326008	0.0453816
	0.127958	0.142396	0.189006				0.0595464	0.0860449			0.0335193	0.0485132
	0.143644	0.162765	0.165226				0.064811	0.0709721			0.0323753	0.0363391
	0.160979	0.171036	0.17712				0.0702723	0.0675371			0.0421008	0.0449991
	0.144434	0.127177	0.189962				0.110265	0.0625743			0.0572732	0.0361869
	0.182712	0.208438	0.1709				0.0959742	0.0683383			0.0326715	0.0397606
	0.146898	0.152389	0.21815				0.0678051	0.0850631			0.0793998	0.0491609
	0.173306	0.167489	0.194123				0.0593202	0.0667437			0.0300057	0.0665392
	0.150788	0.137123	0.158944				0.0633411	0.0686316			0.0688788	0.0448395
	0.124401	0.150778	0.240268				0.0684233	0.0698611			0.0313134	0.0448287
	0.179983	0.128587	0.201777				0.083991	0.0771242			0.0474749	0.0922413
	0.160362	0.178153	0.189225				0.067285	0.0805457			0.0489836	0.11582
	0.130708	0.145236	0.16077				0.118876	0.0709907			0.0491822	0.0358392
	0.149573	0.13808	0.173164				0.066355	0.0850929			0.0500628	0.0828877
	0.206395	0.139776	0.163262				0.0601218	0.0612291			0.0435096	0.0663836
	0.151946	0.153633	0.184939				0.0667906	0.0673569			0.0965132	0.0599042
	0.130585	0.202264	0.154822				0.0618968	0.068372			0.0309525	0.0528968
	0.175754	0.13861	0.160562				0.0626274	0.0637617			0.046455	0.0382858
	0.179815	0.174915	0.222884				0.0617195	0.0626226			0.0392666	0.0422382
	0.155581	0.17653	0.167349				0.062593	0.0731082			0.0401915	0.0363887
	0.185392	0.148812	0.166504				0.0607113	0.0684968			0.0395291	0.0535001
	0.163282	0.123801	0.17229				0.0827997	0.0849044			0.0343848	0.0363465
	0.138295	0.149322	0.168128				0.0701646	0.0633256			0.0336627	0.0367673
	0.141967	0.131862	0.162022				0.0699633	0.0645381			0.0476183	0.03708
	0.149893	0.14311	0.16006				0.0606485	0.0739866			0.0462759	0.0385743
	0.136761	0.182564	0.17826				0.0628391	0.0723986			0.0440255	0.060216
	0.138546	0.304054	0.196064				0.0853761	0.0614254			0.0304014	0.0424129
	0.139601	0.135133	0.168168				0.0622413	0.0720998			0.0532431	0.0534009
	0.12704	0.132289	0.184616				0.0755344	0.0818792			0.0405596	0.0370209
	0.168949	0.175156	0.162207				0.0593799	0.0676794			0.0404218	0.0371041
	0.151151	0.162433	0.170161				0.119472	0.130692			0.036476	0.110936
	0.144903	0.141148	0.207823				0.0599564	0.0671104			0.0339639	0.0409546
	0.207618	0.129249	0.173077				0.06521	0.0807723			0.059139	0.0416424
	0.144504	0.136666	0.209813				0.0631397	0.0635821			0.0328531	0.0413196
	0.137031	0.212195	0.222601				0.0594684	0.0598247			0.0426963	0.0620489
	0.129184	0.173803	0.163889				0.0579137	0.0735163			0.0543946	0.0359184
	0.146993	0.135215	0.167116				0.0665946	0.0600234			0.0363176	0.0566577
	0.214087	0.139066	0.181874				0.0614013	0.0620326			0.0359794	0.0368902
	0.182377	0.168885	0.167				0.0672807	0.0605936			0.0419074	0.0659895
	0.188236	0.141834	0.170263				0.0742493	0.0730321			0.0375884	0.0613606
	0.130667	0.132866	0.202699				0.0621175	0.0894083			0.0370097	0.0595487
	0.127604	0.131603	0.162225				0.0631292	0.0756572			0.0309101	0.0392184
	0.126983	0.132103	0.244468				0.0723766	0.0621843			0.0330982	0.0384607
	0.204723	0.189421	0.153379				0.0687217	0.0587638			0.0427418	0.0404069
	0.143077	0.140523	0.194351				0.0677614	0.0759963			0.052624	0.0463724
	0.241264	0.12633	0.166021				0.0720508	0.0731107			0.0393387	0.0418052
	0.189004	0.151511	0.242188				0.0603413	0.0647829			0.0836986	0.0357251
	0.131782	0.228482	0.175364				0.0658938	0.0665749			0.0563877	0.0410347
	0.186352	0.141467	0.158033				0.061972	0.0684061			0.0543026	0.0428582
	0.24068	0.14339	0.167443				0.0610719	0.0598074			0.0537648	0.040924
	0.235056	0.139403	0.152898				0.0707681	0.0875794			0.0417093	0.0434576
	0.143429	0.161891	0.181727				0.0603477	0.0590942			0.0487063	0.0455091
	0.155203	0.13309	0.200049				0.0613674	0.0607924			0.0475405	0.0389241
	0.182526	0.12347	0.18434				0.0625061	0.100365			0.0443021	0.0379114
	0.229438	0.227811	0.21184				0.0703814	0.0707859			0.0505876	0.0506542
	0.161834	0.200826	0.17294				0.0642626	0.0774017			0.0415725	0.0495651
	0.22135	0.168473	0.162506				0.0627396	0.0595821			0.0417289	0.0357768
	0.140676	0.15249	0.188479				0.0659328	0.0609628			0.0427054	0.0385062
	0.165172	0.140569	0.212028				0.069237	0.0633405			0.03577	0.0383952
	0.137673	0.135265	0.178066				0.0672304	0.062234			0.040156	0.0362406
	0.174031	0.20135	0.171295				0.0738378	0.0911777			0.0317259	0.0427042
	0.194683	0.156813	0.171378				0.0715093	0.0598604			0.0734871	0.0525398
	0.16205	0.305337	0.155062				0.061091	0.0605413			0.0349256	0.0363636
	0.266699	0.128974	0.178004				0.0834236	0.0699222			0.029964	0.0472255
	0.174045	0.171898	0.182891				0.0757722	0.0605696			0.0342208	0.0385857
	0.141046	0.159229	0.188413				0.0623629	0.0612513			0.0458248	0.0521195
	0.195771	0.277074	0.16835				0.0638566	0.0748194			0.0378567	0.0358277
	0.236221	0.137403	0.157605				0.0646185	0.0710425			0.0417813	0.0412128
	0.136061	0.127703	0.167973				0.0695366	0.0693805			0.0376569	0.040248
	0.229428	0.197911	0.16068				0.0653362	0.0754313			0.0376721	0.0354285
	0.189767	0.155235	0.158485				0.0599027	0.0843901			0.0310273	0.0389254
	0.190679	0.171708	0.169902				0.0599803	0.0673932			0.0318133	0.0459734
	0.245767	0.157637	0.208067				0.0611001	0.0806843			0.0361513	0.0360552
	0.156656	0.127442	0.175472				0.0617682	0.0643162			0.036586	0.0579597
	0.13395	0.177539	0.15899				0.0628056	0.0758689			0.0373966	0.03648
	0.188935	0.153648	0.172835				0.0688452	0.065307			0.0349281	0.0363658
	0.191228	0.143073	0.164491				0.0594184	0.0762279			0.0335907	0.0398906
	0.184316	0.168866	0.15295				0.0606308	0.0625441			0.0371853	0.0422105
	0.151935	0.136645	0.166041				0.0774408	0.0692348			0.0334875	0.0628414
	0.169433	0.165848	0.154951				0.0617214	0.0646177			0.0369085	0.0365824
	0.181321	0.200995	0.154553				0.0617122	0.0603192			0.034794	0.103018
	0.164808	0.135017	0.169845				0.069868	0.0670163			0.0618702	0.0365623
	0.152989	0.141308	0.157659				0.0640393	0.0607515			0.0662706	0.0969273
	0.137335	0.159778	0.263079				0.100226	0.0659802			0.0712058	0.0429758
	0.157034	0.234579	0.154331				0.0643192	0.0871261			0.0529299	0.0503768
	0.141803	0.194545	0.156028				0.0670997	0.0681919			0.0680369	0.0426686
	0.160653	0.164557	0.231573				0.0722301	0.0635857			0.0462606	0.0422166
	0.180603	0.155976	0.232143				0.0617079	0.0592097			0.0385283	0.0443381
	0.148188	0.216697	0.242998				0.0667164	0.0660381			0.0485002	0.0396851
	0.12047	0.16983	0.174275				0.0640476	0.0599852			0.0302866	0.0362089
	0.142917	0.144651	0.211489				0.0591425	0.0778025			0.0300723	0.0399926
	0.122532	0.159624	0.178114				0.0580912	0.0836633			0.0382481	0.0453224
	0.141053	0.28629	0.226346				0.0582943	0.080584			0.0476127	0.0405336
	0.121305	0.20699	0.180449				0.0666188	0.0703032			0.0309701	0.0425536
	0.122077	0.145495	0.174235				0.0651412	0.0958868			0.0705986	0.0461378
	0.12697	0.129645	0.181762				0.0648857	0.0830006			0.0327425	0.0549698
	0.144822	0.207585	0.183312				0.0591933	0.0599952			0.0398591	0.0387289
	0.123154	0.225606	0.170953				0.0643057	0.0735606			0.0623891	0.0628806
	0.162898	0.229197	0.165126				0.0618346	0.0618874			0.0303387	0.0752364
	0.226797	0.158375	0.204715				0.06426	0.0908793			0.0393753	0.0361546
	0.133941	0.185156	0.173522				0.0661165	0.0623669			0.0573884	0.12562
	0.137822	0.15815	0.290067				0.0637588	0.071581			0.0682146	0.0383246
	0.180249	0.231975	0.216702				0.0690991	0.0755097			0.0524781	0.0415775
	0.143481	0.19478	0.197458				0.0601966	0.0675894			0.0825977	0.0375261
	0.16243	0.155687	0.17788				0.064799	0.0725139			0.0836066	0.0399425
	0.15588	0.177063	0.177955				0.0665149	0.0683013			0.0712227	0.0672072
	0.164175	0.196556	0.16783				0.067815	0.0661999			0.0710596	0.0496251
	0.144519	0.235236	0.180476				0.0759043	0.066156			0.0727826	0.0360359
	0.167427	0.169626	0.187764				0.0608348	0.0767459			0.0671116	0.0433418
	0.164395	0.1342	0.202436				0.0658151	0.0674954			0.0537485	0.0423048
	0.152457	0.173188	0.171769				0.0597113	0.0799432			0.0616502	0.0373204
	0.151028	0.16187	0.193301				0.0688795	0.060734			0.0376179	0.050861
	0.112389	0.161717	0.207427				0.0632228	0.0857225			0.0311471	0.0640657
	0.167745	0.149965	0.243339				0.063444	0.0754016			0.0314459	0.0441881
	0.222939	0.155843	0.167482				0.0623248	0.0654125			0.05896	0.0443488
	0.168471	0.279012	0.188294				0.0615316	0.0612268			0.0456795	0.0362817
	0.146495	0.240903	0.21639				0.061915	0.0632726			0.0579319	0.0382558
	0.131404	0.203056	0.169026				0.0605038	0.0639338			0.0679968	0.0381559
	0.138126	0.149822	0.261194				0.0667269	0.0610434			0.0842697	0.0358116
	0.135079	0.139952	0.188001				0.0573301	0.0727946			0.0339669	0.0507016
	0.134477	0.159797	0.20873				0.0560313	0.0622404			0.0387111	0.055275
	0.12372	0.139343	0.163502				0.0686163	0.0626489			0.0337846	0.0408921
	0.149185	0.153646	0.177166				0.061613	0.0749718			0.101178	0.0367997
	0.135425	0.180051	0.198345				0.132178	0.0724244			0.0347536	0.037898
	0.140718	0.204413	0.166354				0.127585	0.0680191			0.0468862	0.0353315
	0.137923	0.217605	0.178635				0.0565874	0.0615222			0.035828	0.0446365
	0.128442	0.205661	0.24908				0.0569757	0.0618159			0.0435545	0.0399925
	0.128003	0.287967	0.166892				0.11873	0.0846654			0.0320075	0.0513611
	0.127208	0.145612	0.166093				0.0610811	0.0615319			0.0384972	0.0374071
	0.175467	0.140958	0.166619				0.0710267	0.0684365			0.058377	0.0380829
	0.196856	0.134156	0.233815				0.0731648	0.105105			0.0338181	0.0439263
	0.168852	0.129862	0.188338				0.0917204	0.0620253			0.0355714	0.0448153
	0.191976	0.179344	0.18651				0.0624716	0.0661072			0.0354113	0.0358563
	0.150532	0.150261	0.2122				0.0555206	0.0683282			0.0326358	0.0984033
	0.189801	0.160594	0.164539				0.0866774	0.0678188			0.0338686	0.043015
	0.147878	0.129172	0.17092				0.05604	0.0759257			0.0374472	0.0581946
	0.162614	0.132191	0.191696				0.0908624	0.0707534			0.0687328	0.0754903
	0.163865	0.137769	0.173823				0.0854777	0.0700458			0.074232	0.0494753
	0.162037	0.147495	0.167865				0.11199	0.0669699			0.0527529	0.0441729
	0.206651	0.164414	0.1738				0.0804136	0.065867			0.0359865	0.0445529
	0.147638	0.170317	0.168947				0.0569247	0.0634448			0.0378468	0.0398698
	0.14938	0.158027	0.226022				0.0560649	0.0583268			0.0649193	0.0627467
	0.149372	0.23216	0.201877				0.0619712	0.0699751			0.0340481	0.0448877
	0.140978	0.14933	0.176743				0.0930374	0.0826926			0.0343595	0.0485363
	0.200884	0.219823	0.198672				0.097121	0.0733729			0.065329	0.0444283
	0.145594	0.173702	0.17505				0.0700911	0.0662139			0.0693203	0.0352871
	0.141554	0.155098	0.22484				0.0844195	0.0610565			0.0460956	0.0412445
	0.133516	0.143657	0.171786				0.0573055	0.0583119			0.0419107	0.0399155
	0.132063	0.217749	0.224793				0.0577504	0.0556215			0.0438775	0.0832521
	0.165909	0.164079	0.193122				0.0862447	0.0706409			0.0796268	0.0547317
	0.133134	0.183056	0.19903				0.0692016	0.0809072			0.0395864	0.0671026
	0.201703	0.18923	0.188542				0.0618475	0.0760131			0.039373	0.048312
	0.152183	0.256625	0.175038				0.0592732	0.056706			0.0386773	0.0612824
	0.136711	0.167694	0.196305				0.0934225	0.0785509			0.0384335	0.0645506
	0.311504	0.173398	0.200383				0.0664076	0.059956			0.0418001	0.0540455
	0.188009	0.167495	0.2334				0.0587595	0.0691693			0.0316149	0.0791564
	0.139018	0.132309	0.185777				0.0566938	0.0774991			0.0321425	0.0677685
	0.172164	0.150229	0.167003				0.0756259	0.056955			0.0984322	0.0566311
	0.164822	0.165889	0.169595				0.0608058	0.0905566			0.0316764	0.041942
	0.204162	0.173516	0.191093				0.0555766	0.0623909			0.0381031	0.0513122
	0.141285	0.181009	0.215619				0.059149	0.0752791			0.0334195	0.0543716
	0.130282	0.140379	0.16916				0.0664892	0.0674408			0.0335484	0.0585179
	0.195253	0.143146	0.180124				0.0576672	0.0684909			0.0529699	0.0691821
	0.141371	0.198223	0.168982				0.0574988	0.0667059			0.0467374	0.0562094
	0.167137	0.198932	0.228212				0.0631884	0.0579019			0.0345589	0.0688968
	0.150964	0.181343	0.166702				0.0620389	0.0659097			0.07263	0.100488
	0.20075	0.197707	0.167008				0.0614057	0.0876624			0.0325248	0.0691951
	0.196866	0.147171	0.171589				0.0608352	0.0641412			0.0821068	0.0637578
	0.151212	0.161827	0.169864				0.0559618	0.0748922			0.040378	0.0555642
	0.201103	0.13848	0.167383				0.0626531	0.0756023			0.0359603	0.0619999
	0.222509	0.192477	0.185068				0.0951503	0.0660347			0.0946794	0.0455453
	0.129591	0.160198	0.170462				0.0812717	0.0647678			0.0404146	0.0452981
	0.155469	0.194562	0.170669				0.073658	0.079499			0.0528909	0.0928041
	0.126745	0.218084	0.178768				0.0695608	0.0750144			0.104282	0.0519894
	0.126806	0.135831	0.199263				0.0735287	0.0596587			0.0927033	0.0648674
	0.123731	0.14123	0.204277				0.0851274	0.0650716			0.0951247	0.0916829
	0.124801	0.176402	0.178218				0.0610591	0.0599187			0.0444003	0.041794
	0.126479	0.14283	0.189915				0.0658066	0.135477			0.0342173	0.0549353
	0.12717	0.228695	0.236282				0.0768062	0.0918143			0.0332557	0.0582753
	0.132045	0.149938	0.18379				0.0586451	0.07304			0.0444146	0.0693211
	0.139442	0.153302	0.170093				0.0731334	0.0644682			0.0996096	0.0740004
	0.141783	0.20828	0.217517				0.0575281	0.059277			0.0894761	0.0670834
	0.133428	0.143743	0.1657				0.0683141	0.0586757			0.0841117	0.0743256
	0.127994	0.146852	0.168865				0.0576363	0.0714999			0.0340448	0.0584689
	0.14822	0.142188	0.173458				0.0640606	0.0580994			0.0345571	0.0679229
	0.15057	0.139302	0.191981				0.075011	0.0722462			0.0373703	0.0817595
	0.114333	0.304612	0.16705				0.0741418	0.0700678			0.0443068	0.0683475
	0.123334	0.149018	0.164214				0.0870928	0.0604303			0.0334043	0.0824188
	0.14007	0.162612	0.164583				0.0769211	0.076671			0.0377112	0.101996
	0.140857	0.198302	0.209409				0.0717406	0.06635			0.0445125	0.0482719
	0.179777	0.207243	0.172404				0.0600907	0.0620806			0.03276	0.0478728
	0.116799	0.184378	0.184624				0.0581505	0.0613893			0.0942206	0.0544841
	0.115078	0.162302	0.230096				0.0584711	0.0846295			0.0593771	0.0445249
	0.1239	0.134991	0.171238				0.0895259	0.0580285			0.0448097	0.0502941
	0.11948	0.223272	0.193312				0.100277	0.0599481			0.0738898	0.0720468
	0.114317	0.1754	0.186157				0.104195	0.0763701			0.0411549	0.091265
	0.130047	0.199599	0.167358				0.0747384	0.109037			0.0717149	0.0765883
	0.113089	0.166029	0.190801				0.112656	0.157466			0.0542798	0.0848979
	0.112979	0.218403	0.165436				0.0681358	0.0590726			0.0332662	0.049402
	0.172666	0.140644	0.169402				0.0826349	0.0723374			0.105966	0.0675885
	0.125537	0.211493	0.171653				0.0734725	0.0618201			0.0387216	0.0392151
	0.122784	0.209636	0.210962				0.0637981	0.0613862			0.0323352	0.0537165
	0.112026	0.222112	0.260538				0.0739119	0.0915932			0.0363068	0.0805101
	0.116123	0.149213	0.200152				0.0976686	0.0610829			0.0330653	0.0966794
	0.157098	0.173594	0.233991				0.0703865	0.0799533			0.0440344	0.0502959
	0.13046	0.198155	0.175152				0.0758908	0.0757846			0.0347068	0.0664467
	0.151959	0.188702	0.184555				0.0698883	0.106245			0.0335457	0.067934
	0.128167	0.155989	0.188153				0.0825843	0.0659135			0.0620568	0.0373463
	0.116318	0.173354	0.198675				0.103298	0.0686881			0.0613599	0.0513616
	0.150828	0.221847	0.182268				0.0790679	0.109548			0.0334607	0.0406989
	0.201358	0.208977	0.222529				0.0756603	0.0597603			0.0576525	0.0797553
	0.175452	0.161157	0.182417				0.067317	0.0592377			0.0488571	0.0520641
	0.166414	0.130623	0.217319				0.0812241	0.141519			0.0501216	0.0586225
	0.175847	0.134524	0.212069				0.0774135	0.0818197			0.0317038	0.0499894
	0.144282	0.154673	0.169045				0.0782007	0.0741156			0.0369768	0.0470869
	0.180388	0.154367	0.187447				0.06889	0.13064			0.0321578	0.0425549
	0.122559	0.134233	0.199595				0.0950714	0.0841234			0.0375716	0.0664595
	0.131501	0.17694	0.183928				0.0754235	0.0760016			0.0333728	0.0573375
	0.145685	0.147135	0.209583				0.0756999	0.0561444			0.0323931	0.0947511
	0.121764	0.13822	0.167266				0.0611704	0.0671527			0.0320431	0.0675796
	0.121702	0.1642	0.216524				0.0740221	0.0637351			0.111351	0.0683375
	0.13581	0.14834	0.180721				0.0701081	0.0610485			0.0555515	0.0582561
	0.17094	0.137466	0.172311				0.08724	0.0630121			0.0581003	0.0552625
	0.159162	0.152715	0.184638				0.065772	0.0608531			0.037979	0.0492789
	0.167933	0.170768	0.199025				0.0746004	0.0577902			0.0615664	0.0752591
	0.168016	0.177715	0.225285				0.0919078	0.0621328			0.0383428	0.100149
	0.146384	0.205751	0.246937				0.0659765	0.0660645			0.0384884	0.0378097
	0.114781	0.228275	0.196223				0.0636011	0.0626395			0.0323234	0.040524
	0.149726	0.245605	0.188265				0.109848	0.0566742			0.0398117	0.0493896
	0.162704	0.231189	0.178755				0.0751467	0.0584822			0.0949472	0.0757771
	0.141753	0.137686	0.20092				0.0797637	0.0787632			0.0331267	0.0605031
	0.143189	0.213239	0.236258				0.109497	0.0727249			0.034579	0.0354657
	0.130052	0.250994	0.186879				0.0636801	0.14614			0.0355443	0.0586448
	0.159458	0.205716	0.166311				0.0581758	0.0665556			0.0371336	0.0562387
	0.162007	0.167862	0.168721				0.0598548	0.0634421			0.0622362	0.0806294
	0.146947	0.16958	0.203222				0.0610949	0.0608335			0.0338669	0.0431403
	0.129244	0.146903	0.170241				0.0645978	0.0624297			0.0350055	0.040472
	0.145401	0.16638	0.21057				0.0680511	0.119062			0.0316298	0.0385622
	0.18651	0.144038	0.198352				0.150645	0.0700752			0.0318094	0.0637987
	0.121413	0.136756	0.173629				0.0621364	0.0566549			0.034436	0.0649985
	0.147876	0.157864	0.184947				0.0646325	0.0603473			0.0354073	0.0587487
	0.135084	0.141383	0.211751				0.0787697	0.0969195			0.0337584	0.0422368
	0.213407	0.128646	0.212556				0.0681325	0.057389			0.0358667	0.0529113
	0.123375	0.139307	0.194797				0.0726209	0.0616899			0.0448545	0.0644771
	0.224255	0.129104	0.220126				0.0777418	0.13798			0.0351623	0.0608485
	0.179209	0.132561	0.201282				0.0559188	0.0645608			0.0788771	0.0574793
	0.117082	0.146249	0.182207				0.0630459	0.0564233			0.0692091	0.0497428
	0.175031	0.156226	0.229542				0.0566336	0.0600793			0.0541811	0.0474338
	0.149614	0.20035	0.175227				0.0730812	0.0622258			0.031795	0.0559119
	0.12674	0.258359	0.186986				0.0560914	0.101499			0.0710059	0.0390076
	0.187597	0.167138	0.187843				0.0564951	0.126555			0.0341	0.0661988
	0.13203	0.126917	0.220756				0.0564025	0.146529			0.0557931	0.0633675
	0.159632	0.163151	0.170463				0.0609333	0.145736			0.0717866	0.0582333
	0.134306	0.128566	0.164727				0.0584609	0.158536			0.0808327	0.0537313
	0.116675	0.128433	0.219746				0.056557	0.108188			0.0419051	0.0520665
	0.133616	0.183319	0.16649				0.0648926	0.0621866			0.0685344	0.0470739
	0.13305	0.154229	0.17361				0.0807582	0.0703911			0.033906	0.0586987
	0.128248	0.216446	0.172262				0.0651765	0.0581451			0.0496759	0.0503824
	0.145415	0.167135	0.191814				0.0571064	0.0702194			0.0364371	0.03591
	0.138175	0.152989	0.171132				0.0837619	0.119833			0.0360575	0.0501077
	0.13095	0.154265	0.173516				0.0795408	0.11971			0.0315296	0.0543094
	0.154384	0.211935	0.18143				0.0755954	0.118431			0.0764607	0.0683874
	0.140806	0.138347	0.170803				0.0858033	0.0924018			0.0752289	0.0531339
	0.143774	0.253116	0.187565				0.0660566	0.135284			0.0375173	0.0619074
	0.141103	0.192596	0.197165				0.069378	0.132296			0.0323985	0.0420297
	0.1266	0.164893	0.172597				0.0654411	0.0601767			0.0349298	0.0576538
	0.1386	0.213778	0.22268				0.0758022	0.10559			0.0422621	0.0599643
	0.128361	0.254824	0.207609				0.0702406	0.0632313			0.0340868	0.0431517
	0.118586	0.141209	0.185461				0.0640201	0.0615623			0.0336674	0.0500808
	0.16134	0.21475	0.214962				0.0606052	0.0571417			0.094148	0.0531031
	0.157794	0.196099	0.173833				0.0609701	0.0789589			0.0327219	0.0480114
	0.181524	0.190328	0.201301				0.0595695	0.135374			0.0494339	0.0538384
	0.126487	0.162304	0.169276				0.0588763	0.065053			0.0321136	0.0437508
	0.202462	0.160232	0.180848				0.0609533	0.112472			0.0332605	0.0559588
	0.165652	0.164585	0.177456				0.120082	0.100199			0.0326067	0.0743203
	0.18236	0.194803	0.174975				0.107075	0.108929			0.0378766	0.0671853
	0.142854	0.213979	0.192012				0.0792524	0.1732			0.0341374	0.0543486
	0.170719	0.160784	0.231149				0.0640857	0.067591			0.0317223	0.0486467
	0.147848	0.174769	0.200156				0.0747439	0.0573814			0.0388323	0.0511791
	0.152092	0.181823	0.190026				0.0548991	0.0743938			0.0344863	0.0510152
	0.116089	0.216282	0.181131				0.0600107	0.0562273			0.0433482	0.0480453
	0.136645	0.243692	0.186188				0.0642326	0.0630191			0.0458497	0.0647312
	0.237448	0.170585	0.186651				0.0565437	0.0693357			0.0356986	0.0450293
	0.143953	0.181213	0.195897				0.0562002	0.123824			0.0419922	0.0551911
	0.125198	0.143214	0.174751				0.0549303	0.0602739			0.0920186	0.0381657
	0.113921	0.132576	0.216079				0.0581583	0.0733548			0.0358089	0.0506114
	0.162458	0.177204	0.183422				0.119195	0.0641318			0.0363477	0.0608991
	0.119862	0.156863	0.200154				0.0600615	0.0570728			0.035373	0.0436345
	0.187776	0.126085	0.179377				0.0651357	0.0643561			0.0339165	0.0553837
	0.114044	0.131248	0.19752				0.0690161	0.0638289			0.0330599	0.0434726
	0.123906	0.141376	0.230791				0.0623576	0.065983			0.0419543	0.0516177
	0.134227	0.163366	0.207774				0.059026	0.0585261			0.0539091	0.0546762
	0.134622	0.124469	0.222197				0.0599356	0.0604062			0.0455101	0.0426147
	0.159945	0.144392	0.173283				0.06136	0.10064			0.0370016	0.0703462
	0.143218	0.134643	0.172697				0.0585462	0.1174			0.0406395	0.0440175
	0.184307	0.145235	0.182117				0.0576361	0.0587385			0.0328065	0.0816371
	0.120422	0.169285	0.172069				0.0629831	0.0644056			0.109877	0.0685409
	0.135251	0.138414	0.20437				0.0567565	0.0588254			0.052003	0.0536813
	0.165888	0.1821	0.180104				0.0578485	0.0574593			0.0387485	0.0466875
	0.142541	0.127175	0.205985				0.0614694	0.0559908			0.0361369	0.0589978
	0.141232	0.130976	0.227811				0.07821	0.0653506			0.0355235	0.0369882
	0.139626	0.14384	0.17867				0.0595109	0.0575661			0.0402772	0.072985
	0.134463	0.132881	0.214683				0.0586437	0.0615066			0.0694606	0.0734603
	0.127105	0.126797	0.226238				0.084837	0.0556684			0.0846594	0.0447636
	0.126107	0.126245	0.192652				0.160117	0.057681			0.0328246	0.0380789
	0.124464	0.172342	0.198585				0.0769585	0.0607511			0.0363618	0.0866672
	0.123389	0.134784	0.177686				0.0598533	0.0637094			0.0376289	0.0454029
	0.126469	0.183688	0.21106				0.07482	0.0626773			0.0340423	0.0735655
	0.184574	0.209369	0.213555				0.0598953	0.0699886			0.0355718	0.0643925
	0.149069	0.147916	0.186924				0.0732083	0.0566727			0.0346804	0.0471584
	0.176618	0.138533	0.196353				0.0830993	0.0591628			0.0321698	0.0466121
	0.202561	0.165694	0.207251				0.0684668	0.0738698			0.0355881	0.0381521
	0.216959	0.136908	0.212008				0.0672159	0.0641658			0.0325069	0.0365582
	0.218982	0.142817	0.190378				0.0722004	0.0640826			0.0445805	0.0725751
	0.15503	0.141266	0.217678				0.0892223	0.0564573			0.0320187	0.0368389
	0.145319	0.157634	0.246351				0.0780078	0.0576528			0.0386392	0.039981
	0.292465	0.251862	0.196176				0.0784859	0.140042			0.0322166	0.0437455
	0.127513	0.148433	0.18329				0.0672885	0.0749917			0.0370328	0.0424725
	0.195512	0.128869	0.17948				0.0611177	0.0645819			0.0319524	0.0522678
	0.123377	0.201651	0.193467				0.0689527	0.0613387			0.0449769	0.0359897
	0.137837	0.180533	0.207753				0.0817804	0.0619552			0.0351235	0.0365917
	0.121214	0.131631	0.263573				0.0667825	0.0669056			0.0696393	0.0552212
	0.145964	0.26762	0.256762				0.070554	0.0595267			0.0349402	0.0400086
	0.200917	0.170276	0.279204				0.0600447	0.0609253			0.0346497	0.0460355
	0.171805	0.199734	0.209602				0.0594944	0.0588537			0.0360095	0.040303
	0.120637	0.153084	0.216499				0.0611672	0.060848			0.0882296	0.0477703
	0.130702	0.190232					0.10613	0.0608342			0.10365	0.0450639
	0.132702	0.141905					0.102248	0.0620229			0.0359079	0.0373406
	0.184447	0.163758					0.079564	0.0669353			0.0331407	0.0414746
	0.190599	0.207116					0.100817	0.0573558			0.0356625	0.0450753
	0.119607	0.174688					0.0624632	0.0624035			0.0425515	0.0463301
	0.133949	0.205519					0.0639817	0.0622382			0.0320998	0.0389444
	0.138516	0.217278					0.0931927	0.0564469			0.062683	0.0800408
	0.156618	0.250047					0.115431	0.100677			0.0642878	0.102838
	0.19238	0.143557					0.0978345	0.0697329			0.0583102	0.0352498
	0.179294	0.149201					0.103696	0.0925237			0.0920234	0.0357105
	0.122644	0.129528					0.0657107	0.057063			0.0567385	0.0481058
	0.126153	0.17644					0.061701	0.0622529			0.038395	0.0401358
	0.184173	0.185447					0.0657837	0.0582632			0.0337127	0.0430379
	0.12126	0.133512					0.0757321	0.113818			0.0338437	0.0503767
	0.261989	0.198818					0.0647249	0.0624728			0.0863025	0.0372499
	0.149157	0.225955					0.0630385	0.065406			0.0454247	0.0353801
	0.124485	0.149335					0.0576089	0.0749334			0.0329441	0.0398548
	0.119574	0.157844					0.0912118	0.123079			0.035358	0.0415771
	0.212627	0.159947					0.0965304	0.0695918			0.0335162	0.0424614
	0.129207	0.13883					0.0741575	0.0571101			0.0312178	0.0977278
	0.122311	0.138562					0.0639169	0.0649133			0.0313719	0.0477482
	0.128155	0.128404					0.0604098	0.0674764			0.0931808	0.0357193
	0.126043	0.172194					0.0603463	0.0661464			0.045621	0.0418752
	0.136684	0.21863					0.0688298	0.136423			0.0329913	0.0361859
	0.197217	0.21249					0.0726733	0.0751355			0.0316905	0.0363433
	0.132071	0.130362					0.101418	0.0580971			0.0362192	0.0373872
	0.147674	0.154542					0.0641615	0.0702788			0.0329307	0.0700474
	0.14443	0.213907					0.0870836	0.0629361			0.0334222	0.0398528
	0.147497	0.154431					0.0857553	0.0605686			0.0356693	0.0422033
	0.125472	0.133105					0.0674866	0.0649583			0.0349833	0.0382732
	0.131218	0.171921					0.066523	0.0601343			0.0342635	0.0364828
	0.13448	0.157463					0.117793	0.0566762			0.0424919	0.0467713
	0.131548	0.136757					0.0663473	0.058073			0.0344363	0.051288
	0.198446	0.164373					0.0788312	0.0628529			0.0321566	0.0362639
	0.140037	0.133852					0.0632624	0.0692796			0.0365561	0.0478116
	0.132088	0.19409					0.0894695	0.0582209			0.0384141	0.0562426
	0.161326	0.129747					0.0642263	0.0613852			0.0325336	0.0453431
	0.14399	0.181769					0.0707229	0.0779394			0.10348	0.0499466
	0.171575	0.224961					0.0705159	0.122636			0.112939	0.0402625
	0.151046	0.135737					0.0713791	0.0592559			0.0322583	0.102029
	0.148307	0.154237					0.0658931	0.0597983			0.0330267	0.0713506
	0.116778	0.153079					0.0840583	0.144476			0.031972	0.0550191
	0.154931	0.131862					0.0627464	0.0580856			0.0350404	0.0407751
	0.153121	0.153407					0.0660507	0.124879			0.0315675	0.038525
	0.241211	0.165871					0.0762414	0.06759			0.042247	0.0575982
	0.159151	0.13735					0.0840137	0.0571849			0.0903965	0.0353734
	0.134573	0.23401					0.0691669	0.0645292			0.0321921	0.0551603
	0.132371	0.159631					0.0676614	0.0599516			0.0319545	0.0423913
	0.183776	0.142071					0.073777	0.0623914			0.0316034	0.0489262
	0.141715	0.131093					0.0643842	0.0651959			0.0410995	0.0365786
	0.181499	0.201148					0.0764549	0.0604384			0.0378166	0.0367367
	0.19821	0.218021					0.0641051	0.0578786			0.0328956	0.041613
	0.173715	0.14522					0.0656002	0.0576939			0.0357818	0.0480752
	0.191133	0.14403					0.0704929	0.0589729			0.0315607	0.0490717
	0.169737	0.147253					0.0651395	0.0681656			0.0343456	0.036051
	0.175626	0.143208					0.0713915	0.0596343			0.0322719	0.0423133
	0.176133	0.142279					0.0673273	0.0687895			0.0349084	0.0363917
	0.165288	0.179461					0.0658828	0.0636967			0.0324514	0.0387609
	0.1292	0.219582					0.0663287	0.0584724			0.0360663	0.0358747
	0.145448	0.139541					0.0633637	0.0678303			0.0324438	0.0476432
	0.141694	0.193255					0.06403	0.106807			0.0363693	0.0388484
	0.131295	0.154334					0.0671363	0.0669155			0.0350434	0.038356
	0.18538	0.136461					0.0633281	0.0743701			0.0354186	0.051475
	0.125245	0.196841					0.0649518	0.0585577			0.0394446	0.0379311
	0.134141	0.182137					0.0636249	0.0586617			0.0359673	0.0368015
	0.125487	0.138479					0.0676388	0.0654098			0.0627809	0.0474003
	0.234371	0.144861					0.0641945	0.0724463			0.03373	0.0519776
	0.194454	0.161113					0.062622	0.0612661			0.034671	0.0367518
	0.184409	0.213812					0.0636852	0.0568029			0.0439209	0.0510325
	0.136628	0.227241					0.108892	0.0775385			0.0366503	0.0427252
	0.274869	0.170388					0.0630866	0.0799613			0.0326893	0.108661
	0.117977	0.13567					0.0697062	0.0615703			0.0903108	0.0399468
	0.145519	0.162919					0.0702788	0.0635642			0.0314474	0.0367562
	0.120582	0.140636					0.073426	0.0731331			0.0848532	0.0418224
	0.135328	0.144631					0.061051	0.0583551			0.0362492	0.0470531
	0.177512	0.182158					0.0711431	0.0602395			0.031522	0.046762
	0.138245	0.126102					0.15824	0.0579917			0.0539829	0.037679
	0.203353	0.287304					0.0892258	0.0639071			0.0319059	0.0377583
	0.181596	0.186733					0.0680442	0.0604004			0.031901	0.0507044
	0.171694	0.165994					0.0686235	0.0676266			0.057923	0.0362126
	0.141438	0.155693					0.128109	0.061578			0.101012	0.0356509
	0.150026	0.124872					0.0616923	0.0615896			0.0588553	0.0508937
	0.142138	0.130114					0.0639664	0.0603733			0.0394832	0.0492392
	0.277852	0.151425					0.0668873	0.0656423			0.0830278	0.0362902
	0.184659	0.13945					0.121374	0.168891			0.0368583	0.0385358
	0.137141	0.223452					0.0664915	0.0606461			0.0344854	0.0608116
	0.138456	0.184315					0.079508	0.0645085			0.0426758	0.0369549
	0.225353	0.143998					0.0782056	0.0821618			0.0325142	0.046203
	0.129172	0.148936					0.117184	0.0605653			0.117245	0.0375526
	0.127692	0.170769					0.0753714	0.0617105			0.0320049	0.0538694
	0.141703	0.124024					0.0682677	0.0618252			0.037745	0.0457033
	0.128983	0.130625					0.0714912	0.0648237			0.0330751	0.0883125
	0.162645	0.133264					0.0644707	0.127069			0.052699	0.0358195
	0.122517	0.140349					0.0800539	0.0578386			0.0962852	0.0375242
	0.20617	0.132173					0.0698046	0.0570573			0.0348388	0.0453484
	0.272765	0.138695					0.0678111	0.0842223			0.0361015	0.102089
	0.269313	0.157945					0.0701439	0.0994332			0.0327722	0.060714
	0.125777	0.152851					0.0676904	0.0649157			0.0333698	0.038889
	0.147046	0.127534					0.0726566	0.062321			0.0356289	0.062218
	0.145068	0.135331					0.0733838	0.0581927			0.0329096	0.0494265
	0.128282	0.130264					0.0830446	0.0829699			0.0995359	0.0411354
	0.263412	0.140281					0.076477	0.0607255			0.032299	0.0603702
	0.226705	0.128567					0.0630594	0.0582809			0.0327579	0.0392855
	0.142169	0.143163					0.0774164	0.0676608			0.0331584	0.0411706
	0.227923	0.137811					0.0632955	0.0594627			0.0327982	0.0541323
	0.187644	0.128704					0.095801	0.0608898			0.031847	0.0395962
	0.146768	0.163767					0.0869323	0.0613872			0.0339992	0.0588871
	0.157109	0.161478					0.0666385	0.0692749			0.0366911	0.0384445
	0.123516	0.138945					0.0848229	0.0757257			0.0362235	0.0438283
	0.16554	0.217832					0.0689897	0.0774536			0.0318421	0.0376786
	0.133742	0.151433					0.0816437	0.0740431			0.0336461	0.0465146
	0.14657	0.13436					0.0734772	0.065123			0.0395665	0.0400052
	0.128828	0.135418					0.0685468	0.0638221			0.0319326	0.037879
	0.128998	0.159786					0.062672	0.0641642			0.0393887	0.0477208
	0.148283	0.160574					0.062339	0.0571796			0.0344559	0.0380351
	0.151154	0.160268					0.0677737	0.0651736			0.0412178	0.0358951
	0.136784	0.211451					0.0676667	0.0685315			0.0783264	0.0366738
	0.133169	0.172571					0.0683113	0.0576357			0.0365336	0.035524
	0.18523	0.136894					0.110228	0.0570847			0.0328708	0.0362686
	0.202032	0.12936					0.0708392	0.060284			0.0333972	0.0765377
	0.126117	0.124225					0.0798978	0.0655749			0.0596904	0.0586113
	0.135942	0.141944					0.0681439	0.063925			0.0728132	0.0792672
	0.193671	0.133138					0.0658206	0.0589912			0.0320899	0.0845941
	0.195953	0.161869					0.0650955	0.0592191			0.032084	0.0459751
	0.168013	0.207751					0.0714312	0.0769702			0.0331964	0.039442
	0.280094	0.126477					0.0699956	0.0613657			0.0352007	0.0421884
	0.132852	0.130273					0.0614329	0.0759568			0.0318931	0.0471236
	0.152401	0.148525					0.0612229	0.0600843			0.0703084	0.0650783
	0.125919	0.146938					0.0725267	0.0576246			0.0331093	0.0680335
	0.206799	0.15227					0.0615627	0.0636373			0.0508202	0.0506151
	0.231102	0.231529					0.0642742	0.07225			0.0323915	0.0445919
	0.141193	0.144358					0.0774018	0.0869157			0.0337966	0.0513643
	0.14275	0.142547					0.0620316	0.0767106			0.0338115	0.0381719
	0.233434	0.129223					0.0615989	0.0938979			0.0773227	0.0385803
	0.271142	0.169892					0.106649	0.0606947			0.0336786	0.045292
	0.154005	0.126629					0.0631592	0.0608192			0.0343156	0.0599565
	0.134068	0.155852					0.0743566	0.0651825			0.0413338	0.0470614
	0.139238	0.177307					0.0721635	0.0866488			0.0843529	0.0356053
	0.127926	0.133744					0.0850089	0.0648515			0.0346951	0.0365441
	0.131819	0.130461					0.0782515	0.0596462			0.0322273	0.0530027
	0.162194	0.164561					0.10484	0.0595735			0.0616068	0.0422857
	0.157297	0.157972					0.0690129	0.0598417			0.0319899	0.0356395
	0.172245	0.149916					0.0668854	0.064491			0.0923459	0.0362917
	0.146406	0.135005					0.0608394	0.0707126			0.0351515	0.0548407
	0.164562	0.131619					0.0837916	0.073053			0.187238	0.0366174
	0.174724	0.139596					0.0634509	0.0751377			0.0327994	0.0414174
	0.125057	0.126826					0.0603816	0.0769366			0.0945031	0.0650307
	0.174667	0.176841					0.0642625	0.0672583			0.0837464	0.0398999
	0.157885	0.136984					0.118601	0.0651625			0.0565113	0.0353771
	0.136592	0.149452					0.0690247	0.0591553			0.0432101	0.0417408
	0.122995	0.13891					0.0744803	0.0782847			0.0543468	0.0488118
	0.206519	0.136867					0.0664934	0.069117			0.03335	0.061647
	0.122697	0.138688					0.0725099	0.0611403			0.0443704	0.0402647
	0.119738	0.128722					0.0820169	0.0689517			0.103854	0.0392522
	0.135744	0.133621					0.0693703	0.0675737			0.104896	0.0370515
	0.143727	0.134069					0.0712956	0.0652888			0.0329865	0.0613713
	0.136343	0.136333					0.0893139	0.0739389			0.0955587	0.039196
	0.249113	0.223615					0.0749886	0.0635028			0.0363032	0.0463552
	0.247876	0.14368					0.0709743	0.0587729			0.0389865	0.108129
	0.13735	0.152662					0.0901857	0.0639096			0.0342797	0.0554738
	0.145215	0.13336					0.0669631	0.0655352			0.040026	0.040248
	0.151817	0.170243					0.082157	0.131016			0.0354356	0.0386304
	0.123933	0.177906					0.0628705	0.0704839			0.0337869	0.0439064
	0.199787	0.173931					0.0628184	0.0741795			0.0439808	0.0376143
	0.251856	0.154753					0.0793735	0.0674456			0.0553074	0.0357845
	0.164109	0.164407					0.0637473	0.0591498			0.0318771	0.0413006
	0.145711	0.152557					0.0630697	0.0818654			0.0322131	0.0376131
	0.13482	0.174061					0.0715729	0.0739037			0.0363686	0.0358969
	0.289855	0.132561					0.0695692	0.0745493			0.0499176	0.0379085
	0.125226	0.132191					0.0605624	0.0757924			0.0361618	0.10539
	0.242643	0.159592					0.0634717	0.0626753			0.121573	0.0521493
	0.139738	0.174913					0.113331	0.106516			0.0435718	0.039253
	0.144416	0.17091					0.0730362	0.0715465			0.035314	0.0366943
	0.250788	0.149366					0.0676243	0.0755601			0.0324874	0.0386626
	0.165347	0.157844					0.0654484	0.0627705			0.0575188	0.0410099
	0.256194	0.147216					0.0611785	0.0669975			0.0382265	0.0577563
	0.198017	0.149392					0.0642908	0.0729896			0.0368359	0.0429063
	0.126109	0.145826					0.0698719	0.060543			0.0329617	0.0530426
	0.156616	0.144871					0.0763361	0.0662235			0.0821998	0.0370493
	0.230955	0.171019					0.076659	0.0747287			0.03439	0.0397358
	0.180511	0.148356					0.0639054	0.0602523			0.0314524	0.0542378
	0.196897	0.160586					0.100632	0.0626836			0.0627226	0.0445045
	0.123991	0.191784					0.069559	0.193797			0.0340419	0.0356638
	0.126604	0.221587					0.077848	0.0663126			0.034526	0.0366294
	0.183271	0.160148					0.093647	0.0814574			0.0456169	0.0407729
	0.167094	0.212592					0.0879912	0.0642728			0.0364363	0.0438407
	0.211232	0.168512					0.0648207	0.0642899			0.036952	0.0747354
	0.138318	0.148302					0.0813707	0.0753567			0.0367816	0.0387623
	0.138212	0.153945					0.0773539	0.065878			0.0321109	0.0357462
	0.185874	0.225584					0.0707539	0.0990722			0.0367239	0.0492757
	0.211487	0.201443					0.0719079	0.0684895			0.0523206	0.0569212
	0.187196	0.208473					0.0750808	0.0707243			0.042801	0.0597537
	0.150551	0.157367					0.0942266	0.0723762			0.0340495	0.0397216
	0.180658	0.140418					0.0705485	0.0795103			0.0812909	0.0363484
	0.218683	0.224362					0.0977478	0.0672311			0.0917041	0.108527
	0.199906	0.24693					0.0614396	0.0724188			0.0317599	0.0372239
	0.21761	0.140748					0.0755285	0.0694412			0.0343872	0.0413786
	0.141789	0.175552					0.137859	0.0783996			0.076248	0.0380496
	0.145956	0.145382					0.069002	0.0711704			0.0441067	0.0665326
	0.133973	0.133841					0.110769	0.0951836			0.0391834	0.0386463
	0.141232	0.162311					0.0924075	0.0679675			0.0725474	0.0441188
	0.183399	0.148549					0.0826227	0.0726528			0.0831913	0.038389
	0.243718	0.151319					0.0688675	0.0671099			0.038958	0.0412263
	0.150027	0.152963					0.0946245	0.0769713			0.0907987	0.0518042
	0.135812	0.146506					0.0753404	0.0700369			0.0589233	0.0457625
	0.151912	0.261731					0.0654052	0.0670661			0.0532605	0.0566696
	0.187374	0.240912					0.0619875	0.0723388			0.0471095	0.0364481
	0.14705	0.178631					0.0656526	0.0660737			0.0901721	0.0560268
	0.159594	0.185512					0.063401	0.0715967			0.0365636	0.0590249
	0.204	0.139662					0.0727155	0.0800925			0.0353957	0.0731968
	0.169112	0.134468					0.0690341	0.0900719			0.0334374	0.0373996
	0.140996	0.135894					0.0787909	0.0985556			0.0790669	0.0416603
	0.156864	0.163376					0.0617564	0.0655592			0.0852231	0.0525642
	0.14016	0.152573					0.06148	0.0784558			0.0324948	0.0408008
	0.186062	0.138828					0.0611022	0.0703206			0.0357455	0.0843628
	0.137953	0.136894					0.0613322	0.0698806			0.0640558	0.0412921
	0.159707	0.166291					0.0640427	0.0740177			0.0667344	0.0696417
	0.167965	0.149388					0.0877168	0.0626002			0.0631901	0.0684802
	0.146954	0.166454					0.064747	0.0669699			0.0615398	0.0854806
	0.179681	0.146423					0.0646276	0.0615154			0.0498818	0.058194
	0.161415	0.137563					0.061678	0.0666894			0.048842	0.0472383
	0.170863	0.149946					0.0669047	0.060273			0.0490094	0.0374868
	0.136636	0.182013					0.0660699	0.0616517			0.0664556	0.0394012
	0.145894	0.146044					0.0744458	0.0619374			0.0650215	0.0418965
	0.163674	0.142067					0.0618384	0.0691524			0.0638275	0.0365652
	0.173575	0.166146					0.0630385	0.0707779			0.0574332	0.0488679
	0.15152	0.155806					0.0883893	0.0619561			0.0621232	0.0374296
	0.141036	0.200899					0.0767642	0.0647167			0.0658597	0.110477
	0.184016	0.14585					0.0736607	0.0732572			0.0427141	0.0464534
	0.236975	0.176385					0.0756572	0.0679574			0.061697	0.0416451
	0.223583	0.161686					0.0813408	0.0646889			0.0660502	0.0384016
	0.157091	0.154816					0.0650368	0.0755618			0.0627943	0.0461412
	0.161442	0.138533					0.0718737	0.0611943			0.0636555	0.0439545
	0.152547	0.159622					0.0935486	0.0816671			0.0567648	0.0357307
	0.187221	0.141277					0.0903559	0.0781007			0.0628535	0.0442481
	0.180868	0.15923					0.0992218	0.0644183			0.0738891	0.0375868
	0.139103	0.15505					0.115077	0.0610591			0.0675725	0.0512534
	0.189723	0.164662					0.0736065	0.0859347			0.0736113	0.038753
	0.134229	0.160749					0.0719362	0.0647863			0.0781401	0.0361019
	0.131117	0.1525					0.0628274	0.0802804			0.0483982	0.0470063
	0.19428	0.169932					0.0687521	0.0684156			0.0749826	0.0382112
	0.156998	0.218939					0.0712754	0.0618868			0.073329	0.0429327
	0.187367	0.169406					0.101456	0.0628712			0.0668462	0.0425835
	0.146245	0.145651					0.104631	0.0950206			0.0655472	0.0391376
	0.126921	0.173522					0.0781903	0.0656666			0.0827518	0.0423708
	0.165076	0.145538					0.0937702	0.0792688			0.0754673	0.0454711
	0.137948	0.195946					0.082997	0.0645346			0.0773068	0.0389398
	0.201659	0.172895					0.068191	0.0780539			0.0656202	0.0355393
	0.189171	0.182173					0.0792182	0.0954702			0.071994	0.0355293
	0.141949	0.179861					0.0765677	0.0704275			0.0906442	0.042735
	0.158298	0.185567					0.0734171	0.0818318			0.0876031	0.035522
	0.138431	0.14948					0.0778898	0.062727			0.0820571	0.0396139
	0.147476	0.167779					0.0701942	0.0725575			0.0600077	0.0394015
	0.133636	0.166863					0.0812214	0.0654729			0.0744089	0.0607629
	0.201255	0.15736					0.0683802	0.063209			0.0310515	0.0389907
	0.167865	0.149695					0.0639982	0.0686854			0.0313854	0.0451631
	0.199473	0.141669					0.0845546	0.0707124			0.0547787	0.0405677
	0.138706	0.225088					0.0625689	0.0957814			0.0821795	0.0420531
	0.15239	0.184352					0.0707232	0.0660812			0.0615957	0.0371884
	0.147412	0.163741					0.0776902	0.0725525			0.0407174	0.0479171
	0.14951	0.140108					0.062763	0.0895697			0.0540417	0.105527
	0.165345	0.166332					0.0684747	0.0653402			0.0877406	0.0377936
	0.156101	0.13625					0.179235	0.0926101			0.0605579	0.038921
	0.152826	0.186946					0.0655045	0.0798111			0.0690629	0.0412818
	0.175861	0.167109					0.0646488	0.0751752			0.0680717	0.0405115
	0.152398	0.180126					0.0677452	0.0774839			0.0659086	0.0391982
	0.148374	0.192339					0.0735235	0.0633213			0.0712375	0.0377998
	0.171505	0.159294					0.0687049	0.0625642			0.0745498	0.0365657
	0.151265	0.224227					0.0828605	0.0710394			0.0733805	0.0556456
	0.158204	0.151343					0.0843903	0.0810384			0.0689329	0.0648861
	0.146945	0.142067					0.0719901	0.0640869			0.0540193	0.0478402
	0.147954	0.139537					0.0696452	0.080527			0.0772326	0.0391369
	0.21365	0.165795					0.0968358	0.0690552			0.0898485	0.0386254
	0.15598	0.174229					0.0651794	0.0656504			0.076525	0.0368907
	0.195621	0.177248					0.0665105	0.068187			0.0803144	0.0477986
	0.133381	0.189077					0.091155	0.075981			0.0710004	0.0864138
	0.13977	0.153555					0.0657794	0.0856888			0.0883807	0.0408338
	0.213474	0.149613					0.0787764	0.0798028			0.0572826	0.04608
	0.160335	0.143883					0.0929705	0.132031			0.0335118	0.0564302
	0.213127	0.144031					0.0710061	0.0756321			0.0384448	0.0375779
	0.181454	0.170896					0.0846391	0.116574			0.0575337	0.0356226
	0.173345	0.145756					0.0668447	0.0793888			0.0564895	0.0407592
	0.157243	0.194307					0.0663427	0.063654			0.0511735	0.0490951
	0.16608	0.148134					0.0651442	0.0685036			0.0314306	0.0415369
	0.137763	0.162143					0.063675	0.0748213			0.0648608	0.0487213
	0.150812	0.135993					0.0673601	0.0637795			0.085948	0.0361124
	0.146871	0.139289					0.0726191	0.071531			0.0333887	0.0395887
	0.180041	0.142046					0.0615869	0.0776212			0.0908324	0.0396937
	0.144531	0.16123					0.0759779	0.0659699			0.0777066	0.0363879
	0.15406	0.167444					0.0716889	0.107136			0.0945864	0.0365728
	0.147636	0.155513					0.0667416	0.0762575			0.0319443	0.0377842
	0.1717	0.203134					0.0652764	0.0712725			0.0634549	0.0509614
	0.160361	0.174807					0.0777751	0.0711257			0.0588818	0.132199
	0.139907	0.135594					0.0603558	0.0701871			0.0668588	0.0364325
	0.146065	0.158498					0.0623909	0.0662456			0.0769285	0.0796822
	0.13958	0.132933					0.0680916	0.064871			0.0562981	0.0579374
	0.143392	0.134896					0.0690287	0.0677866			0.0592359	0.0352855
	0.173647	0.151439					0.0640806	0.0670884			0.0594526	0.0453198
	0.140186	0.165574					0.0634215	0.0729486			0.0332312	0.0384981
	0.186742	0.158248					0.0730592	0.065306			0.0313213	0.0513767
	0.159636	0.156058					0.0670917	0.0630323			0.123224	0.0502813
	0.143649	0.16359					0.0792455	0.0634			0.0315719	0.0502952
	0.171171	0.1948					0.0701386	0.0768669			0.031285	0.0544011
	0.159575	0.150259					0.0819622	0.0850337			0.0455827	0.0418085
	0.152802	0.145017					0.064507	0.0663015			0.0337058	0.0481966
	0.145557	0.135705					0.0651313	0.079931			0.0455134	0.0438039
	0.168621	0.170513					0.0727234	0.0891711			0.033316	0.0358676
	0.166694	0.144482					0.0660495	0.0671116			0.0333429	0.0368505
	0.192836	0.167838					0.0853273	0.0726257			0.0363604	0.0439733
	0.181476	0.163437					0.0624036	0.0918192			0.0316364	0.041446
	0.155943	0.181902					0.0701839	0.075515			0.031531	0.0367348
	0.157907	0.149131					0.0703633	0.0633972			0.0438161	0.0382101
	0.135619	0.17241					0.0647399	0.0781113			0.0340819	0.0370875
	0.135624	0.132736					0.0703926	0.0831734			0.0881752	0.0404461
	0.139986	0.137622					0.0666485	0.087478			0.0342753	0.0422163
	0.140678	0.144351					0.0856981	0.0668743			0.0334362	0.0368487
	0.145953	0.176216					0.0640179	0.0696349			0.0318324	0.0627836
	0.202075	0.165843					0.0705582	0.0725764			0.0318592	0.0446785
	0.168082	0.166125					0.0763564	0.0684338			0.033262	0.0410155
	0.201624	0.17091					0.0668524	0.0638529			0.0319973	0.0521826
	0.156585	0.146141					0.0632498	0.090061			0.0779614	0.0419933
	0.207553	0.17066					0.0716527	0.0652758			0.0333922	0.0387867
	0.209202	0.152932					0.0618606	0.0717896			0.0325516	0.0906716
	0.163469	0.14286					0.0624276	0.0827343			0.0329663	0.0473813
	0.219607	0.148689					0.0621712	0.0887516			0.0311859	0.036635
	0.195551	0.161822					0.077148	0.0958638			0.0315533	0.036763
	0.220734	0.182474					0.0689635	0.0905313			0.0499326	0.0517618
	0.208822	0.141034					0.0706337	0.0715699			0.0337793	0.041147
	0.146493	0.156849					0.0800107	0.0748303			0.0317644	0.0658188
	0.16463	0.189223					0.0644372	0.0718249			0.037569	0.039319
	0.161925	0.143992					0.0622155	0.0670664			0.0313933	0.0517552
	0.165075	0.139571					0.133984	0.0678014			0.0320072	0.0419947
	0.152593	0.158224					0.0635748	0.0787748			0.0836146	0.0423708
	0.191456	0.152253					0.093904	0.068279			0.0854152	0.0542421
	0.182928	0.191207					0.0595396	0.0855765			0.0324074	0.047145
	0.22723	0.151943					0.0612673	0.0790319			0.0367413	0.0447851
	0.197435	0.149508					0.0648653	0.0874994			0.101384	0.0479008
	0.162186	0.164055					0.103581	0.0771649			0.0955237	0.0441459
	0.166421	0.161351					0.0973583	0.0953416			0.0329671	0.0415314
	0.184827	0.17518					0.0619671	0.0923072			0.0345446	0.0493792
	0.146866	0.149532					0.0926023	0.0846448			0.0419206	0.037151
	0.132239	0.153485					0.0711035	0.117424			0.0369292	0.0440065
	0.156768	0.194836					0.0621449	0.0806945			0.035615	0.0509572
	0.147695	0.155835					0.064426	0.12658			0.0337343	0.0415162
	0.15299	0.228903					0.0639543	0.0822042			0.0357305	0.036081
	0.149403	0.247383					0.0642641	0.0731758			0.09159	0.0370698
	0.137259	0.15695					0.0750007	0.0708599			0.033205	0.0457888
	0.168732	0.157531					0.0683408	0.0794674			0.0347637	0.0420479
	0.156311	0.162394					0.071953	0.070118			0.0971099	0.0390065
	0.146779	0.15596					0.0805794	0.0690931			0.0343902	0.0369829
	0.136223	0.161349					0.0652808	0.0710005			0.0350472	0.0368678
	0.139006	0.162855					0.0653266	0.131108			0.0323612	0.0400656
	0.15904	0.271226					0.0699062	0.139396			0.036713	0.0363539
	0.167338	0.199515					0.0649047	0.0701094			0.0325885	0.0594015
	0.132298	0.207408					0.0735527	0.156356			0.0332619	0.0492488
	0.130094	0.162982					0.0674676	0.0681478			0.0348145	0.0430586
	0.157567	0.180737					0.12818	0.065984			0.0439947	0.0416124
	0.170634	0.18832					0.0711909	0.102122			0.0333305	0.0362455
	0.153052	0.165068					0.0669938	0.101779			0.0335208	0.0771453
	0.192014	0.159443					0.0718646	0.0895937			0.0950055	0.0451915
	0.140724	0.158067					0.0692403	0.0849834			0.100843	0.0606792
	0.175476	0.165216					0.0700703	0.0992664			0.0786047	0.0377562
	0.1535	0.154863					0.0653239	0.086619			0.0312689	0.0674617
	0.163193	0.160873					0.0711507	0.0644366			0.0687218	0.0421128
	0.152034	0.185863					0.0768003	0.0828905			0.0326879	0.039657
	0.141577	0.157221					0.0630196	0.0817947			0.0913581	0.0354513
	0.159301	0.183816					0.0756565	0.0965151			0.0970414	0.0381715
	0.151944	0.285986					0.0699281	0.067294			0.0368958	0.0574344
	0.121263	0.199157					0.0908865	0.0607015			0.0459882	0.0421755
	0.151966	0.170914					0.0618579	0.0638721			0.031775	0.0438366
	0.127142	0.206872					0.0614739	0.0638847			0.0325757	0.0421825
	0.173795	0.172563					0.0659618	0.0654308			0.0332255	0.0376544
	0.141051	0.170628					0.0721715	0.0871264			0.0376483	0.0460354
	0.122679	0.17112					0.0707817	0.0672168			0.0347126	0.0584646
	0.117461	0.164362					0.0610831	0.0718373			0.0363689	0.0504512
	0.121818	0.168548					0.0631663	0.073158			0.0313809	0.0497907
	0.122298	0.160136					0.0621989	0.0635773			0.0355501	0.0863144
	0.141021	0.231326					0.0645575	0.0721038			0.0979698	0.0630467
	0.128543	0.158249					0.0672838	0.0649341			0.106314	0.0375179
	0.174026	0.292666					0.0650603	0.112787			0.0455997	0.0644345
	0.131589	0.206822					0.069591	0.0638334			0.034092	0.03914
	0.117667	0.171838					0.070267	0.0659881			0.0332978	0.0469861
	0.117819	0.155028					0.066523	0.0732995			0.0345015	0.0428618
	0.13243	0.182072					0.080779	0.0717473			0.0316702	0.0406815
	0.153299	0.187398					0.134766	0.0685508			0.0386795	0.0465034
	0.123733	0.160469					0.0627764	0.0681411			0.0338089	0.0810731
	0.186888	0.150062					0.0641178	0.110274			0.0345844	0.0557419
	0.126067	0.160419					0.0656038	0.0622732			0.032962	0.0486844
	0.163007	0.170467					0.0674687	0.066456			0.0326668	0.0440381
	0.135442	0.219157					0.0799754	0.0652119			0.0411605	0.105289
	0.173019	0.15299					0.105642	0.0666417			0.0774879	0.100319
	0.133839	0.18809					0.0753984	0.0669277			0.034132	0.0399742
	0.127669	0.172834					0.0651691	0.070019			0.0326398	0.0372205
	0.15455	0.166797					0.0653416	0.0663846			0.0383204	0.042522
	0.231272	0.196686					0.0645449	0.0705609			0.0836785	0.0366263
	0.241777	0.18544					0.075068	0.0667106			0.0364338	0.0557662
	0.116672	0.215024					0.0624954	0.0722663			0.0348391	0.0469731
	0.137702	0.157552					0.0624812	0.0653015			0.0349819	0.0372242
	0.136219	0.197007					0.0739811	0.0867395			0.0325277	0.0352833
	0.132041	0.201442					0.0633391	0.0623072			0.0326245	0.0357602
	0.142865	0.185184					0.078611	0.0665892			0.0391898	0.0774957
	0.151497	0.195839					0.0686117	0.0599204			0.0351853	0.0377215
	0.154304	0.313884					0.0690769	0.0637593			0.0322099	0.038726
	0.135814	0.160765					0.0862225	0.070202			0.0445422	0.0408588
	0.198191	0.178847					0.0652298	0.0606693			0.0322027	0.0521987
	0.13232	0.178906					0.0789944	0.0641832			0.0318749	0.0526345
	0.15673	0.174605					0.0976915	0.0601799			0.034901	0.0663168
	0.15636	0.159448					0.0864319	0.0670735			0.0361319	0.0422908
	0.148442	0.205374					0.0821226	0.0880174			0.0395235	0.0556775
	0.163952	0.163798					0.0823243	0.0926018			0.0348209	0.0369058
	0.129536	0.161386					0.0702657	0.0887585			0.0340547	0.045742
	0.139164	0.201433					0.0822501	0.0696372			0.0314763	0.0364176
	0.130748	0.222038					0.0686695	0.0706561			0.0354213	0.0396796
	0.175247	0.188824					0.0780523	0.0665709			0.0819341	0.0383179
	0.151846	0.174468					0.0655255	0.0651314			0.0333816	0.0489759
	0.129223	0.158067					0.0641862	0.0636918			0.0368193	0.0354611
	0.125231	0.176692					0.068323	0.074102			0.0348265	0.0413499
	0.144906	0.177373					0.0815497	0.100174			0.0393397	0.04863
	0.131639	0.179306					0.062551	0.076685			0.0312901	0.0356655
	0.132986	0.167991					0.0807395	0.0671471			0.0318075	0.0457942
	0.128424	0.188902					0.0837401	0.0856221			0.086987	0.0662943
	0.1599	0.20543					0.0935048	0.156722			0.107861	0.0516012
	0.184854	0.165169					0.0733869	0.0678253			0.0322194	0.0461397
	0.126499	0.171176					0.0684297	0.138199			0.0309462	0.0803916
	0.140273	0.171113					0.061088	0.124898			0.0311642	0.0424745
	0.189599	0.225594					0.0674518	0.0764612			0.0325826	0.043386
	0.129187	0.17226					0.0725319	0.067029			0.104603	0.102838
	0.148838	0.200179					0.0623244	0.121991			0.0338603	0.0620802
	0.122521	0.186944					0.0636647	0.109681			0.0313833	0.0377236
	0.134621	0.153353					0.0731801	0.069946			0.0319128	0.0433564
	0.13621	0.159647					0.100531	0.11			0.0717687	0.077266
	0.151519	0.203099					0.06895	0.0707072			0.0305303	0.0877268
	0.176453	0.145206					0.0677602	0.0658844			0.0310561	0.0505094
	0.13937	0.182081					0.073768	0.067942			0.0304244	0.0762021
	0.138568	0.147498					0.0617514	0.0729341			0.0331377	0.0433572
	0.128874	0.158713					0.119189	0.0680673			0.0346492	0.0618279
	0.145202	0.178302					0.110158	0.0756894			0.0334667	0.10243
	0.13437	0.217606					0.136809	0.146194			0.083626	0.0365488
	0.130477	0.209755					0.0780523	0.0679478			0.0316891	0.0868324
	0.133043	0.222729					0.0768711	0.0935323			0.0733165	0.0493598
	0.179785	0.157393					0.0740485	0.104855			0.0534582	0.0929051
	0.128638	0.159636					0.0789757	0.134426			0.0874032	0.0583662
	0.166556	0.19438					0.0692769	0.101446			0.0318415	0.0542775
	0.126908	0.175086					0.0607267	0.0818309			0.0392478	0.0641729
	0.150651	0.150751					0.0742818	0.0696051			0.0306439	0.126349
	0.120095	0.181411					0.0901384	0.0650565			0.0356092	0.035919
	0.142409	0.178612					0.0772883	0.0666444			0.0608219	0.0489593
	0.126905	0.178788					0.079927	0.0683635			0.0663459	0.0390105
	0.159476	0.226508					0.0861491	0.0731507			0.0900284	0.041006
	0.132919	0.19024					0.0648232	0.0676481			0.0315522	0.0684672
	0.128128	0.153488					0.0808694	0.07031			0.0716912	0.03822
	0.148537	0.278458					0.0670765	0.0691047			0.0869464	0.0442045
	0.17724	0.202396					0.0680913	0.0914301			0.0328459	0.0357167
	0.133002	0.175413					0.0709871	0.109489			0.0341767	0.0463522
	0.15085	0.175898					0.0693453	0.0683471			0.0323242	0.0511214
	0.132005	0.184085					0.067152	0.0767381			0.0353495	0.0564792
[truncated: 13,443 more rows]

## Sheet: S Fig.12
S Fig.12a	Frequency (Hz)	PSD (nA2/Hz)		S Fig.12b	Frequency (Hz)	PSD (nA2/Hz)
	1	1.44391e-05			1	0.000142535
	2	3.61132e-05			2	2.95916e-05
	3	6.62268e-06			3	9.58125e-05
	4	2.85118e-06			4	4.80016e-05
	5	3.97528e-06			5	1.41718e-06
	6	1.11725e-06			6	1.43725e-05
	7	3.54834e-06			7	1.11394e-06
	8	3.87012e-06			8	2.8121e-06
	9	3.22874e-06			9	5.69483e-07
	10	1.45109e-06			10	7.15011e-06
	11	1.02513e-06			11	6.67667e-07
	12	9.66604e-07			12	2.01326e-06
	13	7.83176e-07			13	3.38217e-06
	14	2.08607e-07			14	2.98697e-06
	15	3.81106e-07			15	1.78495e-06
	16	9.12409e-07			16	1.88843e-06
	17	1.63651e-06			17	1.10826e-06
	18	1.14355e-06			18	2.5001e-06
	19	5.82311e-07			19	4.18704e-06
	20	2.26118e-07			20	2.09921e-07
	21	7.76276e-07			21	4.85145e-07
	22	2.79589e-07			22	8.73734e-08
	23	1.46048e-06			23	5.42165e-07
	24	7.54406e-07			24	2.43961e-07
	25	1.41813e-07			25	1.06777e-06
	26	3.28426e-07			26	8.06109e-07
	27	8.43284e-07			27	4.24037e-07
	28	8.42535e-07			28	2.34405e-07
	29	3.90238e-08			29	1.96018e-06
	30	5.04448e-07			30	5.4049e-07
	31	1.88362e-07			31	3.94769e-06
	32	8.86772e-07			32	3.75087e-07
	33	3.1398e-07			33	2.01981e-06
	34	2.71025e-07			34	5.75164e-07
	35	4.26919e-07			35	9.76587e-07
	36	1.61938e-06			36	3.40135e-06
	37	3.42946e-07			37	5.7877e-08
	38	2.54895e-07			38	8.78297e-07
	39	8.09179e-08			39	1.28258e-07
	40	1.57333e-08			40	3.71609e-07
	41	1.90266e-07			41	1.4664e-06
	42	3.10304e-07			42	1.01281e-06
	43	6.73883e-08			43	2.43606e-08
	44	3.78585e-07			44	1.04859e-07
	45	2.4359e-07			45	2.36595e-07
	46	8.0351e-07			46	1.96833e-07
	47	3.33263e-08			47	4.25243e-07
	48	1.36469e-09			48	3.96591e-07
	49	7.53912e-08			49	1.01768e-06
	50	9.57328e-09			50	8.10474e-07
	51	1.41007e-07			51	3.46155e-07
	52	4.25954e-07			52	1.84454e-07
	53	4.08485e-07			53	8.49478e-07
	54	3.08337e-07			54	2.49879e-07
	55	5.15568e-08			55	3.33306e-07
	56	1.62009e-07			56	5.18454e-07
	57	4.10058e-07			57	4.35216e-07
	58	9.97816e-08			58	3.25988e-07
	59	3.71991e-07			59	6.17419e-07
	60	2.07718e-07			60	1.4339e-06
	61	2.27131e-07			61	5.47959e-07
	62	9.64379e-08			62	5.20398e-07
	63	2.81677e-08			63	1.36725e-07
	64	6.16742e-08			64	1.46435e-07
	65	1.08412e-06			65	5.10519e-08
	66	2.03062e-07			66	3.81069e-07
	67	3.66209e-07			67	1.11369e-07
	68	7.63203e-08			68	1.63883e-08
	69	5.6488e-08			69	4.12508e-07
	70	3.11142e-07			70	3.01993e-07
	71	8.2803e-08			71	3.92599e-07
	72	9.65688e-09			72	2.0854e-07
	73	1.11514e-07			73	3.7173e-07
	74	3.43276e-07			74	2.03732e-07
	75	6.61618e-08			75	6.80526e-07
	76	3.32752e-07			76	3.35199e-07
	77	7.8777e-10			77	8.53732e-08
	78	8.77805e-10			78	4.24636e-07
	79	8.31514e-08			79	3.61798e-07
	80	1.22017e-07			80	6.50761e-08
	81	1.87196e-07			81	8.58949e-08
	82	5.00414e-07			82	6.26945e-08
	83	1.82025e-07			83	5.61485e-07
	84	2.25358e-07			84	3.38054e-07
	85	3.71356e-08			85	1.17102e-07
	86	7.67812e-09			86	6.1111e-07
	87	3.18349e-07			87	6.54256e-07
	88	4.94576e-08			88	2.73776e-07
	89	6.78661e-09			89	1.42006e-08
	90	1.24888e-07			90	1.96102e-08
	91	5.71103e-09			91	5.86156e-07
	92	1.41166e-07			92	7.19934e-08
	93	1.20226e-08			93	1.93474e-07
	94	8.47731e-08			94	1.71349e-07
	95	6.72203e-07			95	2.34059e-07
	96	1.79054e-07			96	5.00205e-08
	97	6.82076e-09			97	5.97414e-07
	98	8.65628e-08			98	6.61188e-07
	99	1.41377e-08			99	1.57575e-07
	100	6.47955e-07			100	5.33695e-08
	101	6.29856e-08			101	3.57588e-07
	102	1.90143e-08			102	9.02946e-08
	103	1.39984e-07			103	2.18219e-07
	104	8.97341e-08			104	2.30097e-07
	105	4.7112e-08			105	8.95297e-08
	106	1.17657e-07			106	1.36515e-07
	107	7.00029e-07			107	3.05792e-07
	108	1.07409e-08			108	1.12342e-07
	109	1.24203e-08			109	4.00673e-08
	110	5.41903e-08			110	2.42255e-07
	111	2.94404e-07			111	1.14087e-07
	112	6.49055e-08			112	6.3068e-09
	113	4.95142e-08			113	4.70619e-07
	114	5.27694e-08			114	4.57805e-07
	115	8.27027e-09			115	4.16406e-07
	116	3.77026e-08			116	2.33077e-07
	117	5.82703e-08			117	5.32105e-08
	118	1.58922e-08			118	6.01623e-09
	119	2.34699e-08			119	1.01189e-07
	120	7.82152e-09			120	1.73858e-09
	121	1.25321e-07			121	1.41627e-07
	122	1.53138e-07			122	5.93645e-07
	123	1.15258e-07			123	2.48498e-07
	124	8.00516e-08			124	3.76596e-07
	125	1.34243e-07			125	1.69068e-07
	126	4.10066e-08			126	2.10765e-07
	127	9.0991e-09			127	5.99773e-08
	128	2.2922e-08			128	3.4255e-07
	129	8.24021e-08			129	2.29873e-07
	130	8.69997e-08			130	2.41995e-07
	131	5.14499e-08			131	2.23887e-07
	132	8.58253e-08			132	2.64659e-07
	133	5.40976e-09			133	1.24279e-08
	134	1.50084e-08			134	1.98829e-07
	135	6.2692e-09			135	2.25428e-07
	136	2.05807e-08			136	1.03144e-07
	137	7.12197e-08			137	9.64347e-08
	138	1.0395e-07			138	7.25329e-09
	139	4.86165e-08			139	2.87794e-08
	140	8.90027e-08			140	1.82537e-07
	141	7.26377e-08			141	2.74862e-07
	142	1.43963e-07			142	5.07409e-08
	143	5.02171e-08			143	1.14443e-07
	144	1.34374e-07			144	5.94939e-08
	145	2.05013e-08			145	9.34323e-08
	146	1.63428e-07			146	1.00265e-07
	147	9.7586e-08			147	1.37844e-07
	148	1.33521e-07			148	6.07013e-08
	149	1.03402e-07			149	3.11975e-07
	150	1.07721e-07			150	6.10048e-08
	151	1.04986e-07			151	1.96165e-07
	152	6.18881e-08			152	1.23262e-07
	153	2.14053e-08			153	3.35339e-07
	154	1.15688e-07			154	1.85985e-08
	155	1.17256e-07			155	1.72638e-07
	156	1.41419e-07			156	2.16022e-08
	157	2.28169e-08			157	1.78356e-07
	158	7.60485e-08			158	1.67189e-08
	159	5.68438e-08			159	2.73087e-07
	160	1.68746e-08			160	2.18184e-07
	161	9.94968e-08			161	3.81244e-09
	162	2.89388e-08			162	1.96093e-07
	163	1.27717e-07			163	4.96904e-08
	164	4.67603e-08			164	1.45674e-07
	165	2.42694e-08			165	5.3556e-07
	166	7.1059e-08			166	2.1072e-08
	167	8.12201e-08			167	1.76259e-08
	168	7.61007e-09			168	3.10946e-08
	169	2.81007e-08			169	1.00777e-07
	170	8.21332e-08			170	1.44575e-08
	171	5.13458e-08			171	1.28668e-07
	172	1.73737e-08			172	1.65041e-07
	173	6.53753e-08			173	1.37971e-07
	174	9.27023e-08			174	6.27246e-08
	175	5.0763e-08			175	1.52322e-07
	176	1.04765e-08			176	6.8781e-08
	177	2.94923e-08			177	1.9938e-07
	178	3.66072e-08			178	7.49012e-08
	179	2.92987e-07			179	1.48751e-08
	180	1.36552e-07			180	1.2018e-07
	181	1.76749e-07			181	7.13168e-08
	182	5.60315e-08			182	7.04261e-08
	183	4.47433e-08			183	8.33739e-08
	184	1.13238e-08			184	9.93032e-08
	185	1.5181e-07			185	3.30097e-08
	186	1.3237e-08			186	3.88896e-09
	187	6.09814e-09			187	4.00291e-08
	188	4.41923e-09			188	2.68671e-08
	189	3.97949e-08			189	2.52005e-07
	190	8.97718e-08			190	1.9432e-07
	191	1.69229e-08			191	4.57004e-08
	192	4.04548e-08			192	3.50603e-08
	193	2.32791e-07			193	1.54949e-07
	194	2.79612e-08			194	1.2193e-07
	195	4.41897e-08			195	5.47569e-08
	196	4.50364e-08			196	8.55408e-08
	197	5.12477e-08			197	5.1563e-09
	198	3.4675e-07			198	3.23232e-08
	199	6.46632e-08			199	6.64111e-08
	200	7.85761e-08			200	3.15185e-07
	201	2.18294e-08			201	1.65147e-07
	202	4.73413e-08			202	2.13057e-08
	203	4.33266e-08			203	1.17668e-07
	204	5.96341e-08			204	5.83971e-08
	205	1.57599e-07			205	6.39096e-08
	206	4.27191e-11			206	1.2917e-07
	207	1.33953e-07			207	2.54933e-08
	208	1.14705e-07			208	1.72766e-07
	209	6.56994e-08			209	2.84523e-08
	210	2.54456e-08			210	2.32185e-07
	211	2.01309e-08			211	6.34574e-08
	212	2.49861e-08			212	2.08419e-07
	213	8.32121e-08			213	1.18249e-08
	214	2.50592e-08			214	3.48271e-08
	215	1.23837e-08			215	1.86049e-07
	216	8.28059e-08			216	9.52161e-08
	217	5.90979e-08			217	1.11946e-07
	218	1.18794e-08			218	2.40481e-07
	219	4.03853e-08			219	7.39588e-08
	220	3.20428e-08			220	8.66129e-09
	221	3.41408e-08			221	6.04979e-08
	222	2.46693e-08			222	1.06338e-08
	223	3.8228e-08			223	1.22434e-07
	224	5.07492e-08			224	5.41624e-08
	225	2.7177e-08			225	8.1164e-08
	226	5.02665e-09			226	2.70753e-08
	227	8.5759e-08			227	2.39018e-08
	228	1.48479e-08			228	3.69191e-08
	229	1.97026e-08			229	1.05464e-08
	230	8.3991e-08			230	2.40121e-07
	231	1.43403e-08			231	2.03631e-08
	232	1.13328e-08			232	1.07434e-07
	233	6.73132e-08			233	9.95118e-08
	234	2.88385e-08			234	6.4728e-08
	235	5.76108e-08			235	1.45245e-07
	236	6.5927e-08			236	9.97859e-08
	237	1.15496e-07			237	7.75057e-08
	238	3.39592e-08			238	9.03675e-08
	239	2.31685e-08			239	5.10511e-08
	240	8.85582e-08			240	1.12806e-07
	241	1.11313e-08			241	2.82633e-08
	242	4.40883e-09			242	6.34635e-08
	243	7.58674e-09			243	1.99571e-08
	244	2.56983e-08			244	8.85639e-09
	245	1.62317e-09			245	5.65038e-08
	246	8.39629e-09			246	2.08952e-08
	247	8.61503e-09			247	5.74913e-08
	248	6.54321e-09			248	2.58445e-08
	249	1.30652e-08			249	1.06541e-07
	250	1.26887e-08			250	1.26217e-07
	251	2.25874e-07			251	2.08617e-07
	252	1.98423e-09			252	8.11792e-08
	253	3.05781e-09			253	1.13723e-08
	254	1.32907e-07			254	1.785e-08
	255	1.39626e-08			255	8.66302e-08
	256	6.60413e-08			256	6.33097e-09
	257	1.17551e-09			257	3.99573e-08
	258	4.37292e-08			258	1.83828e-08
	259	1.6445e-08			259	9.02424e-08
	260	2.89152e-08			260	5.05871e-08
	261	3.19302e-08			261	1.38186e-09
	262	3.42009e-08			262	1.21704e-07
	263	1.10328e-08			263	1.54946e-07
	264	1.76624e-08			264	2.24648e-08
	265	8.0759e-08			265	4.42125e-08
	266	1.36346e-07			266	2.36131e-08
	267	1.27947e-07			267	1.11028e-08
	268	1.49643e-08			268	7.38095e-09
	269	8.63629e-09			269	6.44973e-08
	270	3.13084e-08			270	3.49705e-07
	271	3.06845e-08			271	9.64055e-08
	272	9.25912e-09			272	9.00535e-08
	273	2.91092e-08			273	1.2651e-08
	274	5.49855e-09			274	8.99758e-08
	275	2.73989e-08			275	1.79709e-08
	276	5.60274e-08			276	1.18053e-08
	277	9.97904e-08			277	4.82551e-09
	278	4.35565e-09			278	1.32632e-08
	279	1.30811e-08			279	5.71077e-08
	280	4.0345e-08			280	6.93021e-08
	281	2.64481e-08			281	3.31217e-08
	282	2.85953e-08			282	2.34479e-08
	283	9.52623e-09			283	1.27155e-07
	284	1.59104e-08			284	2.9181e-08
	285	2.19747e-08			285	4.62145e-08
	286	9.00655e-10			286	4.82023e-08
	287	3.02844e-10			287	3.61314e-09
	288	1.02835e-09			288	9.40508e-08
	289	7.42651e-09			289	2.96813e-08
	290	2.97656e-08			290	6.05303e-08
	291	1.94214e-08			291	1.21487e-08
	292	8.32875e-08			292	4.56978e-08
	293	1.31233e-08			293	3.40128e-08
	294	4.95272e-08			294	7.01543e-08
	295	5.38522e-08			295	6.13501e-08
	296	3.44709e-08			296	9.00438e-08
	297	4.38166e-08			297	7.27659e-08
	298	7.75984e-09			298	5.34292e-08
	299	1.25028e-08			299	1.85691e-08
	300	1.12354e-07			300	6.24306e-08
	301	2.52122e-08			301	8.43043e-08
	302	7.6207e-08			302	3.53685e-08
	303	1.1076e-08			303	1.11355e-07
	304	6.23097e-08			304	8.42532e-08
	305	2.27813e-07			305	4.07242e-08
	306	1.10466e-07			306	9.50501e-10
	307	1.81689e-08			307	1.80294e-07
	308	3.52216e-08			308	4.10371e-08
	309	1.71717e-08			309	1.12188e-07
	310	3.5945e-08			310	1.11338e-07
	311	5.08285e-08			311	1.16721e-08
	312	1.08824e-08			312	2.55596e-09
	313	2.59337e-08			313	1.17102e-08
	314	3.23602e-08			314	2.25379e-08
	315	5.84691e-09			315	3.91716e-08
	316	9.3872e-09			316	1.61197e-07
	317	5.14875e-09			317	8.462e-08
	318	3.14621e-08			318	1.35599e-07
	319	7.56584e-10			319	5.77339e-08
	320	2.29926e-08			320	3.66208e-08
	321	2.49134e-08			321	1.08877e-08
	322	2.55028e-08			322	1.21988e-07
	323	2.08434e-08			323	8.09422e-08
	324	1.13696e-07			324	4.31322e-08
	325	7.33159e-10			325	5.35322e-08
	326	3.1587e-09			326	4.08309e-09
	327	8.38557e-09			327	4.60031e-09
	328	9.03383e-09			328	8.53573e-08
	329	8.3941e-08			329	8.93438e-08
	330	2.08889e-08			330	2.68076e-08
	331	2.08058e-08			331	3.10354e-09
	332	8.27001e-09			332	1.8551e-08
	333	2.4217e-08			333	3.03818e-08
	334	2.05352e-08			334	1.90138e-08
	335	5.6001e-09			335	3.48625e-08
	336	5.88657e-08			336	9.6172e-08
	337	5.53493e-08			337	1.78859e-07
	338	1.07677e-08			338	5.37775e-08
	339	3.73038e-08			339	2.50144e-08
	340	1.58484e-08			340	2.00921e-08
	341	3.61679e-08			341	3.75215e-08
	342	2.01166e-08			342	1.09962e-07
	343	1.50082e-08			343	1.45378e-07
	344	2.13997e-08			344	2.39569e-08
	345	3.63205e-09			345	1.818e-08
	346	3.17238e-08			346	4.42558e-08
	347	3.44494e-08			347	3.18338e-08
	348	4.83598e-09			348	1.11621e-07
	349	6.63896e-08			349	2.38971e-08
	350	2.85786e-08			350	5.04281e-08
	351	3.8299e-09			351	4.69458e-10
	352	1.5375e-08			352	1.10412e-07
	353	8.42821e-09			353	5.9182e-08
	354	8.39307e-08			354	8.32649e-08
	355	8.06737e-08			355	2.83172e-07
	356	1.04636e-08			356	2.16023e-08
	357	5.33382e-08			357	7.89128e-08
	358	1.55763e-08			358	1.0819e-08
	359	3.47104e-09			359	1.8185e-08
	360	9.6386e-10			360	1.67011e-08
	361	4.52057e-08			361	4.71281e-08
	362	1.1824e-08			362	1.11801e-08
	363	1.25762e-08			363	1.02651e-08
	364	1.8091e-09			364	4.43645e-11
	365	1.07577e-07			365	5.15286e-08
	366	8.72363e-10			366	2.88128e-08
	367	5.70155e-08			367	9.31669e-09
	368	2.97509e-08			368	3.1083e-09
	369	2.25591e-08			369	6.01818e-08
	370	1.28552e-08			370	7.25004e-08
	371	1.19789e-08			371	2.66267e-07
	372	1.21635e-09			372	1.89463e-07
	373	3.8205e-08			373	1.44616e-08
	374	1.66524e-08			374	3.58562e-08
	375	5.49705e-08			375	2.33974e-08
	376	5.72941e-08			376	2.96685e-08
	377	4.78231e-08			377	2.36411e-08
	378	1.27302e-08			378	9.02329e-09
	379	7.2415e-09			379	4.70609e-08
	380	3.12198e-08			380	1.70338e-08
	381	2.54168e-09			381	1.34728e-08
	382	4.0056e-08			382	1.47347e-09
	383	1.6683e-08			383	1.20931e-08
	384	5.51354e-08			384	1.43431e-07
	385	3.93212e-08			385	4.16414e-08
	386	2.91856e-08			386	5.37558e-08
	387	3.43669e-08			387	1.80996e-08
	388	1.96035e-08			388	1.58349e-08
	389	5.3702e-08			389	3.19261e-08
	390	1.08448e-08			390	7.79633e-09
	391	1.55217e-08			391	1.57234e-08
	392	2.1232e-08			392	8.5986e-09
	393	3.31548e-08			393	4.28911e-08
	394	1.39366e-08			394	7.80855e-08
	395	1.27056e-08			395	8.00232e-08
	396	6.63562e-08			396	6.24541e-08
	397	5.19321e-08			397	4.23423e-09
	398	9.21658e-09			398	2.36406e-08
	399	1.15691e-08			399	3.55328e-08
	400	1.378e-08			400	4.15508e-08
	401	3.23911e-08			401	3.06133e-08
	402	2.95893e-08			402	2.91476e-08
	403	7.94996e-08			403	1.35495e-09
	404	4.44467e-09			404	3.46739e-08
	405	1.31684e-08			405	1.3334e-09
	406	1.38528e-08			406	5.7466e-08
	407	3.65738e-08			407	1.23419e-08
	408	2.83694e-08			408	3.05734e-08
	409	4.25735e-08			409	5.22292e-08
	410	1.59976e-08			410	2.6952e-08
	411	5.43501e-08			411	2.13744e-09
	412	3.51767e-09			412	3.75721e-08
	413	5.73332e-09			413	5.92941e-08
	414	4.94828e-09			414	3.43987e-08
	415	5.51607e-10			415	7.01317e-08
	416	1.67558e-08			416	4.0713e-08
	417	5.55675e-08			417	2.96175e-09
	418	3.01906e-08			418	6.26779e-08
	419	2.61369e-08			419	2.5994e-10
	420	6.10809e-09			420	1.97426e-09
	421	2.99544e-08			421	1.03368e-08
	422	2.31868e-09			422	6.87191e-09
	423	1.20588e-08			423	3.14028e-08
	424	5.03194e-08			424	2.26505e-07
	425	2.26466e-08			425	1.56092e-08
	426	1.02129e-08			426	9.65938e-09
	427	1.09897e-08			427	5.83519e-09
	428	2.82558e-08			428	3.57715e-08
	429	3.50461e-08			429	5.73285e-08
	430	1.24068e-09			430	4.85534e-08
	431	4.12988e-08			431	4.43792e-08
	432	2.75405e-10			432	3.86271e-08
	433	2.22423e-08			433	5.95801e-08
	434	1.44257e-10			434	5.07179e-08
	435	3.41815e-09			435	6.56767e-08
	436	1.8198e-08			436	6.07167e-08
	437	3.6271e-08			437	5.9707e-08
	438	3.00968e-08			438	7.25428e-08
	439	1.22016e-08			439	1.30263e-07
	440	7.38399e-08			440	1.16081e-08
	441	5.43295e-09			441	7.11323e-08
	442	7.89852e-08			442	2.72363e-08
	443	6.19944e-08			443	1.54448e-08
	444	2.07217e-08			444	1.41316e-08
	445	2.86689e-08			445	1.07486e-07
	446	8.02102e-09			446	1.58998e-07
	447	3.55652e-08			447	1.10183e-07
	448	3.68444e-08			448	1.6286e-08
	449	3.63588e-09			449	2.33063e-08
	450	3.70975e-08			450	4.1984e-08
	451	5.64986e-08			451	1.36685e-07
	452	5.02625e-08			452	3.84089e-08
	453	4.20475e-08			453	2.33368e-08
	454	2.8232e-08			454	6.78282e-08
	455	1.14094e-07			455	3.72737e-08
	456	1.55665e-08			456	1.23301e-07
	457	1.03459e-07			457	5.88279e-08
	458	9.99638e-08			458	4.97931e-10
	459	1.42261e-08			459	4.27568e-08
	460	1.82405e-08			460	9.25582e-09
	461	4.88492e-09			461	4.26053e-09
	462	3.09394e-08			462	1.21405e-08
	463	3.80105e-08			463	3.59399e-08
	464	2.10988e-08			464	2.73038e-08
	465	6.19919e-09			465	8.53564e-09
	466	6.62213e-08			466	6.49806e-08
	467	1.02852e-07			467	1.2573e-08
	468	1.00747e-07			468	1.36705e-08
	469	8.73137e-09			469	2.97767e-09
	470	7.41273e-08			470	7.48052e-09
	471	2.19446e-09			471	6.2198e-09
	472	2.27137e-08			472	4.08639e-08
	473	5.15557e-09			473	3.19071e-08
	474	2.74059e-08			474	1.49287e-08
	475	5.90489e-08			475	2.21933e-08
	476	1.71199e-09			476	1.60282e-08
	477	8.44739e-09			477	3.98303e-09
	478	9.73429e-08			478	1.91952e-08
	479	4.66826e-08			479	9.70302e-08
	480	9.91192e-09			480	1.58546e-07
	481	4.04322e-09			481	2.62561e-08
	482	7.26585e-08			482	5.95537e-08
	483	6.31908e-08			483	1.47351e-08
	484	9.80555e-09			484	6.64039e-09
	485	1.71397e-08			485	3.36323e-08
	486	1.72594e-08			486	3.7948e-08
	487	8.95178e-09			487	5.56498e-08
	488	1.44522e-08			488	1.56903e-09
	489	6.98394e-09			489	3.15124e-08
	490	6.09149e-08			490	1.12242e-08
	491	1.08701e-08			491	1.43365e-08
	492	4.18143e-08			492	1.8167e-08
	493	2.26497e-08			493	5.44039e-09
	494	4.63952e-08			494	7.59173e-08
	495	2.15865e-08			495	7.09095e-08
	496	2.43669e-08			496	1.66512e-08
	497	1.09091e-08			497	2.11836e-08
	498	2.27225e-08			498	2.15999e-09
	499	4.90653e-08			499	1.06598e-08
	500	1.96081e-08			500	6.10012e-09
	501	5.29281e-09			501	6.44946e-08
	502	2.36987e-08			502	1.41587e-07
	503	9.21617e-09			503	2.98972e-08
	504	3.3958e-08			504	3.6772e-08
	505	5.13601e-09			505	7.33403e-08
	506	1.87069e-08			506	2.35076e-08
	507	1.6357e-08			507	1.42964e-08
	508	4.50836e-09			508	1.21476e-07
	509	3.30655e-08			509	1.42087e-07
	510	2.21678e-08			510	3.74759e-08
	511	5.44114e-09			511	6.61933e-08
	512	2.34175e-09			512	6.02473e-08
	513	2.07643e-08			513	1.13432e-08
	514	3.03531e-08			514	4.41888e-09
	515	6.45536e-08			515	5.6946e-08
	516	1.71327e-08			516	6.81918e-09
	517	1.43829e-08			517	6.56698e-08
	518	2.72113e-08			518	5.96954e-08
	519	2.14955e-08			519	1.05268e-07
	520	5.33162e-08			520	3.55018e-09
	521	1.52093e-08			521	5.13614e-09
	522	2.03329e-09			522	2.52492e-09
	523	2.26547e-08			523	1.5965e-08
	524	1.76607e-08			524	3.07484e-08
	525	2.64953e-08			525	1.79975e-08
	526	1.57604e-08			526	3.55869e-08
	527	6.74911e-09			527	1.0193e-07
	528	3.19321e-08			528	2.79926e-09
	529	1.20948e-08			529	6.37751e-08
	530	3.07104e-08			530	1.55127e-08
	531	4.7688e-09			531	6.92592e-08
	532	1.64622e-08			532	4.09761e-08
	533	1.83242e-09			533	1.714e-08
	534	2.9318e-08			534	5.00343e-08
	535	1.81558e-08			535	1.75119e-08
	536	9.51082e-09			536	2.27261e-08
	537	2.22801e-08			537	2.29907e-08
	538	1.67843e-09			538	2.95196e-07
	539	4.13424e-08			539	7.42123e-09
	540	2.21123e-08			540	5.36952e-10
	541	1.19229e-08			541	5.32213e-08
	542	2.2726e-08			542	7.60735e-10
	543	2.38407e-09			543	1.36753e-08
	544	2.60783e-10			544	8.79145e-08
	545	1.90656e-08			545	1.12796e-07
	546	2.17649e-08			546	3.52093e-08
	547	1.08035e-08			547	1.2458e-08
	548	1.82504e-09			548	1.09964e-07
	549	4.78367e-08			549	1.14287e-10
	550	5.41696e-08			550	1.60109e-08
	551	9.92796e-09			551	1.37983e-08
	552	1.7179e-08			552	1.75341e-08
	553	6.17812e-09			553	4.49153e-09
	554	1.0826e-08			554	9.33136e-09
	555	4.45494e-08			555	3.36525e-08
	556	5.64932e-09			556	2.85926e-09
	557	1.49807e-08			557	2.83588e-08
	558	7.83154e-08			558	1.05452e-07
	559	1.4152e-09			559	1.50311e-09
	560	6.33001e-09			560	4.12805e-08
	561	4.47611e-08			561	1.63302e-07
	562	1.41116e-07			562	5.58417e-08
	563	3.68567e-08			563	4.26047e-08
	564	1.48175e-08			564	5.39014e-08
	565	4.62636e-08			565	6.69661e-08
	566	8.76938e-09			566	9.10183e-08
	567	1.20209e-08			567	5.22344e-08
	568	7.61291e-08			568	6.03022e-08
	569	7.60039e-10			569	9.24959e-08
	570	2.82213e-08			570	1.53411e-07
	571	3.36243e-09			571	1.55373e-08
	572	8.09743e-09			572	5.52247e-08
	573	2.23405e-08			573	1.88507e-08
	574	1.0177e-08			574	9.6922e-09
	575	6.57495e-08			575	1.18475e-08
	576	5.62209e-09			576	2.23292e-08
	577	3.65269e-08			577	3.34209e-08
	578	1.60889e-09			578	6.13845e-08
	579	1.88111e-08			579	1.14749e-08
	580	4.36488e-09			580	5.90974e-10
	581	2.47214e-08			581	1.16463e-08
	582	4.6799e-09			582	4.89335e-08
	583	2.00667e-08			583	1.81547e-08
	584	6.03233e-08			584	1.06661e-07
	585	2.1303e-08			585	1.76453e-08
	586	1.17172e-09			586	1.52481e-10
	587	1.48841e-08			587	3.40533e-08
	588	2.21663e-08			588	1.21943e-07
	589	2.52075e-08			589	5.11896e-08
	590	1.70021e-09			590	9.02863e-08
	591	1.7933e-08			591	4.45653e-08
	592	9.59409e-09			592	1.65305e-07
	593	1.98362e-08			593	1.15259e-08
	594	1.00782e-08			594	3.77914e-08
	595	4.1379e-08			595	1.9481e-07
	596	9.05124e-09			596	1.79912e-08
	597	1.19965e-08			597	2.69927e-09
	598	5.71758e-09			598	4.48709e-09
	599	7.39186e-09			599	1.69468e-08
	600	1.24983e-08			600	2.84008e-08
	601	1.49712e-07			601	1.16904e-08
	602	3.22172e-08			602	2.11904e-08
	603	1.66373e-08			603	2.00421e-07
	604	6.38185e-08			604	7.41884e-08
	605	4.54334e-08			605	4.15303e-08
	606	5.53724e-08			606	6.02937e-08
	607	7.2295e-09			607	6.10109e-08
	608	3.3337e-08			608	7.63845e-08
	609	6.36475e-08			609	2.30878e-08
	610	3.97489e-10			610	8.37738e-08
	611	6.10089e-09			611	3.10093e-08
	612	4.30571e-08			612	3.31812e-08
	613	2.49447e-08			613	3.8928e-09
	614	1.02382e-08			614	9.54998e-09
	615	1.36018e-08			615	1.06505e-09
	616	1.45092e-08			616	4.95728e-09
	617	6.57392e-08			617	1.87899e-09
	618	5.23572e-08			618	2.15792e-08
	619	1.98791e-09			619	8.47888e-08
	620	1.23455e-09			620	4.26088e-08
	621	5.17377e-10			621	6.76448e-08
	622	4.91848e-08			622	1.98989e-08
	623	1.8112e-08			623	7.37903e-10
	624	3.54222e-08			624	1.50389e-08
	625	1.64209e-08			625	9.54418e-09
	626	3.13725e-08			626	5.98237e-08
	627	1.20693e-08			627	4.41809e-08
	628	3.06312e-09			628	1.01309e-08
	629	3.33446e-08			629	2.91738e-08
	630	3.93162e-08			630	6.36163e-08
	631	2.1227e-08			631	6.88452e-09
	632	3.20563e-08			632	4.80118e-08
	633	1.62837e-08			633	1.74562e-08
	634	2.60613e-09			634	8.54956e-08
	635	1.3686e-08			635	7.02386e-08
	636	4.37252e-09			636	5.32256e-09
	637	3.09064e-10			637	7.99955e-09
	638	1.07158e-08			638	6.59374e-08
	639	4.58076e-09			639	8.38802e-08
	640	1.34816e-08			640	1.87538e-09
	641	5.6845e-10			641	3.39626e-08
	642	4.50242e-08			642	4.19297e-08
	643	1.60717e-08			643	1.56703e-08
	644	1.08576e-08			644	6.18273e-09
	645	1.3722e-08			645	1.19497e-07
	646	1.14188e-09			646	6.11592e-08
	647	9.62263e-08			647	8.09134e-09
	648	6.3939e-08			648	1.81238e-07
	649	7.35815e-08			649	6.8335e-08
	650	7.99318e-08			650	1.03056e-08
	651	1.03259e-08			651	6.25292e-08
	652	2.48866e-08			652	2.06637e-08
	653	7.14597e-09			653	1.19544e-08
	654	4.62953e-08			654	7.4324e-08
	655	4.31893e-08			655	5.28068e-08
	656	2.72353e-08			656	4.14128e-09
	657	1.39375e-09			657	5.25014e-09
	658	1.05808e-08			658	5.22925e-08
	659	9.61587e-09			659	8.21256e-08
	660	5.87268e-09			660	1.91453e-08
	661	2.32269e-08			661	7.61726e-08
	662	1.49791e-08			662	2.66807e-09
	663	2.29139e-08			663	2.91974e-09
	664	1.04968e-08			664	3.86462e-09
	665	4.74166e-08			665	7.91966e-08
	666	4.8825e-09			666	1.62367e-08
	667	1.39629e-09			667	9.39188e-10
	668	8.40858e-09			668	4.71871e-09
	669	3.5291e-08			669	8.04434e-08
	670	4.75168e-10			670	2.32218e-08
	671	2.60819e-08			671	1.66766e-08
	672	1.18869e-08			672	1.13314e-07
	673	3.30778e-08			673	1.93253e-07
	674	7.72629e-10			674	2.47198e-08
	675	2.5776e-08			675	1.01822e-08
	676	2.94545e-08			676	2.12164e-08
	677	2.62437e-08			677	3.26133e-08
	678	7.05507e-08			678	1.45492e-09
	679	4.4181e-09			679	3.15801e-08
	680	1.04313e-07			680	1.20737e-10
	681	3.5278e-08			681	1.09134e-08
	682	1.11193e-08			682	5.40148e-08
	683	3.85569e-09			683	4.13818e-09
	684	1.12076e-08			684	6.37631e-09
	685	1.21847e-08			685	3.25538e-08
	686	7.62369e-08			686	3.9535e-09
	687	1.4518e-08			687	1.76318e-08
	688	3.11877e-08			688	4.11389e-09
	689	5.51979e-09			689	6.27644e-09
	690	1.42311e-09			690	8.07991e-09
	691	1.04153e-08			691	5.98242e-08
	692	3.47045e-08			692	3.7991e-08
	693	7.02137e-10			693	3.4694e-09
	694	4.43039e-09			694	3.10755e-09
	695	3.08176e-09			695	1.0941e-07
	696	7.53197e-09			696	5.90948e-08
	697	1.04293e-08			697	2.86355e-08
	698	3.75846e-08			698	7.83994e-09
	699	6.22005e-09			699	3.20214e-09
	700	4.74548e-08			700	1.42255e-08
	701	1.29508e-08			701	1.01975e-07
	702	5.30274e-08			702	1.93705e-08
	703	2.52981e-09			703	3.90253e-08
	704	5.08656e-09			704	4.59434e-08
	705	2.87915e-08			705	1.1476e-07
	706	8.31379e-09			706	3.50199e-10
	707	1.67969e-08			707	4.30576e-08
	708	2.11756e-08			708	2.53712e-09
	709	2.73491e-08			709	1.46116e-08
	710	2.31527e-08			710	3.5774e-08
	711	2.46912e-09			711	3.71705e-08
	712	1.8542e-08			712	3.01803e-08
	713	1.73672e-08			713	1.55535e-08
	714	1.97649e-08			714	2.20178e-08
	715	5.1093e-08			715	1.41825e-07
	716	2.38774e-08			716	1.41247e-07
	717	1.01751e-08			717	2.08515e-08
	718	2.17792e-08			718	1.29283e-08
	719	3.10883e-08			719	1.09837e-08
	720	1.49799e-08			720	3.94629e-08
	721	4.09852e-09			721	1.72374e-08
	722	1.45775e-09			722	1.13809e-08
	723	2.31324e-08			723	2.58816e-08
	724	1.03992e-08			724	4.16073e-10
	725	3.22262e-08			725	1.15842e-07
	726	4.70134e-08			726	5.05138e-08
	727	1.26089e-08			727	7.10317e-09
	728	3.68648e-08			728	3.89573e-08
	729	1.89343e-08			729	1.86213e-09
	730	1.10008e-07			730	6.55053e-08
	731	3.9158e-08			731	1.31236e-07
	732	2.30278e-09			732	3.43574e-08
	733	1.2961e-09			733	4.55632e-09
	734	8.67653e-10			734	1.08611e-09
	735	4.95829e-08			735	1.12034e-08
	736	2.0455e-08			736	1.06152e-08
	737	1.90704e-08			737	3.38487e-08
	738	9.26797e-09			738	5.86709e-09
	739	7.054e-09			739	3.67597e-08
	740	2.35241e-08			740	4.64689e-08
	741	1.2854e-08			741	3.01248e-08
	742	2.47068e-09			742	1.79919e-08
	743	1.10188e-08			743	1.07579e-08
	744	3.6014e-08			744	9.85461e-09
	745	2.03528e-09			745	3.1245e-08
	746	7.19295e-08			746	1.22564e-08
	747	2.7902e-08			747	1.67358e-08
	748	1.65035e-08			748	9.21265e-08
	749	1.28392e-08			749	1.06149e-07
	750	2.55039e-08			750	2.12024e-10
	751	7.90267e-08			751	2.07943e-08
	752	7.08216e-09			752	4.52685e-08
	753	8.70324e-09			753	1.72025e-08
	754	4.65295e-08			754	1.21065e-07
	755	4.59865e-08			755	1.7866e-09
	756	1.922e-08			756	2.96325e-09
	757	3.43887e-08			757	1.09914e-08
	758	2.28005e-10			758	6.20727e-08
	759	2.34172e-09			759	1.34129e-08
	760	1.01971e-08			760	1.95475e-08
	761	1.79207e-08			761	1.27898e-08
	762	6.08367e-08			762	1.73701e-08
	763	2.34929e-08			763	2.13454e-08
	764	1.82356e-08			764	4.34064e-08
	765	1.74265e-08			765	1.55108e-08
	766	1.48813e-08			766	3.60615e-08
	767	4.24758e-09			767	6.8866e-08
	768	2.12366e-08			768	3.11024e-08
	769	1.53104e-08			769	5.64144e-08
	770	2.29618e-08			770	6.97988e-09
	771	4.20431e-09			771	5.56128e-08
	772	1.72232e-08			772	5.46465e-10
	773	2.68593e-09			773	2.88793e-08
	774	1.19979e-08			774	3.11651e-08
	775	2.49982e-08			775	1.8238e-08
	776	5.45534e-09			776	3.6278e-08
	777	4.31134e-10			777	2.54635e-08
	778	5.72934e-10			778	4.02641e-08
	779	6.37165e-09			779	5.24763e-08
	780	1.8925e-08			780	3.07614e-09
	781	3.67035e-08			781	1.25505e-07
	782	2.34188e-09			782	7.13315e-11
	783	2.35325e-08			783	5.7979e-08
	784	1.53347e-08			784	4.76694e-08
	785	2.06118e-08			785	1.35415e-08
	786	4.52443e-09			786	2.63582e-08
	787	9.21163e-09			787	2.66144e-10
	788	1.94804e-08			788	8.10799e-08
	789	5.79653e-08			789	5.32631e-08
	790	8.45621e-08			790	7.57762e-08
	791	4.10392e-08			791	1.03523e-08
	792	4.6828e-08			792	3.56937e-08
	793	4.39629e-09			793	6.50258e-08
	794	3.40324e-10			794	7.21207e-09
	795	9.78396e-10			795	4.06612e-09
	796	2.23685e-08			796	1.74667e-09
	797	2.0654e-08			797	1.05912e-07
	798	1.14791e-08			798	6.58821e-08
	799	4.20649e-08			799	4.31647e-09
	800	1.48663e-08			800	2.01381e-08
	801	6.69548e-10			801	2.15453e-08
	802	2.89353e-08			802	6.88421e-09
	803	3.33379e-08			803	2.13585e-09
	804	4.16468e-08			804	2.49168e-08
	805	7.65939e-09			805	2.82022e-08
	806	4.93479e-09			806	7.52211e-08
	807	9.92667e-09			807	2.8582e-08
	808	2.46496e-08			808	6.61851e-09
	809	2.42535e-08			809	2.18205e-09
	810	2.03991e-08			810	3.70924e-08
	811	4.90078e-08			811	6.32686e-08
	812	4.49602e-08			812	1.05375e-09
	813	3.05044e-08			813	2.13166e-08
	814	5.40829e-08			814	1.20482e-07
	815	1.90829e-08			815	8.61369e-08
	816	1.92145e-09			816	2.34599e-07
	817	7.52395e-09			817	1.99284e-08
	818	8.21147e-09			818	6.16695e-09
	819	2.73303e-09			819	3.24422e-08
	820	1.32821e-08			820	7.38756e-09
	821	1.80527e-08			821	3.25175e-08
	822	1.09743e-08			822	8.65843e-08
	823	1.9122e-09			823	3.89659e-08
	824	3.50326e-08			824	4.07993e-08
	825	1.12069e-08			825	3.25416e-08
	826	3.21729e-08			826	5.9319e-09
	827	3.60026e-08			827	1.02572e-09
	828	3.03354e-08			828	3.8278e-08
	829	3.92251e-08			829	2.91965e-08
	830	7.16621e-08			830	7.61935e-08
	831	1.14448e-08			831	7.04411e-08
	832	3.92354e-08			832	9.58331e-10
	833	1.73797e-08			833	1.24424e-08
	834	1.8113e-08			834	2.46909e-08
	835	2.41633e-08			835	6.01545e-09
	836	2.02964e-08			836	1.05699e-08
	837	1.63055e-09			837	9.60703e-09
	838	1.1394e-08			838	1.60315e-08
	839	4.01241e-08			839	6.76939e-08
	840	2.40294e-08			840	1.88514e-08
	841	1.0195e-08			841	5.42429e-08
	842	3.35805e-09			842	2.46835e-09
	843	3.81691e-08			843	1.47149e-07
	844	1.98797e-08			844	4.13203e-08
	845	1.07169e-08			845	4.36906e-08
	846	2.07366e-08			846	1.74804e-07
	847	1.64208e-08			847	2.70704e-09
	848	3.80767e-09			848	1.21863e-08
	849	1.20401e-08			849	1.79684e-08
	850	7.23312e-10			850	3.64514e-08
	851	4.33635e-09			851	1.52768e-08
	852	2.37538e-08			852	1.14945e-08
	853	1.5984e-09			853	6.4046e-10
	854	1.23164e-08			854	3.87593e-09
	855	2.27232e-08			855	3.38234e-08
	856	7.30693e-09			856	2.31182e-08
	857	4.11797e-08			857	5.09658e-09
	858	3.17452e-08			858	2.3078e-09
	859	8.08102e-10			859	2.22633e-08
	860	3.33377e-08			860	4.75138e-08
	861	4.46892e-09			861	9.12583e-10
	862	2.44078e-08			862	1.20525e-08
	863	4.80493e-08			863	3.15665e-08
	864	5.99633e-09			864	1.64108e-08
	865	8.24644e-10			865	1.62816e-08
	866	5.03106e-08			866	4.82967e-08
	867	9.96282e-09			867	3.20867e-08
	868	7.62966e-09			868	4.88203e-08
	869	2.89741e-09			869	1.29261e-08
	870	1.00243e-08			870	7.51639e-08
	871	7.03723e-08			871	6.13679e-08
	872	1.27572e-08			872	3.37583e-08
	873	1.65502e-08			873	3.79315e-08
	874	2.81818e-08			874	3.36298e-08
	875	1.39711e-08			875	5.98926e-08
	876	1.68274e-08			876	7.88262e-08
	877	2.04953e-08			877	3.0675e-09
	878	1.38618e-08			878	9.34617e-08
	879	3.38788e-08			879	2.16014e-08
	880	1.94995e-08			880	2.34111e-09
	881	9.38562e-10			881	8.16225e-09
	882	1.63418e-08			882	1.38364e-07
	883	1.50708e-08			883	1.66782e-09
	884	2.22102e-10			884	7.14088e-09
	885	3.61915e-08			885	7.17763e-08
	886	1.14439e-08			886	2.14141e-08
	887	2.89079e-08			887	4.27784e-08
	888	2.72837e-08			888	1.7386e-08
	889	4.71841e-08			889	4.73955e-09
	890	2.51689e-08			890	7.36084e-10
	891	1.51066e-08			891	3.4119e-08
	892	2.87762e-09			892	4.14404e-10
	893	2.71436e-08			893	1.03804e-07
	894	1.89304e-08			894	3.02282e-08
	895	4.93515e-09			895	2.91847e-09
	896	7.4192e-09			896	1.06806e-08
	897	4.60901e-08			897	5.71899e-08
	898	2.13199e-08			898	4.41632e-08
	899	3.17003e-09			899	1.16109e-08
	900	8.67895e-09			900	2.76176e-09
	901	3.17258e-08			901	8.00601e-08
	902	1.84703e-08			902	4.71935e-08
	903	1.42829e-08			903	6.88412e-08
	904	9.94929e-09			904	8.42352e-09
	905	3.31356e-09			905	2.24561e-08
	906	6.8877e-08			906	4.83063e-09
	907	3.40445e-08			907	9.76075e-09
	908	1.45163e-08			908	3.16499e-08
	909	2.60389e-08			909	2.73548e-08
	910	4.12023e-10			910	1.34353e-08
	911	3.57708e-09			911	4.45462e-08
	912	1.04364e-08			912	1.04905e-08
	913	5.06467e-09			913	8.33312e-09
	914	5.79688e-09			914	8.90141e-10
	915	2.29429e-08			915	9.45156e-08
	916	8.62427e-09			916	6.68363e-09
	917	1.17849e-08			917	1.69153e-08
	918	7.70327e-09			918	1.7027e-09
	919	1.26455e-08			919	2.50863e-08
	920	1.56041e-08			920	8.13083e-08
	921	5.56765e-08			921	7.86525e-09
	922	2.82861e-08			922	2.00614e-08
	923	3.86044e-08			923	8.09553e-08
	924	7.54505e-08			924	9.0914e-09
	925	6.18858e-08			925	2.66127e-08
	926	1.14647e-08			926	2.82862e-08
	927	2.37463e-08			927	1.71439e-08
	928	1.96136e-09			928	1.47637e-08
	929	1.5076e-08			929	1.34504e-08
	930	5.36405e-09			930	4.36672e-09
	931	4.21302e-08			931	4.55409e-08
	932	5.43962e-09			932	2.28525e-09
	933	3.44331e-08			933	9.77358e-09
	934	6.71575e-08			934	5.5212e-08
	935	4.49432e-08			935	3.33254e-10
	936	2.89777e-08			936	2.56004e-08
	937	1.00105e-08			937	7.22202e-09
	938	3.69064e-08			938	3.64881e-09
	939	1.65715e-08			939	4.88617e-08
	940	1.63827e-08			940	3.41049e-08
	941	3.31469e-09			941	6.44431e-09
	942	1.62564e-08			942	4.45934e-08
	943	2.75399e-08			943	2.539e-10
	944	5.28661e-09			944	1.11181e-08
	945	2.31571e-08			945	2.44315e-09
	946	2.16583e-08			946	5.48802e-08
	947	2.63235e-08			947	3.07459e-08
	948	3.84968e-08			948	3.34135e-08
	949	1.29941e-08			949	2.86646e-08
	950	1.56248e-08			950	4.14973e-09
	951	5.45507e-09			951	4.71781e-09
	952	3.00539e-08			952	8.70185e-09
	953	1.72566e-08			953	6.40164e-09
	954	2.30369e-08			954	9.66542e-09
	955	3.3908e-08			955	1.06028e-08
	956	1.29081e-08			956	1.42436e-08
	957	1.56486e-08			957	1.57589e-08
	958	6.89498e-08			958	3.20091e-09
	959	1.3357e-08			959	3.09102e-08
	960	2.55895e-08			960	9.4776e-10
	961	2.68762e-08			961	1.02915e-07
	962	2.34647e-09			962	1.50836e-08
	963	6.27426e-09			963	1.58222e-08
	964	2.70585e-09			964	3.4215e-08
	965	8.51773e-09			965	3.0266e-08
	966	1.35439e-09			966	4.67746e-08
	967	1.67019e-08			967	3.38788e-08
	968	1.64902e-08			968	1.27126e-08
	969	3.35156e-08			969	9.40326e-08
	970	7.67639e-09			970	1.04781e-08
	971	8.70828e-09			971	6.73995e-08
	972	1.70122e-08			972	1.57319e-08
	973	3.30637e-08			973	5.64525e-08
	974	4.48369e-10			974	1.18257e-09
	975	1.55717e-08			975	9.0743e-09
	976	2.44886e-08			976	1.10399e-08
	977	1.07453e-08			977	4.48604e-08
	978	9.64455e-08			978	3.51329e-09
	979	3.12298e-08			979	1.97799e-08
	980	2.85599e-09			980	6.414e-08
	981	4.28012e-09			981	8.79031e-09
	982	1.2802e-08			982	5.11154e-09
	983	6.44281e-09			983	1.86787e-08
	984	5.86706e-08			984	5.67379e-09
	985	3.42835e-08			985	1.73388e-08
	986	1.04376e-08			986	3.88186e-08
	987	1.68756e-08			987	1.36514e-08
	988	4.3376e-10			988	9.83264e-09
	989	3.80706e-09			989	3.71999e-08
	990	1.22472e-08			990	2.48654e-08
	991	9.0792e-10			991	6.27712e-08
	992	7.90324e-09			992	5.43479e-08
	993	4.88625e-09			993	2.58965e-08
	994	1.63458e-08			994	8.53062e-08
	995	7.84231e-09			995	6.17415e-09
	996	1.05455e-08			996	5.71695e-08
	997	4.78637e-10			997	2.61209e-08
	998	2.04648e-08			998	2.94447e-08
	999	4.06332e-08			999	3.93664e-08
	1000	5.20486e-09			1000	2.08647e-08
	1001	2.31433e-08			1001	5.39385e-08
	1002	5.03267e-09			1002	3.71788e-08
	1003	4.20669e-08			1003	6.28105e-08
	1004	4.08365e-08			1004	1.20062e-08
	1005	1.70702e-09			1005	2.90253e-08
	1006	1.00636e-08			1006	4.55475e-08
	1007	2.15265e-09			1007	1.92007e-08
	1008	1.20271e-08			1008	5.66411e-09
	1009	7.68554e-08			1009	1.10807e-08
	1010	1.94927e-08			1010	4.96863e-08
	1011	4.31961e-09			1011	1.03963e-07
	1012	3.56835e-08			1012	4.27568e-08
	1013	1.90486e-09			1013	1.14681e-08
	1014	1.03569e-08			1014	8.70395e-08
	1015	1.07541e-08			1015	3.81857e-08
	1016	3.97752e-08			1016	4.58654e-08
	1017	2.72379e-08			1017	8.31684e-09
	1018	1.10059e-08			1018	7.92935e-10
	1019	1.09916e-07			1019	1.53642e-08
	1020	1.07812e-08			1020	5.71121e-09
	1021	6.36346e-08			1021	2.67607e-08
	1022	4.50881e-08			1022	6.6975e-08
	1023	3.0636e-08			1023	2.12436e-09
	1024	7.75005e-09			1024	4.24061e-08
	1025	2.11294e-08			1025	4.80511e-08
	1026	5.4061e-11			1026	2.43343e-10
	1027	8.96275e-09			1027	4.0663e-09
	1028	1.61918e-08			1028	9.95384e-08
	1029	2.69908e-08			1029	7.58609e-08
	1030	4.23221e-09			1030	7.69957e-08
	1031	1.02932e-09			1031	1.59464e-08
	1032	1.67974e-08			1032	1.28983e-08
	1033	1.84526e-08			1033	6.71018e-09
	1034	2.2795e-09			1034	3.36566e-08
	1035	4.83206e-08			1035	8.77561e-09
	1036	2.22964e-09			1036	2.22063e-10
	1037	1.3778e-08			1037	1.39581e-08
	1038	2.39115e-08			1038	5.41605e-08
	1039	3.26402e-08			1039	8.22263e-09
	1040	2.09914e-08			1040	9.88843e-09
	1041	1.81559e-08			1041	2.03543e-08
	1042	4.30584e-08			1042	4.66417e-08
	1043	5.64819e-08			1043	1.56447e-08
	1044	3.43902e-08			1044	4.3341e-08
	1045	2.95789e-08			1045	1.7186e-09
	1046	2.06555e-08			1046	6.9805e-08
	1047	1.01714e-08			1047	1.842e-08
	1048	6.32979e-09			1048	3.57203e-08
	1049	6.16188e-08			1049	1.51263e-08
	1050	3.67359e-08			1050	6.00219e-08
	1051	1.16591e-09			1051	4.81326e-08
	1052	4.5335e-08			1052	2.65992e-08
	1053	3.48226e-08			1053	2.77111e-08
	1054	2.14282e-08			1054	7.40582e-09
	1055	1.3733e-08			1055	3.19272e-08
	1056	2.88959e-09			1056	4.75377e-08
	1057	2.23739e-08			1057	2.24324e-08
	1058	7.30232e-09			1058	1.6372e-08
	1059	6.03373e-09			1059	2.21572e-09
	1060	5.26316e-09			1060	5.33288e-08
	1061	8.81933e-09			1061	8.56368e-08
	1062	3.56403e-08			1062	1.21189e-08
	1063	4.03974e-09			1063	7.53175e-10
	1064	1.15274e-07			1064	1.35371e-09
	1065	7.86868e-09			1065	5.59946e-08
	1066	1.65651e-08			1066	1.00584e-07
	1067	1.49248e-08			1067	5.86399e-09
	1068	2.08372e-08			1068	2.74969e-08
	1069	1.56661e-08			1069	8.96467e-10
	1070	8.44259e-09			1070	5.10967e-08
	1071	4.61155e-09			1071	3.13674e-08
	1072	3.22993e-08			1072	5.04275e-08
	1073	1.60485e-08			1073	9.99815e-08
	1074	1.91214e-08			1074	8.04749e-09
	1075	7.02945e-09			1075	3.98146e-08
	1076	1.52987e-08			1076	8.96373e-09
	1077	3.4464e-08			1077	7.34431e-10
	1078	9.1336e-09			1078	7.73593e-08
	1079	2.62819e-09			1079	3.3216e-08
	1080	2.56562e-08			1080	1.02957e-09
	1081	1.90372e-09			1081	1.63752e-08
	1082	1.32065e-08			1082	1.64524e-08
	1083	2.24675e-08			1083	2.47068e-08
	1084	3.6729e-08			1084	5.4953e-08
	1085	1.54434e-08			1085	2.03427e-08
	1086	3.81809e-09			1086	2.02725e-08
	1087	1.33296e-08			1087	2.94316e-08
	1088	3.09993e-10			1088	2.46317e-08
	1089	4.65012e-09			1089	3.3918e-08
	1090	1.60858e-08			1090	2.88692e-08
	1091	4.03876e-08			1091	2.59953e-08
	1092	1.59406e-08			1092	8.40379e-08
	1093	1.77704e-08			1093	5.39218e-08
	1094	4.77629e-09			1094	5.45118e-08
	1095	3.77471e-08			1095	1.29924e-08
	1096	1.82773e-09			1096	2.00931e-08
	1097	1.69863e-08			1097	3.7993e-08
	1098	5.99626e-09			1098	3.98223e-08
	1099	2.54363e-09			1099	5.43278e-09
	1100	1.60435e-08			1100	9.01035e-08
	1101	5.6394e-09			1101	6.02925e-09
	1102	2.04059e-08			1102	4.64766e-08
	1103	5.12174e-08			1103	7.79834e-09
	1104	3.40341e-11			1104	7.30543e-08
	1105	8.58258e-09			1105	1.66909e-08
	1106	4.82007e-10			1106	1.91867e-08
	1107	7.7651e-09			1107	1.17161e-08
	1108	7.79263e-09			1108	4.5494e-08
	1109	3.66506e-08			1109	3.97035e-09
	1110	9.65096e-09			1110	8.25949e-10
	1111	3.99391e-10			1111	6.50174e-09
	1112	1.88601e-08			1112	1.97236e-08
	1113	8.9291e-10			1113	8.36191e-09
	1114	1.72839e-08			1114	5.19853e-09
	1115	2.45048e-08			1115	1.23321e-08
	1116	1.9949e-09			1116	5.48902e-08
	1117	1.33424e-08			1117	1.94609e-08
	1118	3.01714e-09			1118	2.48565e-08
	1119	9.62532e-09			1119	2.43871e-08
	1120	2.14833e-08			1120	4.31415e-09
	1121	1.33926e-08			1121	5.46517e-09
	1122	1.11788e-08			1122	5.34225e-08
	1123	1.35135e-09			1123	4.13915e-08
	1124	1.09818e-07			1124	1.24032e-08
	1125	6.03309e-10			1125	2.17394e-09
	1126	3.86993e-09			1126	7.68415e-09
	1127	1.40964e-08			1127	5.59536e-08
	1128	7.64458e-09			1128	1.93543e-08
	1129	3.51022e-10			1129	9.56031e-09
	1130	3.78129e-09			1130	8.86474e-09
	1131	1.18656e-09			1131	1.58647e-08
	1132	1.3989e-09			1132	1.34997e-08
	1133	1.66737e-08			1133	7.43238e-08
	1134	3.24803e-08			1134	2.8804e-08
	1135	3.05177e-08			1135	1.61106e-09
	1136	5.09311e-10			1136	8.66995e-09
	1137	3.06012e-08			1137	5.39504e-11
	1138	7.47352e-09			1138	5.54407e-09
	1139	1.19674e-08			1139	7.06438e-08
	1140	8.36579e-08			1140	2.43064e-08
	1141	6.15484e-09			1141	1.00253e-08
	1142	2.27536e-08			1142	2.34877e-09
	1143	2.28628e-08			1143	5.57572e-08
	1144	5.86436e-09			1144	2.12596e-08
	1145	7.29538e-09			1145	2.79602e-08
	1146	4.10902e-09			1146	4.22528e-08
	1147	9.58378e-10			1147	3.22776e-08
	1148	2.39144e-08			1148	4.45705e-08
	1149	1.35802e-08			1149	2.89454e-08
	1150	2.89632e-08			1150	2.41196e-08
	1151	5.73814e-08			1151	1.42078e-09
	1152	7.9241e-09			1152	4.22506e-08
	1153	5.28311e-08			1153	2.77435e-08
	1154	1.09254e-08			1154	3.80027e-08
	1155	5.48677e-09			1155	5.46176e-08
	1156	2.54524e-09			1156	9.04465e-09
	1157	2.84232e-09			1157	5.82291e-09
	1158	8.84838e-09			1158	6.65292e-09
	1159	1.78541e-08			1159	2.7967e-08
	1160	2.00898e-08			1160	3.19822e-08
	1161	7.2239e-08			1161	5.30192e-08
	1162	1.60316e-08			1162	7.20812e-09
	1163	2.5403e-08			1163	7.32556e-09
	1164	1.05898e-08			1164	3.87254e-08
	1165	1.36999e-08			1165	9.12025e-09
	1166	1.27527e-09			1166	9.95877e-09
	1167	2.62192e-08			1167	2.33033e-08
	1168	8.49325e-08			1168	4.59151e-08
	1169	4.58124e-08			1169	1.68314e-08
	1170	3.32434e-10			1170	1.47076e-08
	1171	8.37171e-08			1171	2.18295e-08
	1172	3.89728e-09			1172	2.27971e-09
	1173	1.54736e-08			1173	3.82416e-09
	1174	2.09648e-08			1174	2.3415e-08
	1175	1.1196e-08			1175	2.17423e-08
	1176	1.84964e-08			1176	6.74895e-09
	1177	1.07519e-08			1177	8.69537e-08
	1178	7.23451e-08			1178	1.16273e-08
	1179	1.21794e-08			1179	5.98373e-09
	1180	1.45804e-08			1180	2.31489e-08
	1181	3.86953e-08			1181	1.42102e-08
	1182	2.03668e-08			1182	7.4451e-08
	1183	4.48264e-09			1183	3.11735e-08
	1184	6.57121e-10			1184	2.2719e-08
	1185	5.60665e-09			1185	4.93888e-09
	1186	5.95685e-08			1186	3.71691e-09
	1187	1.46049e-09			1187	3.81383e-08
	1188	4.47579e-09			1188	1.81024e-08
	1189	4.7611e-08			1189	1.26804e-07
	1190	3.95684e-08			1190	9.4542e-09
	1191	3.02049e-08			1191	2.727e-08
	1192	3.61008e-09			1192	1.23241e-08
	1193	9.84082e-09			1193	3.99703e-08
	1194	3.24355e-08			1194	2.42732e-08
	1195	9.51943e-09			1195	1.48676e-08
	1196	2.1385e-08			1196	1.515e-08
	1197	6.04961e-08			1197	3.47113e-08
	1198	3.15538e-09			1198	3.18262e-08
	1199	3.66002e-09			1199	1.90285e-08
	1200	5.50588e-09			1200	2.83584e-08
	1201	6.97714e-08			1201	2.92163e-09
	1202	3.41698e-09			1202	4.64557e-09
	1203	7.12692e-08			1203	2.54517e-08
	1204	4.38124e-09			1204	3.1378e-08
	1205	1.2992e-08			1205	2.83165e-08
	1206	4.27962e-09			1206	2.79172e-08
	1207	5.43002e-09			1207	6.54512e-09
	1208	1.4916e-08			1208	9.88464e-09
	1209	1.21458e-08			1209	1.49355e-08
	1210	9.89189e-09			1210	4.60896e-08
	1211	5.48061e-10			1211	8.21815e-08
	1212	3.1221e-08			1212	1.93749e-08
	1213	8.24977e-09			1213	1.27284e-07
	1214	1.59387e-08			1214	3.92935e-08
	1215	7.00084e-09			1215	4.33311e-09
	1216	6.80701e-08			1216	3.51209e-08
	1217	1.32638e-08			1217	2.04745e-10
	1218	1.21694e-08			1218	2.25201e-08
	1219	7.99898e-08			1219	7.34852e-09
	1220	1.75197e-08			1220	2.18159e-09
	1221	1.24247e-08			1221	4.86857e-08
	1222	9.35201e-09			1222	3.85328e-10
	1223	3.06642e-08			1223	2.35925e-09
	1224	3.99351e-08			1224	5.37265e-08
	1225	2.12297e-08			1225	6.12471e-08
	1226	2.91538e-08			1226	1.08061e-09
	1227	1.72736e-08			1227	1.87463e-08
	1228	2.86463e-08			1228	5.57479e-09
	1229	3.20536e-08			1229	1.799e-08
	1230	2.13322e-08			1230	5.87848e-08
	1231	1.25062e-08			1231	1.28752e-08
	1232	4.85549e-09			1232	3.31698e-08
	1233	2.50397e-08			1233	3.5618e-08
	1234	2.50069e-09			1234	5.6843e-08
	1235	1.81251e-09			1235	2.60577e-08
	1236	7.72296e-11			1236	1.15443e-07
	1237	6.36935e-09			1237	1.60014e-08
	1238	1.86492e-08			1238	1.43113e-08
	1239	3.13367e-08			1239	6.0205e-09
	1240	4.62977e-10			1240	7.49474e-09
	1241	1.55679e-09			1241	2.21666e-09
	1242	7.48123e-09			1242	7.0363e-09
	1243	3.69008e-08			1243	3.4713e-09
	1244	7.39377e-09			1244	9.79906e-10
	1245	4.66183e-08			1245	1.24766e-08
	1246	3.27205e-09			1246	5.02869e-08
	1247	3.52395e-09			1247	8.12921e-10
	1248	1.09874e-08			1248	1.31208e-08
	1249	7.18e-09			1249	2.84698e-08
	1250	2.61387e-08			1250	6.72622e-09
	1251	3.42688e-09			1251	3.50026e-08
	1252	2.2007e-08			1252	2.07031e-08
	1253	6.37755e-09			1253	1.28093e-08
	1254	1.46345e-08			1254	3.7659e-08
	1255	9.63894e-09			1255	7.84956e-08
	1256	9.5487e-09			1256	9.19256e-08
	1257	2.20577e-08			1257	6.4469e-09
	1258	7.00644e-09			1258	5.04447e-08
	1259	1.07e-07			1259	2.36537e-09
	1260	6.79089e-08			1260	3.38615e-08
	1261	7.3355e-09			1261	2.89639e-08
	1262	1.57983e-08			1262	2.60586e-08
	1263	1.36725e-08			1263	1.22478e-08
	1264	1.84367e-08			1264	1.5401e-08
	1265	6.95115e-09			1265	5.39646e-10
	1266	2.95111e-08			1266	1.52553e-08
	1267	2.19473e-08			1267	2.03184e-08
	1268	2.08533e-09			1268	7.85848e-09
	1269	4.41253e-08			1269	1.04306e-07
	1270	1.64469e-08			1270	8.49346e-10
	1271	5.31756e-10			1271	3.77912e-08
	1272	1.69138e-09			1272	2.25627e-08
	1273	5.74053e-09			1273	3.33469e-08
	1274	4.33408e-09			1274	1.60515e-08
	1275	8.02257e-09			1275	2.91629e-08
	1276	1.05379e-08			1276	1.33251e-08
	1277	5.41898e-08			1277	4.15592e-08
	1278	2.05009e-08			1278	1.52238e-08
	1279	1.35965e-08			1279	1.5002e-07
	1280	3.26689e-09			1280	4.51367e-08
	1281	1.54633e-09			1281	3.41347e-08
	1282	3.2046e-08			1282	2.08341e-08
	1283	3.50852e-09			1283	5.45415e-08
	1284	8.98329e-09			1284	7.49093e-09
	1285	4.2355e-09			1285	7.08563e-08
	1286	4.15667e-08			1286	2.53623e-08
	1287	1.34978e-08			1287	1.10546e-08
	1288	5.7463e-09			1288	1.70569e-08
	1289	2.08379e-08			1289	3.10804e-09
	1290	3.78652e-09			1290	5.52692e-08
	1291	1.91341e-08			1291	1.98202e-08
	1292	9.24082e-09			1292	3.96812e-08
	1293	6.2727e-09			1293	6.14126e-08
	1294	1.30786e-09			1294	6.47409e-09
	1295	2.12635e-08			1295	7.82356e-09
	1296	5.12529e-09			1296	8.00213e-08
	1297	3.37669e-08			1297	6.26966e-09
	1298	5.67728e-10			1298	1.14163e-08
	1299	1.92777e-08			1299	4.81954e-08
	1300	4.10551e-09			1300	7.44578e-08
	1301	1.52139e-08			1301	2.50853e-08
	1302	1.80553e-08			1302	3.44962e-08
	1303	1.14258e-08			1303	1.99111e-08
	1304	7.87985e-08			1304	3.30239e-08
	1305	7.25651e-08			1305	1.29937e-09
	1306	6.52764e-10			1306	3.68246e-08
	1307	2.40497e-09			1307	1.97107e-08
	1308	9.52948e-10			1308	7.63429e-09
	1309	3.63345e-09			1309	1.51688e-08
	1310	3.31965e-08			1310	4.02023e-08
	1311	1.81938e-08			1311	5.19495e-08
	1312	7.4874e-08			1312	1.99465e-09
	1313	6.02894e-08			1313	3.37527e-09
	1314	3.44827e-08			1314	5.39298e-08
	1315	3.08877e-09			1315	1.17787e-08
	1316	1.70133e-08			1316	3.95722e-08
	1317	2.00618e-09			1317	6.00519e-08
	1318	8.4732e-09			1318	1.94764e-08
	1319	4.76432e-08			1319	6.13938e-09
	1320	1.64961e-08			1320	8.64635e-08
	1321	2.03778e-08			1321	1.72214e-08
	1322	3.21231e-08			1322	4.90506e-09
	1323	2.08868e-08			1323	2.37602e-08
	1324	2.42519e-08			1324	3.60217e-08
	1325	1.55833e-08			1325	3.12811e-08
	1326	9.02855e-09			1326	4.39639e-08
	1327	9.80294e-09			1327	3.31334e-08
	1328	5.58266e-09			1328	1.59547e-08
	1329	5.16945e-09			1329	9.3644e-08
	1330	3.39596e-09			1330	1.30601e-08
	1331	6.17598e-08			1331	2.94692e-10
	1332	2.40983e-09			1332	2.54566e-08
	1333	1.29422e-08			1333	8.42688e-08
	1334	1.36785e-08			1334	1.52035e-09
	1335	1.63131e-08			1335	6.92803e-09
	1336	6.11866e-08			1336	1.19064e-08
	1337	1.41723e-09			1337	2.32111e-08
	1338	2.48346e-08			1338	3.99269e-09
	1339	1.49662e-08			1339	3.4829e-10
	1340	1.29981e-08			1340	3.52493e-08
	1341	1.60181e-08			1341	1.10257e-08
	1342	4.98193e-09			1342	4.06174e-09
	1343	6.20168e-09			1343	2.61331e-09
	1344	2.78727e-08			1344	1.45899e-08
	1345	3.47705e-08			1345	5.30444e-08
	1346	8.32788e-10			1346	7.32747e-09
	1347	1.99078e-10			1347	7.63196e-08
	1348	2.77122e-08			1348	3.99198e-08
	1349	2.04037e-08			1349	2.46697e-08
	1350	3.05122e-08			1350	1.21698e-07
	1351	1.99923e-08			1351	7.81079e-08
	1352	1.40868e-08			1352	1.53787e-08
	1353	2.48312e-08			1353	2.22803e-08
	1354	1.91011e-09			1354	7.89206e-09
	1355	2.73523e-09			1355	2.34252e-08
	1356	4.14104e-08			1356	1.69889e-08
	1357	2.34194e-09			1357	1.28752e-08
	1358	8.26026e-09			1358	1.19391e-08
	1359	4.7562e-08			1359	3.20433e-08
	1360	6.09132e-09			1360	8.47398e-09
	1361	1.52122e-08			1361	1.53197e-07
	1362	2.211e-08			1362	1.11833e-08
	1363	7.416e-09			1363	1.14395e-07
	1364	2.61625e-08			1364	5.00313e-09
	1365	2.47291e-08			1365	1.58441e-08
	1366	3.98747e-08			1366	1.70583e-08
	1367	6.05165e-09			1367	5.71182e-09
	1368	3.17637e-09			1368	4.70409e-08
	1369	9.44948e-08			1369	8.57869e-08
	1370	2.86331e-08			1370	3.30651e-08
	1371	1.2146e-08			1371	3.90919e-08
	1372	2.02722e-08			1372	1.01022e-07
	1373	5.79806e-09			1373	6.70529e-08
	1374	2.95781e-08			1374	1.15114e-08
	1375	1.25554e-07			1375	6.13531e-10
	1376	5.5331e-09			1376	5.26779e-08
	1377	2.1286e-09			1377	2.83517e-08
	1378	2.10808e-09			1378	6.28153e-08
	1379	3.0123e-09			1379	3.12462e-09
	1380	7.70399e-09			1380	2.9397e-08
	1381	2.43991e-09			1381	1.96752e-08
	1382	1.30355e-09			1382	9.55667e-08
	1383	2.68314e-08			1383	1.71247e-07
	1384	1.16916e-08			1384	3.14455e-08
	1385	8.39761e-09			1385	3.53835e-09
	1386	7.07747e-09			1386	3.06478e-09
	1387	5.50249e-09			1387	3.37133e-08
	1388	1.59215e-08			1388	6.122e-08
	1389	2.24795e-08			1389	4.808e-08
	1390	1.51115e-08			1390	1.74279e-09
	1391	3.50409e-09			1391	2.44654e-09
	1392	9.22947e-09			1392	3.40038e-09
	1393	1.61346e-08			1393	2.16492e-08
	1394	5.17291e-08			1394	1.74795e-08
	1395	8.46996e-08			1395	2.16551e-08
	1396	6.03742e-08			1396	7.71484e-09
	1397	4.61883e-08			1397	1.76316e-08
	1398	3.43307e-08			1398	4.94616e-08
	1399	3.6439e-08			1399	1.26793e-08
	1400	6.0905e-08			1400	2.25998e-08
	1401	3.73571e-08			1401	2.13598e-08
	1402	2.14372e-08			1402	5.66828e-09
	1403	6.49976e-09			1403	7.08549e-08
	1404	2.27263e-08			1404	3.89606e-08
	1405	2.95854e-08			1405	5.68233e-08
	1406	4.74078e-09			1406	1.20526e-08
	1407	4.36157e-09			1407	1.01813e-08
	1408	8.9962e-09			1408	3.27283e-08
	1409	1.65033e-08			1409	4.88054e-08
	1410	9.13666e-09			1410	7.5287e-10
	1411	1.76355e-08			1411	1.96399e-08
	1412	4.66397e-09			1412	9.04277e-09
	1413	3.98715e-09			1413	3.39636e-09
	1414	1.37682e-08			1414	4.77734e-09
	1415	2.80899e-08			1415	5.41704e-08
	1416	1.01894e-09			1416	8.59207e-08
	1417	5.52387e-08			1417	6.8328e-09
	1418	3.23822e-08			1418	2.70417e-08
	1419	7.55962e-08			1419	6.19305e-08
	1420	6.67129e-09			1420	3.00747e-08
	1421	2.04613e-09			1421	2.43593e-08
	1422	5.13016e-08			1422	6.27407e-09
	1423	2.44962e-09			1423	1.21481e-08
	1424	6.74299e-09			1424	1.31906e-09
	1425	8.36052e-09			1425	3.48259e-09
	1426	3.40261e-08			1426	2.69231e-08
	1427	5.34957e-08			1427	1.08744e-08
	1428	2.82794e-09			1428	4.16056e-08
	1429	2.33576e-08			1429	8.59958e-09
	1430	1.93507e-08			1430	1.36976e-08
	1431	2.51504e-09			1431	1.52307e-08
	1432	5.78601e-09			1432	1.97286e-08
	1433	8.36287e-09			1433	3.57829e-08
	1434	3.23173e-08			1434	1.92372e-08
	1435	7.30562e-09			1435	4.70403e-08
	1436	6.85816e-11			1436	5.2674e-08
	1437	5.14474e-08			1437	1.07242e-07
	1438	4.76729e-08			1438	6.26613e-09
	1439	3.16109e-09			1439	2.84385e-09
	1440	7.39968e-09			1440	1.93362e-08
	1441	6.22102e-08			1441	1.13003e-08
	1442	2.16195e-09			1442	9.96481e-10
	1443	8.59755e-09			1443	6.3042e-08
	1444	1.14638e-08			1444	1.33542e-08
	1445	1.13844e-08			1445	5.89894e-09
	1446	2.64463e-09			1446	1.23643e-08
	1447	1.40471e-09			1447	4.67346e-08
	1448	2.01279e-08			1448	1.1297e-07
	1449	4.62408e-09			1449	5.52273e-10
	1450	1.9051e-08			1450	1.06286e-09
	1451	1.47031e-08			1451	2.15283e-08
	1452	1.26362e-08			1452	4.60335e-08
	1453	1.29428e-09			1453	5.32315e-09
	1454	4.92758e-08			1454	3.02187e-08
	1455	3.08441e-08			1455	2.95373e-09
	1456	4.39155e-09			1456	5.61395e-08
	1457	3.44863e-08			1457	1.89122e-08
	1458	3.49827e-08			1458	1.30108e-07
	1459	2.49788e-08			1459	2.72723e-08
	1460	2.73664e-08			1460	2.83928e-08
	1461	4.79161e-09			1461	2.13949e-08
	1462	1.32873e-08			1462	2.65378e-08
	1463	4.54289e-08			1463	5.4816e-09
	1464	1.39658e-08			1464	5.11595e-08
	1465	2.70207e-09			1465	7.92018e-08
	1466	5.82767e-09			1466	1.05262e-08
	1467	5.07321e-08			1467	2.75699e-08
	1468	1.95192e-08			1468	3.89766e-08
	1469	3.1752e-09			1469	5.24191e-09
	1470	4.57105e-08			1470	2.95638e-08
	1471	2.30221e-08			1471	4.60666e-08
	1472	5.5372e-09			1472	2.42565e-08
	1473	5.42952e-08			1473	4.0899e-09
	1474	9.47147e-09			1474	1.72292e-08
	1475	1.68616e-08			1475	3.80495e-08
	1476	7.27847e-09			1476	6.1744e-08
	1477	2.6665e-10			1477	4.14633e-08
	1478	2.15692e-09			1478	5.84758e-08
	1479	1.79247e-08			1479	3.51047e-09
	1480	2.82864e-09			1480	4.25558e-09
	1481	1.45007e-08			1481	1.55873e-08
	1482	6.34188e-10			1482	4.43478e-08
	1483	1.10249e-08			1483	3.27709e-08
	1484	3.22492e-09			1484	1.75069e-09
	1485	3.40378e-08			1485	2.75469e-08
	1486	2.20295e-08			1486	4.21011e-10
	1487	5.54281e-09			1487	2.54634e-09
	1488	6.65454e-09			1488	4.82867e-09
	1489	2.45793e-09			1489	2.0152e-08
	1490	1.74338e-08			1490	8.24099e-08
	1491	8.12166e-09			1491	6.26335e-09
	1492	3.69697e-08			1492	6.579e-09
	1493	3.71211e-09			1493	4.10326e-09
	1494	2.71165e-08			1494	1.07378e-09
	1495	2.64592e-08			1495	2.31856e-08
	1496	3.52824e-08			1496	1.76964e-08
	1497	7.11494e-09			1497	4.43791e-08
	1498	2.93057e-09			1498	5.13725e-08
	1499	7.68993e-09			1499	2.72245e-09
	1500	1.31409e-08			1500	3.53117e-08
	1501	1.09114e-08			1501	3.65601e-08
	1502	2.38417e-08			1502	4.35524e-08
	1503	2.98924e-08			1503	1.06537e-08
	1504	3.72276e-09			1504	1.80291e-08
	1505	3.57993e-08			1505	1.86269e-08
	1506	7.24983e-10			1506	9.06595e-09
	1507	6.37011e-09			1507	3.31579e-08
	1508	4.02433e-08			1508	5.53328e-09
	1509	5.00493e-09			1509	2.8238e-08
	1510	8.84766e-09			1510	4.76713e-09
	1511	5.37504e-09			1511	1.15806e-08
	1512	5.08811e-09			1512	1.07421e-08
	1513	2.03644e-08			1513	2.79313e-10
	1514	1.68398e-09			1514	1.40913e-08
	1515	1.97759e-08			1515	6.00215e-10
	1516	1.95367e-08			1516	8.68685e-09
	1517	2.32512e-08			1517	2.77619e-09
	1518	5.51264e-09			1518	1.10164e-08
	1519	1.19413e-08			1519	9.05366e-09
	1520	3.04161e-09			1520	2.70986e-08
	1521	1.74672e-09			1521	3.37405e-10
	1522	3.0652e-08			1522	3.9914e-08
	1523	2.15128e-08			1523	1.71365e-08
	1524	5.01155e-09			1524	4.53559e-08
	1525	3.10033e-09			1525	2.82687e-08
	1526	3.76947e-09			1526	5.42603e-09
	1527	2.35962e-08			1527	1.6766e-08
	1528	5.94841e-08			1528	5.74068e-09
	1529	2.49833e-08			1529	1.60171e-07
	1530	6.42597e-08			1530	1.72013e-08
	1531	1.86068e-09			1531	1.83901e-08
	1532	3.60214e-08			1532	6.2792e-09
	1533	6.048e-08			1533	1.2769e-08
	1534	1.80341e-08			1534	2.68235e-08
	1535	1.36684e-08			1535	4.82643e-08
	1536	1.63048e-10			1536	1.7229e-08
	1537	1.15046e-09			1537	5.53808e-09
	1538	9.76253e-09			1538	2.25318e-08
	1539	1.97445e-09			1539	3.51944e-08
	1540	1.96135e-09			1540	2.30017e-08
	1541	2.92132e-08			1541	1.82049e-08
	1542	1.50349e-08			1542	8.90329e-09
	1543	3.44507e-09			1543	1.05121e-08
	1544	5.44005e-08			1544	1.71495e-08
	1545	1.40773e-08			1545	2.63642e-08
	1546	7.19323e-09			1546	2.42903e-08
	1547	1.65661e-08			1547	1.92185e-08
	1548	5.7624e-09			1548	8.19608e-09
	1549	3.82728e-08			1549	4.35384e-09
	1550	5.85468e-09			1550	8.87117e-09
	1551	1.99485e-08			1551	4.62643e-09
	1552	8.56563e-09			1552	1.08587e-08
	1553	1.4734e-08			1553	1.38621e-08
	1554	1.48921e-08			1554	1.26139e-08
	1555	2.85065e-09			1555	1.74272e-08
	1556	1.41164e-08			1556	1.54827e-08
	1557	1.78294e-08			1557	3.04314e-08
	1558	1.99741e-08			1558	4.00681e-08
	1559	3.29629e-09			1559	1.43896e-09
	1560	9.0159e-09			1560	2.71923e-09
	1561	3.17013e-09			1561	4.43729e-08
	1562	4.00041e-08			1562	1.09928e-08
	1563	4.30472e-09			1563	7.53769e-08
	1564	4.4624e-09			1564	4.85727e-08
	1565	3.73776e-09			1565	1.02714e-07
	1566	2.44876e-08			1566	1.31681e-08
	1567	4.7676e-08			1567	3.96339e-08
	1568	1.28661e-08			1568	1.16411e-08
	1569	4.40463e-08			1569	5.29707e-09
	1570	2.06731e-08			1570	8.10483e-09
	1571	2.23054e-09			1571	6.107e-09
	1572	2.75439e-08			1572	1.51818e-08
	1573	2.25808e-09			1573	2.94073e-09
	1574	3.78597e-09			1574	3.69355e-09
	1575	4.44697e-09			1575	6.49599e-08
	1576	2.29285e-08			1576	4.78412e-08
	1577	2.47222e-08			1577	3.49804e-08
	1578	1.49724e-08			1578	8.15618e-09
	1579	1.00048e-08			1579	1.10963e-09
	1580	4.54471e-08			1580	1.05056e-07
	1581	2.74899e-08			1581	2.38873e-08
	1582	1.86165e-08			1582	1.20592e-08
	1583	2.86262e-10			1583	1.81386e-08
	1584	2.06772e-08			1584	5.58703e-08
	1585	5.6891e-08			1585	2.11241e-08
	1586	1.46151e-09			1586	6.06353e-08
	1587	4.78237e-08			1587	8.449e-08
	1588	1.2114e-08			1588	9.80647e-09
	1589	2.02904e-08			1589	8.64395e-10
	1590	1.66703e-08			1590	3.96913e-09
	1591	5.35471e-08			1591	1.98513e-08
	1592	5.87391e-08			1592	4.41561e-08
	1593	2.26856e-09			1593	3.12537e-09
	1594	3.72501e-08			1594	4.91777e-08
	1595	7.21022e-09			1595	1.87374e-11
	1596	3.61247e-09			1596	8.19015e-08
	1597	2.86978e-08			1597	1.95182e-07
	1598	3.37889e-08			1598	1.76239e-08
	1599	3.97318e-09			1599	2.78355e-08
	1600	3.03863e-08			1600	7.20532e-08
	1601	2.50272e-08			1601	1.41623e-08
	1602	4.8127e-08			1602	1.09507e-08
	1603	2.10232e-08			1603	3.98797e-08
	1604	6.38244e-09			1604	2.24513e-08
	1605	4.61256e-08			1605	6.57764e-09
	1606	4.41135e-08			1606	1.30617e-08
	1607	6.69853e-09			1607	2.27272e-08
	1608	7.31732e-09			1608	6.13473e-08
	1609	1.00722e-08			1609	1.87665e-08
	1610	6.69937e-09			1610	3.97225e-09
	1611	1.89877e-09			1611	6.19615e-08
	1612	1.19527e-08			1612	2.64627e-08
	1613	1.59549e-08			1613	3.10921e-08
	1614	1.51286e-08			1614	2.39865e-09
	1615	7.17597e-09			1615	1.68273e-08
	1616	1.20723e-08			1616	1.62709e-08
	1617	1.8446e-08			1617	1.58376e-08
	1618	9.73591e-09			1618	2.16421e-09
	1619	5.23245e-09			1619	1.41044e-08
	1620	9.96436e-09			1620	1.21292e-08
	1621	1.6841e-08			1621	3.04577e-08
	1622	5.37938e-08			1622	8.86106e-09
	1623	2.20033e-09			1623	4.87816e-09
	1624	4.69047e-08			1624	6.52082e-10
	1625	2.20789e-09			1625	3.42593e-08
	1626	5.55617e-10			1626	2.32378e-09
	1627	1.38651e-08			1627	8.35671e-09
	1628	1.07006e-07			1628	6.15142e-08
	1629	2.26267e-08			1629	3.89049e-08
	1630	6.53388e-08			1630	2.62485e-08
	1631	1.27958e-08			1631	8.54714e-09
	1632	1.20058e-08			1632	3.43367e-08
	1633	1.06723e-08			1633	1.52781e-08
	1634	6.75041e-09			1634	1.54479e-08
	1635	2.4497e-09			1635	1.69973e-08
	1636	3.39199e-08			1636	7.80448e-09
	1637	4.14439e-08			1637	7.93069e-09
	1638	1.0619e-08			1638	6.42362e-09
	1639	1.13111e-08			1639	1.18186e-08
	1640	2.64304e-10			1640	6.20922e-08
	1641	1.69778e-08			1641	1.29857e-08
	1642	1.19297e-10			1642	5.62764e-08
	1643	1.03845e-07			1643	4.8013e-08
	1644	6.82115e-09			1644	9.99217e-09
	1645	1.40246e-08			1645	1.75184e-08
	1646	5.48139e-09			1646	6.31191e-09
	1647	6.33135e-09			1647	2.00066e-07
	1648	3.8986e-08			1648	1.55048e-08
	1649	7.26582e-08			1649	4.14689e-09
	1650	1.0549e-08			1650	3.84226e-09
	1651	3.44359e-08			1651	2.29365e-08
	1652	1.77387e-08			1652	2.41001e-08
	1653	1.61912e-08			1653	5.57242e-08
	1654	6.9052e-09			1654	1.39494e-09
	1655	3.70241e-09			1655	1.84843e-08
	1656	7.16783e-09			1656	3.40816e-08
	1657	6.87688e-08			1657	1.51641e-08
	1658	2.92593e-08			1658	1.31062e-08
	1659	2.80227e-09			1659	4.59212e-08
	1660	1.60129e-08			1660	2.73567e-08
	1661	6.93573e-09			1661	4.75359e-09
	1662	2.40532e-08			1662	2.85663e-08
	1663	1.35654e-08			1663	4.77226e-09
	1664	6.8546e-09			1664	1.03325e-08
	1665	1.4261e-08			1665	6.60439e-09
	1666	1.79175e-08			1666	6.53096e-09
	1667	3.10448e-08			1667	1.45338e-08
	1668	4.4164e-08			1668	2.55006e-08
	1669	4.67896e-08			1669	7.32874e-08
	1670	3.89156e-08			1670	6.66725e-08
	1671	1.9538e-08			1671	5.53367e-08
	1672	2.17239e-08			1672	7.02009e-09
	1673	3.91573e-08			1673	3.27765e-08
	1674	7.39001e-10			1674	9.46289e-09
	1675	7.99511e-08			1675	3.46997e-08
	1676	2.83324e-08			1676	7.60872e-08
	1677	9.3571e-09			1677	4.74724e-08
	1678	3.43485e-08			1678	6.38666e-08
	1679	1.5738e-08			1679	1.18302e-08
	1680	1.06855e-08			1680	3.8491e-08
	1681	1.33197e-08			1681	1.57806e-08
	1682	1.27168e-08			1682	1.15066e-08
	1683	1.09725e-08			1683	3.9561e-08
	1684	1.39561e-08			1684	5.67214e-08
	1685	5.99122e-09			1685	2.78833e-08
	1686	6.59087e-09			1686	2.93609e-08
	1687	2.27269e-09			1687	4.6135e-08
	1688	1.11267e-08			1688	1.88301e-08
	1689	3.23026e-08			1689	1.65308e-08
	1690	8.20093e-09			1690	5.79702e-09
	1691	1.22844e-08			1691	4.43219e-08
	1692	2.40891e-08			1692	2.93222e-08
	1693	7.1001e-08			1693	7.49902e-09
	1694	4.83513e-09			1694	6.83312e-08
	1695	4.46359e-08			1695	3.36197e-08
	1696	1.67574e-08			1696	6.43465e-09
	1697	1.43172e-08			1697	2.33579e-08
	1698	2.17455e-08			1698	5.76438e-08
	1699	2.99984e-09			1699	3.10781e-09
	1700	2.19145e-08			1700	3.81225e-09
	1701	5.86884e-08			1701	1.0891e-08
	1702	5.6744e-10			1702	7.83471e-09
	1703	1.90503e-08			1703	3.42209e-08
	1704	3.62886e-08			1704	4.675e-08
	1705	4.33987e-08			1705	2.16426e-08
	1706	3.42802e-08			1706	1.05741e-08
	1707	2.12714e-08			1707	1.27852e-08
	1708	2.06061e-08			1708	2.20364e-08
	1709	3.77371e-09			1709	3.25121e-09
	1710	4.65317e-08			1710	1.09609e-08
	1711	2.72552e-09			1711	2.04759e-08
	1712	1.35534e-09			1712	1.8698e-08
	1713	8.10427e-09			1713	4.04579e-08
	1714	3.5913e-08			1714	1.85484e-08
	1715	2.07147e-10			1715	1.39013e-08
	1716	7.49164e-09			1716	1.19007e-08
	1717	1.85867e-08			1717	2.53744e-08
	1718	2.76135e-08			1718	1.80353e-09
	1719	6.49041e-10			1719	9.09913e-10
	1720	1.9508e-08			1720	3.06799e-08
	1721	1.61393e-08			1721	2.18844e-08
	1722	5.41967e-09			1722	5.4346e-08
	1723	2.51061e-09			1723	9.45405e-08
	1724	3.43356e-09			1724	1.59551e-08
	1725	3.90551e-08			1725	5.67946e-08
	1726	2.4246e-08			1726	2.2418e-08
	1727	5.98675e-09			1727	2.61083e-08
	1728	3.68638e-09			1728	1.472e-08
	1729	5.91538e-09			1729	3.67627e-08
	1730	1.83823e-09			1730	6.49211e-09
	1731	1.54448e-08			1731	2.99067e-08
	1732	2.2852e-08			1732	6.38567e-08
	1733	5.47984e-09			1733	3.61967e-08
	1734	5.70322e-12			1734	1.63534e-08
	1735	4.34309e-08			1735	2.26455e-08
	1736	9.36013e-09			1736	3.01046e-08
	1737	1.1355e-09			1737	2.24665e-08
	1738	8.22473e-10			1738	2.18143e-08
	1739	3.19259e-08			1739	1.79222e-09
	1740	1.94136e-08			1740	9.30435e-10
	1741	1.06527e-09			1741	2.14026e-08
	1742	6.2735e-09			1742	2.55976e-08
	1743	1.76545e-08			1743	2.85274e-08
	1744	1.08453e-08			1744	6.18119e-10
	1745	1.80792e-08			1745	1.352e-08
	1746	3.09475e-10			1746	7.74738e-08
	1747	2.12738e-08			1747	1.2334e-08
	1748	2.89816e-08			1748	8.9116e-08
	1749	1.2097e-08			1749	7.92357e-09
	1750	3.79586e-08			1750	1.22623e-08
	1751	1.02096e-07			1751	5.22489e-09
	1752	1.2111e-08			1752	3.4393e-08
	1753	2.02351e-09			1753	1.17225e-08
	1754	5.14244e-09			1754	2.94722e-08
	1755	8.54759e-09			1755	1.31011e-09
	1756	1.73434e-08			1756	8.55886e-09
	1757	1.34172e-08			1757	9.92935e-09
	1758	1.91559e-08			1758	3.48641e-08
	1759	1.48494e-08			1759	9.41669e-09
	1760	8.06588e-09			1760	2.51239e-08
	1761	5.05429e-09			1761	3.11094e-08
	1762	1.25657e-08			1762	6.69845e-08
	1763	1.07866e-08			1763	8.78224e-09
	1764	5.27457e-08			1764	3.82956e-08
	1765	2.78565e-09			1765	4.6412e-08
	1766	4.68477e-08			1766	4.41974e-08
	1767	1.97727e-08			1767	3.51447e-08
	1768	5.54608e-09			1768	7.10633e-10
	1769	1.60407e-08			1769	2.64635e-10
	1770	1.72692e-09			1770	5.60707e-09
	1771	4.38593e-09			1771	7.54586e-09
	1772	1.28818e-08			1772	2.94366e-09
	1773	3.10157e-08			1773	3.03308e-10
	1774	3.09109e-09			1774	2.49556e-08
	1775	1.08613e-08			1775	5.15609e-08
	1776	3.05479e-08			1776	6.8379e-09
	1777	2.12932e-08			1777	2.19364e-09
	1778	3.69161e-08			1778	2.7544e-08
	1779	3.80521e-08			1779	2.94897e-08
	1780	1.45983e-08			1780	4.23761e-09
	1781	1.84655e-09			1781	7.68016e-09
	1782	2.36446e-09			1782	2.63639e-08
	1783	1.21629e-08			1783	4.69887e-10
	1784	2.5617e-08			1784	9.02634e-08
	1785	2.89441e-08			1785	8.98066e-08
	1786	3.26636e-09			1786	5.17022e-08
	1787	3.3837e-09			1787	1.39012e-09
	1788	4.45044e-09			1788	1.50616e-08
	1789	1.23414e-08			1789	3.49735e-08
	1790	3.98408e-08			1790	1.09378e-08
	1791	7.49478e-08			1791	1.15065e-08
	1792	1.6234e-08			1792	1.66471e-08
	1793	1.27478e-08			1793	1.3223e-08
	1794	1.22637e-08			1794	3.51012e-08
	1795	5.51481e-08			1795	2.12862e-08
	1796	2.26805e-09			1796	1.01807e-08
	1797	7.44068e-09			1797	7.71097e-08
	1798	7.74302e-10			1798	5.46094e-08
	1799	2.29567e-08			1799	7.66285e-10
	1800	2.05606e-08			1800	8.13772e-09
	1801	5.43735e-09			1801	6.55011e-08
	1802	5.05567e-09			1802	2.7256e-09
	1803	2.83505e-08			1803	1.03247e-08
	1804	8.24808e-09			1804	8.79571e-10
	1805	6.1074e-09			1805	1.43091e-08
	1806	4.2005e-08			1806	7.10002e-08
	1807	1.1652e-08			1807	3.10882e-09
	1808	4.90743e-10			1808	7.1535e-08
	1809	2.74533e-08			1809	1.90385e-09
	1810	1.09913e-08			1810	1.79446e-08
	1811	1.62827e-08			1811	1.10227e-08
	1812	3.56102e-09			1812	2.56178e-08
	1813	1.79959e-08			1813	1.96743e-08
	1814	7.70321e-10			1814	2.95186e-08
	1815	2.10613e-09			1815	2.9944e-08
	1816	8.5896e-09			1816	7.93389e-09
	1817	2.65451e-09			1817	1.90682e-08
	1818	1.37916e-08			1818	1.21458e-08
	1819	2.16059e-09			1819	1.241e-08
	1820	1.01114e-09			1820	4.91625e-09
	1821	2.16831e-09			1821	5.1027e-08
	1822	2.4203e-08			1822	7.61537e-09
	1823	2.67937e-08			1823	1.81157e-08
	1824	2.65611e-08			1824	3.03176e-08
	1825	2.76155e-09			1825	2.209e-08
	1826	2.43041e-08			1826	3.19001e-08
	1827	2.08984e-08			1827	8.39095e-09
	1828	7.40551e-09			1828	5.09324e-08
	1829	1.14051e-08			1829	4.53506e-10
	1830	5.73267e-09			1830	5.20305e-08
	1831	3.75872e-08			1831	1.69534e-08
	1832	1.31512e-08			1832	1.09891e-08
	1833	2.26287e-09			1833	1.62747e-09
	1834	1.95063e-08			1834	3.75097e-08
	1835	1.92323e-08			1835	1.33344e-07
	1836	2.38162e-09			1836	1.72245e-09
	1837	3.48662e-08			1837	5.99971e-09
	1838	9.66078e-09			1838	1.44754e-08
	1839	2.85687e-08			1839	3.54939e-09
	1840	2.56573e-08			1840	6.55105e-09
	1841	5.08952e-09			1841	1.08322e-08
	1842	1.36653e-08			1842	1.48654e-09
	1843	5.9302e-08			1843	1.51484e-08
	1844	1.46931e-08			1844	1.06106e-08
	1845	5.9774e-09			1845	5.45202e-09
	1846	6.18546e-09			1846	1.33855e-08
	1847	2.27905e-08			1847	1.28569e-08
	1848	3.45958e-08			1848	4.77799e-08
	1849	7.80452e-09			1849	2.45704e-08
	1850	5.29282e-08			1850	5.07869e-08
	1851	7.91668e-09			1851	1.39374e-08
	1852	3.46413e-09			1852	1.22331e-08
	1853	4.6113e-08			1853	2.45378e-08
	1854	1.44769e-08			1854	9.426e-09
	1855	2.77242e-09			1855	3.74865e-09
	1856	2.90194e-09			1856	2.66171e-09
	1857	4.08329e-09			1857	5.5257e-08
	1858	5.85591e-09			1858	1.765e-08
	1859	1.39808e-08			1859	2.84118e-09
	1860	2.56459e-08			1860	9.56434e-09
	1861	1.02229e-08			1861	1.15072e-08
	1862	9.13786e-09			1862	6.03228e-08
	1863	2.38114e-08			1863	1.90788e-08
	1864	1.24234e-09			1864	3.4328e-09
	1865	9.50254e-09			1865	2.82045e-08
	1866	7.23306e-10			1866	7.45886e-10
	1867	5.28879e-09			1867	8.00474e-09
	1868	2.29243e-08			1868	1.06815e-08
	1869	5.4247e-09			1869	1.35581e-09
	1870	3.28972e-08			1870	1.29927e-08
	1871	2.94778e-09			1871	6.80011e-08
	1872	3.46536e-09			1872	4.67015e-08
	1873	2.36923e-08			1873	6.22818e-08
	1874	5.7947e-09			1874	5.81244e-09
	1875	2.72334e-08			1875	5.16114e-10
	1876	1.00947e-09			1876	1.14863e-08
	1877	3.98771e-09			1877	1.06986e-08
	1878	2.75719e-08			1878	2.592e-08
	1879	1.51082e-08			1879	8.54359e-09
	1880	2.17395e-08			1880	7.76556e-09
	1881	1.18163e-08			1881	2.67533e-08
	1882	3.61739e-08			1882	1.35584e-09
	1883	5.77261e-09			1883	8.82103e-08
	1884	8.13978e-08			1884	4.54506e-08
	1885	2.11814e-09			1885	8.99882e-08
	1886	1.78958e-08			1886	8.77458e-09
	1887	2.82815e-08			1887	3.86497e-09
	1888	8.23949e-09			1888	6.71742e-11
	1889	2.57437e-08			1889	4.64529e-08
	1890	2.65597e-08			1890	1.18007e-08
	1891	3.9192e-08			1891	2.8963e-08
	1892	4.86423e-08			1892	5.4988e-08
	1893	5.01158e-09			1893	1.18787e-08
	1894	8.98482e-09			1894	1.18286e-08
	1895	3.46395e-09			1895	1.20896e-07
	1896	1.00634e-08			1896	2.40603e-08
	1897	4.37819e-08			1897	2.69431e-09
	1898	1.0732e-08			1898	1.00837e-08
	1899	8.27771e-08			1899	1.77399e-10
	1900	7.22528e-08			1900	8.56906e-08
	1901	3.2382e-08			1901	1.99037e-08
	1902	1.35703e-08			1902	8.02896e-08
	1903	1.13608e-08			1903	7.20152e-09
	1904	1.70986e-09			1904	2.82499e-08
	1905	4.80085e-09			1905	7.68267e-09
	1906	3.33563e-08			1906	1.2519e-08
	1907	1.62854e-08			1907	1.63378e-08
	1908	1.44461e-08			1908	7.17425e-09
	1909	2.83512e-09			1909	2.75646e-08
	1910	1.25735e-08			1910	3.40224e-10
	1911	2.26475e-09			1911	3.34361e-08
	1912	1.25755e-09			1912	1.7304e-08
	1913	1.16416e-07			1913	2.32142e-08
	1914	2.86065e-08			1914	1.93361e-08
	1915	4.74998e-09			1915	3.8077e-09
	1916	3.46811e-09			1916	1.39942e-07
	1917	3.38601e-08			1917	5.31944e-08
	1918	1.16042e-09			1918	4.26168e-09
	1919	1.79358e-09			1919	2.72074e-08
	1920	1.13721e-09			1920	1.39533e-08
	1921	1.7134e-09			1921	9.81728e-09
	1922	1.26446e-08			1922	3.79614e-08
	1923	2.33235e-08			1923	1.39426e-08
	1924	1.95928e-08			1924	1.10344e-08
	1925	2.93492e-08			1925	2.57027e-09
	1926	2.7563e-09			1926	2.38541e-08
	1927	1.83182e-08			1927	2.10975e-09
	1928	6.61877e-08			1928	2.30429e-08
	1929	1.71802e-09			1929	1.03825e-09
	1930	4.15887e-08			1930	3.36243e-08
	1931	4.07456e-08			1931	2.33849e-08
	1932	3.85306e-09			1932	6.80011e-09
	1933	5.24996e-08			1933	3.01883e-08
	1934	1.74977e-09			1934	1.47441e-08
	1935	1.62714e-08			1935	3.1158e-09
	1936	1.39219e-08			1936	2.07554e-08
	1937	2.26357e-08			1937	4.13318e-08
	1938	1.64328e-08			1938	5.84302e-10
	1939	2.88208e-08			1939	9.69455e-09
	1940	6.79679e-09			1940	2.05698e-09
	1941	3.63218e-08			1941	1.66187e-08
	1942	2.29092e-08			1942	2.2251e-08
	1943	1.5425e-09			1943	1.06429e-08
	1944	5.96139e-08			1944	4.41984e-10
	1945	1.09538e-09			1945	7.21046e-09
	1946	3.47244e-09			1946	3.13102e-08
	1947	8.98598e-09			1947	4.13428e-09
	1948	1.28964e-08			1948	2.75824e-09
	1949	3.77748e-10			1949	2.66223e-08
	1950	2.66809e-08			1950	8.19783e-09
	1951	8.00012e-09			1951	1.35088e-08
	1952	7.97286e-09			1952	7.98354e-08
	1953	2.0305e-08			1953	1.09014e-08
	1954	1.50645e-08			1954	3.50524e-08
	1955	8.50718e-09			1955	1.52901e-08
	1956	1.33824e-08			1956	5.47743e-08
	1957	6.46605e-08			1957	1.46851e-08
	1958	6.84588e-10			1958	2.03247e-10
	1959	2.70857e-08			1959	2.00486e-08
	1960	6.98804e-09			1960	6.20357e-08
	1961	3.03413e-08			1961	7.04114e-09
	1962	3.66829e-11			1962	1.93469e-08
	1963	3.71894e-08			1963	6.60249e-09
	1964	2.26136e-08			1964	7.3101e-10
	1965	4.81635e-09			1965	4.2691e-09
	1966	9.39477e-09			1966	2.66355e-08
	1967	1.41e-08			1967	1.3739e-08
	1968	2.63956e-08			1968	2.1263e-08
	1969	6.9203e-09			1969	1.45863e-08
	1970	1.1457e-08			1970	2.56685e-08
	1971	4.95321e-08			1971	3.23567e-08
	1972	1.64371e-08			1972	3.41075e-09
	1973	2.44522e-08			1973	3.02627e-08
	1974	2.23882e-08			1974	6.70723e-08
	1975	2.64817e-08			1975	5.1578e-08
	1976	1.83047e-08			1976	4.51395e-08
	1977	9.6925e-09			1977	7.49072e-08
	1978	8.51368e-09			1978	1.0584e-08
	1979	3.82218e-08			1979	1.5808e-07
	1980	9.16803e-09			1980	1.95708e-09
	1981	7.45428e-09			1981	1.44481e-08
	1982	1.94404e-08			1982	4.06769e-08
	1983	2.20993e-08			1983	7.98439e-08
	1984	5.58377e-09			1984	4.2357e-09
	1985	2.36518e-09			1985	2.60617e-09
	1986	1.59918e-08			1986	1.04143e-08
	1987	9.61728e-09			1987	1.64843e-09
	1988	5.6121e-09			1988	1.84248e-08
	1989	5.93994e-09			1989	1.49174e-09
	1990	2.23816e-08			1990	2.98211e-08
	1991	1.28202e-08			1991	9.21514e-09
	1992	1.31101e-09			1992	8.76883e-09
	1993	1.52932e-09			1993	3.9387e-08
	1994	4.06848e-09			1994	4.35128e-08
	1995	7.64199e-09			1995	1.27284e-08
	1996	2.62545e-09			1996	1.25489e-08
	1997	1.06261e-09			1997	2.12024e-08
	1998	4.65627e-08			1998	1.55397e-09
	1999	1.28361e-08			1999	1.09144e-07
[truncated: 48,001 more rows]

## Sheet: S Fig.13
S Fig.13a	Frequency (Hz)	Power spectral density (nA2/Hz)		S Fig.13b	Frequency (Hz)	Power spectral density (nA2/Hz)		S Fig.13c	Frequency (Hz)	Power spectral density (nA2/Hz)		S Fig.13d	Frequency (Hz)	Power spectral density (nA2/Hz)
	1	1.39372e-06			1	5.03935e-05			1	4.41433e-05			1	0.0014358
	2	1.07389e-06			2	6.57094e-05			2	0.000106751			2	0.000265117
	3	7.21523e-07			3	2.81641e-05			3	0.000102764			3	0.00109136
	4	4.08352e-07			4	6.42559e-06			4	9.91026e-07			4	0.00236383
	5	4.07051e-07			5	2.69597e-06			5	1.23175e-05			5	0.000615894
	6	1.73313e-07			6	1.91544e-05			6	5.9044e-05			6	0.000559215
	7	2.96504e-07			7	1.55679e-05			7	5.87432e-06			7	3.17798e-05
	8	4.55734e-07			8	5.35786e-06			8	7.63955e-05			8	0.000227855
	9	4.14193e-07			9	7.28308e-07			9	0.000100491			9	0.000135314
	10	1.52592e-07			10	1.18405e-05			10	2.56681e-05			10	0.000286918
	11	8.65295e-07			11	2.09247e-06			11	2.27901e-05			11	1.55758e-05
	12	6.56736e-07			12	8.88953e-06			12	1.15879e-05			12	0.000204632
	13	1.53962e-07			13	1.15971e-05			13	1.08664e-05			13	0.00010289
	14	3.90388e-08			14	3.09676e-06			14	1.7343e-06			14	0.000143034
	15	2.61858e-07			15	3.19005e-06			15	1.55704e-05			15	7.27181e-05
	16	4.9903e-09			16	9.77487e-06			16	0.000108433			16	6.37653e-06
	17	8.95421e-07			17	2.01421e-06			17	1.98955e-05			17	0.000320892
	18	9.72223e-09			18	1.6291e-06			18	1.11764e-05			18	0.000257633
	19	4.46896e-07			19	1.07569e-06			19	1.08138e-05			19	0.00016171
	20	3.85986e-07			20	6.12919e-06			20	8.27061e-06			20	1.21461e-05
	21	2.16076e-07			21	2.53202e-06			21	3.88227e-07			21	2.97364e-05
	22	1.20117e-07			22	2.62914e-07			22	7.76873e-06			22	2.03674e-05
	23	3.65974e-09			23	1.38724e-06			23	1.0042e-05			23	6.8518e-05
	24	2.49148e-08			24	7.79471e-06			24	3.44548e-06			24	0.000251727
	25	1.24378e-07			25	8.64658e-06			25	5.83203e-05			25	0.000116886
	26	4.10256e-07			26	2.52935e-06			26	1.43988e-05			26	4.32951e-05
	27	1.8618e-07			27	4.29363e-07			27	7.81938e-05			27	6.41049e-05
	28	4.80062e-07			28	1.34218e-06			28	1.98562e-05			28	4.04629e-05
	29	1.11303e-07			29	4.55249e-06			29	7.40289e-06			29	0.000115286
	30	2.62638e-07			30	4.18224e-08			30	3.38207e-06			30	3.09825e-05
	31	7.09112e-08			31	4.6919e-06			31	2.36649e-05			31	0.000198388
	32	1.31488e-07			32	1.37143e-06			32	4.53851e-07			32	2.92254e-05
	33	1.09853e-08			33	2.10887e-07			33	5.04349e-06			33	0.000125116
	34	1.77177e-08			34	5.87299e-06			34	4.85562e-06			34	2.29819e-05
	35	2.15991e-07			35	3.0756e-06			35	2.85419e-05			35	4.49552e-05
	36	9.48852e-08			36	1.8739e-06			36	5.54078e-05			36	2.50433e-05
	37	4.83143e-08			37	1.80624e-06			37	8.39659e-07			37	2.16257e-05
	38	3.9597e-08			38	3.97127e-07			38	2.97085e-05			38	4.42899e-05
	39	1.10277e-07			39	1.33536e-06			39	1.64167e-05			39	0.000106964
	40	2.17613e-08			40	9.98186e-08			40	2.82543e-06			40	1.19141e-05
	41	1.27665e-07			41	1.12877e-06			41	1.74269e-05			41	5.32762e-05
	42	1.77982e-08			42	4.61863e-06			42	3.20549e-07			42	4.11098e-05
	43	4.25917e-07			43	2.34102e-06			43	7.79387e-07			43	1.01179e-05
	44	7.08507e-08			44	9.11717e-06			44	2.32612e-05			44	5.19587e-06
	45	2.09398e-08			45	1.07928e-06			45	2.22094e-05			45	8.18587e-05
	46	2.92303e-07			46	7.69485e-06			46	1.18904e-06			46	2.97502e-05
	47	3.66308e-07			47	7.45906e-07			47	2.67943e-06			47	6.72897e-07
	48	2.20694e-07			48	3.78896e-06			48	3.93008e-05			48	6.17288e-05
	49	3.01929e-07			49	1.7786e-07			49	1.21626e-05			49	1.89121e-05
	50	4.3278e-08			50	9.22325e-08			50	1.25768e-05			50	2.76266e-05
	51	7.95741e-08			51	2.21881e-06			51	4.77199e-05			51	7.01083e-05
	52	1.11361e-07			52	6.14428e-07			52	1.21525e-05			52	6.03934e-05
	53	1.67568e-07			53	5.35682e-07			53	3.49357e-05			53	1.03542e-05
	54	7.94025e-08			54	1.69911e-06			54	2.32274e-06			54	1.04141e-05
	55	1.3996e-08			55	8.03542e-07			55	2.34632e-05			55	4.42224e-05
	56	1.05517e-07			56	3.97575e-06			56	1.86266e-05			56	3.46277e-05
	57	7.89397e-08			57	2.2963e-08			57	2.8716e-07			57	1.26335e-05
	58	1.47474e-07			58	6.34927e-06			58	1.7712e-06			58	4.10191e-05
	59	3.38732e-07			59	8.50669e-07			59	8.00477e-07			59	3.0709e-05
	60	1.03853e-07			60	6.53133e-07			60	2.0825e-06			60	2.04121e-06
	61	1.45849e-07			61	8.54523e-07			61	2.62876e-05			61	8.75146e-06
	62	9.51724e-08			62	2.61882e-06			62	1.013e-05			62	9.56799e-06
	63	3.1805e-08			63	7.65435e-08			63	2.94574e-05			63	2.03692e-05
	64	1.60077e-07			64	8.42601e-07			64	3.36005e-06			64	3.70289e-05
	65	1.79611e-08			65	5.46298e-06			65	2.11543e-06			65	1.3737e-05
	66	4.94762e-09			66	3.1286e-06			66	8.39772e-06			66	5.31118e-05
	67	3.71057e-08			67	1.21223e-07			67	4.94353e-06			67	1.82544e-05
	68	8.50089e-08			68	7.2654e-07			68	1.90736e-05			68	3.03938e-05
	69	6.03246e-08			69	1.82308e-06			69	1.396e-05			69	3.9065e-05
	70	5.9325e-08			70	3.49136e-07			70	3.49372e-06			70	4.58667e-05
	71	1.2094e-07			71	1.0711e-06			71	4.52639e-06			71	7.46334e-05
	72	8.49302e-09			72	1.16024e-06			72	9.60858e-06			72	1.30132e-05
	73	1.97001e-07			73	6.43299e-07			73	1.49555e-05			73	9.84719e-06
	74	1.95651e-07			74	2.21111e-07			74	5.07635e-06			74	3.16813e-05
	75	8.78355e-08			75	9.74345e-08			75	2.71131e-06			75	2.23082e-06
	76	9.09722e-08			76	1.59903e-06			76	3.51462e-06			76	1.0289e-05
	77	1.07876e-07			77	8.44422e-07			77	1.23548e-08			77	5.20981e-05
	78	3.52161e-08			78	2.56914e-06			78	2.934e-05			78	3.51276e-05
	79	2.06314e-08			79	1.39167e-06			79	1.25644e-06			79	4.28955e-06
	80	2.03137e-08			80	1.71258e-07			80	1.1852e-05			80	2.40541e-05
	81	2.84773e-07			81	1.36286e-07			81	5.25689e-06			81	5.6812e-06
	82	6.59037e-08			82	9.04857e-08			82	9.75367e-06			82	2.45895e-06
	83	2.32222e-07			83	3.85912e-08			83	2.51966e-06			83	1.16839e-05
	84	8.46035e-08			84	4.16716e-07			84	4.06746e-07			84	3.49776e-05
	85	1.21131e-07			85	1.14945e-06			85	4.39921e-06			85	3.47912e-05
	86	1.60299e-07			86	4.95132e-06			86	7.34014e-06			86	4.4695e-06
	87	5.43197e-08			87	5.74746e-07			87	2.25391e-07			87	6.8319e-07
	88	1.0176e-07			88	5.10111e-07			88	2.18444e-06			88	7.6617e-07
	89	1.93276e-08			89	1.62616e-06			89	9.33448e-07			89	1.05634e-05
	90	7.56783e-08			90	9.25819e-07			90	5.88421e-06			90	5.34621e-06
	91	1.69424e-08			91	1.30234e-06			91	1.41098e-06			91	2.2433e-05
	92	1.38003e-07			92	1.2984e-07			92	1.16186e-05			92	4.06662e-06
	93	2.51156e-07			93	3.34681e-06			93	1.26561e-07			93	8.69201e-06
	94	2.95115e-07			94	1.6154e-06			94	2.61774e-05			94	1.20849e-05
	95	2.33082e-08			95	7.42816e-07			95	1.68445e-05			95	3.97226e-06
	96	1.51943e-07			96	9.32278e-07			96	1.06342e-05			96	6.17157e-06
	97	1.13625e-07			97	2.76052e-07			97	1.37145e-05			97	4.0543e-05
	98	6.98202e-08			98	2.46161e-06			98	9.84369e-06			98	3.40866e-06
	99	1.21354e-07			99	9.46033e-07			99	6.66938e-07			99	7.38395e-06
	100	4.73531e-07			100	2.8559e-07			100	3.16952e-06			100	2.53632e-05
	101	9.43458e-08			101	4.04752e-07			101	1.45352e-05			101	3.90399e-05
	102	2.6603e-08			102	3.10085e-07			102	4.85508e-06			102	4.15266e-05
	103	4.65707e-07			103	6.88243e-07			103	8.50415e-06			103	1.15885e-05
	104	2.94976e-08			104	5.75041e-07			104	8.58677e-06			104	4.61807e-05
	105	2.69248e-07			105	8.00547e-07			105	6.09929e-06			105	5.01458e-05
	106	1.48004e-08			106	1.13511e-06			106	6.09981e-07			106	1.53497e-05
	107	1.26623e-07			107	1.61685e-06			107	1.16587e-05			107	6.85121e-06
	108	4.76385e-08			108	1.0946e-06			108	3.8768e-06			108	5.058e-05
	109	1.5887e-07			109	5.26438e-07			109	5.65134e-06			109	2.56279e-05
	110	1.6933e-07			110	5.92571e-07			110	1.67306e-05			110	6.34792e-06
	111	1.28324e-07			111	1.85757e-06			111	9.745e-06			111	9.0929e-06
	112	4.84405e-09			112	2.39465e-06			112	6.46057e-07			112	8.82942e-06
	113	7.15221e-08			113	2.69704e-07			113	1.46573e-05			113	3.5364e-05
	114	6.9255e-09			114	3.6451e-06			114	3.78419e-06			114	6.19499e-06
	115	1.08377e-07			115	4.66303e-07			115	7.2257e-08			115	1.87407e-05
	116	3.59055e-08			116	7.3344e-07			116	3.68038e-07			116	5.09332e-06
	117	5.90888e-08			117	2.95335e-07			117	2.63022e-07			117	1.64469e-06
	118	1.05232e-07			118	1.91692e-06			118	5.81355e-06			118	1.19899e-05
	119	4.09548e-08			119	9.13648e-08			119	6.03337e-07			119	1.08443e-05
	120	2.46819e-07			120	7.74238e-07			120	2.10127e-06			120	2.51877e-05
	121	2.05674e-08			121	6.35148e-07			121	3.16872e-06			121	3.31561e-06
	122	9.36057e-08			122	7.70932e-07			122	2.2427e-06			122	1.35154e-05
	123	4.5866e-09			123	3.14316e-07			123	5.97985e-07			123	2.31649e-06
	124	3.07194e-08			124	8.70759e-07			124	4.1677e-06			124	3.29283e-05
	125	1.22657e-08			125	1.23567e-07			125	2.17507e-06			125	3.32454e-06
	126	1.65028e-08			126	5.26837e-07			126	7.6116e-07			126	6.86871e-05
	127	1.77043e-08			127	3.57756e-06			127	6.43766e-06			127	1.05897e-05
	128	2.07508e-08			128	8.77301e-07			128	3.57693e-06			128	6.07396e-06
	129	1.77728e-07			129	3.40136e-08			129	9.8843e-06			129	6.8301e-05
	130	5.48777e-08			130	1.15509e-07			130	1.51144e-06			130	1.75669e-05
	131	2.03157e-07			131	5.78687e-07			131	2.69105e-06			131	1.13145e-05
	132	1.32e-07			132	2.11272e-07			132	4.31412e-07			132	3.19163e-05
	133	1.34496e-07			133	2.94831e-07			133	9.59406e-07			133	6.6605e-06
	134	5.3401e-10			134	2.50675e-07			134	2.84447e-06			134	7.68216e-06
	135	1.58032e-07			135	1.10308e-06			135	1.01928e-05			135	3.92618e-05
	136	1.36157e-07			136	5.47015e-07			136	5.70916e-06			136	1.69132e-05
	137	2.364e-07			137	1.00731e-06			137	4.72699e-06			137	1.42087e-05
	138	2.93107e-08			138	8.11844e-07			138	6.3084e-06			138	5.40595e-06
	139	5.87447e-08			139	3.59452e-07			139	4.66631e-06			139	1.11554e-05
	140	1.27307e-08			140	9.93332e-07			140	9.28361e-06			140	1.54379e-06
	141	2.31211e-07			141	5.24161e-07			141	3.40353e-06			141	2.62802e-06
	142	7.83765e-08			142	2.02995e-06			142	3.51986e-06			142	1.13167e-05
	143	8.08196e-08			143	1.191e-06			143	2.86654e-06			143	8.54388e-07
	144	1.55136e-07			144	1.20484e-06			144	4.97065e-07			144	9.08756e-07
	145	8.23717e-08			145	1.24328e-06			145	1.44768e-05			145	5.09155e-07
	146	1.77359e-07			146	4.19285e-07			146	1.56221e-06			146	2.8332e-06
	147	4.59635e-08			147	3.76236e-07			147	2.35809e-06			147	9.43222e-06
	148	6.17881e-08			148	2.19993e-06			148	5.86209e-06			148	3.12228e-06
	149	1.36307e-07			149	2.82051e-06			149	5.66004e-06			149	2.45242e-05
	150	4.45474e-08			150	1.81959e-07			150	1.39558e-05			150	2.37118e-05
	151	5.20823e-09			151	1.27662e-07			151	2.13487e-06			151	1.21342e-06
	152	4.35995e-08			152	1.83386e-06			152	2.4998e-07			152	1.81898e-05
	153	8.19655e-09			153	9.16092e-07			153	9.91516e-06			153	2.17228e-05
	154	6.89665e-08			154	8.12282e-07			154	2.91971e-07			154	1.44814e-06
	155	4.15087e-08			155	1.17187e-06			155	1.02116e-05			155	1.71564e-05
	156	9.06879e-08			156	1.00229e-07			156	1.72445e-06			156	8.17189e-06
	157	1.24463e-07			157	1.38763e-07			157	5.76281e-06			157	1.02892e-05
	158	1.65703e-08			158	9.10851e-08			158	4.37638e-06			158	6.1306e-06
	159	8.66312e-09			159	1.2916e-06			159	2.83496e-06			159	6.26577e-06
	160	5.91973e-08			160	1.83153e-06			160	1.60642e-06			160	4.84306e-06
	161	6.70454e-08			161	6.82873e-08			161	1.90301e-06			161	2.99472e-05
	162	2.01696e-08			162	1.23323e-06			162	1.00485e-05			162	1.85204e-05
	163	7.66092e-09			163	3.18841e-07			163	2.23969e-06			163	3.10521e-06
	164	7.1226e-08			164	1.0158e-06			164	1.65929e-06			164	1.34791e-05
	165	2.35851e-07			165	6.36743e-07			165	1.31978e-06			165	3.55438e-06
	166	1.88646e-08			166	5.37917e-07			166	6.0067e-06			166	1.11907e-06
	167	1.48155e-08			167	2.49834e-06			167	1.8161e-06			167	4.60819e-06
	168	3.31161e-08			168	4.19024e-07			168	2.00906e-06			168	1.1153e-05
	169	6.88544e-08			169	1.59388e-08			169	1.46807e-06			169	1.26814e-05
	170	2.78986e-07			170	4.07192e-07			170	1.7223e-06			170	7.0122e-06
	171	8.54349e-08			171	1.35324e-07			171	1.67465e-05			171	1.36409e-06
	172	2.26783e-08			172	1.17869e-07			172	4.50911e-06			172	7.96016e-06
	173	7.07172e-08			173	3.04285e-08			173	4.20025e-06			173	4.0523e-06
	174	1.88309e-08			174	4.33884e-07			174	1.74259e-06			174	1.43604e-06
	175	1.48941e-07			175	2.97615e-07			175	2.89809e-06			175	5.94915e-06
	176	9.26511e-08			176	1.94318e-06			176	7.03855e-07			176	2.75373e-06
	177	2.81902e-07			177	5.86481e-07			177	3.8891e-06			177	1.34614e-05
	178	1.03589e-08			178	2.42313e-07			178	1.61922e-06			178	6.98722e-06
	179	1.74276e-09			179	7.90656e-08			179	1.20001e-06			179	3.42768e-06
	180	5.30367e-08			180	3.98044e-07			180	7.74205e-06			180	1.60321e-05
	181	5.36239e-08			181	8.32383e-07			181	1.50574e-05			181	1.10393e-05
	182	5.84334e-09			182	2.13672e-08			182	8.10465e-06			182	1.92393e-06
	183	1.51425e-08			183	5.64799e-07			183	2.66863e-06			183	1.14576e-05
	184	2.15042e-08			184	1.38293e-06			184	2.7755e-06			184	5.70203e-06
	185	5.8621e-09			185	1.2218e-06			185	1.53921e-06			185	4.43663e-06
	186	4.35377e-08			186	8.16271e-07			186	1.96311e-06			186	1.92242e-05
	187	4.36145e-08			187	2.5195e-06			187	4.67604e-06			187	2.57187e-07
	188	9.03779e-08			188	9.96221e-07			188	3.44374e-06			188	2.43779e-05
	189	5.91184e-08			189	9.86091e-08			189	4.89888e-06			189	1.67603e-06
	190	9.01083e-08			190	2.63804e-06			190	3.91185e-07			190	4.97202e-06
	191	3.06144e-08			191	1.3502e-06			191	5.23572e-06			191	7.82293e-07
	192	8.41937e-08			192	4.32493e-07			192	1.52694e-06			192	2.53091e-05
	193	1.31621e-08			193	1.94768e-07			193	3.63618e-06			193	3.98311e-06
	194	4.2902e-10			194	3.89104e-07			194	2.67621e-07			194	7.88074e-06
	195	2.31057e-07			195	9.90307e-08			195	3.6881e-06			195	1.32174e-06
	196	4.83983e-08			196	3.16072e-07			196	6.10592e-06			196	1.03772e-06
	197	1.99431e-07			197	9.46821e-07			197	1.31002e-06			197	1.68556e-06
	198	1.8943e-08			198	2.57698e-06			198	6.46059e-07			198	1.33494e-05
	199	2.46133e-07			199	1.33808e-06			199	2.67987e-07			199	4.3007e-06
	200	1.86167e-07			200	2.17569e-07			200	1.11612e-06			200	3.26192e-06
	201	9.45836e-08			201	3.36918e-07			201	1.70116e-06			201	5.92087e-06
	202	3.66673e-08			202	2.06752e-06			202	4.82506e-07			202	6.77983e-07
	203	3.72344e-08			203	3.80093e-07			203	1.0461e-06			203	3.0761e-05
	204	7.75957e-10			204	6.92337e-07			204	5.27579e-06			204	1.12975e-05
	205	3.54748e-08			205	1.6569e-06			205	1.00342e-06			205	1.0133e-05
	206	2.03858e-08			206	1.0544e-07			206	8.11333e-08			206	7.67136e-06
	207	1.2417e-08			207	1.27425e-07			207	9.01707e-07			207	6.35156e-06
	208	4.08303e-08			208	8.12077e-07			208	8.08866e-08			208	2.88588e-07
	209	4.96541e-08			209	5.83559e-07			209	1.12072e-06			209	2.3668e-06
	210	9.77923e-09			210	7.73666e-07			210	3.89936e-06			210	8.68165e-07
	211	1.42482e-07			211	1.49779e-07			211	4.02874e-06			211	1.59837e-07
	212	6.2815e-08			212	3.04427e-07			212	2.23347e-07			212	1.01027e-07
	213	9.74715e-09			213	4.76614e-07			213	4.41998e-06			213	1.56425e-05
	214	5.5546e-08			214	9.44857e-07			214	4.60771e-06			214	6.70508e-06
	215	1.10483e-07			215	3.34874e-07			215	4.95309e-06			215	6.7752e-06
	216	1.1145e-07			216	1.22404e-07			216	3.51188e-07			216	1.91568e-05
	217	2.28201e-07			217	1.37612e-07			217	2.09892e-06			217	4.87246e-06
	218	1.40532e-07			218	3.86211e-07			218	1.42066e-07			218	1.01241e-05
	219	5.37147e-10			219	1.1479e-06			219	1.06026e-06			219	2.62795e-06
	220	7.43775e-08			220	1.3976e-06			220	3.24746e-07			220	4.81042e-06
	221	6.63793e-08			221	3.63424e-07			221	5.67625e-06			221	2.48215e-05
	222	5.60283e-08			222	1.83588e-06			222	2.29649e-06			222	1.12233e-05
	223	5.2261e-08			223	3.52979e-07			223	7.05979e-07			223	9.55015e-06
	224	6.74818e-08			224	2.98334e-08			224	3.18634e-08			224	2.4075e-05
	225	2.14158e-08			225	1.31793e-06			225	1.4365e-07			225	9.18523e-07
	226	1.2973e-07			226	3.39679e-07			226	2.80972e-06			226	2.84393e-06
	227	3.4589e-08			227	9.90077e-08			227	8.27269e-07			227	3.47907e-07
	228	4.67824e-08			228	1.74015e-06			228	5.9824e-06			228	1.50219e-06
	229	6.24225e-08			229	8.07198e-07			229	1.0685e-06			229	1.11087e-05
	230	6.38119e-08			230	5.67122e-09			230	4.1204e-06			230	2.26865e-05
	231	1.8972e-08			231	6.91233e-07			231	1.46882e-06			231	1.49598e-05
	232	1.7057e-07			232	3.9488e-07			232	7.62184e-06			232	1.09033e-07
	233	7.01899e-08			233	5.9353e-07			233	4.98359e-07			233	9.0658e-06
	234	5.27217e-09			234	3.18085e-07			234	1.88558e-07			234	3.08382e-06
	235	3.98959e-08			235	1.35483e-06			235	9.36225e-07			235	8.86892e-07
	236	1.45414e-07			236	9.58901e-08			236	3.83311e-06			236	1.84883e-07
	237	1.01302e-07			237	2.92951e-07			237	4.36968e-07			237	1.1895e-06
	238	9.3159e-09			238	4.16079e-07			238	8.00564e-07			238	2.50943e-06
	239	1.45295e-08			239	2.9309e-07			239	1.30035e-06			239	3.51827e-06
	240	1.51958e-08			240	5.44251e-07			240	3.94534e-06			240	1.7689e-05
	241	6.09684e-08			241	8.3751e-07			241	7.97839e-07			241	2.18957e-06
	242	3.13498e-08			242	1.24067e-07			242	8.53172e-07			242	2.30377e-06
	243	2.61148e-08			243	3.22512e-07			243	2.20817e-06			243	1.47837e-05
	244	1.44758e-08			244	3.14838e-08			244	1.31813e-06			244	6.81055e-07
	245	8.66113e-08			245	2.87819e-08			245	2.01894e-06			245	8.90693e-06
	246	7.4803e-08			246	4.81967e-07			246	4.77933e-08			246	2.961e-05
	247	4.57852e-08			247	7.39297e-07			247	1.30279e-06			247	4.25211e-06
	248	4.35071e-08			248	1.05629e-07			248	2.90586e-06			248	8.06434e-06
	249	7.22e-08			249	1.45591e-06			249	4.9313e-07			249	3.67768e-06
	250	3.21907e-08			250	3.52661e-07			250	3.79466e-06			250	1.15906e-05
	251	7.90405e-08			251	1.51428e-06			251	7.52819e-07			251	1.2794e-06
	252	1.75475e-08			252	9.73032e-07			252	5.83732e-07			252	7.35336e-06
	253	1.11174e-08			253	1.34649e-07			253	3.03668e-06			253	7.57679e-06
	254	3.48829e-08			254	5.68132e-07			254	4.70809e-06			254	1.68018e-06
	255	5.39948e-08			255	3.19075e-07			255	6.19441e-07			255	3.74806e-06
	256	6.3039e-08			256	6.17201e-07			256	1.32877e-06			256	8.18522e-06
	257	1.41431e-07			257	1.06681e-06			257	2.14382e-06			257	1.10903e-06
	258	1.18914e-07			258	1.42654e-06			258	2.01481e-06			258	6.95403e-06
	259	5.73531e-09			259	2.56018e-07			259	8.97293e-07			259	3.87752e-07
	260	1.50366e-07			260	8.18561e-07			260	1.34714e-06			260	1.12876e-06
	261	5.02552e-08			261	1.63568e-07			261	8.08451e-07			261	1.52903e-05
	262	1.12498e-07			262	5.94422e-07			262	2.91686e-06			262	2.09692e-05
	263	6.90184e-08			263	3.53949e-07			263	6.67986e-07			263	1.65687e-06
	264	7.65051e-08			264	1.84782e-06			264	1.60788e-06			264	1.09479e-05
	265	7.08841e-09			265	9.0557e-08			265	2.1098e-06			265	4.49743e-06
	266	9.45581e-08			266	1.9034e-07			266	4.78134e-06			266	1.16491e-05
	267	2.754e-08			267	2.17492e-08			267	2.92339e-06			267	2.00296e-06
	268	1.17654e-08			268	8.91652e-07			268	1.06685e-06			268	1.27199e-06
	269	3.85351e-08			269	8.92709e-08			269	3.16838e-07			269	9.51295e-06
	270	1.52385e-08			270	9.40045e-07			270	1.27287e-06			270	7.16846e-06
	271	6.05947e-09			271	3.38472e-07			271	2.277e-06			271	3.04932e-06
	272	3.01356e-08			272	1.67389e-06			272	1.30436e-06			272	8.30997e-08
	273	9.8367e-08			273	5.69665e-07			273	2.45625e-06			273	3.04035e-06
	274	3.65876e-08			274	3.44924e-07			274	2.99791e-07			274	2.21025e-06
	275	8.48777e-08			275	2.95801e-07			275	6.70415e-07			275	4.28761e-06
	276	3.55633e-08			276	9.10114e-07			276	1.37293e-06			276	1.48298e-06
	277	3.10361e-08			277	1.37789e-06			277	5.84732e-07			277	2.65608e-06
	278	1.43014e-08			278	1.1858e-06			278	1.91139e-08			278	2.28627e-06
	279	2.70135e-08			279	2.52615e-07			279	2.08208e-06			279	7.32354e-06
	280	1.71336e-08			280	5.4651e-07			280	3.8119e-07			280	2.14003e-05
	281	5.70278e-09			281	3.14449e-07			281	4.86097e-07			281	1.92206e-06
	282	4.12468e-08			282	2.57298e-07			282	6.00083e-06			282	2.1203e-06
	283	9.63319e-10			283	4.39805e-07			283	8.1274e-07			283	3.49246e-06
	284	5.32129e-08			284	5.96025e-07			284	7.30205e-07			284	2.72952e-05
	285	1.14026e-08			285	3.30128e-07			285	1.56295e-06			285	6.49969e-06
	286	2.04766e-08			286	1.98893e-07			286	6.21735e-07			286	9.87551e-06
	287	1.82437e-08			287	7.47515e-08			287	1.4723e-06			287	6.33676e-06
	288	8.88182e-08			288	3.32178e-07			288	1.05655e-06			288	5.12438e-06
	289	5.49283e-08			289	2.25955e-06			289	3.99048e-07			289	1.58468e-05
	290	4.47974e-08			290	1.70867e-06			290	1.13152e-06			290	1.18618e-05
	291	1.22756e-08			291	5.32283e-08			291	7.38009e-07			291	1.00411e-05
[truncated: 49,709 more rows]

## Sheet: S Fig.14
S Fig.14a				S Fig.14b	time(s)	trace(nA)		S Fig.14c	time(s)	trace(nA)
[truncated: 37,294 more rows]

[truncated: 14 more sheets: S Fig.15, S Fig.19, S Fig.20, S Fig.22, S Fig.24, S Fig.25, S Fig.26, S Fig.27, S Fig.28, S Fig.29, S Fig.30, S Fig.31, S Fig.32, S Fig.33]
